# Supplementary material for: Be positive: customized reference databases and new, local barcodes balance false taxonomic assignments in metabarcoding studies
Source: PeerJ. 2023 Jan 9;11:e14616. doi: 10.7717/peerj.14616 (PMC9835706; doi:10.7717/peerj.14616)
Supplement: Supplemental Information 1 [file peerj-11-14616-s001.csv]

Location	Workgroup	Latitude	Longitude
Rovinj	Italy	45.087777	13.627312
Palinuro	Italy	40.030256	15.267121
Livorno	Italy	43.482152	10.316529
Calvi	France	42.584686	8.723537
Villefranche	France	43.687267	7.356063
Marseille	France	43.278574	5.333612
Banyuls	France	42.487873	3.16603
Murcia	Spain	37.804723	-0.650591
