# Supplementary material for: Be positive: customized reference databases and new, local barcodes balance false taxonomic assignments in metabarcoding studies
Source: PeerJ. 2023 Jan 9;11:e14616. doi: 10.7717/peerj.14616 (PMC9835706; doi:10.7717/peerj.14616)
Supplement: Supplemental Information 2 [file peerj-11-14616-s002.csv]

seqID	accession_number	taxon	taxID	taxonomic rank	isolate	location	barcode_status	phylum	class	order	family	genus	species	sequence
Seq1	ON716004	Orbinia sertulata	-35150	species	SEAMoBB_Italy_A	Italy	new_taxon	Annelida	Polychaeta		Orbiniidae	Orbinia	Orbinia sertulata	ATCAGTAGATATAGCAATCTTCTCTCTACACCTAGCCGGGGCAAGATCCATTCTAGCCTCAATTAACTTTATCACTACTGCTAAAAGACTCCGTTGCGGAATAACTTTAGACCAAATACCTCTATTTGTCTGAGCAGTAAAAATTACCACTATTCTATTATTACTCTCCCTCCCAGTTCTAGCTGGTGCTATCACAATACTTCTAACAGATCGAAACTTAAATACCTCTTTCTTCGACCCATCAGGAGGAGGAGACCCGGTTCTAT
Seq10	ON716005	Achelia langi	-35167	species	SEAMoBB_Murcia_B	Murcia	new_taxon	Arthropoda	Pycnogonida	Pantopoda	Ammotheidae	Achelia	Achelia langi	TTTATCATCGAGATTGGCTCATTCTGGTTCATCTGTAGATTTAACAATTTTTTCTTTACATCTAGCTGGTATCTCTTCAATTTTAGGGGCTATTAATTTTATTAGAACTATTTTTAATATACGTTTGGTTGGGATAAAATTTGAATATATATCTTTATTTGTATGGAGAGTATTGATTACTGCTGTGTTACTATTATTATCTTTACCTGTATTAGCGGGGGCTATTACTATACTTTTAACTGATCGAAATTTTAATACTTCATTTTTTGATCCTTCAGGAGGGGGAGATCCTATTCTTTATCAACATTTATTT
Seq100	ON716006	Ethusa mascarone	-35161	species	SEAMoBB_Italy_BO	Italy	new_taxon	Arthropoda	Malacostraca	Decapoda	Dorippidae	Ethusa	Ethusa mascarone	AGTAGGAACATCTCTAAGTTTAATCATCCGGGCTGAGCTTGGTCAGCCTGGTACTTTAATTGGTAACGATCAAATTTATAATGTAGTAGTTACTGCCCATGCTTTTGTAATAATTTTCTTTATGGTTATACCTATTATAATTGGAGGATTTGGTAACTGACTAGTACCACTTATATTAGGAGCTCCCGATATGGCTTTCCCGCGAATGAATAACATGAGATTTTGACTCTTACCTCCCTCTTTGACCCTTTTACTAATAAGTGGTATAGTAGAAAGAGGAGTCGGTACCGGGTGAACAGTCTACCCGCCTCTTGCGGGTGCTATCGCCCATGCTGGTGCCTCAGTTGATATGGGTATTTTTTCTTTACATCTTGCGGGTGTATCTTCAATCCTAGGAGC…
Seq101	ON716007	Pteroeides griseum	2759737	species	SEAMoBB_Italy_BP	Italy	existing_taxon_100%identity	Cnidaria	Anthozoa	Pennatulacea	Pennatulidae	Pteroeides	Pteroeides griseum	ATGGCAGGGACAGCTTCGAGTATGTTAATACGGCTAGAGCTGTCAGCTCCAGGTAGTATGTTAGGAGATGATCATCTATATAATGTGATTGTAACAGCACATGCTTTATTAATGATTTTCTTCATGGTAATGCCTATCTTGATCGGAGGATTCGGAAATTGGTTTGTACCAATCATGATTGGTGCACCTGATATGGCCTTTCCTAGATTAAACAATATCAGTTTCTGGTTATTGCCGCCTTCTCTAATACTATTGACCGGTTCTATGTTTGTGGAACAAGGGGCAGGTACAGGCTGGACCGTTTATCCCCCATTAGCAAGTATTCAAGCTCATTCAGGGGGAGCTGTGGACATGGCCATATTCAGTTTACATCTAGCTGGGGTATCTTCCATTTTAAGT…
Seq102	ON716008	Ova canalifera	-35172	species	SEAMoBB_Italy_BQ	Italy	new_taxon	Echinodermata	Echinoidea	Spatangoida	Schizasteridae	Ova	Ova canalifera	CTGGATGGTAGGAACCGCTATGAGTGTTATAATCCGAGCAGAACTTGCACAACCTGGGTCCCTACTACAAGACGACCAGATATATAAAGTTATAGTAACCGCCCACGCCCTAGTAATGATCTTTTTTATGGTAATGCCAATCATGATAGGGGGATTTGGAAATTGACTAATCCCTCTAATGATCGGCGCCCCAGACATGGCATTTCCTCGAATGAACAAAATGAGCTTCTGACTAGTGCCGCCGTCGTTCATCCTCCTGCTAGCCTCAGCAGGCGTGGAGAGAGGAGCTGGAACAGGCTGAACAATCTACCCCCCACTATCTAGAAATATAGCTCACGCAGGTGGATCAGTAGATCTCGCTATTTTCTCCCTCCATCTAGCAGGTGCCTCCTCAATCCT…
Seq103	ON716009	Funiculina quadrangularis	68568	species	SEAMoBB_Italy_BR	Italy	existing_taxon_<100%identity	Cnidaria	Anthozoa	Pennatulacea	Funiculinidae	Funiculina	Funiculina quadrangularis	GGATGGCAGGGACAGCTTCGAGTATGTTAATACGGCTAGAGCTATCAGCTCCAAGTAGTATGTTAGGAGATGATCATCTATATAATGTGATTGTAACAGCACATGCTTTATTAATGATTTTCTTCATGGTAATGCCAATCATGATCGGAGGATTCGGAAATTGGTTTGTACCAATCATGATTGGTGCACCTGATATGGCCTTTCCTAGATTAAACAATATCAGTTTCTGGTTATTACCGCCTTCTTTATTACTATTGACCGGTTCTATGTTTGTGGAACAAGGGGCAGGTACAGGCTGGACCGTTTATCCCCCATTAGCAAGTATTCAAGCTCATTCGGGGGGAGCAGTGGACATGGCCATATTCAGCTTACATCTAGCTGGGGTATCTTCCATTTTAA…
Seq104	ON716010	Pisidia bluteli	-35166	species	SEAMoBB_Murcia_M	Murcia	new_taxon	Arthropoda	Malacostraca	Decapoda	Porcellanidae	Pisidia	Pisidia bluteli	TGGAATAGTCGGAACCTCATTAAGTTTAATTATTCGAGCTGAATTAGGACAACCAGGAAGCCTGATTGGAGACGATCAAATTTATAATGTTGTTGTTACAGCTCATGCCTTTGTTATAATTTTTTTTATGGTTATACCCATTTTAATTGGAGGCTTTGGAAACTGACTAGTTCCATTAATGTTAGGAGCCCCAGATATAGCTTTTCCTCGTATAAATAACATAAGATTTTGATTACTTCCCCCGGCATTAACTCTTCTTCTAATAAGAGGATTAGTTGAAAGAGGGGTTGGAACTGGGTGAACTGTCTATCCCCCCCTGTCAGCTAATATTGCTCATGCTGGAGCTTCTGTAGATATGGGTATTTTCTCCCTTCATTTAGCCGGAGTCTCTTCAATTTT…
Seq105	ON716011	Terebella lapidaria	1131437	species	SEAMoBB_Murcia_P	Murcia	existing_taxon_<100%identity	Annelida	Polychaeta	Terebellida	Terebellidae	Terebella	Terebella lapidaria	GGGCTCCTAGGCACTTCAATAAGACTCTTAATCCGAATTGAACTAGGCCAACCCGGCTCATTTCTTGGTAGAGACCAATTATACAACACCATTGTTACTGCACATGCACTCCTCATAATTTTTTTTCTTGTTATGCCAATCTTAATTGGGGGATTTGGTAACTGGCTCATCCCACTTATGCTGGGCGCCCCAGACATAGCTTTCCCCCGAATAAACAATATAAGGTTTTGACTCCTTCCCCCCGCACTCCTACTCTTAGTAAGCTCTGCTGCAGTAGAAAAAGGAGCTGGGACAGGATGAACTTTATACCCCCCTCTCGCTAGAAACATCGCCCATGCGGGCCCCTCAGTTGATCTCGCGATCTTTTCCTTACACCTCGCAGGTATCTCTTCTATTTTG…
Seq106	ON716012	Parvicardium scriptum	561464	species	SEAMoBB_Italy_BS	Italy	new_taxon	Mollusca	Bivalvia	Cardiida	Cardiidae	Parvicardium	Parvicardium scriptum	CTGGGCTAAGTGGGACCTCTTTTAGAATTATAGTCCGTACAGAGTTATCGCGCCCTTCCTCTTGACTTCATAATCATGGGTTATATAATCTAATTATTACTAGACATGCTCTAATTATAATTTTTTTCATAGTAATGCCAGTAATAATGGGTGGCTTTGGCAATTGGCTTGTTCCTTTGATGCTGATGGTTCCGGATATGCACTTTCCACGTCTTAACAATATAAGTTTTTGGTTTGTGCCCAATGCTTTAATTTTATTAGCTTTTTCTGGGTTTGTTGAAGGAGGTGTTGGAGCTGGGTGGACCATTTATCCGCCTTTAACTTCTATCGAGTTTTTGGGAGACCCTTCTATAGATCTAGCTATTTTTGCTCTACATTTGGGCGGTGTGTCTTCTATTG…
Seq107	ON716013	Dorvillea rubrovittata	864287	species	SEAMoBB_Italy_BT	Italy	existing_taxon_<100%identity	Annelida	Polychaeta	Eunicida	Dorvilleidae	Dorvillea	Dorvillea rubrovittata	CGGCCTTCTAGGCACATCAATAAGCCTATTAATCCGTGCAGAGTTAGGACAACCTGGATCCCTACTTGGTAACGACCAACTTTATAATACTATTGTCACAGCTCACGCGTTCCTAATAATTTTCTTTTTAGTAATACCCATAATAATTGGTGGCTTTGGTAACTGATTACTCCCCCTAATACTAGGTGCCCCTGATATAGCATTCCCTCGACTTAATAATATAAGATTTTGACTTCTTCCACCCTCCTTAACTCTTCTAGTAATATCCGCAGCAGTAGAAAGCGGTGCGGGTACAGGATGAACCGTTTACCCCCCTCTTGCGTCTAACATTGCTCACGCGGGCCCTTCGGTAGACTTAGCAATTTTCTCCCTTCATCTTGCTGGAATTAGTTCTATCCT…
Seq108	ON716014	Harmothoe gilchristi	-35154	species	SEAMoBB_Italy_BU	Italy	new_taxon	Annelida	Polychaeta	Phyllodocida	Polynoidae	Harmothoe	Harmothoe gilchristi	GGTCTTTTAGGAACTTCAATAAGACTACTGATTCGTGCTGAACTTGGGCAACCTGGATCTTTACTAGGTAGAGACCAATTATACAATACTATTGTAACTGCTCATGCTTTCCTAATAATTTTTTTCCTTGTTATACCAGTATTAGTAGGAGGGTTTGGTAACTGATTAATTCCTCTTATATTAGGAGCACCTGATATGGCATTTCCTCGACTAAATAATATAAGATTTTGATTATTGCCTCCTTCATTAATTCTATTATTATCTTCTAGAGCTGTAGAAAAAGGAGTAGGAACTGGTTGAACAGTTTATCCTCCTCTTGCATCGAATATTGCTCACGCAGGTCCATCTGTAGATTTAGCTATTTTTTCTTTACATATCGCAGGGGTTTCCTCAATTTTA…
Seq109	ON716015	Calyptraea chinensis	146264	species	SEAMoBB_Murcia_N	Murcia	existing_taxon_<100%identity	Mollusca	Gastropoda	Littorinimorpha	Calyptraeidae	Calyptraea	Calyptraea chinensis	CTGGTTTGGTTGGTACCGCTTTAAGTTTACTAATTCGTGCTGAATTAGGTCAACCGGGTGCTCTTTTAGGGGATGACCAATTATATAATGTAATTGTTACAGCTCATGCTTTTGTAATAATTTTTTTTTTAGTAATGCCTATAATAATTGGTGGTTTTGGGAATTGATTAGTTCCATTAATATTAGGTGCACCTGACATAGCTTTTCCTCGATTAAATAATATAAGTTTTTGATTACTTCCTCCTGCTTTATTATTATTGCTTTCTTCTGCGGCCGTTGAAGGAGGTGTTGGTACTGGCTGAACTGTATATCCTCCTTTATCTAGTAATTTAGCTCATGCTGGTGGTTCAGTAGATTTAGCAATTTTTTCTTTACATTTAGCTGGTGTTTCTTCAATTT…
Seq11	ON716016	Glycymeris nummaria	1734933	species	SEAMoBB_Italy_E	Italy	existing_taxon_<100%identity	Mollusca	Bivalvia	Arcoida	Glycymerididae	Glycymeris	Glycymeris nummaria	GCTTTCTACTGCTACCTTCCACCCAACCCCAGCTATAGATCTAGTTATTTTCTCTTTACATATTGCAGGTTTTGGTTCTATTATAAGGTCTTTAAACTTTATAAGGACTGTGGTTAGGTGTCGGTTTTTCAGTCTGATCCCTGAGCGAATGCCGGTTTTTGTTTGGTCTATGTTTGTAACAGCTTGGTTATTGCTGTTTTCTTTGCCAGTCTTAGCCGGGGGCTTGACAATGCTGATCACAGACCGTCACGTCAATACTTCTTTTTTTCGGCCTGCTGGTGGTGGTGATCCTATCTTGTTTCAGCATCTTTTT
Seq110	ON716017	Berthella	71292	genus	SEAMoBB_Murcia_O	Murcia	existing_taxon_<100%identity	Mollusca	Gastropoda	Pleurobranchida	Pleurobranchidae	Berthella		ACAGCCTTAAGTTTATTAATTCGTGCTGAACTAGGTCAGCCAGGTGCTTTACTTGGGGATGATCAGTTATATAATGTTATTGTTACAGCACACGCTTTTGTTATAATTTTCTTTTTAGTAATACCTATAATAATTGGTGGGTTTGGTAATTGATTAGTGCCATTAATGTTAGGGGCGCCAGATATGGCTTTTCCTCGGTTGAACAACATAAGTTTTTGATTACTTCCTCCTGCTTTGCTATTATTACTGTCTTCTGCTGCGGTTGAAAGTGGGGTTGGTACTGGTTGAACTGTTTATCCCCCTCTTGCGGGAAATTTAGGACATGCAGGTGGTTCTGTTGATTTAGCTATCTTTTCTTTACACTTAGCTGGTGTATCGTCTATTTTAGGGGCGGTAAAT…
Seq111	ON716018	Endeis spinosa	136194	species	SEAMoBB_Italy_BV	Italy	existing_taxon_<100%identity	Arthropoda	Pycnogonida	Pantopoda	Endeidae	Endeis	Endeis spinosa	GCTTCTCTAGGAACAGCCTTAAGTATACTAATCCGGCTAGAACTAAGAACTCCATCCTCATTAATTGGAGACGATCAAATTTATAATGTAATTGTAACTTCCCATGCATTCATTATAATTTTCTTCATAGTTATACCTATAATAATTGGAGGATTTGGAAACTGATTAGTACCTATTATAATTGGAGCCCCAGACATGGCTTTCCCCCGAATAAATAATATAAGGTTTTGGCTACTCCCCCCCTCGTTAGCTTTGTTACTAGCCTCAGCATTAGTAGAAGCGGGAGCTGGAACAGGATGAACCGTTTACCCCCCACTATCAAGAAATATTGCCCACTCTGGAGCATCTGTAGATCTAACTATTTTTTCCTTACACCTGGCTGGAGTTTCCTCAATCTTA…
Seq112	ON716019	Platynereis dumerilii	6359	species	SEAMoBB_Italy_BW	Italy	existing_taxon_100%identity	Annelida	Polychaeta	Phyllodocida	Nereididae	Platynereis	Platynereis dumerilii	GGAACCTCTATAAGCCTCTTAATCCGGGCTGAACTAGGTCAACCCGGATCGCTACTCGGGAGAGACCAACTATATAATACTATTGTTACAGCCCACGCATTCCTAATAATTTTTTTCTTAGTTATACCCGTAATAATCGGAGGGTTTGGCAATTGATTGGTGCCTTTAATATTAGGGGCCCCAGATATAGCATTCCCCCGATTAAATAACATAAGCTTCTGACTTCTTCCCCCCTCTCTGACTCTTCTTCTTTCTAGGGCAGCAGTAGAAAAAGGAGTGGGTACCGGCTGAACAGTCTATCCTCCTTTATCCAGTAATATTGCTCATGCTGGCCCCTCAGTAGACCTGGCAATCTTTTCTCTTCACCTAGCGGGGGTGTCCTCTATTATAGGGGCCTTA…
Seq113	ON716020	Acanthocardia paucicostata	1699428	species	SEAMoBB_Italy_BX	Italy	new_taxon	Mollusca	Bivalvia	Cardiida	Cardiidae	Acanthocardia	Acanthocardia paucicostata	GGCACTTCTTTTAGGATTATAGTTCGTACTGAGCTTTCTCGGCCTTCCTCATGGTTACATAACCACGGTCTTTACAATTTAATTATTACTAGGCATGCTTTGATCATGATTTTTTTTATAGTAATACCTGTTATAATAGGCGGGTTTGGTAATTGGCTAGTGCCTTTAATATTAATGGTCCCGGATATACATTTTCCTCGCCTTAATAATATAAGGTTCTGGTTTGTCCCTAACGCTTTAATTTTATTAGCCTTTTCTGGGTTTGTCGAGGGCGGTGTCGGCGCGGGTTGGACTATCTATCCCCCATTAACGTCTATTGAGTTTTTAGGTGACCCGTCAATAGACCTCGCTATTTTTGCTTTACACTTAGGAGGTATCTCATCTATTGCTGCCAGATTA…
Seq114	ON716021	Terebella lapidaria	1131437	species	SEAMoBB_Murcia_R	Murcia	existing_taxon_<100%identity	Annelida	Polychaeta	Terebellida	Terebellidae	Terebella	Terebella lapidaria	GGGGCTTACTTGGCACATCTATAAGACTACTCATCCGAGTAGAACTAGGTCAACCAGGAGCTTTCCTCGGAAGAGACCAACTATATAATACAGTCGTAACAGCCCACGGACTCCTAATAATCTTCTTCCTTGTGATACCAATCCTAATTGGAGGCTTTGGAAATTGATTAATCCCACTAATACTAGGAGCACCAGACATAGCTTTCCCACGAATAAATAATATAAGATTCTGGCTTCTCCCCCCAGCCCTCCTTCTTCTACTAAGATCCGCAGCAGTGGAAAAAGGGGCCGGGACAGGCTGAACCGTTTACCCACCTCTATCTAGAAATCTAGCCCATGCAGGCCCATCAGTCGACCTGGCAATCTTCTCACTACATCTAGCCGGAATTTCATCAATTC…
Seq115	ON716022	Papillicardium papillosum	1699498	species	SEAMoBB_Italy_BY	Italy	existing_taxon_<100%identity	Mollusca	Bivalvia	Cardiida	Cardiidae	Papillicardium	Papillicardium papillosum	GCTGGGCTAAGTGGGACCTCTTTTAGAATTATAGTCCGTACAGAGTTATCGCGCCCTTCCTCTTGACTTCATAATCATGGGTTATATAATCTAATTATTACTAGACATGCTCTAATTATAATTTTTTTCATAGTAATGCCAGTAATAATGGGTGGCTTTGGCAATTGGCTTGTTCCTTTGATGCTGATGGTTCCGGATATGCACTTTCCACGTCTTAACAATATAAGTTTTTGGTTTGTGCCCAATGCTTTAATTTTATTAGCTTTTTCTGGGTTTGTTGAAGGAGGTGTTGGAGCTGGGTGGACCATTTATCCGCCTTTAACTTCTATCGAGTTTTTGGGAGACCCTTCTATAGATCTAGCTATTTTTGCTCTACATTTGGGCGGTGTGTCTTCTATT…
Seq116	ON716023	Socarnes filicornis	-35160	species	SEAMoBB_Murcia_Q	Murcia	new_taxon	Arthropoda	Malacostraca	Amphipoda	Lysianassidae	Socarnes	Socarnes filicornis	GCCAGAGCCGTTGGAACATCCCTAAGAATTATTATCCGAACTGAACTCAGAAGACCTGGGAATCTTATTGGTGATGACCAAATTTACAATGTAATAGTTACAGCCCACGCATTTGTCATAATTTTTTTTATGGTAATACCAATTATGATTGGTGGTTTTGGAAACTGATTGGTACCACTAATATTAGGTAGACCAGATATAGCTTTCCCACGAATAAACAATATAAGTTTCTGACTACTCCCACCATCCTTGACCCTCCTTATGATAAGAAGTTTGGTGGAAAGTGGTGTAGGTACGGGCTGAACTGTTTACCCACCTTTGGCTGGAAATTCTGCACACAGGGGGTCATCAGTCGATTTAGCTATTTTTTCGCTACACTTAGCCGGAGCTTCATCAATT…
Seq117	ON716024	Ilia nucleus	-35165	species	SEAMoBB_Italy_BZ	Italy	new_taxon	Arthropoda	Malacostraca	Decapoda	Leucosiidae	Ilia	Ilia nucleus	TGGATAATCGGGACTTCATTAAGGTTGATTATCCGGGCCGAGCTAGGACAGCCAGGTACTTTAATCGGTAATGATCAAATCTATAATGTAGTAGTTACTGCTCACGCATTCATTATAATTTTTTTTATAGTTATACCCATTATAATCGGAGGATTTGGTAATTGATTAGTACCTTTAATATTAGGTGCCCCAGATATAGCTTTCCCCCGGATAAATAATATAAGTTTCTGACTTTTACCTCCCTCTTTAACTTTACTCTTAATAAGAGGTATAGTAGAAAGAGGTGTTGGTACAGGGTGAACCGTTTACCCCCCTTTATCGAGAGCTATCGCCCACTCAGGGGCCTCTGTTGATATGGGTATCTTCTCTTTGCATTTAGCCGGGGTCTCCTCGATTTTA…
Seq118	ON716025	Bittium latreillii	1367359	species	SEAMoBB_Italy_CA	Italy	new_taxon	Mollusca	Gastropoda		Cerithiidae	Bittium	Bittium latreillii	AGTGGGGACAGCTCTTAGTCTCTTGATTCGAGCTGAGTTAGGTCAGCCAGGAGCCCTCCTCGGCGATGACCAGCTCTATAACGTAATTGTTACAGCCCACGCTTTTGTTATAATTTTTTTCTTGGTTATACCAATAATAATTGGGGGATTTGGGAACTGATTGGTCCCGTTAATGTTAGGGGCTCCTGACATGGCTTTCCCTCGGCTAAATAATATAAGATTTTGATTGCTTCCTCCCGCCTTGTTGCTACTACTTTCTTCGGCTGCTGTCGAAAGCGGAGTGGGAACCGGATGAACGGTGTACCCACCTTTATCGGGGAATCTCGCCCACGCAGGAGGGTCGGTAGACCTTGCTATTTTTTCTTTACATCTAGCTGGTGTTTCTTCAATTTTAGGTGC…
Seq119	ON716026	Eualus	397946	genus	SEAMoBB_Italy_CB	Italy	existing_taxon_<100%identity	Arthropoda	Malacostraca	Decapoda	Hippolytidae	Eualus		CGGAATAGTAGGTACATCTTTAAGGCTACTAATTCGGGCTGAGTTAGGTCAACCCGGAAGTCTTATTGGCAATGACCAAATTTATAATGTTATTGTCACGGCCCACGCCTTCGTTATAATTTTTTTTATGGTTATGCCCATTATAATTGGAGGATTCGGTAATTGGTTAGTGCCTCTTATATTGGGAGCCCCTGATATAGCCTTCCCTCGTATAAACAATATAAGATTTTGACTTTTACCTCCTTCATTGACCCTTTTACTATCTAGTGGTATAGTAGAAAGAGGTGTAGGAACTGGGTGAACTGTTTACCCTCCTTTAGCGGCTGGAATTGCCCATGCTGGTGCGTCTGTAGATATAGGGATTTTCTCTCTACACTTGGCAGGTGTTTCATCGATTCT…
Seq12	ON716027	Aplus dorbignyi	-35180	species	SEAMoBB_Murcia_C	Murcia	new_taxon	Mollusca	Gastropoda	Neogastropoda	Pisaniidae	Aplus	Aplus dorbignyi	CCTATCATCTACAACATTTCACAGAGGAGCCTCAGTAGACCTAGCTATTTTCTCTCTACACTTAGCTGGGGTCTCATCAATTTTAGGTTCCATTAATTTTATAACAACCATTATTAATATACGAGCACAAACAATAACAATAATACGAGCTCCTTTAATAGTATGAGCAATCTTTATTACAGCCTTACTCCTTCTTCTTTCGCTACCAGTTCTAGCAGGAGCAATTACTATATTATTAACAGATCGAAACCTTAATACTTCTTTCTTTGACCCCGCAGGAGGTGGTGATCCCATCTTATTTCAACACCTGTTCT
Seq120	ON716028	Socarnes filicornis	-35160	species	SEAMoBB_Murcia_S	Murcia	new_taxon	Arthropoda	Malacostraca	Amphipoda	Lysianassidae	Socarnes	Socarnes filicornis	GCCAGAGCCGTTGGAACATCCCTAAGAATTATTATCCGAACTGAACTCAGAAGACCTGGGAATCTTATTGGTGATGACCAAATTTACAATGTAATAGTTACAGCCCACGCATTTGTCATAATTTTTTTTATGGTAATACCAATTATGATTGGTGGTTTTGGAAACTGATTGGTACCACTAATATTAGGTAGACCAGATATAGCTTTCCCACGAATAAACAATATAAGTTTCTGACTACTCCCACCATCCTTGACCCTCCTTATGATAAGAAGTTTGGTGGAAAGTGGTGTAGGTACGGGCTGAACTGTTTACCCACCTTTGGCTGGAAATTCTGCACACAGGGGGTCATCAGTCGATTTAGCTATTTTTTCGCTACACTTAGCCGGAGCTTCATCAATT…
Seq122	ON716029	Bolma rugosa	335776	species	SEAMoBB_Italy_CC	Italy	existing_taxon_<100%identity	Mollusca	Gastropoda	Trochida	Turbinidae	Bolma	Bolma rugosa	TCTGGGCTGGTTGGTACTGCTTTAAGGCTCTTAATTCGAGCTGAATTAGGGCAGCCAGGTGCATTGTTAGGGGACGACCAGCTCTACAATGTAATTGTTACTGCTCATGCTTTTGTTATGATTTTCTTTTTAGTAATGCCCTTAATAATTGGCGGTTTTGGTAATTGATTAATTCCATTAATATTAGGGGCTCCAGATATAGCATTTCCTCGTCTTAATAATATAAGATTCTGGTTGCTTCCTCCTTCTTTAACTTTATTATTAACTTCAGCTGCTGTAGAAAGAGGGGCTGGAACGGGATGAACAGTTTATCCTCCATTAGCTGGTAACCTAGCACATGCAGGTGCTTCTGTTGATTTAGCTATTTTTTCTCTTCATCTTGCAGGTATTTCATCTATT…
Seq123	ON716030	Terebella lapidaria	1131437	species	SEAMoBB_Murcia_T	Murcia	existing_taxon_<100%identity	Annelida	Polychaeta	Terebellida	Terebellidae	Terebella	Terebella lapidaria	GGGGCTTACTTGGCACATCTATAAGACTACTCATCCGAGTAGAACTAGGTCAACCAGGAGCTTTCCTCGGAAGAGACCAACTATATAATACAGTCGTAACAGCCCACGGACTCCTAATAATCTTCTTCCTTGTGATACCAATCCTAATTGGAGGCTTTGGAAATTGATTAATCCCACTAATACTAGGAGCACCAGACATAGCTTTCCCACGAATAAATAATATAAGATTCTGGCTTCTCCCCCCAGCCCTCCTTCTTCTACTAAGATCCGCAGCAGTGGAAAAAGGGGCCGGGACAGGCTGAACCGTTTACCCACCTCTATCTAGAAATCTAGCCCATGCAGGCCCATCAGTCGACCTGGCAATCTTCTCACTACATCTAGCCGGAATTTCATCAATTC…
Seq124	ON716031	Medorippe lanata	547242	species	SEAMoBB_Italy_CD	Italy	existing_taxon_<100%identity	Arthropoda	Malacostraca	Decapoda	Dorippidae	Medorippe	Medorippe lanata	GTAGGAACGTCTCTTAGACTTATTATCCGAAGAGAATTAGGTCAACCGGGAACATTTATTGGCAATGATCAAATTTATAATACAATTGTGACTGCACATGCCTTTGTTATAATTTTTTTTATAGTTATACCTATTATAATTGGAGGATTTGGTAATTGATTAGTCCCTTTAATACTTTCTGCCCCTGATATGGCTTTCCCCCGTATGAATAACATAAGATTTTGATTACTTCCCCCTTCACTAACTCTTCTTCTTATGAGAAGAATAGTAGAAAGAGGAGTTGGAACCGGGTGGACAGTTTATCCTCCTCTTTCTGCTGCAATCGCGCACGCAGGAGCTTCTGTTGACATAGGAATTTTTTCATTACATTTAGCTGGAGTCTCTTCAATTTTAGGAGCT…
Seq125	ON716032	Dromia personata	411674	species	SEAMoBB_Italy_CE	Italy	existing_taxon_<100%identity	Arthropoda	Malacostraca	Decapoda	Dromiidae	Dromia	Dromia personata	TGGATAGTAGGAACATCACTAAGATTAATTATCCGAACTGAACTCAGACAACCAGGAACCTTAATTGGTAATGATCAAATTTATAATGTAGTAGTAACAGCCCATGCATTTGTAATAATTTTTTTTATAGTTATACCTATTATAATTGGTGGATTTGGTAATTGACTTGTTCCACTTATATTAGGAGCCCCCGATATAGCTTTCCCACGTATAAACAACATAAGATTCTGACTTCTTCCACCCTCATTAACTCTTCTATTAATAAGAGGAATAGTCGAAAGTGGAGTAGGGACAGGATGGACAGTTTATCCTCCTCTAGCAGCAGCCATTGCCCACGCAGGAGCTTCAGTAGATATGGGAATTTTTTCACTCCACTTAGCTGGTGTTTCTTCCATTTTA…
Seq126	ON716033	Trivia monacha	2496348	species	SEAMoBB_Italy_CF	Italy	existing_taxon_<100%identity	Mollusca	Gastropoda	Littorinimorpha	Triviidae	Trivia	Trivia monacha	GGTTAGTGGGTACTGCACTTAGTTTGTTAATTCGGGCTGAGTTAGGTCAACCCGGATCATTGTTGGGAGATGACCAACTATATAATGTTATTGTTACTGCACATGCATTTATTATAATTTTTTTTCTTGTTATACCTTTAATGATTGGTGGGTTTGGAAATTGATTGGTGCCTTTAATGCTAGGTGTGCCAGATATGGTTTATCCTCGATTAAATAACATAAGTTTTTGATTATTACCCCCAGCATTATTATTACTATTATCTTCTGCAGCTGTCGATAGGGGAGTAGGAACCGGATGAACAGTTTATCCTCCTTTAGCAAGTAACTTAGGGCATGCTGGTAGTTCTGTAGATTTCGCAATTTTTTCTTTACATTTGGCAGGGGTTTCTTCTATTTTAG…
Seq128	ON716034	Branchiomma bombyx	1367176	species	SEAMoBB_Italy_CG	Italy	new_taxon	Annelida	Polychaeta	Sabellida	Sabellidae	Branchiomma	Branchiomma bombyx	TTTGAGGAGGATTGGTGGGAACTTCAATAAGGATGCTTATTCGGGCAGAGTTAGGTCAGCCAGGGGCATTACTAGGAAGGGATCAGTTATATAATAGAATTGTTACGGCACATGCTTTTTTAATAATTTTTTTTTTGGTTATACCTGTATTTATTGGGGGATTTGGGAACTGGCTTCTTCCTCTTATAGTGGGGGCGCCAGATATAAGGTTTCCTCGATTAAATAATCTGAGGTTTTGGCTTTTACCTTCTGCTTTATTTTTGTTGTTGGGGTCTCTTTTTGTAGATGCGGGGGCTGGAACGGGGTGAACTATTTATCCTCCCTTGTCTAGTAGGTTGGGGCATAGAGGTTCTTCAATGGATTTGGTTATTTTTTCTTTACATCTTGCGGGGGCGTCTT…
Seq129	ON716035	Ceratonereis costae	-35151	species	SEAMoBB_Italy_CH	Italy	new_taxon	Annelida	Polychaeta	Phyllodocida	Nereididae	Ceratonereis	Ceratonereis costae	GATCTGGTCTCTTAGGAACCTCCATAAGACTCTTAATTCGCGCTGAATTAGGCCAACCAGGATCTCTTTTAGGCAGAGACCAGCTATACAACACCATTGTTACTGCCCATGCATTTCTAATAATTTTCTTCTTAGTAATACCAGTAATGATCGGAGGATTTGGTAACTGACTCGTTCCTTTAATACTAGGGGCCCCAGATATAGCCTTCCCACGTCTTAATAACATAAGATTCTGATTATTACCTCCCTCACTTACCCTTCTTTTATCCAGGGCTGCAGTAGAAAAGGGAGTTGGCACAGGATGAACTGTATACCCCCCATTAGCAAGAAATATCGCCCATGCAGGCCCATCAGTTGACCTGGCCATCTTCTCTCTCCACCTAGCAGGAGTCTCATCCA…
Seq13	ON716036	Calliostoma laugieri	-35182	species	SEAMoBB_Murcia_D	Murcia	new_taxon	Mollusca	Gastropoda	Trochida	Calliostomatidae	Calliostoma	Calliostoma laugieri	CCTCTCGGATAACACCGCCCACGCAGGAGCAAGTGTTGATTTAGCTATTTTCTCCCTACACCTAGCTGGTGCTTCCTCTATTATAGGAGCAGTAAACTTTATTACCACAATCATAAACATACGGTGAGAGGGGATAACTTACGAGCGACTTCCTCTATTTGTATGGTCAGTATTTGTGACAGCAGTTTTACTCCTCCTATCAATACCTGTATTAGCTGGTGCAATTACTATGCTTTTAACAGACCGGAATTTTAATACATCTTTTTTTGACCCAGCAGGAGGAGGAGACCCTATTCTTTACCAACACCTGTTTT
Seq130	ON716037	Funiculina quadrangularis	68568	species	SEAMoBB_Italy_CI	Italy	existing_taxon_<100%identity	Cnidaria	Anthozoa	Pennatulacea	Funiculinidae	Funiculina	Funiculina quadrangularis	GGGACAGCTTCGAGTATGTTAATACGGCTAGAGCTATCAGCTCCAAGTAGTATGTTAGGAGATGATCATCTATATAATGTGATTGTAACAGCACATGCTTTATTAATGATTTTCTTCATGGTAATGCCAATCATGATCGGAGGATTCGGAAATTGGTTTGTACCAATCATGATTGGTGCACCTGATATGGCCTTTCCTAGATTAAACAATATCAGTTTCTGGTTATTACCGCCTTCTTTATTACTATTGACCGGTTCTATGTTTGTGGAACAAGGGGCAGGTACAGGCTGGACCGTTTATCCCCCATTAGCAAGTATTCAAGCTCATTCGGGGGGAGCAGTGGACATGGCCATATTCAGCTTACATCTAGCTGGGGTATCTTCCATTTTAAGTTCTATT…
Seq131	ON716038	Harmothoe extenuata	1486853	species	SEAMoBB_Italy_CJ	Italy	existing_taxon_<100%identity	Annelida	Polychaeta	Phyllodocida	Polynoidae	Harmothoe	Harmothoe extenuata	CCGGACTTCTTGGTACATCTATAAGTCTCTTAATTCGAGCTGAATTAGGCCAACCTGGATCTTTATTAGGAAGAGATCAATTGTATAATACTATTGTTACTGCTCATGCCTTCTTAATAATTTTCTTCCTTGTTATACCTGTTTTAGTAGGTGGATTTGGTAATTGACTTATCCCTTTAATATTAGGAGCTCCTGATATAGCTTTCCCTCGGTTAAATAATATAAGATTTTGACTGCTACCTCCCTCTCTAATTCTTCTTTTATCGTCTAGAGCTGTAGAAAAAGGAGTAGGAACAGGATGAACAGTCTACCCTCCTCTTGCATCAAATATCGCTCATGCTGGTCCCTCAGTAGACCTAGCCATTTTTTCTCTCCACATTGCAGGGGTTTCTTCAATTC…
Seq132	ON716039	Nicolea venustula	-35159	species	SEAMoBB_Italy_CK	Italy	new_taxon	Annelida	Polychaeta	Terebellida	Terebellidae	Nicolea	Nicolea venustula	GGCCTTCTCGGTACATCTATAAGACTACTTATTCGTATTGAATTAGGCCAACCCGGCTCATTTCTTGGGAGAGACCAACTTTATAATACTGTTGTTACCGCCCATGCTTTCCTTATAATTTTTTTTCTTGTTATGCCTATCTTAATTGGGGGATTCGGAAATTGACTCCTGCCACTAATATTAGGGGCCCCTGACATAGCATTCCCACGAATAAATAATATAAGATTCTGACTTTTACCTCCAGCCCTTATACTTTTACTCAGCTCAGCTGCAGTTGAAAAAGGGGCTGGTACTGGATGAACAGTCTACCCACCTTTATCTAGAAACCTAGCACACGCAGGTCCTTCAGTAGACCTTGCTATTTTCTCCCTTCACCTCGCAGGAATCTCCTCTATTCTA…
Seq133	ON716040	Polyophthalmus pictus	104727	species	SEAMoBB_Italy_CL	Italy	new_taxon	Annelida	Polychaeta		Opheliidae	Polyophthalmus	Polyophthalmus pictus	TCCCTTAGTATAATTATTCGAACGGAGCTAGGGCATCCCGGGACTGTTCTAAGCGAGCAGGTTTATAATACAGTGGTAACTGCTCACGCTTTTCTTATGATTTTTTTTATGGTAATGCCCATTATAATTGGTGGATTTGGCAATTGACTGTATCCTATAATATTAGGTATACCAGACATAATTTTCCCCCGGCTAAATAACATAAGGTTTTGGCTTCTTCCCCCTTCTATATTTCTGCTTATTGCTTCTTCGGTGGTAGAAAAGGGAGTGGGAACAGGGTGAACAGTTTACCCTCCTCTTTCTGGTAATCTTGCTCATGCGGGTCCTTCTGTTGACCTAGCAATTTTTTCTCTACATCTCGCAGGGATTTCTTCTATTCTTGGTGCTCTTAATTTAATT…
Seq135	ON716041	Alcyonium palmatum	124282	species	SEAMoBB_Italy_CM	Italy	existing_taxon_100%identity	Cnidaria	Anthozoa	Alcyonacea	Alcyoniidae	Alcyonium	Alcyonium palmatum	TGCTTTTTCTGGGATGGCGGGGACAGCTTCGAGTATGTTAATACGGCTAGAACTGTCAGCTCCAGGTAGTATGTTAGGAGATGATCATCTATATAATGTAATTGTGACAGCACATGCTTTATTAATGATTTTCTTCCTGGTAATGCCAGTAATGATTGGAGGATTCGGAAATTGGTTTGTACCACTTATGATTGGTGCACCCGATATGGCCTTTCCTAGATTAAACAATATTAGTTTCTGGTTATTACCCCCTTCTCTAATACTATTAGTTGGTTCTATGTTTGTGGAACAAGGGGCAGGTACAGGTTGGACCGTTTATCCTCCATTAGCAAGCATACAAGCCCACTCAGGGGGAGCAGTGGATATGGCTATATTTAGTCTACATCTAGCTGGTATATC…
Seq136	ON716042	Polychaeta	6341	class	SEAMoBB_Italy_CN	Italy	existing_taxon_<100%identity	Annelida	Polychaeta					TTTTGTTTTAGGTGGTTGGGCTGGAGTAATTGGAGCCTCACTTAGAATAATTATTCGAACAGAGTTAAGATCCCCTGGTAATTTAATTGGTGATGACCAAATCTATAATACTATTGTAACAGCTCACGCATTCATCATAATTTTTTTTATAGTTATACCTATTATAATTGGTGGTTTTGGAAATTGGCTAGTGCCTCTTATACTAGGTAGACCTGATATAGCTTTTCCACGTATAAATAATATAAGTTTTTGATTATTACCACCTTCTTTAACATTATTATTAATAAGTGGTTTAGTAGAAAGAGGGGTAGGAACGGGTTGAACAGTTTATCCCCCTTTAAGAATAAATATAGCACATAGAGGGGGGGCTGTTGATTTAGCTATTTTTTCATTACATTT…
Seq14	ON716043	Mytilaster minimus	397460	species	SEAMoBB_Italy_F	Italy	existing_taxon_<100%identity	Mollusca	Bivalvia	Mytilida	Mytilidae	Mytilaster	Mytilaster minimus	GTAGAAAAGGGAGTAGGAACAGGATGAACTGTCTACCCGCCCCTTGCTGGAAATATTGCACATGCGGGGCCTTCTGTTGATTTAGCCATTTTCTCATTACACCTTGCAGGGGTTAGATCAATCCTTGGAGCTCTAAACTTCATTACTACAATTATTAATATGCGATCAAAAGGATTACGGTTAGAGCGGGTACCTTTATTTATTTGATCTGTAAAAATCACTGCAGTTCTTCTCTTATTATCTCTACCCGTTCTTGCTGGAGCAATTACCATGCTTTTAACAGACCGAAACTTAAATACTGCTTTCTTTGACCCCGCAGGAGGTGGAGACCCTATTTTATATGAACACTTATTT
Seq15	ON716044	Amphiura	82377	genus	SEAMoBB_Murcia_E	Murcia	existing_taxon_<100%identity	Echinodermata	Ophiuroidea	Amphilepidida	Amphiuridae	Amphiura		TGCTTCTCCTTACCTCAGCAGGTAATGAAAGAGGAGTAGGAACAGGTTGAACTGTTTACCCCCCTCTATCAGGACCAGTCGCCCATGGCGGAGGTTGTGTAGATCTAGCAATTTTCTCGCTTCATTTAGCAGGGGCTTCTTCTATAATGGCCTCGATTAATTTTATTACAACTATTATTAATATGCGAGCTCCAGGAATGACTATGGATCGAACTCCTTTATTTGTATGATCTATCTTACTAACCACTATTCTTCTTCTTTTATCGCTCCCAGTTCTGGCAGGAGCTATTACTATGCTTCTTACAGATCGTAAAATTAATACTTCATTCTTTGACCCCACGGGGGGAGGAGATCCTGTTCTCTACCAACACTTATTT
Seq16	ON716045	Microporella orientalis	2865439	species	SEAMoBB_Murcia_F	Murcia	new_taxon	Bryozoa	Gymnolaemata	Cheilostomatida	Microporellidae	Microporella	Microporella orientalis	CTCCTGATATAGCTTTCCCTCGACTTAATAATATAAGTTTTTGGTTACTACCACCTTCCTTAATTCTTTTATTAACCTCCTCAATAGTAGAAAGGGGGGCAGGAACCGGTTGAACAGTCTACCCACCTTTATCTTCTAATCTAGCTCACAGGGGACCCTCTGTAGACCTCGCTATTTTTTCCCTTCATATTGCAGGTGCTTCTTCAATTTTAGGAGCAGTAAACTTTATAACCACCACTATAAACATACGCAGTAACTCTATAAGAATAATACAAACACCTCTTTTAGTTTGAGCTGTTTTTATTACAGCTGTACTATTACTACTGTCATTACCAGTACTAGCCGGAGCCATCACTATACTATTAACCGACCGTAATTTAAACACATCATTTTTTGACC…
Seq17	ON716046	Musculus costulatus	2589378	species	SEAMoBB_Italy_G	Italy	existing_taxon_<100%identity	Mollusca	Bivalvia	Mytilida	Mytilidae	Musculus	Musculus costulatus	GCCCTGGTCATGATCTTTGGCGCCGTTATGCCCGCAGGTGTTGGTCTCGCAAACTGGATGATTCCGATGATGATCGGGGCACCAGACATGGCCCTGCCGCGCATGAATAATATGAGTTTCTGGATACTGCCTTTTGCCTTTACCTTGTTGCTTTCCACCTTGTTTATGGAAGGCGGCGCCCCTGCCGGTGGCTGGACGATGTATCCACCGCTGGTGTTGCAAACCCAGGATGCCTTTCCTTTTCTTATCTTTGCCGTGCACTTTCTCGGCATCTCTTCCATCATGGGCGCAATCAACATCATTGCAACCGTATTCAACATGCGCGCACCGGGAATGAGTTTCATGAAGCTGCCGCTGTTTGTCTGGACCTGGATCATTACCGCCTTCTTGCTCATCGCC…
Seq18	ON716047	Mitrella scripta	1838194	species	SEAMoBB_Italy_H	Italy	existing_taxon_<100%identity	Mollusca	Gastropoda	Neogastropoda	Columbellidae	Mitrella	Mitrella scripta	GTAATAATTTTTTTTCTGGTTATACCTATAATGATTGGGGGGTTTGGTAATTGATTGGTTCCTTTAATATTAGGGGCCCCTGATATGGCTTTTCCTCGCCTAAATAACATAAGTTTTTGACTTTTGCCTCCTGCACTTTTATTGTTGCTTTCTTCTGCGGCTGTTGAGAGGGGTGTAGGTACAGGTTGAACTGTTTATCCACCTTTAGCTGGGAATTTGGCTCATGCTGGTGGATCAGTTGATTTAGCAATTTTTTCTTTACACTTAGCTGGTGTTTCTTCTATTTTAGGTGCTGTAAATTTTATTACAACTATTATTAACATACGATGACGAGGCATGCAGTTTGAGCGTCTTCCTTTATTTGTTTGGTCAGTAAAAATTACGGCTATTTTATTACTT…
Seq19	ON716048	Doris verrucosa	1200667	species	SEAMoBB_Italy_I	Italy	new_taxon	Mollusca	Gastropoda	Nudibranchia	Dorididae	Doris	Doris verrucosa	TGGACTAAGTTTATTAATTCGGTTCGAATTAGGAACAGCCGGAGCTTTTCTCGGAGATGATCATTTTTACAATGTAATTGTCACAGCTCATGCCTTTGTAATGATTTTCTTTATGGTTATGCCACTGATAATTGGAGGATTCGGAAACTGAATAGTGCCACTTCTTATTGGGGCCCCAGATATAAGCTTCCCTCGAATAAACAACATGAGGTTTTGGTTACTGCCACCTTCATTTATTCTTCTGCTCTGCTCTACTTTAATAGAAGGAGGAGCGGGAACAGGTTGAACAGTCTACCCCCCACTTTCAGGGCCTGTGGCACACGGGGGAACTTCAGTTGACCTTGCCATTTTTTCTCTCCACTTGGCTGGTGCTTCTTCTCTTCTTGGAGCTATTAATTT…
Seq20	ON716049	Reptadeonella violacea	-35169	species	SEAMoBB_Murcia_G	Murcia	new_taxon	Bryozoa	Gymnolaemata	Cheilostomatida	Adeonidae	Reptadeonella	Reptadeonella violacea	TACGGCGCAGCTTTTGTTATGATTTTTTTTATGGTTATGCCTGTTATGATTGGTGGTTTTGGGAATTGGCTGGTTCCTTTAATGTTAGGGGCTCCTGATATGGCTTTTCCTCGACTCAACAATATAAGGTTTTGGCTTTTACCTCCGGCTCTTTCTTTACTTTTATTATCCTCTTTGGTAGAAGGAGGGGCTGGTACTGGTTGAACAGTTTATCCTCCTTTGTCTTCTAATGTTTCTCATGGCGGAGCTTCTGTTGACTTGGCCATTTTTTCTCTTCATTTGGCTGGTGCTTCTTCTATTCTTGGGGCTGTTAATTTTATTACTACTGTTGTAAATATACGTAGTTCATTTATGAGTATGATGCATTTGCCTTTGTTAGTTTGAGCTGTTTTTATTACT…
Seq21	ON716050	Phylo foetida	272999	species	SEAMoBB_Italy_J	Italy	existing_taxon_<100%identity	Annelida	Polychaeta		Orbiniidae	Phylo	Phylo foetida	TCTACAACACCATCGTTACAGCTCACGCCGTTCTCATAATCTTTTTCCTAGTAATACCCGTCTTAATTGGAGGATTTGGTAACTGACTTGTTCCCCTAATATTAGCAGCCCCAGACATGGCCTTCCCCCGAATAAATAACATAAGATTCTGACTTCTACCGCCCTCATTAACTCTTCTAGTAATATCCGCAGCAGTTGAAAAAGGTGCCGGAACAGGATGAACAGTATACCCACCACTATCTAGTAACATTGCACACTCAGGGCCCTCAGTAGACATAGTAATTTTTTCACTACACCTCGCAGGTGTAAGATCTATCCTAGCCTCGATTAACTTCATTACTACAGCAAAAAGACTCCGATGCGGAATAACTCTAGACCGAATGCCCCTATTTGTATGAT…
Seq22	ON716051	Eualus	397946	genus	SEAMoBB_Italy_K	Italy	existing_taxon_<100%identity	Arthropoda	Malacostraca	Decapoda	Hippolytidae	Eualus		GATTGGGAATGATCAGATTTACAACGTTATTGTAACAGCTCATGCTTTTGTTATAATTTTCTTCATAGTTATACCTATTATAATTGGAGGGTTTGGTAACTGACTAGTACCTTTAATATTAGGAGCTCCTGATATAGCATTTCCTCGAATAAATAATATAAGATTTTGACTCCTTCCTCCCTCTCTAACCCTCCTTTTATCTAGAGGAATAGTAGAAAGAGGAGTAGGAACTGGCTGAACTGTATACCCTCCTTTATCAGCAGGCATCGCCCATGCCGGAGCTTCAGTAGATATAGGGATTTTCTCTCTTCACTTAGCTGGGGTTTCTTCTATTTTAGGAGCTGTTAATTTTATAACCACAGTTATTAATATACGAAGTACTGGTATAACCTTAGACCG…
Seq23	ON716052	Homalopoma sanguineum	-35183	species	SEAMoBB_Italy_L	Italy	new_taxon	Mollusca	Gastropoda	Trochida	Colloniidae	Homalopoma	Homalopoma sanguineum	GGAGATGATCAGATTTATAATGTAGTCGTAACCGCTCATGCTTTTGTAATAATTTTCTTTATAGTTATACCTATTATAATTGGTGGATTTGGAAATTGACTAGTCCCATTAATATTAGGAGCTCCTGATATGGCCTTTCCACGTATAAATAATATAAGATTTTGACTTCTTCCACCCTCATTAACTCTCCTTTTAACTAGAGGAATAGTTGAAAGAGGAGTTGGAACAGGATGAACTGTTTACCCTCCTCTATCTGCAGCCATTGCCCACGCAGGAGCTTCAGTAGACCTAGGAATTTTTTCTCTTCACTTAGCGGGTGTTTCTTCAATTTTAGGAGCAGTAAATTTTATAACTACAGTTATTAACATACGACCACAAGGAATAACTATAGATCGAATA…
Seq25	ON716053	Vermiliopsis	344942	genus	SEAMoBB_Murcia_H	Murcia	new_taxon	Annelida	Polychaeta	Sabellida	Serpulidae	Vermiliopsis		AGGAGCTTTCCTCGGAAGAGACCAACTATATAATACAGTCGTAACAGCCCACGGACTCCTAATAATCTTCTTCCTTGTGATACCAATCCTAATTGGAGGCTTTGGAAATTGATTAATCCCACTAATACTAGGAGCACCAGACATAGCTTTCCCACGAATAAATAATATAAGATTCTGGCTTCTCCCCCCAGCCCTCCTTCTTCTACTAAGATCCGCAGCAATGGAAAAAGGGGCCGGGACAGGCTGAACCGTTTACCCACCTCTATCTAGAAATCTAGCCCATGCAGGCCCATCAGTCGACCTGGCAATCTTCTCACTACATCTAGCCGGAATTTCATCAATTCTAGGAGCAATCAATTTTATCACAACAGTAGCCAATATACGATGAAAAGGACTCCG…
Seq26	ON716054	Eualus	397946	genus	SEAMoBB_Italy_M	Italy	existing_taxon_<100%identity	Arthropoda	Malacostraca	Decapoda	Hippolytidae	Eualus		TCAACCCGGAAGTCTTATTGGCAATGACCAAATTTATAATGTTATTGTCACGGCCCACGCCTTCGTTATAATTTTTTTTATGGTTATGCCCATTATAATTGGAGGATTCGGTAATTGGTTAGTGCCTCTTATATTGGGAGCCCCTGATATAGCCTTCCCTCGTATAAACAATATAAGATTTTGACTTTTACCTCCTTCATTGACCCTTTTACTATCTAGTGGCATAGTAGAAAGAGGTGTAGGAACTGGGTGAACTGTTTACCCTCCTTTAGCGGCTGGAATTGCCCATGCTGGTGCGTCTGTAGATATAGGGATTTTCTCTCTACACTTGGCAGGTGTTTCATCGATTCTAGGTGCAGTTAACTTTATAACTACTGTTATTAATATACGATCAAGTGG…
Seq27	ON716055	Polydora	46600	genus	SEAMoBB_Italy_N	Italy	existing_taxon_<100%identity	Annelida	Polychaeta	Spionida	Spionidae	Polydora		GGCCAGCCCGGGGCCCTACTTGGAGACGACCAGCTGTATAATGTAATTGTTACAGCACATGCCTTTGTTATAATTTTTTTCTTAGTTATGCCGATGATAATCGGTGGATTTGGGAACTGGCTAGTCCCCTTAATGTTAGGGGCGCCCGATATGGCCTTCCCCCGCCTGAATAATATAAGTTTCTGGCTTCTTCCCCCTGCGCTTCTCTTGCTTTTATCTTCGGCAGCTGTCGAGAGGGGTGTCGGGACTGGCTGAACTGTTTACCCGCCTTTGGCGGGAAATCTAGCCCATGCAGGGGGGTCAGTTGACCTGGCTATCTTTTCCCTTCATTTGGCTGGTGTTTCTTCCATTCTAGGGGCTGTAAACTTTATTACCACGATCATTAATATGCGATGACGG…
Seq28	ON716056	Platylepas coriacea	-35168	species	SEAMoBB_Italy_O	Italy	new_taxon	Arthropoda	Thecostraca	Balanomorpha	Coronulidae	Platylepas	Platylepas coriacea	CAGAGCTTGGTCAACCTGGAAGACTTATTGGTGATGACCAGATTTATAACGTAATTGTTACAGCCCATGCTTTCATCATAATTTTTTTTATAGTTATGCCCATCATAATTGGTGGGTTTGGAAATTGACTTCTTCCGCTTATGTTAGGAGCCCCTGATATGGCCTTCCCCCGGCTTAATAATATAAGCTTTTGACTTTTGCCTCCTGCTCTAATATTATTAATTAGAGGATCTTTAGTCGAAGCAGGAGCTGGAACAGGATGAACGGTATACCCACCTCTTTCTAGTAATATCGCCCATTCAGGAGCTTCAGTAGACCTTTCAATTTTTTCTTTACATTTAGCAGGTGCTTCTTCAATTCTAGGAGCCATTAACTTTATATCAACCGTAATTAATATGC…
Seq29	ON716057	Trivia multilirata	-35176	species	SEAMoBB_Italy_P	Italy	new_taxon	Mollusca	Gastropoda	Littorinimorpha	Triviidae	Trivia	Trivia multilirata	TTAATTCGGGCTGAGTTAGGTCAACCCGGATCATTGTTGGGAGATGACCAACTATATAATGTTATTGTTACTGCACATGCATTTATTATAATTTTTTTTCTTGTTATACCTTTAATGATTGGTGGGTTTGGAAATTGATTGGTGCCTTTAATGCTAGGTGTGCCAGATATGGTTTATCCTCGATTAAATAACATAAGTTTTTGATTATTACCCCCAGCATTATTATTACTATTATCTTCTGCAGCTGTCGATAGGGGAGTAGGAACCGGATGAACAGTTTATCCTCCTTTAGCAAGTAACTTAGGGCATGCTGGTAGTTCTGTAGATTTCGCAATTTTTTCTTTACATTTGGCAGGGGTTTCTTCTATTTTAGGGGCAGTAAATTTTATTGTAACAATT…
Seq30	ON716058	Eualus	397946	genus	SEAMoBB_Italy_Q	Italy	existing_taxon_<100%identity	Arthropoda	Malacostraca	Decapoda	Hippolytidae	Eualus		ACTACTAATCCGGGCTGAATTAGGTCAACCCGGCAGACTTATTGGAAACGACCAAATTTATAATGTCATCGTTACAGCTCATGCTTTTGTTATAATTTTCTTTATAGTTATACCTATTATAATCGGAGGATTTGGGAATTGACTAGTTCCCCTTATATTAGGAGCTCCTGATATGGCCTTCCCTCGTATAAATAATATAAGATTTTGACTTTTACCTCCCTCCTTAACTCTTCTTCTTTCTAGAGGGATAGTTGAAAGAGGTGTGGGAACCGGATGAACCGTTTACCCTCCTTTAGCGGCAGGAATTGCTCATGCTGGGGCATCTGTAGATATAGGGATTTTCTCACTTCATCTAGCTGGGGTTTCATCAATTTTAGGTGCTGTAAATTTTATAACTAC…
Seq31	ON716059	Chiton magnificus	541230	species	SEAMoBB_Italy_R	Italy	existing_taxon_<100%identity	Mollusca	Polyplacophora	Chitonida	Chitonidae	Chiton	Chiton magnificus	TAGTTGGAACAGCCTTAAGTCTCTTAATTCGGGCTGAATTAGGGCAGCCAGGGGCTCTATTAGGTGATGATCAACTTTATAATGTGATTGTTACAGCTCATGCTTTTGTAATAATTTTTTTTTTGGTAATACCAATAATAATTGGAGGATTTGGAAATTGATTGGTTCCTTTAATATTAGGTGCACCTGATATAGCCTTTCCTCGATTAAATAATATGAGATTTTGATTATTACCACCAGCCTTATGTTTATTATTGGGGTCAGCAGCAGTTGAAAGTGGAGTAGGAACGGGATGAACTGTATATCCTCCATTAGCAAGAAATGTGGCTCATGCAGGGGGTTCTGTAAATTTAGCTATTTTTTCTTTACATCTAGCTGGGGTTTCTTCTATCTTAGGGG…
Seq32	ON716060	Prostheceraeus roseus	1921948	species	SEAMoBB_Murcia_I	Murcia	existing_taxon_<100%identity	Platyhelminthes	Rhabditophora	Polycladida	Euryleptidae	Prostheceraeus	Prostheceraeus roseus	ATTATTCGAACTGAACTTGGCCAACCAGGTACTTTCATTGGGAATGATCAAATCTACAATGTAATTGTTACAGCCCATGCATTCGTAATAATTTTTTTTATAGTTATACCTATTATAATTGGAGGATTTGGAAATTGATTAGTTCCTTTAATATTAGGAGCCCCTGATATAGCTTTTCCGCGTATAAATAATATAAGATTTTGATTACTTCCCCCAGCATTAATTTTATTACTAACAAGAAGAATAGTAGAAAGAGGTGTAGGTACAGGTTGAACTGTTTACCCTCCCTTGTCATCAACTATTGCTCATGCTGGAGCTTCAGTAGATATAGGTATTTTTTCACTTCATTTAGCAGGAGTATCCTCAATCTTAGGAGCTATTAATTTTATAACAACAGTA…
Seq33	ON716061	Harmothoe fraserthomsoni	1619589	species	SEAMoBB_Italy_S	Italy	new_taxon	Annelida	Polychaeta	Phyllodocida	Polynoidae	Harmothoe	Harmothoe fraserthomsoni	TCTTATTCGTGCTGAACTTGGACAACCAGGGTCTCTCCTAGGGAGAGATCAACTCTATAATACTATTGTAACAGCACACGCTTTCTTAATAATTTTCTTTTTAGTAATGCCTGTTTTAGTTGGAGGATTTGGAAATTGACTAATTCCCTTAATACTAGGAGCTCCCGATATAGCTTTTCCACGACTAAATAATATAAGATTCTGATTACTTCCTCCCTCATTAATTCTTTTACTTGCATCTAGAGCCGTAGAAAAAGGAGTAGGGACAGGTTGAACTGTTTACCCCCCTTTATCATCTAATATTGCTCATGCAGGCCCTTCTGTAGATTTAGCAATTTTTTCTTTACATATCGCGGGTGTCTCTTCTATTCTAGGGGCACTAAACTTTATTACTACAGT…
Seq34	ON716062	Ozobranchus margoi	60946	species	SEAMoBB_Italy_T	Italy	existing_taxon_<100%identity	Annelida	Clitellata	Hirudinida	Ozobranchidae	Ozobranchus	Ozobranchus margoi	TATCATCCGATTGGAATTAAATCAGCCAGGATCTTTCCTGAATAATGATCAGTTGTATAACAGAATTATTACCGCCCATGGCTTAATTATAATTTTCTTTATAGTAATGCCTATCTTAATTGGTGGATTCGGTAATTGATTAGTACCTTTAATAATTGGTGCCCCAGACATAGCATTTCCACGTTTAAATAATTTAAGATTTTGATTAATACCACCTTCAATAATTATATTAGTAGGTTCTGCCTTAGTTGAAAATGGAGTAGGTACAGGATGAACCGTGTATCCACCATTATCAGGTAATATTGCCCATTCTGGGCCTTCTGTAGATATAGCAATCTTTTCATTACACTTAGCTGGAACTTCATCTATTTTAGGATCTATTAACTTTATTACAACTAT…
Seq35	ON716063	Fusinus cretellai	-35179	species	SEAMoBB_Murcia_J	Murcia	new_taxon	Mollusca	Gastropoda	Neogastropoda	Fasciolariidae	Fusinus	Fusinus cretellai	TTCTTATTCGGGCTGAATTAGGCCAACCGGGTGCTTTACTTGGTGATGATCAACTTTATAATGTAATTGTAACAGCACATGCTTTTGTTATAATTTTCTTTTTAGTAATACCAATAATGATTGGAGGTTTTGGTAACTGGCTAGTTCCTTTAATATTAGGAGCTCCAGATATAGCTTTCCCACGATTAAATAATATAAGATTCTGGCTTTTACCCCCTGCTTTACTTTTATTACTTTCATCAGCTGCAGTTGAAAGAGGTGTGGGAACAGGATGAACTGTTTACCCTCCCTTGGCTGGGAATTTAGCTCATGCTGGGGGTTCTGTAGATCTAGCTATTTTTTCTTTGCACCTTGCAGGTGCTTCCTCAATTCTAGGGGCTGTAAATTTTATCACAACTA…
Seq37	ON716064	Polydora	46600	genus	SEAMoBB_Italy_U	Italy	existing_taxon_<100%identity	Annelida	Polychaeta	Spionida	Spionidae	Polydora		GTTTACTAATTCGCGCTGAATTGGGCCAGCCCGGGGCCCTACTTGGAGACGACCAGCTGTATAATGTAATTGTTACAGCACATGCCTTTGTTATAATTTTTTTCTTAGTTATGCCGATGATAATCGGTGGATTTGGGAACTGGCTAGTCCCCTTAATGTTAGGGGCGCCCGATATGGCCTTCCCCCGCCTGAATAATATAAGTTTCTGGCTTCTTCCCCCTGCGCTTCTCTTGCTTTTATCTTCGGCAGCTGTCGAGAGGGGTGTCGGGACTGGCTGAACTGTTTACCCGCCTTTGGCGGGAAATCTAGCCCATGCAGGGGGGTCAGTTGACCTGGCTATCTTTTCCCTTCATTTGGCTGGTGTTTCTTCCATTCTAGGGGCTGTAAACTTTATTACCA…
Seq38	ON716065	Ceratonereis costae	-35151	species	SEAMoBB_Italy_V	Italy	new_taxon	Annelida	Polychaeta	Phyllodocida	Nereididae	Ceratonereis	Ceratonereis costae	AAGACTCTTAATTCGCGCTGAATTAGGCCAACCAGGATCTCTTTTAGGCAGAGACCAGCTATACAACACCATTGTTACTGCCCATGCATTTCTAATAATTTTCTTCTTAGTAATACCAGTAATGATCGGAGGATTTGGTAACTGACTCGTTCCTTTAATACTAGGGGCCCCAGATATAGCCTTCCCACGTCTTAATAACATAAGATTCTGATTATTACCTCCCTCACTTACCCTTCTTTTATCCAGGGCTGCAGTAGAAAAGGGAGTTGGCACAGGATGAACTGTATACCCCCCATTAGCAAGAAATATCGCCCATGCAGGCCCATCAGTTGACCTGGCCATCTTCTCTCTCCACCTAGCAGGAGTCTCATCCATCATGGGTGCCTTAAATTTCATTAC…
Seq39	ON716066	Phylo foetida	272999	species	SEAMoBB_Italy_W	Italy	existing_taxon_<100%identity	Annelida	Polychaeta		Orbiniidae	Phylo	Phylo foetida	TTCGAGCTGAACTAGGGCAACCCGGCTCCCTTCTTGGCAGAGATCAACTCTACAACACCATCGTTACAGCTCACGCCGTTCTCATAATCTTTTTCCTAGTAATACCCGTCTTAATTGGAGGATTTGGTAACTGACTTGTTCCCCTAATATTAGCAGCCCCAGACATGGCCTTCCCCCGAATAAATAACATAAGATTCTGACTTCTACCGCCCTCATTAACTCTTCTAGTAATATCCGCAGCAGTTGAAAAAGGTGCCGGAACAGGATGAACAGTATACCCACCACTATCTAGTAACATTGCACACTCAGGGCCCTCAGTAGACATAGTAATTTTTTCACTACACCTCGCAGGTGTAAGATCTATCCTAGCCTCGATTAACTTCATTACTACAGCAAAAA…
Seq4	ON716067	Musculus costulatus	2589378	species	SEAMoBB_Murcia_A	Murcia	existing_taxon_<100%identity	Mollusca	Bivalvia	Mytilida	Mytilidae	Musculus	Musculus costulatus	TTTATCTTCTGTAGAGTTTCATAGTGGACCAAGAACGGATATCTTACTGACTTCTCTTCACGTGATTGGTTTAAGCTCTTTAGTCGGTGCCATTAATTATGCTTGTACTAATAAAAATATACCGGTTGATGATATAAAAGGGGAGAAATCAGAGGCATATATTTGAAGTATTAGTGTAACTGCAGGATTATTAATCATTTCTGTTCCAGTGTTGGCAGGTGGTGTAACTATGTTATTATTTGATCGAAATTTTAACAGAACATTTTTTGATCCTGTTGGAGGAGGTGATCCTGTTTTGTGACAGCATATCT
Seq40	ON716068	Euthria cornea	490537	species	SEAMoBB_Italy_X	Italy	existing_taxon_<100%identity	Mollusca	Gastropoda	Neogastropoda	Buccinidae	Euthria	Euthria cornea	TTAAGACTTCTTATCCGTGCCGAATTAGGACAACCAGGGGCATTGCTTGGTGATGATCAATTATATAATGTAATTGTAACGGCTCATGCTTTTGTTATAATTTTCTTTTTAGTTATGCCTATAATAATTGGGGGTTTTGGGAATTGATTAGTCCCTTTAATGTTGGGAGCTCCAGATATAGCTTTTCCTCGGTTAAATAATATAAGATTTTGACTACTCCCTCCTGCCCTATTACTACTTCTTTCATCCGCAGCGGTAGAAAGGGGAGTGGGAACAGGATGAACTGTGTATCCTCCATTGGCAGGAAATCTTGCACATGCAGGGGGTTCTGTGGATTTGGCAATTTTTTCATTACATCTTGCAGGTGCTTCTTCTATTTTAGGTGCTGTAAATTTTATT…
Seq41	ON716069	Malmgrenia ljungmani	-35156	species	SEAMoBB_Italy_Y	Italy	new_taxon	Annelida	Polychaeta	Phyllodocida	Polynoidae	Malmgrenia	Malmgrenia ljungmani	ATAAGACTATTAATTCGTGCTGAATTAGGACAACCTGGGTCTCTTCTAGGTAGAGATCAACTTTATAACACTATTGTAACCGCTCATGCTTTTTTAATAATTTTTTTCCTAGTTATACCTGTTTTAGTAGGAGGGTTCGGAAACTGATTAATTCCGTTAATATTAGGGGCCCCTGATATAGCTTTCCCCCGTTTAAATAACATAAGATTCTGGTTACTTCCCCCTTCTTTAATTCTTCTCCTATCATCAAGAGCCGTTGAAAAAGGAGTAGGGACGGGATGAACAGTTTATCCTCCTCTTGCATCTAATATTGCTCACGCTGGGCCCTCAGTGGATCTAGCTATTTTCTCTCTTCACATTGCCGGAGTTTCCTCAATTCTAGGAGCTTTAAATTTTATT…
Seq42	ON716070	Acanthocardia aculeata	1699427	species	SEAMoBB_Italy_Z	Italy	new_taxon	Mollusca	Bivalvia	Cardiida	Cardiidae	Acanthocardia	Acanthocardia aculeata	TTTTAGGATTATAGTTCGTACAGAACTTTCTCGACCATCTTCATGGCTCCATAACCATGGACTTTACAATTTAATTATTACTAGGCATGCTCTTATTATAATTTTTTTTATAGTAATGCCTGTGATAATAGGTGGATTTGGTAATTGGTTGGTGCCTTTAATATTAATAGTTCCGGACATACATTTTCCTCGTCTGAATAATATGAGGTTTTGATTTGTTCCTAACGCTTTAATTTTATTAGCCTTTTCTGGTTTCGTTGAAGGCGGGGTTGGTGCTGGGTGAACTATTTACCCTCCGCTAACGTCTATTGAGTTTTTAGGTGACCCCTCAATAGATCTTGCTATTTTTGCTCTACATCTAGGTGGCATCTCATCAATTGCTGCTAGATTGAATTTTTG…
Seq43	ON716071	Periclimenes scriptus	1857380	species	SEAMoBB_Italy_AA	Italy	new_taxon	Arthropoda	Malacostraca	Decapoda	Palaemonidae	Periclimenes	Periclimenes scriptus	CTTTAAGACTACTAATCCGGGCTGAATTAGGTCAACCCGGCAGACTTATTGGAAACGACCAAATTTATAATGTCATCGTTACAGCTCATGCTTTTGTTATAATTTTCTTTATAGTTATACCTATTATAATCGGAGGATTTGGGAATTGACTAGTTCCCCTTATATTAGGGGCTCCTGATATGGCCTTCCCTCGTATAAATAATATAAGATTTTGACTTTTACCTCCGTCCTTAACTCTTCTTCTTTCTAGAGGGATAGTTGAAAGAGGTGTGGGAACCGGATGAACCGTTTACCCTCCTTTAGCGGCAGGAATTGCTCATGCTGGGGCATCTGTAGATATAGGGATTTTCTCACTTCATCTAGCTGGGGTTTCATCAATTTTAGGTGCTGTAAATTTTA…
Seq44	ON716072	Chrysopetalum debile	115833	species	SEAMoBB_France_A	France	existing_taxon_<100%identity	Annelida	Polychaeta	Phyllodocida	Chrysopetalidae	Chrysopetalum	Chrysopetalum debile	TCAATAAGTGTTCTTATTCGAACAGAATTAGGCCAACCTGGGTCTCTACTTGGGAGGGATCAACTCTATAATACTATCGTTACTGCTCATGCTTTCTTAATAATTTTTTTCTTAGTCATGCCCGTTATAATTGGAGGGTTTGGTAACTGACTTGTCCCTCTGATACTAGGGGCTCCTGATATAGCATTCCCCCGACTTAATAATATAAGATTTTGGCTTCTGCCACCTTCTTTAACTATACTTCTTGCCTCTTCTGCTGTAGAAAAAGGGGCCGGTACAGGATGGACTGTCTACCCCCCACTAGCTGGAAATATTGCCCATGCTGGACCCTCAGTTGATTTTGCTATTTTCTCCCTCCATCTTGCAGGTGCTAGGTCCATTCTCGGTGCCCTTAATTTT…
Seq45	ON716073	Pisa armata	1732119	species	SEAMoBB_Italy_AB	Italy	existing_taxon_<100%identity	Arthropoda	Malacostraca	Decapoda	Epialtidae	Pisa	Pisa armata	TCTCTAAGATTGATTATTCGAGCAGAACTAGGTCAACCAGGAACCCTTATTGGGAATGACCAAATTTATAATGTCGCCGTAACAGCACACGCTTTTGTTATAATTTTTTTTATAGTTATACCTATTATAATTGGTGGATTCGGAAATTGACTAATTCCCTTAATATTAGGAGCTCCTGATATAGCGTTCCCACGTATAAATAACATAAGATTTTGACTTCTTCCTCCTTCACTTACATTACTCTTAATAAGAGGAATAGTGGAAAGAGGAGTCGGTACAGGATGAACTGTTTATCCTCCTCTCTCCGCCGCTATTGCACACGCAGGTGCTTCCGTTGATATAGGAATCTTCTCACTACACCTAGCAGGTGTATCATCTATTTTAGGAGCCGTAAATTTT…
Seq46	ON716074	Sigalion mathildae	-35157	species	SEAMoBB_Italy_AC	Italy	new_taxon	Annelida	Polychaeta	Phyllodocida	Sigalionidae	Sigalion	Sigalion mathildae	TCAATAAGCCTATTAATTCGTGCTGAGCTAGGGCAACCTGGATCTCTTCTGGGTAGAGACCAACTTTACAACACAATTGTAACTGCTCATGCCTTTTTAATAATTTTTTTCCTTGTTATACCTGTCTTAGTTGGTGGATTTGGAAACTGACTTATTCCTTTAATGCTCGGGGCCCCTGATATAGCTTTCCCTCGCTTAAACAATATAAGATTCTGACTCCTTCCGCCCTCTCTGATTCTACTCTTATCGTCGAGGGCTGTAGAAAAAGGAGTGGGAACTGGTTGAACTGTTTATCCTCCTCTGGCCGCTAATATTGCTCATGCTGGACCATCAGTTGATTTAGCTATTTTTTCACTGCACATTGCCGGAGTATCCTCAATCTTGGGGGCTCTAAACTTT…
Seq47	ON716075	Harmothoe spinifera	-35155	species	SEAMoBB_Italy_AD	Italy	new_taxon	Annelida	Polychaeta	Phyllodocida	Polynoidae	Harmothoe	Harmothoe spinifera	ATCAATAAGCCTATTAATTCGTGCTGAGCTAGGGCAACCTGGATCTCTTCTGGGTAGAGACCAACTTTACAACACAATTGTAACTGCTCATGCCTTTTTAATAATTTTTTTCCTTGTTATACCTGTCTTAGTTGGTGGATTTGGAAACTGACTTATTCCTTTAATGCTCGGGGCCCCTGATATAGCTTTCCCTCGCTTAAACAATATAAGATTCTGACTCCTTCCGCCCTCTCTGATTCTACTCTTATCGTCGAGGGCTGTAGAAAAAGGAGTGGGAACTGGTTGAACTGTTTATCCTCCTCTGGCCGCTAATATTGCTCATGCTGGACCATCAGTTGATTTAGCTATTTTTTCACTGCACATTGCCGGAGTATCCTCAATCTTGGGGGCTCTAAACTT…
Seq48	ON716076	Nereis splendida	2738295	species	SEAMoBB_Italy_AE	Italy	existing_taxon_<100%identity	Annelida	Polychaeta	Phyllodocida	Nereididae	Nereis	Nereis splendida	TCTATAAGTCTTCTTATCCGAGCTGAACTAGGTCAACCTGGATCCCTTTTAGGCAGAGATCAATTATACAACACCATTGTCACAGCACACGCTTTCCTTATAATTTTTTTTCTAGTAATACCAGTAATAATCGGAGGCTTCGGCAACTGACTTGTTCCACTAATATTAGGTGCACCAGACATAGCATTCCCCCGACTAAACAACATGAGATTTTGGCTACTCCCCCCCTCTCTCACTCTCCTCCTGTCAAGCGCTGCCGTTGAAAAGGGAGTTGGAACAGGATGAACAGTATACCCACCGCTCTCAAGTAATATTGCTCACGCAGGCCCATCAGTGGACCTAGCTATTTTTTCCCTTCATCTCGCAGGAGTATCCTCTATCATAGGGGCCTTAAATTTT…
Seq49	ON716077	Eunice vittata	188451	species	SEAMoBB_Italy_AF	Italy	existing_taxon_<100%identity	Annelida	Polychaeta	Eunicida	Eunicidae	Eunice	Eunice vittata	AGCAATCAGCATACAAATCCGTCTAGCCCTCGGCCAACCCGGCTCCCTTCTAGGAAGTGACCAATTATATAATACCCTAGTAACAGCCCATGCCTTCCTCATAATCTTTTTCCTAGTCATGCCTGTAATAATCGGAGGATTTGGAAATTGACTACTCCCCCTTATGCTCGGAGCACCTGATATAGCCTTCCCCCGAATAAATAATATAAGATTCTGACTTCTTCCCCCCTCCCTTATTCTTCTCCTCTCATCAGCAACTACGGAAAAAGGAGCGGGCACGGGATGAACTGTATACCCCCCCCTTTCAAGAAATATCGCCCATGCCGGCCCGTCCGTAGACTTAGCCATCTTTTCTCTCCATTTAGCCGGAGTTTCCTCAATTCTAGGCTCCATCAACTT…
Seq5	ON716078	Magelona filiformis	-232	species	SEAMoBB_Italy_B	Italy	existing_taxon_<100%identity	Annelida	Polychaeta	Spionida	Magelonidae	Magelona	Magelona filiformis	ATCCGGGAACTTAGCCCATGGCGGGGCCTCCGTAGACCTTGCTATTTTTTCCCTTCATCTCGCCGGGATTTCATCTATTCTAGGATCGATCAACTTTATCACAACCGTAATCAACATGCGCTGACGCGCAATACTATTCGAGCGCCTTCCTTTATTCGGCTGGTCTGTGAAAATTACCACGGTTCTACTGCTACTCTCTTTACCCGTATTAGCCGGCGCTATTACCATGCTGCTAACTGACCGAAATTTTAACACTGCCTTCTTCGACCCTGCAGGCGGGGGAGACCCCATTCTTTACCAGCACTTATTTC
Seq50	ON716079	Eualus	397946	genus	SEAMoBB_Italy_AG	Italy	existing_taxon_<100%identity	Arthropoda	Malacostraca	Decapoda	Hippolytidae	Eualus		TCTTTAAGACTACTAATCCGGGCTGAATTAGGTCAACCCGGCAGACTTATTGGAAACGACCAAATTTATAATGTCATCGTTACAGCTCATGCTTTTGTTATAATTTTCTTTATAGTTATACCTATTATAATCGGAGGATTTGGGAATTGACTAGTTCCCCTTATATTAGGGGCTCCTGATATGGCCTTCCCTCGTATAAATAATATAAGATTTTGACTTTTACCTCCGTCCTTAACTCTTCTTCTTTCTAGAGGGATAGTTGAAAGAGGTGTGGGAACCGGATGAACCGTTTACCCTCCTTTAGCGGCAGGAATTGCTCATGCTGGGGCATCTGTAGATATAGGGATTTTCTCACTTCATCTAGCTGGGGTTTCATCAATTTTAGGTGCTGTAAATTTT…
Seq53	ON716080	Ebalia edwardsii	-35162	species	SEAMoBB_Italy_AH	Italy	new_taxon	Arthropoda	Malacostraca	Decapoda	Leucosiidae	Ebalia	Ebalia edwardsii	ATCATTAAGATTAATCATTCGAGCCGAACTTGGACAACCGGGGACCTTAATTGGTAATGATCAAATTTATAATGTTGTAGTAACTGCACATGCTTTTGTAATAATTTTTTTCATAGTAATACCTATTATAATTGGAGGATTTGGAAACTGATTAATCCCGCTAATATTAGGAGCGCCTGATATAGCTTTCCCCCGAATAAACAACATAAGATTTTGATTACTTCCCCCTTCTTTAACACTTTTACTAATAAGAGGAATAATTGAAAGAGGAGTAGGCACAGGATGAACTGTTTACCCTCCTTTAGCTAGAGCTATTGCTCATTCTGGAGCTTCTGTTGACATGGGTATTTTTTCTTTACATTTAGCAGGAGTTTCCTCAATCTTAGGGGCTATTAATTT…
Seq56	ON716081	Harmothoe gilchristi	-35154	species	SEAMoBB_Italy_AI	Italy	new_taxon	Annelida	Polychaeta	Phyllodocida	Polynoidae	Harmothoe	Harmothoe gilchristi	CTTCAATAAGACTACTGATTCGTGCTGAACTTGGGCAACCTGGATCTTTACTAGGTAGAGACCAATTATACAATACTATTGTAACTGCTCATGCTTTCCTAATAATTTTTTTCCTTGTTATACCAGTATTAGTAGGAGGGTTTGGTAACTGATTAATTCCTCTTATATTAGGAGCACCTGATATGGCATTTCCTCGACTAAATAATATAAGATTTTGATTATTGCCTCCTTCATTAATTCTATTATTATCTTCTAGAGCTGTAGAAAAAGGAGTAGGAACTGGTTGAACAGTTTATCCTCCTCTTGCATCGAATATTGCTCACGCAGGTCCATCTGTAGATTTAGCTATTTTTTCTTTACATATCGCAGGGGTTTCCTCAATTTTAGGTGCTTTAAATT…
Seq57	ON716082	Pusia granum	-35177	species	SEAMoBB_Italy_AJ	Italy	new_taxon	Mollusca	Gastropoda	Neogastropoda	Costellariidae	Pusia	Pusia granum	GCTTTAAGTTTGTTAATTCGAGCTGAATTAGGTCAACCAGGTGCTCTTTTAGGGGATGATCAACTTTATAATGTTATTGTAACGGCTCATGCTTTTGTAATAATTTTTTTTCTGGTTATACCTATAATGATTGGGGGGTTTGGTAATTGATTGGTTCCTTTAATATTAGGGGCCCCTGATATGGCTTTTCCTCGCCTAAATAACATAAGTTTTTGACTTTTGCCTCCTGCACTTTTATTGTTGCTTTCTTCTGCGGCTGTTGAGAGGGGTGTAGGTACAGGTTGAACTGTTTATCCACCTTTAGCTGGGAATTTGGCTCATGCTGGTGGATCAGTTGATTTAGCAATTTTTTCTTTACACTTAGCTGGTGTTTCTTCTATTTTAGGTGCTGTAAATTTT…
Seq58	ON716083	Calliostoma conulus	-35181	species	SEAMoBB_Italy_AK	Italy	new_taxon	Mollusca	Gastropoda	Trochida	Calliostomatidae	Calliostoma	Calliostoma conulus	ACCGGACTCAGCCTACTAATCCGAGCAGAACTTAGTCAGCCCGGAACTTTACTAGGAGACGATCAACTATATAATGTGGTTGTCACTGCTCACGCATTTATTATAATTTTCTTCTTAGTAATACCGTTAATAATTGGCGGATTCGGAAATTGATTAGTCCCATTAATATTAGGTGCTCCAGATATAGCCTTTCCTCGAATAAACAACATAAGATTCTGACTACTACCTCCATCACTAACACTACTATTAACCTCAGCTGCGGTAGAAAGGGGAGTCGGAACAGGTTGGACCGTTTACCCGCCACTATCTGATAATACTGCCCACGCCGGAGCAAGTGTCGATCTAGCCATTTTCTCCCTTCACTTAGCAGGTGCCTCATCAATTATAGGAGCAGTAAAC…
Seq59	ON716084	Clanculus corallinus	55003	species	SEAMoBB_Italy_AL	Italy	new_taxon	Mollusca	Gastropoda	Trochida	Trochidae	Clanculus	Clanculus corallinus	ACTGCTCTCAGCCTTCTAATCCGTGCTGAATTAGGCCAACCAGGAGCCCTTCTTGGGGATGATCAGTTATACAATGTAATTGTTACAGCTCATGCTTTTGTTATAATTTTTTTCTTAGTAATGCCTTTAATAATTGGGGGATTTGGTAACTGACTAATTCCTTTAATATTAGGAGCACCTGATATAGCATTCCCTCGCCTGAATAATATAAGTTTTTGACTTCTTCCCCCTTCTTTAACCCTTCTATTAGCATCTTCTGCAGTAGAAAGGGGAGTGGGGACAGGATGAACAGTTTATCCGCCTCTTTCAGGAAACCTCGCTCACGCTGGTGCGTCAGTTGATTTAGCTATTTTTTCACTTCACTTAGCAGGTGTCTCTTCCATTTTAGGGGCTGCAAAT…
Seq60	ON716085	Virgularia mirabilis	1399339	species	SEAMoBB_Italy_AM	Italy	existing_taxon_<100%identity	Cnidaria	Anthozoa	Pennatulacea	Virgulariidae	Virgularia	Virgularia mirabilis	CTTCGAGTATGTTAATAAGGCTAGAACTATCAGCTCCAGGTAGTATGTTAGGAGATGATCATTTATATAATGTGATTGTAACAGCACATGCTTTATTAATGATTTTCTTCATGGTAATGCCAATCCTGATCGGAGGATTCGGAAATTGGTTTGTACCAATCATGATCGGCGCACCTGATATGGCCTTTCCTAGATTAAACAATATCAGTTTCTGGTTATTGCCACCTTCTCTAATACTATTGACCGGTTCTATGTTTGTGGAACAAGGGGCAGGTACAGGCTGGACCCTTTATCCCCCATTAGCAAGTATTCAAGCTCATTCAGGGGGAGCAGTGGACTTGGCCATATTCAGTTTACATCTAGCTGGGGTATCTTCCATTTTAAGTTCTGTTAACTTTA…
Seq61	ON716086	Eualus	397946	genus	SEAMoBB_Italy_AN	Italy	existing_taxon_<100%identity	Arthropoda	Malacostraca	Decapoda	Hippolytidae	Eualus		ACATCTTTAAGGCTACTAATTCGTGCTGAGTTAGGTCAACCCGGAAGTCTTATTGGCAATGACCAAATTTATAATGTTATTGTCACGGCCCACGCCTTCGTTATAATTTTTTTTATGGTTATGCCCATTATAATTGGAGGATTCGGTAATTGGTTAGTGCCTCTTATATTGGGAGCCCCTGATATAGCCTTCCCTCGTATAAACAATATAAGATTTTGACTTTTACCTCCTTCATTGACCCTTTTACTATCTAGTGGCATAGTAGAAAGAGGTGTAGGAACTGGGTGAACTGTTTACCCTCCTTTAGCGGCTGGAATTGCCCATGCTGGTGCGTCTGTAGATATAGGGATTTTCTCTCTACACTTGGCAGGTGTTTCATCGATTCTAGGTGCGGTTAAC…
Seq62	ON716087	Eunice vittata	188451	species	SEAMoBB_Italy_AO	Italy	existing_taxon_<100%identity	Annelida	Polychaeta	Eunicida	Eunicidae	Eunice	Eunice vittata	CAATCAGCATACAAATCCGTCTAGCCCTCGGCCAACCCGGCTCCCTTCTAGGAAGTGACCAATTATATAATACCCTAGTAACAGCCCATGCCTTCCTCATAATCTTTTTCCTAGTCATGCCTGTAATAATCGGAGGATTTGGAAATTGACTACTCCCCCTTATGCTCGGAGCACCTGATATAGCCTTCCCCCGAATAAATAATATAAGATTCTGACTTCTTCCCCCCTCCCTTATTCTTCTCCTCTCATCAGCAACTACGGAAAAAGGAGCGGGCACGGGATGAACTGTATACCCCCCCCTTTCAAGAAATATCGCCCATGCCGGCCCGTCCGTAGACTTAGCCATCTTTTCTCTCCATTTAGCCGGAGTTTCCTCAATTCTAGGCTCCATCAACTTTA…
Seq64	ON716088	Eualus	397946	genus	SEAMoBB_Italy_AP	Italy	existing_taxon_<100%identity	Arthropoda	Malacostraca	Decapoda	Hippolytidae	Eualus		ATCTTTAAGGCTACTAATTCGGGCTGAGTTAGGTCAACCCGGAAGTCTTATTGGCAATGACCAAATTTATAATGTTATTGTCACGGCCCACGCCTTCGTTATAATTTTTTTTATGGTTATGCCCATTATAATTGGAGGATTCGGTAATTGGTTAGTGCCTCTTATATTGGGAGCCCCTGATATAGCCTTCCCTCGTATAAACAATATAAGATTTTGACTTTTACCTCCTTCATTGACCCTTTTACTATCTAGTGGCATAGTAGAAAGAGGTGTAGGAACTGGGTGAACTGTTTACCCTCCTTTAGCGGCTGGAATTGCCCATGCTGGTGCGTCTGTAGATATAGGGATTTTCTCTCTACACTTGGCAGGTGTTTCATCGATTCTAGGTGCAGTTAACTT…
Seq65	ON716089	Polynoidae	46593	family	SEAMoBB_Murcia_K	Murcia	existing_taxon_<100%identity	Annelida	Polychaeta	Phyllodocida	Polynoidae			CTAGGTACTTCTATAAGTTTACTAATTCGAGCAGAATTAGGGCAACCTGGATCTTTATTAGGAAGAGACCAACTATATAACACTATTGTTACCGCTCATGCTTTTCTTATAATTTTTTTTCTTGTTATACCTGTTCTTGTTGGAGGGTTTGGGAATTGACTTATTCCTTTAATATTAGGAGCCCCTGATATAGCTTTTCCACGACTAAATAATATAAGATTTTGGCTGCTTCCCCCCTCTTTAATTCTTCTTTTAGCTTCTGGAGCTGTGGAAAAAGGGGTTGGTACAGGATGAACTGTCTATCCTCCGTTGGCCTCAAATATTGCTCATGCTGGTCCTTCAGTAGACCTAGCTATTTTTTCTCTCCATATCGCTGGTGTTTCCTCTATTTTGGGGGCT…
Seq66	ON716090	Phyllodoce madeirensis	1981576	species	SEAMoBB_Italy_AQ	Italy	existing_taxon_<100%identity	Annelida	Polychaeta	Phyllodocida	Phyllodocidae	Phyllodoce	Phyllodoce madeirensis	GATTACTCGGAACTTCTATAAGAATATTAATTCGGGCTGAGTTGGGTCAACCCGGATCTTTATTGGGGAGCGATCAATTGTATAATACTATTGTAACTGCTCACGCCTTCTTGATGATTTTTTTTCTGGTTATGCCTGTTATGATTGGTGGTTTTGGTAATTGATTAGTTCCTCTTATGTTAGGGGCCCCTGATATGGCTTTCCCTCGTTTAAATAATATGAGTTTTTGATTGTTACCTCCCTCTTTAATTATGTTGTTAGGTTCTGCAGCTGTAGAGCAAGGAGCTGGGACGGGTTGAACTGTATATCCTCCCTTATCTAGAAATGTAGCTCATTCTGGTCCTTCTGTAGATTTAGCTATTTTTTCTTTACACTTAGCTGGTGTTTCTTCTATTTTAG…
Seq68	ON716091	Limaria tuberculata	1795449	species	SEAMoBB_Italy_AR	Italy	new_taxon	Mollusca	Bivalvia	Limoida	Limidae	Limaria	Limaria tuberculata	AGGGGTATGCTATAGGCTAATTATTCGAATTCAGCTTTCTCGGCCAGGACAGTGGGTGGGAGATGCTCATGCTTATAATGTAGCAGTTACTAGGCATGCTTTGATTATGATTTTCTTTTTTGTAATACCTGTCCTTATTGGGGGGTTCGGTAATTGGTTTTTGCCTTTGTTTATTGGGTCTCCTGACATGATTTTTCCTCGCCTTAATAACTTTAGATTTTGATTACTTCCGCCAGCATGTTTTATAGCTATTGGATCAATAGGTGTGGGAAGAGGAACTGGGGCAGGTTGAACACTATATCCTCCCCTTTCTAGGCTGACGGGTAGTTGAAGATATAGAATTGATTTGACAATTTTTTCCTTACATTTGGCTGGGATTTCCTCCATGTCAGGAGCTAT…
Seq69	ON716092	Retusa truncatula	-34508	species	SEAMoBB_Italy_AS	Italy	existing_taxon_<100%identity	Mollusca	Gastropoda	Cephalaspidea	Retusidae	Retusa	Retusa truncatula	GGAACGGGGCTTAGTCTGTTAATTCGATTTGAATTAGGGACGGCCTCAGGGTTCCTAGGTGATGACCATTTTTATAATGTTATTGTTACGGCCCATGCTTTCGTAATAATTTTTTTTATAGTCATACCCCTCATAATTGGGGGATTCGGAAATTGAATGGTGCCCCTTCTTATTGGTGCTCCCGATATAAGATTTCCTCGTATAAATAATATAAGTTTCTGACTTCTTCCTCCTTCGTTCATTCTCCTTTTAGTATCTAGAATGATTGAAGGAGGGGCAGGGACAGGCTGAACGGTTTACCCCCCTCTATCTGGCCCAATTGCCCATGGGTCTACGTCGGTAGATTTGGTGATTTTTTCTCTTCATTTGGCGGGAATATCATCTATTTTAGGAGCTATT…
Seq7	ON716093	Perinereis rullieri	-35152	species	SEAMoBB_Italy_C	Italy	new_taxon	Annelida	Polychaeta	Phyllodocida	Nereididae	Perinereis	Perinereis rullieri	CTTAGCTAGTAATATTGCCCACGCAGGTCCATCAGTTGATCTGGCTATTTTTTCCCTTCATCTGGCAGGTGTTTCCTCAATTATGGGAGCACTCAACTTTATTACCACCGTTATTAACATGCGATCTAAAGGACTCCGGTTAGAACGTGTTCCATTATTTGTATGATCAGTCTTAGTTACAGCTATTCTTCTCCTTTTAAGCCTTCCTGTCCTAGCAGGAGCTATTACTATATTATTAACAGATCGAAATCTAAACACTGCATTTTTCGACCCTGCGGGTGGTGGTGACCCTATTTTATATCAGCATCTATTT
Seq70	ON716094	Genocidaris maculata	161044	species	SEAMoBB_Italy_AT	Italy	existing_taxon_<100%identity	Echinodermata	Echinoidea	Camarodonta	Genocidaridae	Genocidaris	Genocidaris maculata	GGAACTGCCATGAGAGTTATTATACGAGCTGAACTAGCTCAACCAGGCTCCCTGCTAAAAGACGACCAAATTTACAAAGTAGTAGTTACTGCACACGCTTTAGTAATGATCTTTTTTATGGTGATGCCCATAATGATTGGCGGATTTGGAAACTGATTAATCCCACTAATGATTGGTGCCCCAGATATGGCTTTTCCTCGAATGAATAATATGAGATTCTGATTGATACCTCCCTCCTTTATTTTGCTTCTAGCCTCAGCAGGTGTAGAGAGAGGAGCAGGAACAGGATGAACTATTTACCCACCCCTTTCTAGAAACATAGCCCATGCAGGTGGATCTGTTGACCTTGCTATATTTTCTTTGCACTTGGCCGGAGCCTCCTCAATTTTAGCCTCTATA…
Seq71	ON716095	Eualus	397946	genus	SEAMoBB_Italy_AU	Italy	existing_taxon_<100%identity	Arthropoda	Malacostraca	Decapoda	Hippolytidae	Eualus		ATCTTTAAGGCTACTAATTCGGGCTGAGTTAGGTCAACCCGGAAGTCTTATTGGCAATGACCAAATTTATAATGTTATTGTCACGGCCCACGCCTTCGTTATAATTTTTTTTATGGTTATGCCCATTATAATTGGAGGATTCGGTAATTGGTTAGTGCCTCTTATATTGGGAGCCCCTGATATAGCCTTCCCTCGTATAAACAATATAAGATTTTGACTTTTACCTCCTTCATTGACCCTTTTACTATCTAGTGGCATAGTAGAAAGAGGTGTAGGAACTGGGTGAACTGTTTACCCTCCTTTAGCGGCTGGAATTGCCCATGCTGGTGCGTCTGTAGATATAGGGATTTTCTCTCTACACTTGGCAGGTGTTTCATCGATTCTAGGTGCAGTTAACTT…
Seq72	ON716096	Eusyllis assimilis	-35158	species	SEAMoBB_Italy_AV	Italy	new_taxon	Annelida	Polychaeta	Phyllodocida	Syllidae	Eusyllis	Eusyllis assimilis	TAGGTACTTCAATAAGTATTTTAATTCGCGCTGAACTCGGACAACCCGGATCTTTATTAGGAAGAGACCAACTTTACAACACTATCGTGACCGCCCATGCATTCCTAATAATTTTCTTTTTAGTTATACCTATTATAATTGGGGGATTTGGTAATTGACTAATCCCTCTTATACTAGGTGCACCAGACATGGCTTTCCCTCGATTAAATAATATAAGATTCTGATTACTTCCCCCATCACTTACCCTCCTACTAGCTAGCGCTACAGTAGAAAAAGGAGTAGGAACTGGCTGAACAGTGTACCCTCCACTTTCTGGTAACATTGCACATAGCGGGCCCTCTGTAGACCTAGCAATTTTTTCTCTTCATCTTGCAGGAGTAAGCTCAATTTTAGGTGCAT…
Seq73	ON716097	Eunice vittata	188451	species	SEAMoBB_Italy_AW	Italy	existing_taxon_<100%identity	Annelida	Polychaeta	Eunicida	Eunicidae	Eunice	Eunice vittata	GGCTGGTACAGCAATCAGCATACAAATCCGTCTAGCCCTCGGCCAACCCGGCTCCCTTCTAGGAAGTGACCAATTATATAATACCCTAGTAACAGCCCATGCCTTCCTCATAATCTTTTTCCTAGTCATACCTGTAATAATTGGAGGATTTGGAAATTGACTACTCCCCCTCATGCTCGGAGCACCTGATATAGCCTTCCCCCGAATAAATAATATAAGATTCTGACTTCTTCCCCCTTCCCTTATTCTTCTCCTCTCATCAGCAACTACGGAAAAAGGAGCGGGCACAGGATGAACTGTATACCCCCCCCTTTCAAGAAATATCGCCCATGCCGGCCCGTCCGTAGACTTAGCCATCTTTTCTCTCCATTTAGCCGGGGTTTCCTCAATTCTAGGCTC…
Seq74	ON716098	Subadyte pellucida	1981577	species	SEAMoBB_Italy_AX	Italy	existing_taxon_<100%identity	Annelida	Polychaeta	Phyllodocida	Polynoidae	Subadyte	Subadyte pellucida	AGGTACTTCTATAAGTTTACTAATTCGAGCAGAATTAGGGCAACCTGGATCTTTATTAGGAAGAGACCAACTATATAACACTATTGTTACCGCTCATGCTTTTCTTATAATTTTTTTTCTTGTTATACCTGTTCTTGTTGGAGGGTTTGGGAATTGACTTATTCCTTTAATATTAGGAGCCCCTGATATAGCTTTTCCACGACTAAATAATATAAGATTTTGGCTGCTTCCCCCCTCTTTAATTCTTCTTTTAGCTTCTGGAGCTGTGGAAAAAGGGGTTGGTACAGGATGAACTGTCTATCCTCCGTTGGCCTCAAATATTGCTCATGCTGGTCCTTCAGTAGACCTAGCTATTTTTTCTCTCCATATCGCTGGTGTTTCCTCTATTTTGGGGGCTTT…
Seq75	ON716099	Ophiacantha setosa	-35173	species	SEAMoBB_Italy_AY	Italy	new_taxon	Echinodermata	Ophiuroidea	Amphilepidida	Ophiacanthidae	Ophiacantha	Ophiacantha setosa	TGGAACCGCCATGAGAAACATAATTCGCGTAGAGTTATCTCAACCCGGGTCTCTAATACAAGACGACCAGATCTATAATGTTATGGTAACGGCCCACGCTTTCGTGATGATCTTTTTTATGGTGATGCCTATTATGATAGGAGGGTTTGGGAACTGGCTCGTGCCCTTAATGTTAGGAGCCCCCGACATGGCTTTCCCCCGCATGAATAAAATGAGTTTTTGGCTAATTCCCCCTGCATTCATTTTACTGCTTGCTTCCGCAGCCAATGAGAGTGGAGCAGGGACAGGGTGAACTGTTTACCCTCCCTTATCTGGCCCCACCGCCCACGCTGGGGGGTCCGTTGACCTTGCAATATTTTCTCTACACTTAGCTGGGGCATCTTCCATAATGGCATCTAT…
Seq76	ON716100	Lysidice unicornis	188458	species	SEAMoBB_Italy_AZ	Italy	existing_taxon_<100%identity	Annelida	Polychaeta	Eunicida	Eunicidae	Lysidice	Lysidice unicornis	CTCGGAACCTCTATAAGACTCCTTATCCGCCTTGAACTCGGCCAACCCGGCTCCTTCCTAGGAAGAGACCAGCTCTACAACACCATCGTCACCGCCCACGCGTTTCTTATAATCTTCTTTATGGTGATACCCGTGATAATCGGCGCCTTTGGAAACTGACTCATCCCCCTTATACTTTCCGCACCTGACATAGCCTTCCCCCGAATAAATAACCTAAGATTCTGACTACTCCCCCCTGCCCTTATACTTTTAGTCTTCTCCGCCGCCATAGAAAAGGGAGCCGGCACAGGATGAACAGTTTACCCCCCCCTCTCTAGGAACCTAGCCCACGCAGGCCCCTCCGTAGACATAGCAATCTTCTCCCTTCACTTAGCAGGCATCTCATCAATCCTAGGATCT…
Seq77	ON716101	Eualus	397946	genus	SEAMoBB_Italy_BA	Italy	existing_taxon_<100%identity	Arthropoda	Malacostraca	Decapoda	Hippolytidae	Eualus		CATCTTTAAGGCTACTAATTCGGGCTGAGTTAGGTCAACCCGGAAGTCTTATTGGCAATGACCAAATTTATAATGTTATTGTCACGGCCCACGCCTTCGTTATAATTTTTTTTATGGTTATGCCCATTATAATTGGAGGATTCGGTAATTGGTTAGTGCCTCTTATATTGGGAGCCCCTGATATAGCCTTCCCTCGTATAAACAATATAAGATTTTGACTTTTACCTCCTTCATTGACCCTTTTACTATCTAGTGGCATAGTAGAAAGAGGTGTAGGAACTGGGTGAACTGTTTACCCTCCTTTAGCGGCTGGAATTGCCCATGCTGGTGCGTCTGTAGATATAGGGATTTTCTCTCTACACTTGGCAGGTGTTTCATCGATTCTAGGTGCAGTTAACT…
Seq78	ON716102	Planocera ceratommata	-35184	species	SEAMoBB_Italy_BB	Italy	new_taxon	Platyhelminthes	Rhabditophora	Polycladida	Planoceridae	Planocera	Planocera ceratommata	TTTGGTGGGTACGGCATTTAGATTTTTAATCCGATCTGAATTAGCCCAACCTGGTAGAATCCTGAAAGATCCCCATCTGTATAATTGTATTATTACAGCACACGGGCTAATTATGATTTTTTTCTTCGTAATGCCTGTGTTGATTGGAGGATTCGGAAACTGATTAATACCATTATATTTAACTAGACCTGATATGGCTTTCCCACGACTAAATAATATGAGATTTTGATTATTACCTCCCTCTTTTTTTCTATTGCTAGGATCATTCGTAGTAGAACAAGGAGTAGGAACAGGTTGAACTATTTATCCTCCTTTATCTGGTAATATAGCTCAAAGTGGTCCAAGAGTAGATATGGCTATTTTTTCATTACATTTGGCGGGGGTCAGTTCTATTTTGGG…
Seq79	ON716103	Pisa nodipes	-32251	species	SEAMoBB_Italy_BC	Italy	existing_taxon_<100%identity	Arthropoda	Malacostraca	Decapoda	Epialtidae	Pisa	Pisa nodipes	TAGGTACATCTCTAAGATTGATTATTCGAGCAGAACTAGGTCAACCAGGAACCCTTATTGGAAATGACCAAATTTATAATGTCGCCGTAACAGCACACGCTTTTGTTATAATTTTTTTTATAGTTATACCTATTATAATTGGTGGATTCGGAAATTGACTAATTCCCTTAATATTAGGAGCTCCTGATATAGCGTTCCCACGTATAAATAACATAAGATTTTGACTTCTTCCTCCTTCACTTACATTACTCTTAATAAGAGGAATAGTGGAAAGAGGAGTCGGTACAGGATGAACTGTTTATCCTCCTCTCTCCGCCGCTATTGCACACGCAGGTGCTTCCGTTGATATAGGAATCTTCTCACTACACCTAGCAGGTGTATCATCTATTTTAGGAGCCG…
Seq81	ON716104	Haminoea hydatis	259563	species	SEAMoBB_France_B	France	new_taxon	Mollusca	Gastropoda	Cephalaspidea	Haminoeidae	Haminoea	Haminoea hydatis	AGTTGGTACGGGACTTAGTTTACTAATCCGGTTTGAACTAGGTACAGCATCAGCTTTTCTTGGAGATGATCACTTTTATAATGTAATTGTTACGGCTCACGCCTTTGTAATAATTTTTTTCATAGTTATGCCTTTAATGATTGGAGGGTTTGGAAACTGAATGGTTCCGCTATTAATTGGGGCACCTGATATAAGTTTTCCTCGAATAAACAACATAAGTTTCTGGCTTTTACCCCCTTCTTTCATTCTTTTATTAGTTTCTAGTATAGTTGAAGGAGGTGCTGGGACAGGATGAACAGTGTATCCCCCCCTTTCGGGGCCCATTGCTCATGGGTCTTGTGCCGTAGACTTAGCTATTTTCTCACTTCATTTAGCGGGTATGTCATCTATTTTGGGTGC…
Seq82	ON716105	Tetrarca tetragona	-35175	species	SEAMoBB_Italy_BD	Italy	new_taxon	Mollusca	Bivalvia	Arcida	Arcidae	Tetrarca	Tetrarca tetragona	GGGGACTGGGTTCAGACTTCATATCCGTGTCAACCTGGCGCAGCCAGGTGGTATTTATAGTGACGTGCCCCAGCTATACAATAGAATTGTGACAAGTCATGCTATTGTAATAATCTTTTTCTTTGTTATGCCCACTCTGATGGGTGGGTTTGGAAACTGGTTAGTCCCCCTTATGGTAGGTTCCCCGGACATGGCTTTTCCGCGGCTTAATAATCTTAGGTATTGATTGCTACCGGGGCCCTTAGTAAGAGTGATCCTTTCAGGACTGGTAGAAGGAGGGGTAGGAACAGGGTGGACTATCTACCCTCCGTTATCGAGAGGGGAGTACCATCCGACTCCGGCAATAGACATAGTTGCTTTTGCTTTACATGTTGCTGGGTTTAGGTCCATTATGGGGTC…
Seq83	ON716106	Magallana gigas	2171618	species	SEAMoBB_Italy_BE	Italy	existing_taxon_<100%identity	Mollusca	Bivalvia	Ostreida	Ostreidae	Magallana	Magallana gigas	TGTTTTGGCTGGTACTAGACTTAGATCTTTAATTCGTTGAAGGTTATTTAATCCTGGATCTAAATTTTTAGATCCTGTATGTTATAATGCTGTGGTTACAATACATGCCTTAGTAATGATTTTCTTTTTTGTAATGCCAGTTATAATTGGTGGATTTGGTAATTGGTTAGTTCCGTTAATGCTTCAAGTACCTGATATGCAGTTTCCTCGAATGAATGCTTTTAGGTTCTGAGTGTTACCAGTATCTTTATATTTTATGGTAGTTTCTGCATTTGTTGAAAATGGAGTTGGGACTGGCTGAACTGTCTATCCTCCTTTATCAACTTTTTCATACCATGGAATGTGCATGGATCTGGCAATTTTAAGATTACACTTAGCTGGGATTAGTTCAATTTTTAG…
Seq84	ON716107	Lysidice unicornis	188458	species	SEAMoBB_Italy_BF	Italy	existing_taxon_<100%identity	Annelida	Polychaeta	Eunicida	Eunicidae	Lysidice	Lysidice unicornis	CTAATAGGCACCTCTATAAGCATTATTATCCGCCTAGAACTGGGCCAACCCGGCTCTTTCCTAGGGAGAGATCAACTATACAATACTCTAGTTACGGCGCACGCCTTCCTTATGATCTTCTTTATGGTAATGCCCCTAATAATTGGCGCCTTCGGGAACTGACTTATCCCCCTTATGTTAGCCGCCCCAGATATAGCCTTCCCCCGACTAAATAACCTAAGATTCTGACTCCTACCTCCTGCCCTAATTCTTCTTGTCTTCTCCGCCGCCGTAGAAAAAGGAGCCGGAACAGGATGAACGGTCTACCCGCCCCTCTCCAGAAACCTGGCCCACGCGGGCCCCTCTGTAGATATGGCAATCTTCTCCCTTCACCTGGCCGGTATTTCCTCAATCCTTGGC…
Seq86	ON716108	Anadara kagoshimensis	1390362	species	SEAMoBB_Italy_BG	Italy	existing_taxon_<100%identity	Mollusca	Bivalvia	Arcoida	Arcidae	Anadara	Anadara kagoshimensis	CAGCAATAATGGGTATTACGCTAAGATTTCATATTCGATTGAACCTTGCTCAGCCTGGTGGCGTGTATAGTGAGTTAGGTCAAATGTATAATGTTATTGTTACTAGACATGCCTTGTTAATAATTTTCTTTTTTGTGATACCCGTAATAATGGGGGGTTTTGGTAATTGGTTAGTTCCATTGTTAATTGGGTGTGGGGATATGGCCCATCCTCGTTTAAATAATTTTAGATATTGGGTATTGCCCGGGGCTCTTTTTATAGTTTGTATGTCTGCTTTGCTTGAGGGTGGGGCTGGAACAGGTTGAACAGTCTACCCTCCGTTATCCGCTTGGATTTTTCATAGAAGTCCTGCTATGGATGTTGTTATTTTTTCTCTTCATATTGCTGGGTTTGGTTCCA…
Seq87	ON716109	Eusyllis assimilis	-35158	species	SEAMoBB_Italy_BH	Italy	new_taxon	Annelida	Polychaeta	Phyllodocida	Syllidae	Eusyllis	Eusyllis assimilis	TATTAGGTACTTCAATAAGTATTTTAATTCGCGCTGAACTCGGACAACCCGGATCTTTATTAGGAAGAGACCAACTTTACAACACTATCGTGACCGCCCATGCATTCCTAATAATTTTCTTTTTAGTTATACCTATTATAATTGGGGGATTTGGTAATTGACTAATCCCTCTTATACTAGGTGCACCAGACATGGCTTTCCCTCGATTAAATAATATAAGATTCTGATTACTTCCCCCATCACTTACCCTCCTACTAGCTAGCGCTACAGTAGAAAAAGGAGTAGGAACTGGCTGAACAGTGTACCCTCCACTTTCTGGTAACATTGCACATAGCGGGCCCTCTGTAGACCTAGCAATTTTTTCTCTTCATCTTGCAGGAGTAAGCTCAATTTTAGGTG…
Seq88	ON716110	Acanthocardia paucicostata	1699428	species	SEAMoBB_Italy_BI	Italy	new_taxon	Mollusca	Bivalvia	Cardiida	Cardiidae	Acanthocardia	Acanthocardia paucicostata	GGGGCACTTCTTTTAGGATTATAGTTCGTACTGAGCTTTCTCGGCCTTCCTCATGGTTACATAACCACGGTCTTTACAATTTAATTATTACTAGGCATGCTTTGATCATGATTTTTTTTATAGTAATACCTGTTATAATAGGCGGGTTTGGTAATTGGCTAGTGCCTTTAATATTAATGGTCCCGGATATACATTTTCCTCGCCTTAATAATATAAGGTTCTGGTTTGTCCCTAACGCTTTAATTTTATTAGCCTTTTCTGGGTTTGTCGAGGGCGGTGTCGGCGCGGGTTGGACTATCTATCCCCCATTAACGTCTATTGAGTTTTTAGGTGACCCGTCAATAGACCTCGCTATTTTTGCTTTACACTTAGGAGGTATCTCATCTATTGCTGCCAGAT…
Seq89	ON716111	Harmothoe antilopes	-35153	species	SEAMoBB_Italy_BJ	Italy	new_taxon	Annelida	Polychaeta	Phyllodocida	Polynoidae	Harmothoe	Harmothoe antilopes	CTTCTTGGTACATCTATAAGTCTCTTAATTCGAGCTGAATTAGGCCAACCTGGATCTTTATTAGGAAGAGATCAATTGTATAATACTATTGTTACTGCTCATGCCTTCTTAATAATTTTCTTCCTTGTTATACCTGTTTTAGTAGGTGGATTTGGTAATTGACTTATCCCTTTAATATTAGGAGCTCCTGATATAGCTTTCCCTCGGTTAAATAATATAAGATTTTGACTGCTACCTCCCTCTCTAATTCTTCTTTTATCGTCTAGAGCTGTAGAAAAAGGAGTAGGAACAGGATGAACAGTCTACCCTCCTCTTGCATCAAATATCGCTCATGCTGGTCCCTCAGTAGACCTAGCCATTTTTTCTCTCCACATTGCAGGGGTTTCTTCAATTCTAGGG…
Seq9	ON716112	Micropora coriacea	-35170	species	SEAMoBB_Italy_D	Italy	new_taxon	Bryozoa	Gymnolaemata	Cheilostomatida	Microporidae	Micropora	Micropora coriacea	ATTATCAGGTCCTCAAACTCATTCAGGTGGGTCAGTAGATTTAGCTATATTCACTTTACATTGTGCAGGTGCTTCATCCATTATGGGAGCTATAAATTTTATTACTACTATTTTTAATATGAGAGCTCCAGGACTAACTTTCGACAGATTACCGCTATTCGTATGATCAGTTTTAATCACAGCTTTCTTATTACTATTATCATTACCAGTATTAGCAGGAGCTATTACTATGTTACTAACTGATAGAAATTTTAATACCACATTTTTTGATCCTGCAGGAGGAGGTGATCCAGTATTATATCAACATTTGTTT
Seq91	ON716113	Eualus	397946	genus	SEAMoBB_Italy_BK	Italy	existing_taxon_<100%identity	Arthropoda	Malacostraca	Decapoda	Hippolytidae	Eualus		ATAGTAGGTACCTCTTTAAGACTACTAATCCGGGCTGAATTAGGTCAACCCGGCAGACTTATTGGAAACGACCAAATTTATAATGTCATCGTTACAGCTCATGCTTTTGTTATAATTTTCTTTATAGTTATACCTATTATAATCGGAGGATTTGGGAATTGACTAGTTCCCCTTATATTAGGGGCTCCTGATATGGCCTTCCCTCGTATAAATAATATAAGATTTTGACTTTTACCTCCGTCCTTAACTCTTCTTCTTTCTAGAGGGATAGTTGAAAGAGGTGTGGGAACCGGATGAACCGTTTACCCTCCTTTAGCGGCAGGAATTGCTCATGCTGGGGCATCTGTAGATATAGGGATTTTCTCACTTCATCTAGCTGGGGTTTCATCAATTTTAGGT…
Seq92	ON716114	Polychaeta	6341	class	SEAMoBB_France_C	France	existing_taxon_<100%identity	Annelida	Polychaeta					TCTTAGGAACCTCCATAAGACTCTTAATTCGCGCTGAATTAGGCCAACCAGGATCTCTTTTAGGCAGAGACCAGCTATACAACACCATTGTTACTGCCCATGCATTTCTAATAATTTTCTTCTTAGTAATACCAGTAATGATCGGAGGATTTGGTAACTGACTCGTTCCTTTAATACTAGGGGCCCCAGATATAGCCTTCCCACGTCTTAATAACATAAGATTCTGATTATTACCTCCCTCACTTACCCTTCTTTTATCCAGGGCTGCAGTAGAAAAGGGAGTTGGCACAGGATGAACTGTATACCCCCCATTAGCAAGAAATATCGCCCATGCAGGCCCATCAGTTGACCTGGCCATCTTCTCTCTCCACCTAGCAGGAGTCTCATCCATCATGGGTG…
Seq93	ON716115	Pusia tricolor	-35178	species	SEAMoBB_Italy_BL	Italy	new_taxon	Mollusca	Gastropoda	Neogastropoda	Costellariidae	Pusia	Pusia tricolor	GCTTAGTTGGAACAGCATTAAGTCTTCTTATTCGAGCTGAGTTGGGGCAACCAGGTGCTTTACTCGGGGACGACCAGCTATATAATGTAATTGTAACTGCTCATGCTTTTGTTATAATTTTTTTTCTCGTTATACCAATAATAATTGGTGGTTTTGGCAACTGATTGGTACCTTTAATATTGGGGGCTCCAGACATAGCTTTCCCTCGGCTAAATAATATAAGTTTTTGGCTTTTACCTCCTGCTTTACTTTTATTACTTTCTTCAGCTGCAGTGGAAAGGGGGGTCGGAACTGGATGAACAGTTTATCCTCCTTTAGCAGGTAATTTAGCTCATGCAGGGGGCTCGGTAGATCTGGCTATTTTTTCGTTGCATCTTGCAGGTGTTTCTTCAATTTTAG…
Seq94	ON716116	Eualus	397946	genus	SEAMoBB_France_D	France	existing_taxon_<100%identity	Arthropoda	Malacostraca	Decapoda	Hippolytidae	Eualus		AGTAGGTACATCTTTAAGGCTACTAATTCGGGCTGAGTTAGGTCAACCCGGAAGTCTTATTGGCAATGACCAAATTTATAATGTTATTGTCACGGCCCACGCCTTCGTTATAATTTTTTTTATGGTTATGCCCATTATAATTGGAGGATTCGGTAATTGGTTAGTGCCTCTTATATTGGGAGCCCCTGATATAGCCTTCCCTCGTATAAACAATATAAGATTTTGACTTTTACCTCCTTCATTGACCCTTTTACTATCTAGTGGCATAGTAGAAAGAGGTGTAGGAACTGGGTGAACTGTTTACCCTCCTTTAGCGGCTGGAATTGCCCATGCTGGTGCGTCTGTAGATATAGGGATTTTCTCTCTACACTTGGCAGGTGTTTCATCGATTCTAGGTGC…
Seq95	ON716117	Polycirrus aurantiacus	2793144	species	SEAMoBB_Italy_BM	Italy	new_taxon	Annelida	Polychaeta	Terebellida	Terebellidae	Polycirrus	Polycirrus aurantiacus	GGCCTTTTAGGCACCTCAATAAGACTCCTAATCCGACTAGAACTTGGCCAACCTGGGGCTTTTCTAGGAAGAGACCAGTTATACAACACTATTGTTACCGCTCATGGTCTCCTTATAATTTTTTTCTTAGTTATACCAATCCTTATTGGAGGATTTGGTAACTGACTTATCCCACTTATATTAGGGGCACCAGATATGGCATTCCCACGAATAAATAATATAAGATTTTGACTTTTACCCCCTGCATTACTCCTTCTTCTAAGCTCCGCTGCAGTAGAAAAAGGGGTTGGTACTGGATGAACATTATACCCTCCTCTTGCTAGAAATATTGCACATGCCGGGCCATCCGTAGATCTTGCTATTTTCTCTCTACATTTAGCTGGAATCTCTTCTATTTTA…
Seq96	ON716118	Leucothoe	371468	genus	SEAMoBB_Murcia_L	Murcia	existing_taxon_<100%identity	Arthropoda	Malacostraca	Amphipoda	Leucothoidae	Leucothoe		TTTCTAGGATCAGCTTTAAGAGTAATCATCCGAACAGAATTATCCACCCCCGGCAATCTTATCGGCAATGACCAAATTTATAACACGATAGTTACGGCCCATGCTTTCATTATAATCTTCTTTATAGTTATACCCATTATAATCGGCGGTTTCGGTAACTGACTAGTACCCCTAATACTGGCCAGGCCTGATATAGCCTTCCCACGAATAAACAACATAAGATTCTGACTTCTGCCCCCATCTCTGACCCTACTCTTACTAAGTAGTCTTGTAGAAAGTGGTGTGGGCACAGGCTGAACAGTATACCCACCCCTAGCATCAAGATTAGCCCACAGAGGCTCGTCTGTGGATCTAGCCATCTTCTCCCTACACTTAGCGGGAGCATCCTCTATCCTGGGG…
Seq99	ON716119	Eusyllis assimilis	-35158	species	SEAMoBB_Italy_BN	Italy	new_taxon	Annelida	Polychaeta	Phyllodocida	Syllidae	Eusyllis	Eusyllis assimilis	GGATTATTAGGTACTTCAATAAGTATTTTAATTCGCGCTGAACTCGGACAACCCGGATCTTTATTAGGAAGAGACCAACTTTACAACACTATCGTGACCGCCCATGCATTCCTAATAATTTTCTTTTTAGTTATACCTATTATAATTGGGGGATTTGGTAATTGACTAATCCCTCTTATACTAGGTGCACCAGACATGGCTTTCCCTCGATTAAATAATATAAGATTCTGATTACTTCCCCCATCACTTACCCTCCTACTAGCTAGCGCTACAGTAGAAAAAGGAGTAGGAACTGGCTGAACAGTGTACCCTCCACTTTCTGGTAACATTGCACATAGCGGGCCCTCTGTAGACCTAGCAATTTTTTCTCTTCATCTTGCAGGAGTAAGCTCAATTTTA…
