# Supplementary material for: Be positive: customized reference databases and new, local barcodes balance false taxonomic assignments in metabarcoding studies
Source: PeerJ. 2023 Jan 9;11:e14616. doi: 10.7717/peerj.14616 (PMC9835706; doi:10.7717/peerj.14616)
Supplement: Supplemental Information 3 [file peerj-11-14616-s003.csv]

id	sequence
MBPK_000032855	ATTATCGTCTATTTTTGCACATTCTGGTGGTTCTATAGAGTTTGTTATTTTTAGTTTACACTTAGCTGGTATGTCTTCTATTTTAGGTGCTATAAATTTTATAGTAACCATTTTAAATATGCGTGTACCTGGTATGACCATGTTTCGTATGCCTTTATTTGTATGATCTGTTTTTATAACCGCATGATTATTATTATTATCATTACCTGTATTTGGTGGTGCTATTACTATGTTATTAACTGATCGTAATTTTAATACTTCTTTTTTTGAAGTGAGTGGTGGTGGTGATCCTATCTTATTTCAACATTTATT
MBPK_000028722	TTTAGCTAGTATAGAAGCTCATTCTGGTGGTGCTGTTGATTTAGCAATTTTTAGTTTACATTTAGCTGGAGCTTCTTCTGTTTTAGGTGCTATAAATTTTATAACTACAGTTTTTAATATGCGATCTCCTAATTTAAAAGTTCATAGATTACCATTATTTGTTTGAGCTATTTTAATAACAGCATTTTTATTATTATTGTCTTTGCCTGTATTAGCTGGAGCTATTACTATGTTATTAACTGATAGAAATTTTAATACTACATTTTTTGATCCTTCAGGAGGTGGTGATCCTATTTTATATCAACATTTATTT
MBPK_000106403	ATTAAGTTCTATTCAAAGTCATTCTGGAGGAGCAGTAGACTTAGCTATCTTTAGCTTGCATTTATCAGGGGCTTCTTCTATACTTGGCGCTATCAACTTTATCACTACTATATTTAATATGCGTAATCCAGGGCAAAGTATGTATCGCATTCCTTTATTTGTATGATCTATTCTAATTACAGCTTTCTTACTGTTACTAGCTGTTCCCGTTTTAGCAGGTGCTATCACAATGCTACTTACAGATAGAAACTTTAATACTACATTCTTTGATCCATCAGGCGGAGGGGATCCAGTATTATATCAACATCTGTTT
MBPK_000018366	TTTAAGTAGTATTTCAGCACATTCAGGAGGTTCTGTTGATTTAGCTATTTTTAGTTTACATTTAGCAGGTGTATCTTCTCTTTTAGGTTCAATTAACTTTATTACAACTATTTTAAATATGCGTACTGTTGGTATGCGTATGCATGAAATGCCATTATTTGTATGGGCAGTTTTCATTACAACAATTTTATTATTATTATCATTACCAGTTTTAGCAGGTGCTATTACAATGCTATTAACAGATCGTAATTTTAATACTACATTTTTTGATGCAGCTGGTGGTGGTGATCCTATTTTATATCAACATTTATT
MBPK_001949078	TTTAAGTTCTATTCAGAGTCATTCAGGTGGTGCTGTAGATCTTGCTATTTTTAGTTTACATTTATCAGGTGCTTCTTCTATTTTGGGTGCTATTAATTTTATTACTACTATATTTAATATGCGTAATCCAGGACAAAGCATGTATCGTATACCTTTATTTGTTTGATCTATACTAATAACTGCTTTTTTATTATTGCTAGCGGTGCCTGTTTTGGCTGGCGCAATTACCATGTTATTAACTGATAGAAATTTTAATACAACATTTTTTGACCCTTCAGGTGGTGGTGACCCTGTGCTATATCAACATTTATT
MBPK_003967988	TTTAAGTTCTATACAAAATCACTCTGGGGGAGCTGTGGATCTTGCAATATTTAGTTTGCGTTTATCTGGTGCTTCTTCTATATTAGGTGCAGTAAATTTTATTACAACTATATTTAATATGCGTAATCCAGGTCAAAGCATGTATCGTATACCATTATTTGTTTGATCTATATTAATTACAGCATTTTTACTTTTGTTAGCAGTACCGGTACTTGCGGGTGCTATTACTATGTTACTTACAGATAGAAATTTCAATACAACATTTTTTGATCCTTCTGGAGGTGGAGATCCCGTATTATATCAACATTTATTT
MBPK_004005650	TTTAAGTTCTATACAAAATCACTCTGGGGGAGCTGTGGATCTTGCAATATTTAGTTTGCATTTATCTGGTGCTTCTTCTATATTAGGTGCAGTAAATTTTATTACAACTATATTTAATATGCGTAATCCAGGTCAAAGAATGTATCGTATACCATTATTTGTTTGATCTATATTAATTACAGCATTTTTACTTTTGTTAGCAGTACCGGTACTTGCGGGTGCTATTACTATGTTACTTACAGATAGAAATTTCAATACAACATTTTTTGATCCTTCTGGAGGTGGAGATCCCGTATTATATCAACATTTAT
MBPK_000120008	GCTTAGTGCTATACAAAGTCATTCAGGAGGCGCAATAGAATTATGTATACTATCGCTTCATATAGCGGGAGCAAGTTCAATATTGGGAGCTGTGAATTTCATAGTTACTATACTGAACATGAGAAACCCTGGTCAGGGATACCATAAAATGCCTCTATTTGTGTGATCTATATTGATAACTGCTGTATTATTGCTACTAGCTGTGCCTGTACTCGCGGGTGCGATCACTATGCTCCTTACTGACCGTAATTTCAATACCATGTTTTTTGATGCTAAAGGTGGTGGCGATCCCGTCTTATATCAACACCTATT
MBPK_000237317	TCTTAGTGCAGTTCAAAGTCATTCAGGAGGAGCTATTGAATTATGTATATTATCCCTTCATATTGCAGGAGCTAGTTCAATTTTAGGAGCAGTAAATTTTATAGTTACTATTTTAAATATGAGAAATCCAGGTCAAGGATACCATAAGATGCCTCTTTTTGTTTGGTCAATTTTAATTACAGCTGTTTTACTATTATTAGCAGTACCTGTACTTGCAGGAGCTATTACAATGTTATTAACAGACCGTAATTTTAATACTATGTTTTTTGATGCAAAAGGAGGAGGAGATCCTATATTATACCAACATCTTTT
MBPK_000161557	TCTTAGTGCTGTTCAAAGTCATTCAGGTGGTGCTATTGAATTATGTATATTATCATTACATATCGCAGGTGCAAGTTCTATACTAGGAGCCGTAAATTTTATAGTAACTATATTAAATATGCGTAATCCCGGTCAAGGATACCACAAAATGCCTTTGTTTGTATGGTCAATATTGATTACAGCTGTACTTCTACTTCTTGCTGTGCCTGTTCTTGCAGGTGCTATCACTATGTTATTAACTGATCGTAATTTTAATACTATGTTTTTTGACGCTAAAGGAGGAGGTGACCCCGTTTTGTATCAACATTTATT
MBPK_000546361	TCTTAGTGCAGTTCAAAGTCATTCAGGAGGAGCTATTGAATTATGTATATTATCCCTTCATATTGCAGGAGCTAGTTCAATTTTAGGAGCAGTAAATTTTATAGTTACTATTTTAAATATGAGAAATCCAGGTCAAGGATACCATAAGATGCCTCTTTTTGTTTGGTCAATTTTAATTACAGCTGTTTTACTATTATTAGCAGTACCTGTACTTGCAGGAGCTATTACAATGTTATTAACAGACCGTAATTTTAATACTATGTTTTTTGATGCAAAAGGAGGGGGAGATCCTATATTATACCAACATCTTT
MBPK_000384502	TCTTAGCGCTGTTCAAAGTCACTCAGGGGGAGCAATTGAACTATGTATATTATCTCTTCATATTGCAGGTGCAAGCTCAATTTTGGGAGCCGTAAACTTTATTGTTACTATTTTAAATATGAGGAATCCTGGCCAAGGTTATCATAAAATGCCTTTGTTTGTTTGGTCTATTTTAATTACAGCTGTGTTATTGTTATTAGCAGTACCCGTACTTGCAGGTGCAATTACGATGTTATTAACAGATCGTAATTTTAATACTATGTTTTTTGATGCAAAAGGTGGGGGAGACCCTGTATTATACCAACATTTAT
MBPK_002192840	TTTGAGTGCAGTACAAAGTCATTCTGGAGGAGCTATTGAGTTATGTATTTTATCTCTCCATATTGCGGGTGCGAGTTCAATTTTAGGAGCTGTAAACTTTATAGTTACCATATTAAATATGCGTAATCCAGGTCAAGGATATCATAAAATGCCTTTATTCGTATGGTCAATTTTAATAACAGCTGTATTATTGTTATTAGCTGTGCCCGTTCTTGCGGGCGCTATTACAATGTTATTAACTGACCGTAATTTTAATACCATGTTTTTTGATGCTAAAGGCGGTGGAGATCCCATATTATACCAACATTTATT
MBPK_000734101	TCTTAGTGCTGTTCAAAGTCATTCAGGTGGTGCTATTGAATTATGTATATTATCATTACATATTGCAGGTGCAAGTTCTATACTAGGAGCCGTAAATTTTATAGTAACTATATTAAATATGCGTAATCCCGGTCAAGGATACCACAAAATGCCTTTGTTTGTATGGTCAATATTGATTACAGCTGTACTTCTACTTCTTGCTGTGCCTGTTCTTGCAGGTGCTATCACTATGTTATTAACTGATCGTAATTTTAATACTATGTTTTTTGACGCTAAAGGAGGAGGTGACCCCGTTTTGTATCAACATTTATTC
MBPK_002551395	TCATAGTGCAGTTCAAAGTCATTAAGGAGGAGCTATTGAATTATGTATATTATCCCTTCATATTGCAGGAGCTAGTTCAATTTTAGGAGCAGTAAATTTTATAGTTACTATTTTAAATATGAGAAATCCAGGTCAAGGATACCATAAGATGCCTCTTTTTGTTTGGTCAATTTTAATTACAGCTGTTTTACTATTATTAGCAGTACCTGTACTTGCAGGAGCTATTACAATGTTATTAACAGACCGTAATTTTAATACTATGTTTTTTGATGCAAAAGGAGGAGGAGATCCTATATTATACCAACATCTTTTT
MBPK_001217370	TTTAAGTTCAATACAAAGTCATTCTGGAGGTGCTGTAGACTTAGCTATCTTTAGTTTACACCTTTCAGGAGCAGCTTCAATCTTGGGAGCTATAAATTTTATCTCAACAATATTAAACATGCGTAATCCTGGTCAAAGTATGTATAGAATGCCTTTATTTGTTTGGTCGATTTTTGTTACAGCTTTTTTACTTTTACTAGCTGTCCCAGTTTTAGCAGGAGCTATAACAATGCTACTTACTGATCGTAATTTCAACACATCTTTTTTCGATCCAGCTGGAGGAGGTGATCCCGTATTGTACCAACATCTTT
MBPK_000980915	TTTAAGTTCAATACAAAGCCACTCTGGAGGAGCTGTAGATCTAGCTATTTTTAGTTTACATCTTTCAGGAGCTGCATCAATTTTAGGAGCCATCAATTTTATCTCAACAATATTGAATATGCGTAATCCTGGGCAAAGTATGTATAGAATGCCTTTATTTGTTTGATCAATTTTTGTTACGGCTTTTTTACTCTTATTAGCTGTTCCAGTTTTGGCAGGAGCGATAACAATGTTACTTACTGATCGTAATTTCAATACATCTTTTTTTGACCCAGCTGGAGGAGGTGATCCTATACTTTACCAACATCTTTTT
MBPK_001232309	TTTAAGTTCTATACAAAGTCACTCAGGTGCAGCAATAGATTTAGCCATTTTTAGTTTACATTTATCGGGTGCATCTTCTATTTTAGGTGCTATTAATTTTATCTCAACTATTTTTAATATGCGTAGTTCAGGTCAAACTATGTATAGAATCCCGTTATTTGTATGGTCAATTTTAGTAACAGCATTTTTACTTTTATTAGCAGTTCCTGTTTTAGCAGGAGCAATTACAATGCTTTTAACGGATCGTAATTTTAATACATCATTCTTTGATCCTGGTGGTGGTGGTGATCCTGTTTTATATCAACATCTTT
MBPK_000255862	TTTAAGTTCTATACAAAGTCATTCAGGAGCAGCAGTAGACTTAGCTATTTTTAGTCTTCATTTGTCAGGAGCTTCGTCAATTTTGGGAGCAATTAATTTCATTTCTACTATTCTAAATATGCGAAGTCCTGGGCAAAACATGTATAGAATACCTTTATTTGTATGATCTATTTTTGTAACAGCATTTTTACTTCTTTTGGCAGTACCAGTTTTAGCAGGAGCTATTACAATGCTTTTAACTGATAGGAATTTTAATACTTCATTTTTTGATCCAGCTGGCGGTGGAGATCCTATTTTATATCAACATCTTTT
MBPK_000482291	TCTAAGTTCTATACAAAGCCACTCAGGAGCGTCTGTAGATTTAGCTATATTTAGTTTACATTTATCAGGAGCGTCCTCAATTTTAGGTGCAATAAACTTTATATCAACAATTATAAATATGAGAAATCCCGGACAAACTTTATATAGAATTCCGTTATTTGTATGATCTATATTTGTTACAGCTTTTTTATTATTATTAGCAGTTCCTGTACTTGCTGGTGCAATTACTATGTTATTAACTGATCGTAACTTTAATACTTCGTTTTTCGATCCTGCAGGGGGAGGAGATCCTATATTATACCAGCACTTATTT
MBPK_001160555	TTTAAGTTCAATTCAAAGTCATTCAGGTGCAGCAGTGGACTTAGCCATTTTTAGTTTACATTTATCAGGTGCGTCATCAATTTTAGGAGCAATAAATTTTATATCAACAATTGTAAATATGCGCAATCCTGGTCAAAGTATGTATAGAATTCCATTATTTGTTTGATCAATTTTTGTAACAGCATTTTTACTTCTACTAGCTGTCCCAGTTTTAGCTGGTGCAATTACTATGCTTTTAACTGATCGCAATTTTAATACGACTTTTTTTGATCCAGCAGGTGGAGGTGATCCTATTTTGTATCAACATTTATT
MBPK_000810791	TTTAAGTTCAATCCAAAGTCATTCAGGTGCAGCAGTAGATTTAGCAATTTTTAGCTTACATTTGTCGGGTGCATCATCAATTTTAGGTGCAATAAACTTTATATCAACAATTGTAAATATGCGTAATCCTGGACAAAGTATGTATCGTATCCCATTATTTGTGTGATCAATTTTTGTAACAGCGTTTTTACTTTTACTAGCTGTTCCTGTTTTAGCTGGAGCAATTACAATGCTTTTAACTGATCGTAATTTTAATACTACATTTTTTGATCCGGCAGGTGGAGGTGATCCAATTTTATATCAGCATTTAT
MBPK_000060196	ATTGTCTAGTAGCAGTGCTCATTCTGGACCAGCGGTAGATTTAGCAATTTTTAGTTTACACGTTTCAGGTGCTTCATCAATTTTAGGTGCTATAAATTTTATAACAACGATTTTAAATATGCGAACAAAAGGTATGTTCATGCATAACTTGCCATTGTTTGTTTGGTCTATTTTAATTACAGCAGTCTTATTGTTATTATCATTACCTGTTTTAGCAGGAGCAATTACTATGTTATTAACCGATAGAAATTTTAACACAACATTTTTTGATCCAGCCGGAGGAGGAGATCCAGTTTTATTTCAACATTTATTT
MBPK_001597729	TTTAAGCTCAATTCAAAGCCATTCTGGTGCATCAGTTGATTTAGTTATTTTTAGTTTACATTTAGCAGGAGCTTCATCAATTTTAGGAGCAATAAATTTTATTTCAACAATTATTAATATGCGTAGTATTGGTCAAAATTTTTATAGAATACCTTTATTTGTTTGATCAATTTTTGTAACTGCTTTTTTATTACTTTTAGCAGTTCCTGTTTTAGCAGGAGCTATAACAATGTTATTAACTGATAGAAATTTTAATACTTCATTTTTTGATCCAGCAGGAGGAGGAGATCCTATTTTATTTCAACATTTGTT
MBPK_000221461	TTTAAGTTCAATTCAATCACATTCAGGTGCATCTGTAGATTTAGTAATATTTAGTTTACATTTGTCAGGTGCATCTTCAATTTTAGGAGCAATAAATTTTATTTCAACTATTGTAAACATGAGAAACATTGGTCAAAATTTTTATAGAGTTTCTCTATTTGTATGGTCTATTTTTGTAACTGCCTTTTTATTACTGTTAGCTGTACCTGTACTAGCAGGTGCTATTACAATGTTATTAACTGATAGAAATTTTAATACAACTTTTTTTGATCCAGCAGGCGGTGGAGATCCAATTTTATATCAACATTTATT
MBPK_000976836	TTTAAGTTCAATACAAAGCCATTCTGGAGCTTCTGTAGACTTAGCTATTTTCAGTTTGCATTTATCTGGAGCTTCTTCAATTTTAGGTGCAATAAATTTTATATCGACTATTTTAAATATGCGAAATCCTGGTCAAAGCTTATACAGAATACCTTTATTTGTTTGATCAATTTTTGTTACAGCATTTTTATTATTATTAGCAGTACCTGTATTAGCAGGTGCTATTACAATGTTATTAACAGATCGTAATTTTAACACATCATTTTTTGACCCTGCGGGTGGAGGAGATCCTATTTTATACCAACATTTAT
MBPK_000081839	GTTGAGTTCAATACAAAGTCATTCTGGAGCTTCTGTAGATTTAGCTATTTTTAGTTTGCATTTATCTGGAGCTTCTTCAATTTTAGGTGCAATTAATTTCATATCAACTATTTTAAATATGCGAAATCCAGGTCAAAGTTTATACAGAATACCTTTATTTGTATGATCAATTTTTGTTACTGCATTTTTATTATTATTAGCAGTACCTGTATTAGCAGGTGCTATTACAATGTTATTAACAGATCGTAATTTTAATACATCATTTTTTGATCCTGCAGGTGGTGGAGATCCTATTTTATATCAACATTTATT
MBPK_000001042	TTTAAGTTCAATACAGAGTCATTCAGGTGCATCTGTTGACCTTGCTATTTTTAGTTTACATTTATCTGGAGCTTCTTCCATTTTAGGTGCCATAAACTTCATATCAACTATTTTAAATATGCGAAACCATGGTCAAAGTTTATATAGAATACCTTTATTTGTTTGGTCAATCTTCGTTACTGCATTTTTATTATTGTTAGCTGTTCCTGTATTAGCAGGTGCAATTACAATGTTATTAACAGATCGTAATTTTAACACATCTTTTTTTGATCCGTCTGGTGGTGGAGATCCTATTCTATATCAACATTTAT
MBPK_000653569	TTTAAGTTCAATACAGAGTCATTCAGGTGCATCTGTTGACCTTGCTATTTTTAGTTTACATTTATCTGGAGCTTCTTCCATTTTAGGTGCCATACACTTCATATCAACTATTTTAAATATGCGAAACCCTGGTCAAAGTTTATATAGAATACCTTTATTTGTTTGGTCAATCTTCGTTACTGCATTTTTATTATTGTTAGCTGTTCCTGTATTAGCAGGTGCAATTACAATGTTATTAACAGATCGTAATTTTAACACATCTTTTTTTGATCCGTCTGGTGGTGGAGATCCTATTCTATATCAACATTTATT
MBPK_001790156	TTTAAGTTCAATTCAAAGTCATTCAGGAGCTTCTGTAGATCTAGCTATTTTTAGTTTACATTTATCTGGAGCTTCTTCTATTTTGGGTGCTATAAATTTTATATCTACTATTTTAAATATGCGTAATCCAGGACAAAATTTTTATAGAATACCTTTATTTGTTTGATCTATTTTTGTAACTGCTTTTTTATTATTATTAGCGGTACCTGTTTTAGCAGGTGCTATTACAATGTTATTAACAGATCGTAATTTTAATACATCTTTTTTTGATCCTTCTGGTGGAGGAGATCCTATTTTATATCAACATTTATT
MBPK_000230695	ATTAAGTTCTATTCAAAGTCATTCTGGAGCATCTGTTGACTTAGCCATATTTAGTTTACATTTAGCAGGAGCTTCTTCTATATTAGGTGCTATAAATTTTATTTCAACTATTTTAAATATGCGTAATCCTGGTCAAAGCTTATATAGAATTCCTTTATTTGTATGATCTATTTTTGTAACTGCTTTTTTATTATTATTAGCAGTTCCTGTATTAGCAGGTGCAATTACTATGTTATTAACAGATCGTAATTTTAATACTTCATTCTTTGATCCATCAGGAGGAGGTGATCCTGTCCTATATCAACATTTATTT
MBPK_002509512	ATTAAGTTCTATTCAAAGTCATTCTGGAGCATCCGTTGACTTAGCTATATTTAGTTTACATTTAGCAGGAGCTTCTTCTATATTAGGTGCTATAAATTTTATTTCAACTATTTTAAATATGCGCAATCCTGGTCAAAGTTTATATAGAATTCCTTTATTTGTATGGTCTATTTTTGTAACTGCTTTTTTATTATTATTAGCAGTTCCTGTATTAGCAGGTGCAATTACTATGTTATTAACAGATCGTAATTTTAATACTTCATTTTTTGATCCATCAGGAGGAGGTGATCCTGTTTTATATCAACATTTAT
MBPK_000167940	TTTAAGTTCAATTCAAAGCCATTCAGGAGCTTCTGTAGATTTAGCTATTTTTAGCTTACATTTATCTGGAGCCTCTTCTATTTTGGGTGCTATAAATTTTATATCTACTATTTTAAATATGCGTAACCCTGGGCAAAATTTTTATAGAATACCTTTATTTGTTTGATCTATTTTTGTAACTGCTTTTTTATTATTATTAGCAGTACCTGTTTTAGCAGGTGCTATTACAATGCTATTAACAGACCGTAATTTTAATACTTCTTTTTTTGATCCTTCTGGTGGAGGAGATCCTATTTTATATCAACATTTATTT
MBPK_001793654	ATTAAGTTCTATTTAAAGTCATTCTGGAGCATCTGTTGACTTAGCCATATTTAGTTTACATTTAGCAGGAGCTTCTTCTATATTAGGTGCTATAAATTTTATTTCAACTATTTTAAATATGCGTAATCCTGGTCAAAGCTTATATAGAATTCCTTTATTTGTATGATCTATTTTTGTAACTGCTTTTTTATTATTATTAGCAGTTCCTGTATTAGCAGGTGCAATTACTATGTTATTAACAGATCGTAATTTTAATACTTCATTCTTTGATCCATCAGGAGGAGGTGATCCTGTCCTATATCAACATTTATTT
MBPK_001682219	ATTAAGTTCTATTCAAAGTCATTCTGGTGCATCTGTAGATTTAGCTATTTTTAGTTTACATTTATCAGGAGCATCTTCAATATTAGGAGCTATAAATTTTATTTCCACAATTTTAAATATGCGAAATCCAGGACAAAGTTTATATAGAATACCTTTATTTGTATGATCTATATTTGTAACTGCATTTTTATTATTATTAGCTGTACCTGTTTTAGCAGGAGCTATTACTATGTTACTAACTGATCGTAATTTTAATACATCTTTTTTTGATCCATCAGGCGGTGGAGATCCTATATTATATCAACATT
MBPK_003538568	ATTAAGTTCAATTCAAAGTCATTCTGGAGCATCTGTTGATTAGCTATTTTTAGTTTACATTTATCAGGTGCATCTTCAATTTTAGGAGCCATAAATTTTATTTCTACAATTTTAAACATGCGTAATAATGGACAAAATATGTATCGTATACCTTTATTTGTGTGATCAATATTTGTAACCGCAATTTTATTATTATTAGCTGTACCTGTATTAGCAGGTGCTATTACAATGTTATTAACGGATCGTAATTTTAATACATCATTTTTTGATCCTGCTGGTGGTGGTGATCCAGTTTTATATCAGCACTTATTT
MBPK_000517688	CTTTAAGTTCAATACAGAGTCATTCTGGTGCATCTGTGGACTTAGCTATCTTTAGTTTGCATCTATCTGGAGCTTCTTCTATTTTAGGAGCTATAAATTTTATATCAACTATTTTAAATATGCGAAATCCTGGTCAAAGTTTATATAGAATACCTTTATTTGTTTGATCAATTTTTGTTACTGCATTTTTACTGTTATTAGCTGTTCCTGTATTAGCAGGTGCGATTACAATGTTATTAACAGATCGTAATTTCAATACATCTTTTTTTGATCCATCGGGTGGTGGAGACCCTATCTTATATCAGCATTTATTT
MBPK_000771019	ATTAAGTTCAATCCAAAGTCATTCAGGAGCTTCTATTGACTTAGCAATTTTTAGTTTGCATTTATCAGGAGCTTCATCTATTTTAGGTGCTATTAATTTTATATCTACAATTTTAAATATGCGTAATAATGGACAAAATATGTATCGTATACCTCTATTTGTATGATCTATATTTGTAACGGCTATATTGCTATTATTAGCAGTACCTGTTTTAGCAGGGGCAATAACTATGTTATTAACGGATCGTAATTTTAATACAGCATTTTTTGATCCAGCAGGTGGAGGAGATCCTGTTTTATATCAGCATTTGTT
MBPK_000987607	TTCGAGTTCAATACAGAGTCATTCTGGTGCATCTGTGGACTTAGCTATCTTTAGTTTGCATCTATCTGGAGCTTCTTCTATTTTAGGAGCTATAAATTTTATATCAACTATTTTAAATATGCGAAATCCTGGTCAAAGTTTATATAGAATACCTTTATTTGTTTGATCAATTTTTGTTACTGCATTTTTACTGTTATTAGCTGTTCCTGTATTAGCAGGTGCGATTACAATGTTATTAACAGATCGTAATTTCAATACATCTTTTTTTGATCCATCGGGTGGTGGAGACCCTATCTTATATCAGCATTTATT
MBPK_003262049	ATTAAGTTCAATCCAAAGTCATTCAGGAGCTTCTATTGACTTAGCAATTTTTAGTTTGCATTTATCAGGAGCTTCATCTATTTTAGGTGCTATTAATTTTATATCTACAATTTTAAATATGCGTAATAATGGACAAAATATGTATCGTATACCTCTATTTGTATGATCTATATTTGTAACGGCTATATTGCTATTATTAGCAGTACCTGTTTTAGCAGGGGCAATAACTATGTTATTAACGGATCGTAATTTTAATACAGCATTTTTTGATCCAGCAGGTGGATGAGATCCTGTTTTATATCAGCATTTGTTT
MBPK_003103565	TTTAAGTTCAATACAGAGTCATTCTGGTGCATCTGTGGACTTAGCTATCTTTAGTTTGCATCTATCTGGAGCTTCTTCTATTTTAGGAGCTATAAATTTTATATCAACTATTTTAAATATGCGAAATCCTGGTCAAAGTTTATATAGAATACCTTTATTTGTTTGATCAATTTTTGTTACTGCATTTTTACTGTTATTAGCTGTTCCTGTATTAGCAGGTGCGATTACAATGTTATTAACAGATCGTAATTTCAATACATCTTTTTTTGATCCATCGGGTGGTGGAGACCCTATCTTATATCAGCATTTATT
MBPK_003806353	TTTGCGTTCAATACAGAGTCATTCTGGTGCATCTGTGGACTTAGCTATCTTTAGTTTGCATCTATCTGGAGCTTCTTCTATTTTAGGAGCTATAAATTTTATATCAACTATTTTAAATATGCGAAATCCTGGTCAAAGTTTATATAGAATACCTTTATTTGTTTGATCAATTTTTGTTACTGCATTTTTACTGTTATTAGCTGTTCCTGTATTAGCAGGTGCGATTACAATGTTATTAACAGATCGTAATTTCAATACATCTTTTTTTGATCCATCGGGTGGTGGAGACCCTATCTTATATCAGCATTTATTT
MBPK_000305819	ATAAAGTTCAATTCACAGTCATTCTGGAGCATCTGTTGATTTAGCTATTTTTAGTTTACATTTATCAGGTGCATCTTCAATTTTAGGAGCTATAAATTTTATTTCTACAATTTTAAACATGCGTAATAATGGACAAAATATGTATCGTATACCTTTATTTGTGTGATCAATATTTGTAACCGCAATTTTATTATTATTAGCTGTACCTGTATTAGCAGGTGCTATTACAATGTTATTAACAGATCGTAATTTTAATACATCATTTTTTGATCCTGCTGGTGGTGGTGATCCAGTTTTATATCAGCACTTATTT
MBPK_000355497	ATTAAGTTCAATTCAAAGTCATTCCGGAGCATCTGTTGATTTAGCTATTTTTAGTTTACATTTATCAGGTGCATCTTCAATTTTAGGAGCCATAAATTTTATTTCTACAATTTTAAACATGCGTAATAATGGACAAAATATGTATCGTATACCTTTATTTGTGTGATCAATATTTGTAACCGCAATTTTATTATTATTAGCTGTACCTGTATTAGCAGGTGCTATTACAATGTTATTAACGGATCGTAATTTTAATACATCATTTTTTGATCCTGCTGGTGGTGGTGATCCAGTTTTATATCAGCACTTATTT
MBPK_000959033	ATTAAGTTCAATTCAAAGTCATTCTGGAGCACCTGTTGATTTAGCTATTTTTAGTTTACATTTATCAGGTGCATCTTCAATTTTAGGAGCCATAAATTTTATTTCTACAATTTTAAACATGCGTAATAATGGACAAAATATGTATCGTATACCTTTATTTGTGTGATCAATATTTGTAACCGCAATTTTATTATTATTAGCTGTACCTGTATTAGCAGGTGCTATTACAATGTTATTAACGGATCGTAATTTTAATACATCATTTTTTGATCCTGCTGGTGGTGGTGATCCAGTTTTATATCAGCACTTATTT
MBPK_000609701	ATTAAGCTCAATTCAAAGTCATTCTGGAGCATCTGTTGATTTAGCTATTTTTAGTTTACATTTATCAGGTGCATCTTCAATTTTAGGAGCCATAAATTTTATTTCTACAATTTTAAACATGCGTAATAATGGACAAAATATGTATCGTATACCTTTATTTGTGTGATCAATATTTGTAACCGCAATTTTATTATTATTAGCTGTACCTGTATTAGCAGGTGCTATTACAATGTTATTAACAGATCGTAATTTTAATACATCATTTTTTGATCCTGCTGGTGGTGGTGATCCAGTTTTATATCAGCACTTATTT
MBPK_002275215	ATCAAGTTCAATTCAAAGTCATTCTGGAGCATCTGTTGATTTAGCTATTTTTAGTTTACATTTATCAGGTGCATCTTCAATTTTAGGAGCCATAAATTTTATTTCTACAATTTTAAACATGCGTAATAATGGACAAAATATGTATCGTATACCTTTATTTGTGTGATCAATATTTGTAACCGCAATTTTATTATTATTAGCTGTACCTGTATTAGCAGGTGCTATTACAATGTTATTAACAGATCGTAATTTTAATACATCATTTTTTGATCCTGCTGGTGGTGGTGATCCAGTTTTATATCAGCACTTATTT
MBPK_001706715	ATTAAGTTCAAATCAAAGTCATTCTGGAGCATCTGTTGATTTAGCTATTTTTAGTTTACATTTATCAGGTGCATCTTCACTTTTAGGAGCCATAAATTTTATTTCTACAATTTTAAACATGCGTAATAATGGACAAAATATGTATCGTATACCTTTATTTGTGTGATCAATATTTGTAACCGCAATTTTATTATTATTAGCTGTACCTGTATTAGCAGGTGCTATTACAATGTTATTAACGGATCGTAATTTTAATACATCATTTTTTGATCCTGCTGGTGGTGGTGATCCAGTTTTATATCAGCACTTATTT
MBPK_000197480	TATGAGTTTAATACAGAGTCATTCTGGTGCATCTGTGGACTTAGCTATCTTTAGTTTGCATCTATCTGGAGCTTCTTCTATTTTAGGAGCTATATATTTTATATCAACTATTTTAAATATGCGAAATCCTGGTCAAAGTTTATATAGAATACCTTTATTTGTTTGATCAATTTTTGTTACTGCATTTTTACTGTTATTAGCTGTTCCTGTATTAGCAGGTGCGATTACAATGTTATTAACAGATCGTAATTTCAATACATCTTTTTTTGATCCATCGGGTGGTGGAGACCCTATCTTATATCAGCATTTATTT
MBPK_002496414	TTAAGTTCAATCCAAAGTCATTCAGGAGCTTCTATTGACTTAGCAATTTTTAGTTTGCATTTATCAGGAGCTTCATCTATTTTAGGTGCTATTAATTTTATATCTACAATTTTAAATATGCGTAATAATGGACAAAATATGTATCGTATACCTCTATTTGTATGATCTATATTTGTAACGGCTATATTGCTATTATTAGCAGTACCTGTTTTAGCAGGGGCAATAACTATGTTATTAACGGATCGTAATTTCAATACAGCATTTTTTGATCCAGCAGGTGGAGGAGATCCTGTTTTATATCAGCATTTGTTT
MBPK_000978287	TTTAAGTTCAATTCAGAGTCATTCTGGTGCATCTGTGGACTTAGCTATCTTTAGTTTGCATCTATCTGGAGCTTCTTCTATTTTAGGAGCTATAAATTTTATATCAACTATTTTAAATATGCGAAATCCTGGTCAAAGTTTATATAGAATACCTTTATTTGTTTGATCAATTTTTGTTACTGCATTTTTACTGTTATTAGCTGTTCCTGTATTAGCAGGTGCGATTACAATGTTATTAACAGATCGTAATTTCAATACATCTTTTGTTGATCCATCGGGTGGTGGAGGCCCTATCTTATATCAGCATTTATTT
MBPK_003084632	TTTGAGTTCAATTCAAAGTCATTCTGGAGCATCTGTAGATTTAGCGATTTTTAGTTTACATTTGTCGGGAGCTTCTTCAATTTTAGGAGCAATAAATTTTATTTCGACTATTTTAAATATGCGAAATCCAGGTCAAACATTTTATAGAATACCTTTATTTGTTTGATCAATTTTTGTAACGGCTTTTTTATTATTATTAGCTGTTCCTGTATTAGCAGGAGCAATTACAATGTTATTAACTGATCGTAATTTTAATACATCATTTTTTGATCCTGCTGGTGGTGGAGATCCTGTTTTATATCAACATTTATT
MBPK_000817264	TTTAAGTGCAATTCAAAGTCATTCAGGAGCTGCTGTTGATTTAGCAATTTTTAGTTTACATTTGTCAGGAATTTCCTCAATTTTAGGTGCAATTAATTTTATTTCAACTATATTAAATATGAGAAATCCTGGACAAACTTTGTATAGAATGCCTTTATTTGTTTGGTCAATTTTTGTTACTGCATTTTTACTTTTATTAGCAGTTCCTGTTTTAGCTGGTGCTATTACAATGTTATTAACGGATCGTAATTTTAACACTTCTTTTTTTGATCCATCAGGTGGCGGAGATCCTATTTTATATCAACATTTAT
MBPK_003319977	ATTAAGTTCAATTCAAAGTCATTCTGGTGCTTCTATAGATTTAGCTATTTTTAGTTTACATTTATCTGGTGCTTCATCTATTTTAGGTGCTATTAATTTTATATCTACAATAATAAATATGCGTAATCCTGGACAAAGTTTTTACCGAATTCCGTTATTTGTGTGATCTATATTTGTTACAGCATTTTTATTATTATTAGCTGTACCAGTATTAGCAGGAGCTATAACTATGTTATTAACTGATCGTAATTTTAATACTTCATTTTTTGATCCCGCTGGTGGTGGTGATCCAGTTTTATATCAACATTTA
MBPK_003954283	ATTAAGTTCAATTCAAAGTCATTCAGGAGCTGCAGTTGATTTAGCAATTTTTAGTTTACATTTATCAGGAATATCTTCACTTTTAGGAGCAATTAATTTTATTTCAACGATATTAAATATGCGTAATCCTGGACAGAATTTATATAGAATTCCTTTATTTGTTTGATCAATTTTTGTAACTGCATTTTTACTTTTATTAGCGGTTCCTGTTTTAGCAGGAGCAATTACAATGCTATTAACAGATCGAAATTTTAATACAGCTTTTTTTGATCCTTCAGGAGGAGGTGATCCTATTCTATACCAACATTTATTT
MBPK_000063979	ATTAAGTTCAATTCAAAGTCATTCTGGCGCAGCTGTTGATTTAGCAATTTTTAGTTTACATTTGGCAGGTGCTTCTTCAATTTTAGGTGCAGTTAATTTTATTTCAACAATATTAAATATGCGTAATCCAGGACAAAATTTATATAGAATTCCATTATTTGTTTGATCAATTTTTGTAACTGCTTTTCTTTTATTATTAGCAGTTCCTGTTTTAGCAGGTGCTATTACAATGTTGTTAACTGATCGTAATTTTAATACATCTTTTTTTGATCCATCAGGTGGCGGTGATCCTATTTTATATCAACATTTATT
MBPK_002075761	ATTAAGTTCAATTCAAAGTCATTCAGGAGCTGCTGTAGATTTAGCAATTTTTAGTTTGCATTTATCTGGAATATCTTCAATTTTAGGAGCTATTAATTTTATTTCTACAATTTTAAATATGCGTAATCCTGGTCAAAATTTTTATCGAATTTCTTTATTTGTATGATCAATTTTTATAACTGCTTTTTTACTTTTATTAGCAGTTCCTGTTTTAGCAGGAGCAATTACAATGCTTTTAACTGATCGTAATTTTAATACATCTTTTTTCGATCCTGCTGGTGGTGGAGATCCAATTTTATATCAACATTTAT
MBPK_000945988	TTTAAGTTCCATCCAGAGCCATTCTGGTGCGTCAGTTGATTTAGCTATCTTTAGTTTGCATTTAGCAGGTGTTTCCTCTATTCTAGGTGCTATAAATTTTATTTCTACGATTGCTAATATGAGAAATCCAGGCCAAAGTATGTATAGAATTCCTTTATTTGTTTGATCTATTTTAGTAACTGCATTTTTGCTTTTATTAGCAGTACCCGTATTAGCAGGTGCTATTACAATGCTATTAACAGATCGCAATTTCAATACTTCTTTCTTTGATCCTGCAGGTGGGGGTGATCCTATTTTGTATCAACACTTATT
MBPK_000046701	ATTAAGTTCTATTCAAAGCCATTCAGGTGCAGCAGTAGATTTAGCAATATTTAGTTTGCATTTGTCAGGAGCATCATCTATATTAGGTGCAATTAATTTTATTTCTACAATTTTAAATATGAGAAATCCTGGACAAACATTTTATAGAATTCCACTTTTTGTTTGATCTATTTTTGTAACAGCATTTTTATTATTATTAGCAGTGCCAGTGTTAGCAGGTGCGATTACAATGTTATTAACGGATCGTAATTTTAATACTTCATTTTTTGATCCTGCGGGTGGTGGAGATCCTGTTTTATATCAGCATTTATT
MBPK_002491539	TTTAAGTTCTATACAAAGTCATTCAGGAGCTTCAGTTGATTTAGCTATTTTTAGTTTACATTTATCAGGAGCTTCATCTATTTTAGGTGCAGTTAACTTTATTTCTACAATTTTAAATATGCGTAACCCTGGACAAACATTTTACAGAATTCCTTTATTTGTTTGATCAATTTTTGTAACTGCTTTTTTATTATTATTAGCAGTTCCTGTTTTAGCAGGAGCAATAACTATGTTATTAACTGATAGAAATTTTAATACTTCTTTTTTTGATCCATCAGGAGGAGGTGATCCTATTCTATATCAACATTTATTT
MBPK_000344353	GTTAAGTTCAATACAAAGCCACTCAGGAGCCGCAGTAGATTTAGCTATTTTTAGTTTACACTTGTCCGGAGCTTCCTCAATTTTAGGTGCTGTTAACTTTATTTCTACCATTTTAAATATGCGTAATCCTGGACAAACGTTTTATCGAATTCCTCTTTTTGTCTGATCTATTTTTGTAACAGCTTTCTTACTATTATTAGCAGTTCCTGTTTTAGCTGGTGCCATTACTATGTTACTAACTGACCGTAATTTTAATACAGCTTTTTTTGACCCTGCAGGTGGCGGTGACCCAATATTATATCAACATTTATT
MBPK_003311795	ACTTAGTTCAATACAAAGTCATTCGGGAGCTTCTGTTGATTTAGCTATTTTTAGCTTGCATTTATCTGGAGCTTCTTCTATTTTAGGTGCAATTAATTTTATATCTACAATTTTAAATATGCGTAATCCAGGACAAACGTTTTACAGAATTCCATTGTTTGTTTGATCAATTTGTGTAACTGCTTTTTTATTATTACTAGCTGTGCCTGTTTTAGCAGGTGCAATAACAATGTTATTAACTGATAGAAATTTTAACACTTCTTTTTTCGATCCTTCTGGAGGTGGTGACCCTATTTTATATCAACATTTATTT
MBPK_001741686	TTTGAGTTCAATACAAAGTCATTCAGGAGCTGCTATTGACTTAGCTATCTTCAGTTTACATCTTTCAGGAGCTTCTTCGATTCTAGGAGCAATTAATTTTATTTCTACCATTATAAATATGCGAAATCCTGGACAAACATTTTATCGCATTCCTTTATTTGTTTGATCGATTTTCGTAACTGCTTTACTACTATTATTAGCAGTACCAGTTTTAGCAGGAGCTATTACCATGTTACTAACTGATCGCAATTTTAATACAGCCTTTTTTGACCCTTCTGGAGGTGGTGATCCTGTACTTTATCAACAT
MBPK_000148055	TTTAAGCTCTATACAAAGCCATTCTGGTGCATCAATTGATTTAGCTATTTTTAGCTTGCACTTAGCAGGTGCATCATCTATCTTAGGAGCTGTAAATTTTATTTCAACAATTTTAAACATGCGTAATCCTGGTCAAAGCTTATACAGAATCCCGCTTTTTGTTTGATCAATTTTTGTTACTGCACTTTTACTTTTACTCGCTGTACCTGTATTAGCAGGAGCTATCACAATGTTATTAACTGATAGGAATTTTAATACATCTTTTTTCGACCCGGCAGGTGGTGGAGATCCTATTTTATACCAACATTTATT
MBPK_000950574	ATTAAGTTCTATTCAAAGTCATTCAGGAGCTTCCGTTGATTTAGCCATTTTTAGTTTACATTTATCGGGAGCTTCATCAATACTAGGAGCAATTAATTTTATTTCAACTATAATTAATATGCGTAATCCTGGCCAAACATTTTATCGTATTCCACTTTTTGTGTGATCAATATTTGTAACGGCATTTTTGCTTTTATTAGCTGTACCAGTTTTAGCAGGTGCAATTACTATGCTACTTACGGATCGTAATTTTAATACGGCATTTTTTGATCCTTCCGGAGGAGGAGATCCTGTTTTATATCAACACCTTTT
MBPK_000086905	ACTTAGTTCAATACAAAGCCATTCTGGAGCTTCAGTTGATTTAGCAATTTTTAGTTTACATTTATCAGGTGCTTCATCTATTTTAGGTGCAATTAATTTTATTTCCACAATTTTAAATATGCGTAACCCAGGTCAAACTTTTTATAGAATTCCTTTATTTGTATGATCAATATTTGTTACTGCATTTTTATTATTATTAGCTGTACCAGTGTTAGCAGGTGCAATAACTATGTTATTAACAGATAGGAACTTTAATACTTCTTTTTTTGATCCTTCAGGGGGAGGTGATCCTATTTTATATCAACATTTATT
MBPK_000369077	ATTAAGTTCAATACAAAATCACTCTGGAGCTTCTGTTGATCTTGCAATATTTAGTTTACATCTTTCTGGAGCTTCTTCAATACTTGGGGCGGTAAATTTCATTTCCACAATTATAAATATGCGTAATCCAGGACAATCCTTTTATAGAATTCCACTTTTTGTTTGATCTATTTTCGTTACAGCTTTTTTGCTGTTGTTAGCAGTTCCTGTTTTAGCTGGAGCTATTACAATGTTACTAACTGATCGTAACTTTAATACTTCTTTCTTTGATCCTGCAGGAGGAGGAGATCCTATTTTATATCAACATTTATT
MBPK_000271422	TTTAAGTTCTATACAAAGTCATTCAGGAGCATCAGTAGAATTAGCTATTTTTTCTTTACATTTATCTGGTGCTTCATCTATTTTAGGTGCAGTTAATTTTATTTCAACAATTATAAATATGCGAAATCCAGGACAAACCTTTTATCGTATACCTTTATTTGTATGATCTATTTTTGTAACAGCCTTGTTACTTTTATTAGCAGTTCCTGTTTTAGCAGGAGCTATCACAATGCTTTTAACTGATAGAAATTTTAATACCTCATTCTTTGACCCTGCTGGTGGAGGTGATCCTGTTTTATATCAACATTTATT
MBPK_000117139	TTTAAGCTCTATTCAAAGTCATTCTGGAGGTTCCGTTGATTTAGCTATATTTTCTTTACATTTATCTGGAGCTTCTTCAATTTTAGGAGCAATTAATTTTATTTCTACAATTATTAATATGAGAAATCCAGGACAAACTTTTTACAGAATTCCTCTTTTTGTTTGATCAATTTTTGTAACTGCTTTTTTACTATTGTTAGCTGTACCTGTACTTGCTGGAGCAATTACTATGCTACTTACAGATCGTAATTTTAATACATCTTTTTTTGATCCTGCCGGTGGTGGTGATCCTGTTTTGTATCAGCATTTATTT
MBPK_000015089	CTTAAGCTCAATTCAAAGTCATTCTGGAGCTTCAGTGGACTTAGCTATTTTTAGTTTACATTTATCAGGTGCGTCGTCTATTTTAGGTGCAATTAATTTTATTTCAACTATTATGAACATGCGTAATCCTGGGCAAACATTTTATCGTATTCCATTATTTGTGTGATCGATTTTTGTAACTGCATTTCTTTTATTACTTGCAGTACCTGTTTTAGCAGGAGCAATTACAATGTTACTTACAGATCGTAATTTTAATACTTCTTTTTTTGATCCTGCAGGAGGAGGAGATCCTATTTTATATCAACATTTATTT
MBPK_000053969	TTTAAGTTCAATTCAAAGCCATTCTGGAGCTTCAGTTGATTTAGCAATTTTTAGTTTACATTTATCAGGAGCATCTTCGATTTTAGGCGCAATTAATTTTATTTCAACGATTATAAATATGCGTAATCCTGGCCAAACATTTTATAGAATACCACTTTTTGTTTGATCTATTTTTGTAACTGCATTTTTATTATTATTAGCCGTGCCTGTTTTAGCAGGAGCAATTACTATGTTGTTAACTGATCGCAATTTTAATACTTCTTTCTTTGATCCTGCAGGTGGTGGAGATCCAATATTATATCAACATCTTTTT
MBPK_000337328	ATTAAGTTCAATTCAAAGTCATTCAGGTGCATCTGTTGATTTAGCTATTTTTAGTTTACATTTAGCTGGAGCTTCATCAATTTTAGGTGCTGTAAATTTTATTTCAACAATTATAAATATGCGTGGTATTGGACAAAATTTTTATAGAATACCTTTATTTGTTTGATCTATTTTTATTACAGCATTTTTATTACTTTTAGCTGTTCCTGTATTAGCAGGAGCAATAACTATGTTATTAACTGATAGAAATTTTAATACTTCTTTTTTTGATCCTGCAGGTGGAGGAGATCCAATTTTGTATCAACATTTATTT
MBPK_000655291	TTTAAGTTCAATCCAAAGCCACTCAGGCGCTTCAGTAGACTTGGCGATTTTTAGTTTACATTTAGCTGGTGCTTCTTCGATTTTAGGTGCAATAAATTTTATTTCCACAATTATAAATATGCGTAGTATTGGTCAAAATTTTTATCGAATCCCTTTATTTGTTTGATCAATTTTTATAACTGCAATTTTATTGTTGTTAGCTGTTCCTGTATTAGCTGGTGCTATAACTATGCTATTAACTGATAGGAATTTCAATACTTCTTTTTTTGATCCCGCAGGAGGTGGTGACCCTATTTTGTACCAGCATTTATT
MBPK_000228429	TTTAAGTTCTATACAAAGTCATTCTGGTGCATCCGTAGATTTAGTAATTTTTAGTTTACATTTAGCGGGAGCTTCATCAATTTTAGGTGCAATTAATTTTATTTCTACTATTATAAATATGCGTAGTATAGGGCAAAATTATTATAGGTTACCTTTATTTGTATGATCTATTTTCGTAACTGCATTTTTATTATTATTAGCTGTACCAGTTTTAGCTGGTGCAATTACTATGCTTTTAACTGATCGTAATTTTAATACTTCTTTTTTTGATCCATCTGGTGGAGGAGATCCCATTTTATACCAACATTTAT
MBPK_003457838	ATTAAGTTCAATTCAAAGTCATTCAGGTGCTTCAGTTGATTTAGCAATTTTTAGTTTACATTTGTCTGGTGCTTCTTCAATATAGGTGCTATAAATTTTATATCTACAATTATTAATATGCGTAGTATTGGTCAAAATTTTTATAGAATCCCTTTATTTGTATGGTCTATTTTTGTAACTGCTTTTTTATTACTTTTAGCAGTTCCTGTTTTAGCTGGTGCAATAACTATGTTATTAACTGATAGAAATTTTAATACATCTTTTTTTGATCCAGCAGGAGGAGGTGATCCAATTTTGTATCAACATTTATTT
MBPK_002791930	ATTAAGTTCAATACAAAATCATTCTGGAGCTTCTATTGATTTAGCAATATTTAGTTTACATTTATCTGGAGCTTCTTCTATTCTTGGTGCTATAAATTTTATTTCTACTATATTAAATATGCGAGGTATTGGCCAAAATTTTTATAGAATTCCTTTGTTTGTTTGATCCATTTTTGTAACTGCTATATTATTATTATTAGCTGTACCTGTTTTAGCAGGTGCTATTACAATGTTACTTACTGATAGAAATTTTAATACTACATTTTTTGATCCTTCTGGTGGTGGAGATCCTATTCTTTATCAACATTTATTT
MBPK_001657017	TTTAAGTTCTATTCAAAGCCATTCAGGTGCTTCAATAGACTTAGCAATTTTTAGTTTACATTTAGCAGGTGCATCATCTATTTTAGGTGCAATAAATTTTATTTCTACAATTATAAATATGCGTAGTATTGGTCAAAATTTTTATAGAATTCCTTTATTTGTATGATCAATTTTTGTAACAGCTTTTTTATTATTACTAGCTGTTCCAGTATTAGCTGGAGCAATAACTATGTTATTGACTGATAGGAATTTTAATACTTCTTTTTTTGATCCTGCAGGAGGAGGTGATCCTATTTTGTATCAGCATTTATTT
MBPK_000139444	TTTAAGTTCAATTCAAAGTCATTCGGGCGCTTCAGTAGATTTAGTTATTTTTAGTTTACATTTATCTGGAGCTTCTTCTATTTTGGGTGCAATAAATTTTATATCTACTATTATTAATATGCGTAGTATCGGTCAAAGTTTTTATAGATTACCTTTATTTGTTTGATCAATTTTAGTTACAGCATTCTTATTACTTTTAGCCGTTCCAGTATTAGCCGGAGCCATTACAATGTTGTTAACAGATCGTAATTTTAATACTTCTTTTTTTGATCCTTCTGGCGGAGGAGATCCCATATTGTATCAACATTTATT
MBPK_000021566	GTTAAGTTCAATTCAAAGTCATTCAGGTGCCGCAGTAGACTTAGCAATATTTAGTTTACACTTAGCAGGTGCCTCGTCAATTTTAGGAGCAATTAACTTTATATCAACAATTTTGAATATGCGTAGTGCAGGACAAACAATGTACAGAATTCCATTATTTGTATGATCTATATTAGTCACAGCGCTATTATTACTGCTAGCCGTTCCCGTATTAGCAGGAGCAATTACAATGTTATTAACAGACCGTAATTTCAACACAGCATTCTTTGACCCTGCAGGCGGAGGAGACCCAATTTTGTACCAACATTTATT
MBPK_000007346	TCTAAGTTCCATTCAAAGTCATTCAGGAGCTGCCATCGATTTAGCTATTTTTAGTTTACATTTATCAGGAGCTTCCTCTATTTTAGGTGCAATAAATTTTATCTGTACCATTTTAAATATGCGTAATCCAGGACATACTTTATACAGAATACCTTTATTTGTATGATCCATTTTTGTTACAGCGATCTTATTATTATTAGCTGTTCCTGTATTAGCAGGGGCTATTACAATGTTATTAACAGATCGTAATTTTAATACAGCTTTTTTTGATCCTGCAGGAGGAGGAGATCCTATTTTATACCAACATTTAT
MBPK_002440878	ATTAAGTTCTATCCAAAGTCATTCTGGTGCATCAATAGATTTAGTAATTTTTAGTCTTCATTTAGCAGGAGCTTCTTCTATATTAGGAGCAATAAATTTTATATCTACAATTTTAAATATGCGTAGTTTAGGTCAAAATTACTACAGAATTCCTTTATTTGTATGATCTATTTTAGTAACTGCAGTGTTGTTACTATTAGCAGTACCTGTTTTAGCTGGAGCTATAACTATGTTATTAACAGATCGTAATTTTAATACTACTTTTTTTGATCCCGCGGGAGGGGGTGATCCTATTTTATACCAGCATTTAT
MBPK_001615928	TTTAAGTGGAATTCAGGCTCATTCAGGTGCTTCGGTTGATTTAGCGATTTTTAGTTTACATATTGCAGGTGCTTCTTCTATTTTAGGAGCGATTAATTTTATTACGACTATTTTAAATATGCGTATCCCTGGAATGACAATGTATAAAATTCCTTTATTTGTTTGGACAGTTTTTGTTACTGCTATTTTATTATTATTATCATTACCAGTATTGGCCGCTGCAATTACAATGTTATTGACAGATCGTAATTTTAATACAACCTTTTTCGACCCTGCGGGGGGTGGGGATCCAATTTTATATCAACATTTATT
MBPK_001081506	TTTAAGTTCAATACAAAGCCATTCGGGTGCTTCTGTAGACTTAGCTATTTTTAGTTTACATTTATCAGGAGCATCTTCAATTTTAGGAGCTATTAATTTTATATCAACAATACTAAATATGAGAAATCCAGGACAAACATTTTATAGAATTCCTTTATTTGTTTGATCTATTTTCGTAACTGCTTTTTTATTATTATTAGCTGTACCAGTTTTAGCAGGTGCTATAACTATGTTACTGACAGATCGTAATTTTAATACCTCTTTTTTTGATCCGGCAGGAGGAGGTGATCCAATTTTATACCAACACTTATTT
MBPK_002031035	TTTAAGTTCAATTCAAAGCCATTCCGGAGCTTCTGTTGATTTAGCAATTTTTAGCTTACATTTATCTGGAGCTTCTTCTATTTTAGGTGCAATTAATTTTATTTCAACTATTTTAAATATGAGAAATCCAGGACAAACTTTTTATCGAATACCATTATTTGTCTGATCAATTTTTGTTACCGCATTTTTATTATTGCTTGCAGTTCCAGTTTTAGCAGGTGCAATTACTATGCTATTAACTGATCGTAATTTTAATACTTCATTCTTTGACCCTTCAGGTGGAGGAGATCCTATTTTATACCAACATTTATTT
MBPK_000936917	CCTTTAAGTTCTATAGAAAGTCATTCAGGAGCAGCTGTAGATTTAGCTATATTTAGTTTACATTTATCAGGTGCTTCTTCAATATTAGGAGCTATTAATTTTATATCAACAATAGTTAATATGCGTAATATAGGACAAACAATGTACCGTATACCTTTGTTTGTGTGATCTATTTTTGTAACAGCTATACTATTACTTCTAGCAGTACCTGTTTTAGCGGGTGCTATTACTATGTTATTAACTGATAGGAATTTTAATACCGCCTTTTTTGACCCTTCAGGAGGAGGAGATCCTATTTTATACCAACATTTATT
MBPK_003289022	ATTAAGTTCTATCCAAAGTCATTCTGGTGCATCAATAGATTTAGTAATTTTTAGTCTTCATTTAGCTGGAGCTTCTTCTATATTAGGAGCAATAAATTTTATATCTACAATTTTAAATATGCGTAGTTTAGGTCAAAATTACTACAGAATTCCTTTATTTGTATGATCTATTTTAGTAACTGCAGTGTTGTTACTATTAGCAGTACCTGTTTTAGCTGGAGCTATAACTATGTTATTAACAGACCGTAATTTTAATACTACTTTTTTTGATCCCGCGGGAGGGGGTGATCCTATTTTATACCAGCATTTATTT
MBPK_003054144	TTTAAGTTCTATACAAAGCCATTCAGGAGCATCTGTAGATTTAGCTATATTTAGTTTACATTTATCAGGAGCATCATCTATTTTAGGAGCTATTAACTTTATATCAACAATTTTAAATATGCGTAACCCAGGACAAACTATGTATAGGATACCACTATTTGTGTGATCTATATTTGTAACAGCTCTATTACTATTATTAGCAGTACCTGTATTAGCAGGAGCTATTACTATGTTATTAACAGACAGGAATTTTAATACCTCATTTTTTGATCCTTCAGGTGGAGGTGACCCTATACTATATCAACATTTATTT
MBPK_000537860	TTTAAGTTCTATACAAAGTCACTCTGGAGGTGCTGTTGACTTAGCTATATTTAGTTTACATCTTTCGGGAGCAGCTTCTATTTTAGGTGCTGTTAATTTTATTTCTACAATATTAAATATGAGAAATCCTGGTCAAAGTATGTATAGAATACCTTTATTTGTCTGATCTATTTTCGTGACAGCTTTTTTATTATTGTTAGCTGTCCCTGTTTTAGCTGGTGCAATCACTATGTTGCTAACGGATCGTAACTTTAATACGTCTTTCTTTGACCCAGCAGGTGGAGGCGACCCTATTTTATATCAACATTTATTT
MBPK_001195227	TTTAAGTTCAATACAAAGCCATTCAGGAGGAGCTGTTGATTTAGCTATATTTAGTTTACATCTTTCAGGAGCAGCTTCAATTTTAGGAGCAATAAACTTTATTTCTACAATTTTAAATATGAGAAATCCGGGACAAAGTATGTATAGAATGCCTTTATTTGTTTGATCTATATTTGTAACAGCTTTTTTACTTCTTTTAGCTGTACCTGTTTTAGCAGGGGCTATTACAATGTTGTTAACAGACCGTAATTTTAACACTTCTTTTTTTGATCCTGCGGGTGGAGGTGATCCTATTTTATACCAACATTTATT
MBPK_001169446	TTTAAGTTCTATACAAAGTCATTCAGGAGGTGCAGTAGATTTAGCTATATTTAGTTTACATCTTGCAGGAGCAGCTTCTATTTTAGGTGCAATAAATTTTATTTCAACGATATTAAATATGAGGAATCCAGGTCAAAGTATGTATAGAATACCTTTATTTGTTTGGTCGATTTTTGTAACTGCCTTTTTATTACTTTTAGCAGTACCTGTTTTAGCAGGTGCAATTACTATGTTATTAACAGATCGTAATTTTAATACATCATTTTTTGATCCAGCAGGTGGAGGTGATCCTATTTTGTATCAACATTTATTT
MBPK_000268615	CTTAAGCTCAATACAAAGTCACTCAGGAGGTGCTGTTGACTTGGCCATCTTTAGTTTACACCTTTCTGGAGCAGCATCTATTCTGGGAGCTATAAATTTTATTTCTACAATTTTAAATATGCGAAATCCTGGTCAAACTATGTATAGAATGCCCTTATTTGTGTGATCTATTTTTGTAACGGCTTTTTTATTACTCCTAGCAGTCCCAGTTTTGGCAGGTGCTATTACTATGTTATTAACTGATCGTAACTTCAATACTTCTTTTTTTGATCCAGCTGGTGGAGGTGATCCCGTCTTATACCAACATTTATT
MBPK_000110539	ATTAAGTTCAATACAAAGCCATTCAGGAGCAGCAGTGGATTTAGCTATTTTTAGTTTACATATAGCAGGTGCTTCATCAATTTTAGGTGCTGTTAATTTTATATCAACTATTTTAAATATGCGAAATCCAGGTCAAAGTATGTATAGAATGCCATTATTTGTTTGATCTATTTTTGTGACAGCTATTCTATTACTTTTAGCAGTCCCTGTACTAGCAGGTGCAATTACAATGTTATTAACAGATAGAAATTTTAATACTTCTTTTTTTGACCCAGCTGGAGGAGGAGATCCTATTTTGTATCAACATTTATTT
MBPK_000004352	ACTTAGTTCGATACAAAGCCATTCGGGCGCAGCAGTAGATTTAGCTATTTTTAGTTTACATATATCAGGCGCATCATCAATTTTAGGTGCCGTTAATTTTATATCAACTATTTTAAATATGCGAAATCCAGGCCAAAGTATGTATAGAATGCCTTTATTTGTGTGATCTATTTTTGTTACAGCTATTTTATTACTTTTAGCAGTTCCTGTATTAGCGGGAGCAATTACAATGTTATTAACAGATAGGAATTTTAACACTTCTTTTTTTGACCCAGCTGGAGGAGGAGATCCCATTTTATATCAACATTTATTT
MBPK_000625996	ATTAAGTTCCATACAAAGTCATTCTGGTGCCGCTGTGGACTTAGCAATTTTCAGTTTACATATAGCAGGAGCGTCTTCTATATTAGGTGCCATCAATTTTATTTCTACAATTTTAAATATGCGTAACCCTGGACAAACTATGTATCGAATACCGTTGTTTGTTTGATCTATTTTTGTAACGGCGTTATTATTGCTTTTAGCTGTACCCGTTTTAGCAGGAGCTATAACAATGCTTTTGACGGATCGAAATTTTAATACATCATTTTTTGATCCTGCAGGAGGTGGAGACCCTATTTTGTATCAACATTTAT
MBPK_000276956	TCTTAGCTCTATTCAAAGTCATTCAGGTGCAGCTGTAGATTTAGCAATTTTTTCTTTACATCTATCAGGTGCATCATCAATTTTAGGCGCAGTTAATTTTATATCAACTATTTTAAATATGCGTAATCCTGGACAAAGTTTATATAGAATTCCTTTATTCGTTTGATCAATTTTTGTAACAGCGTTTTTACTTTTATTAGCAGTACCTGTTTTGGCAGGTGCTATTACTATGCTTTTAACTGATAGAAATTTTAACACTTCTTTTTTTGATCCTGCTGGAGGTGGAGATCCTATTTTGTACCAGCATTTATT
MBPK_001769817	TTTAAGTTCAATTCAAAGCCATTCAGGAGCATCTATTGATTTAGCAATTTTTAGTTTACATTTAGCAGGAGCATCTTCTATACTTGGTGCTGTAAATTTTATTTCAACTATTTTAAATATGCGTAATCCTGGTCAAAGTTTGTATAGAATTCCCCTTTTTGTTTGATCAATTTTAGTTACTGCGTTTTTACTTTTACTTGCGGTACCAGTATTAGCAGGAGCTATTACAATGTTACTAACTGATAGAAATTTTAATACTTCGTTTTTTGATCCAGCCGGTGGCGGAGATCCAATCTTGTATCAACATTTA
MBPK_000151236	GTTAAGTTCAATACAAAGCCATTCAGGAGCATCTGTGGATTTAGCTATTTTTAGTTTGCATTTATCAGGAGCATCTTCAATTTTAGGAGCAGTAAATTTTATTTCTACTATTTTAAATATGAGAAATCCGGGTCAAAGTATGTATAGAATGCCTTTATTTGTTTGATCAATTTTTGTCACAGCTTTTTTGCTTTTATTAGCAGTTCCTGTTTTAGCGGGAGCTATAACAATGCTTTTAACTGACCGTAATTTTAATACATCTTTTTTTGATCCAGCAGGGGGAGGAGATCCAATTTTATATCAACATTTATT
MBPK_001874103	ATTAAGCTCGATTCAAAGTCACTCTGGTGCTGCTGTAGATTTAGCAATTTTTTCTTTACATTTATCAGGAGCAGCCTCAATATTAGGAGCAGTAAATTTCATCTCTACAATTTTAAATATGAGAAACCCTGGACAAAGTATGTACAGAATGCCTCTATTTGTTTGATCAATATTTGTTACAGCTTTTTTACTTTTATTAGCTGTACCTGTTTTAGCAGGAGCAATAACAATGCTTTTAACAGATCGTAATTTTAATACGTCATTTTTTGATCCTGCTGGAGGAGGAGATCCTATTTTATATCAACACTTATT
MBPK_001322184	TTTAAGTTCTATTCAGAGCCATTCCGGAGGAGCTGTAGATTTAGCTATTTTTAGTTTACATATAGCAGGTGCTTCTTCGATTTTAGGAGCTGTTAATTTTATATCTACAATTTTGAATATGCGTAATCCTGGTCAAAGTATGTATAGAATACCTTTGTTTGTTTGGTCTATTCTTATTACAGCAGTTTTATTACTTTTAGCAGTACCTGTATTGGCAGGTGCTATAACAATGTTGTTAACAGATAGAAATTTCAATACTTCTTTTTTTGATCCAGCAGGCGGTGGTGATCCTATTTTATACCAACATTTAT
MBPK_003091792	ACTTAGTTCTATTCAAAGTCATTCGGGAGCTGCAGTTGATTTAGCAATTTTTAGTTTACACTTAGCAGGAGCTTCTTCTATTTTAGGAGCTGTTAATTTCATTTCAACAATTTTAAATATGCGTAATCCTGGTCAAAGTATGTATAGAATGCCTTTATTTGTTTGATCAATTTTTGTAACAGCTTTGTTACTTTTACTAGCAGTACCTGTTTTAGCAGGAGCAATTACAATGCTTTTAACTGATAGAAATTTTAATACATCTTTTTTTGATCCCGCAGGTGGTGGACATCCTATTTTATACCAACATTTATTT
MBPK_002915253	ATTAAGTTCAATTCAAAGTCATTTTGGAGCAGCTGTAGATTTAGCTATTTTTAGTTTACATATAGCGGGCGCTTCTTCAATTTTAGGAGCAGTAAATTTTATTTCTACTATTTTAAATATGCGTAATCCTGGGCAAAGTATGTATAGAATGCCTTTATTTGTTTGATCAATTTTTGTAACGGCGTTTTTACTTTTGTTAGCAGTTCCAGTTTTAGCAGGTGCTATAACAATGTTATTAACAGATAGAAATTTTAACACATCATTTTTTGATCCAGCAGGAGGAGGAGATCCTATATTATATCAACATTTATTT
MBPK_000220301	TTTAAGTTCAATTCAAAGCCATTCAGGAGGAGCTGTAGATTTAGCAATTTTTAGTTTACATATAGCAGGTGCATCTTCAATTTTAGGAGCTGTAAATTTTATATCTACAATTTTAAATATGCGAAATCCTGGACAAAGTATGTATAGAATACCATTATTTGTCTGATCTATCTTTATTACGGCAGTTTTATTATTATTAGCAGTACCAGTATTAGCAGGTGCCATAACAATGTTATTAACAGATAGGAATTTTAATACTTCTTTTTTTGATCCCGCAGGAGGAGGAGATCCTATTTTATACCAACATTTATT
MBPK_000134548	ATTAAGTTCTATACAAAGTCACTCAGGGGGTGCTGTTGATTTAGCTATTTTTAGTTTACATATAGCGGGAGCTTCATCAATTTTAGGAGCTGTAAATTTTATATCAACTATTTTAAATATGCGTAATCCTGGTCAAAGTATGTATAGAATGCCTTTATTTGTTTGATCAATTTTTATTACAGCTTTATTATTATTATTAGCTGTACCTGTTTTAGCAGGAGCTATTACAATGCTTTTAACAGATAGAAATTTTAATACATCTTTTTTTGATCCTGCAGGAGGTGGAGATCCTATATTATATCAACATTTATT
MBPK_000259931	TTTAAGTTCTATTCAAAGTCATTCTGGAGGTGCTGTAGATTTAGCTATTTTTAGTTTGCATATAGCAGGAGCTTCTTCAATTTTAGGAGCTGTAAATTTTATATCAACAATTTTAAATATGCGTAATCCAGGGCAAAGTATGTATAGAATTCCTTTGTTTGTTTGATCAATTTTAATTACAGCTTTTTTATTACTTTTAGCAGTACCCGTTTTAGCAGGAGCTATTACAATGTTGTTAACTGATAGAAACTTTAATACATCTTTTTTTGATCCTGCAGGAGGAGGAGATCCTATTTTATATCAACATTTATT
MBPK_000024602	TCTTAGTTCAATACAAAGTCATTCAGGAGCGGCTGTAGATTTAGCTATTTTTAGTTTACATATAGCAGGTGCTTCTTCAATATTAGGTGCAGTAAATTTTATTTCTACGATTTTAAATATGCGTAATCCTGGGCAAAGTATGTATAGAATGCCTTTGTTTGTTTGATCCATATTTGTCACAGCTTTTTTATTACTTTTAGCAGTTCCAGTATTAGCAGGTGCTATAACAATGTTATTAACTGATAGAAATTTTAATACTTCATTTTTTGATCCAGCAGGAGGAGGTGATCCAATTTTATTTCAACATTTATTT
MBPK_000002851	ACTTAGTTCTATTCAAAGTCACTCAGGAGCTGCAGTTGACTTAGCAATTTTTAGTTTACACTTAGCGGGAGCCTCTTCAATTTTAGGAGCAGTTAATTTTATTTCAACAATTTTAAATATGCGCAATCCTGGTCAAAGTATGTATAGAATGCCTTTATTTGTTTGATCAATTTTTGTGACAGCATTACTACTTTTATTAGCGGTACCTGTTTTAGCGGGAGCAATTACAATGCTTCTAACTGATAGAAATTTTAATACATCTTTTTTTGATCCTGCAGGTGGTGGAGATCCCATTTTATATCAACATTTATTT
MBPK_000217471	TATAAGTTCTATACAAAGCCACTCAGGGGCAGCAGTAGACTTAGCTATATTTAGTTTACATCTATCAGGAGCTTCTTCAATTTTAGGAGCAGTTAACTTTATTTCTACTATTTTAAATATGCGTAATCCTGGTCAAAGTATGTACAGAATGCCTTTGTTTGTTTGATCAATTTTTGTTACAGCAATTTTATTACTTTTAGCAGTTCCTGTACTGGCGGGTGCTATCACGATGTTACTAACTGATAGAAATTTCAATACATCATTTTTTGATCCTGCAGGAGGAGGAGATCCTATTTTGTACCAACATTTGTTT
MBPK_000055241	ATTACGTTCAATACAAAGTCATTCTGGAGCAGCAGTTGATTTAGCTATTTTTAGTTTACATTTATCTGGAGCTTCTTCAATTCTAGGAGCCGTTAATTTTATATCAACTATTTTAAATATGCGTAATCCTGGTCAAAGTCTGTATAGAATGCCTTTGTTTGTTTGATCAATTTTTGTAACAGCAATTTTATTACTTTTAGCAGTACCAGTTTTAGCAGGTGCTATTACTATGTTGTTAACAGATAGAAATTTTAATACATCTTTTTTTGATCCAGCTGGAGGTGGAGATCCTATTTTATATCAACACTTATTT
MBPK_000240382	ATTAAGTTCTATACAAAGTCATTCAGGAGCATCTGTAGATTTAGCTATTTTTAGTCTACATTTAGCAGGAGCATCATCAATTTTAGGAGCTGTAAACTTTATATCAACTATTTTAAATATGCGAAATCCTGGACAAAGTATGTATAGAATGCCTTTATTTGTATGATCTATTTTAGTTACAGCAGTATTACTTTTATTAGCAGTACCTGTATTAGCGGGAGCGATAACAATGCTTTTAACGGATAGAAACTTTAATACATCATTTTTTGATCCAGCAGGAGGTGGAGATCCTATTTTATATCAACATTTATT
MBPK_000346284	ATTGAGTTCAATACAAAGTCATTCAGGGGCAGCAATAGATTTAGCAATTTTCAGTTTACATTTGTCAGGAGCGTCATCTATATTAGGAGCCGTAAATTTTATATCGACAATATTGAATATGCGTAATCCAGGTCAGAGTATGTATCGAATGCCTTTATTTGTTTGATCAATTTTTGTTACAGCGTTTTTACTTTTGTTAGCAGTACCTGTTTTAGCAGGGGCTATAACAATGCTTTTAACAGATAGAAATTTTAATACATCATTTTTTGATCCAGCAGGTGGTGGTGATCCTATTTTATATCAACACTTATT
MBPK_001418618	TTTAAGTTCTATTCAAAGTCATTCAGGAGCGGCTGTTGATTTAGCAATTTTTAGCTTACATATAGCAGGAGCATCTTCAATCTTAGGAGCAGTTAATTTTATATCAACAATTTTAAATATGCGTAACCCAGGTCAAAGTATGTATAGGATGCCTTTATTTGTTTGATCTATATTTGTTACAGCTTTTTTACTTTTATTAGCAGTACCTGTTTTAGCGGGGGCTATAACTATGCTTCTAACAGATAGAAATTTCAATACATCTTTTTTTGATCCAGCAGGAGGAGGAGATCCTATTTTATATCAGCATTTAT
MBPK_000146097	TCTTAGTTCTATACAAAGTCATTCAGGAGCTGCTGTTGACTTAGCAATTTTTTCGTTACACTTATCTGGAGCATCATCAATTTTAGGAGCAGTTAACTTTATTTCAACGATATTAAATATGCGTAATCCGGGACAAAGTTTATATAGAATTCCTTTATTTGTTTGATCAATTTTTGTAACCGCATTTTTGCTTTTATTAGCAGTACCTGTTTTAGCAGGAGCAATTACTATGCTTTTAACAGATAGGAATTTTAATACATCATTTTTTGATCCTGCAGGTGGTGGAGATCCTATTTTATACCAACATTTATTT
MBPK_000705553	ATTAAGCTCCATACAAAGCCACTCGGGTGCTGCTGTAGATTTAGCTATTTTTAGTTTACATATAGCAGGTGCATCATCAATTTTAGGAGCAGTTAACTTTATATCAACTATTTTAAATATGCGTAATCCAGGTCAAAGTATGTACAGAATACCTTTGTTTGTTTGATCTATTTTTGTAACAGCTATTTTATTACTTTTAGCTGTTCCTGTGCTAGCAGGAGCAATTACAATGCTGCTAACAGATAGAAATTTTAATACGTCTTTCTTTGATCCTGCAGGAGGAGGAGATCCTATTTTGTACCAACATTTAT
MBPK_000008728	ATTAAGTTCTATACAGAGCCATTCAGGAGCTGCAGTTGATCTTGCAATTTTTTCATTACATTTATCTGGTGCATCTTCTATTTTGGGAGCTGTTAATTTTATTTCAACTATTATAAATATGAGAAATCCGGGTCAAAGTATGTACAGAATCCCTCTATTTGTTTGATCTATTTTTGTTACAGCATTTTTATTATTATTAGCAGTTCCAGTATTAGCAGGAGCTATAACAATGCTTTTAACTGATCGTAATTTTAATACGGCTTTTTTTGATCCTGCAGGAGGAGGTGATCCTATTTTATATCAACATTTAT
MBPK_000004623	TTAAGTTCTATCCAAAATCACTCAGGAGCAGCCGTGGATTTAGCAATTTTTAGTTTACATTTATCAGGTGCTTCTTCAATTTTAGGTGCTGTAAATTTTATTTCTACTATTTTAAATATGCGGAATCCTGGACAAAGTCTTTATAGGATTCCATTATTTGTTTGATCAATTTTAGTTACAGCTGTTTTACTGTTATTGGCGGTTCCAGTTTTAGCAGGTGCTATTACAATGCTTTTAACAGATCGTAATTTTAATACGACTTTTTTTGATCCTGCAGGAGGTGGAGATCCTATTCTTTATCAACATTTGTTT
MBPK_000352252	ACTAAGTTCTATACAAAGTCACTCTGGAGCAGCAGTAGACTTAGCTATTTTTAGTTTACATTTATCTGGAGCAGCATCTATACTAGGAGCAGTCAATTTTATTTCTACAATTTTAAATATGAGAAATCCAGGACAAAGTATGTACAGAATGCCTCTATTTGTTTGGTCAATTTTTGTAACAGCCTTTTTACTATTATTAGCAGTCCCAGTTTTAGCAGGAGCTATAACAATGTTACTTACTGATCGTAATTTTAATACTTCTTTTTTTGATCCAGCTGGAGGAGGAGATCCTATTTTATACCAACATTTATTT
MBPK_000226098	ACTTAGTTCTATTCAAAGTCACTCAGGAGCTGCAGTTGACTTAGCAATTTTTAGTTTACACTTAGCAGGAGCTTCTTCAATTTTAGGAGCTGTTAATTTTATTTCAACAATTTTAAATATGCGCAATCCTGGTCAAAGTATGTATAGAATGCCATTATTTGTTTGATCAATTTTTGTGACAGCCTTACTGCTTTTGTTAGCGGTACCTGTTTTAGCAGGAGCAATTACAATGCTTTTAACTGATAGAAATTTTAATACATCTTTTTTTGATCCTGCAGGTGGTGGAGATCCTATTTTATATCAACATTTATTT
MBPK_000594128	TTTAAGTTCAATACAGAGTCATTCAGGAGCTTCTGTGGATTTAGCAATTTTTAGTTTACATCTAGCAGGCGCATCATCGATATTAGGTGCTGTAAACTTTATATCGACTATTTTAAACATGCGTAATCCAGGCCAAAGCATGTACAGAATGCCTCTATTTGTTTGATCAATTTTTGTTACAGCTTTCTTACTTTTATTGGCTGTTCCTGTATTAGCTGGAGCAATAACAATGCTTTTAACTGATAGAAATTTTAATACTTCTTTTTTTGATCCCGCAGGAGGAGGAGATCCAATTTTATACCAACAT
MBPK_000362091	TTTAAGTTCAATACAAAGTCATTCTGGAGCTTCAGTAGATTTAGCTATTTTTAGTTTACATTTAGCAGGAGCTTCTTCAATATTAGGAGCAGTAAACTTTATATCAACCATTTTAAATATGCGTAATCCAGGTCAAAGTTTATATAGAATGCCTTTATTTGTTTGGTCTATTTTTGTAACAGCGTTTTTACTATTATTAGCAGTGCCAGTTTTAGCAGGAGCTATTACAATGATTTTGACAGATAGAAACTTTAACACTTCTTTTTTTGATCCTGCAGGTGGAGGAGATCCAATTTTATATCAACACTTAT
MBPK_000302779	CTTAAGTTCAATACAAAGCCACTCAGGAGCTTCTGTAGATTTAGCAATTTTTAGTTTACATTTAGCAGGGGCATCATCAATACTAGGGGCTGTAAACTTTATTTCAACTATTTTAAATATGCGTAATCCGGGTCAAAGTATGTATCGAATGCCTTTATTCGTTTGGTCAATTTTTGTTACAGCTTTTTTACTTTTATTAGCTGTCCCCGTATTAGCGGGAGCAATAACAATGCTTTTAACGGATAGAAATTTTAATACTTCTTTTTTTGATCCTGCGGGAGGAGGAGATCCTATTTTATATCAACATTTATT
MBPK_000024913	TTTAAGTTCAATACAGAGCCACTCTGGAGCTTCTGTAGATTTAGCAATTTTTAGCTTACATTTAGCAGGAGCTTCATCAATATTAGGTGCTGTAAACTTCATATCAACTATTTTAAATATGCGTAATCCAGGTCAAAGTATGTATAGAATGCCTTTATTTGTTTGATCAATTTTTGTTACAGCTTTTTTACTTTTATTAGCTGTTCCCGTGCTAGCAGGAGCAATAACAATGCTCTTAACTGATAGAAATTTTAATACTTCATTTTTTGATCCTGCAGGAGGAGGAGACCCAATCTTATACCAACATTTAT
MBPK_002532132	CTTAAGTTCAATACAAAGCCACTCAGGAGCTTCTGTAGATTTAGCAATTTTTAGTTTACATTTAGCAGGAGCATCATCAATATTAGGGGCTGTGAACTTTATTTCAACTATTTTAAATATGCGTAATCCGGGTCAAAGTATGTATCGAATGCCTTTATTCGTTTGGTCAATTTTTGTTACAGCTTTTTTGCTTTTATTAGCTGTTCCCGTATTAGCGGGAGCAATAACAATGCTTTTAACGGATAGAAATTTTAATACTTCTTTTTTTGATCCTGCGGGAGGAGGAGATCCTATTTTATACCAACATTTATT
MBPK_000016007	ACTAAGTTCAATACAAAGTCATTCAGGAGCAGCAGTAGATTTAGCTATTTTTAGCTTACATTTGGCAGGCGCATCCTCAATATTAGGTGCAGTTAATTTTATAACAACTATTTTAAATATGCGTAATCCAGGCCAAAGTTTGTATAGAATGCCCTTGTTCGTATGATCTATCCTTGTTACAGCCTTTTTGTTACTTTTAGCAGTACCTGTTTTAGCGGGAGCAATTACAATGCTTTTAACAGATCGAAATTTTAATACTTCTTTTTTTGACCCTGCAGGAGGAGGAGATCCTATTTTATATCAACATTTATTT
MBPK_000025086	TTTAAGTTCTATACAAAGCCATTCAGGCGCAGCTGTAGATTTAGCAATTTTTAGCCTACATTTAGCTGGAGCATCATCTATTCTAGGTGCAGTTAATTTTATTTCAACTATATTAAATATGCGTAATCCAGGACAGAATATGTATAGAATGCCCTTATTTGTTTGATCCATACTTGTAACAGCTTTTTTACTTTTACTAGCGGTACCTGTTCTTGCTGGTGCAATTACAATGTTACTAACAGATCGAAATTTTAATACGTCTTTTTTTGATCCAGCGGGAGGAGGAGATCCCATTTTATATCAACATTTATTT
MBPK_001521578	TTTAAGTTCTATACAAAGTCATTCAGGCGCAGCTGTAGATTTAGCAATTTTTAGTTTACATTTGGCAGGCGCATCATCTATTTTAGGCGCAGTTAATTTTATTTCAACTATACTAAATATGCGTAATCCAGGGCAAAATATGTATAGAATGCCCCTATTTGTTTGATCAATACTTGTAACTGCTTTTTTACTTTTATTGGCGGTACCTGTTCTTGCTGGGGCAATTACAATGTTATTAACAGATCGAAATTTCAACACTTCATTTTTTGACCCAGCAGGCGGGGGTGATCCTATTCTATACCAACATTTAT
MBPK_001196076	ATTAGGTTCAATACAAAGTCATTCAGGAGCAGCAGTGGATTTAGCTATTTTTAGTTTACATATAGCGGGTGCATCATCAATTCTAGGAGCTGTTAATTTTATATCAACTATTTTAAATATGAGAAATCCAGGTCAGAGTATGTATAGAATGCCCTTATTTGTTTGGTCTATTTTTGTTACAGCTATTTTATTACTTTTAGCAGTTCCTGTATTAGCTGGGGCAATCACAATGTTATTAACAGATAGAAATTTTAATACTTCTTTTTTTGACCCAGCCGGAGGAGGAGATCCCATTTTATATCAACATTTATT
MBPK_000079745	TTTAAGTTCAATACAAAGTCATTCTGGTGCTTCAGTAGACTTAGCAATTTTTAGTTTGCATTTAGCAGGAGCTTCTTCAATATTAGGTGCTGTTAATTTTATCACAACAATTATAAACATGAGAAATCCAGGACAAAGCATGTACAGAATACCTTTGTTTGTTTGATCAATTTTTGTAACAGCTTTTTTACTTTTATTAGCTGTACCTGTATTAGCAGGTGCTATTACAATGCTTTTAACAGATAGAAATTTTAATACATCGTTTTTTGACCCAGCTGGTGGAGGTGACCCCATTTTATATCAACATTTATT
MBPK_000077478	TTTAAGTTCTATACAAAGCCACTCGGGCGCAGCAGTTGATTTGGCAATTTTTAGTTTACATTTAGCAGGAGCATCTTCAATTTTAGGCGCAGTTAACTTTATTTCAACTATTCTTAATATGCGTAATCCTGGTCAAAGCATGTATAGAATGCCTTTATTTGTTTGATCAATTTTAGTAACTGCATTTTTGCTTTTATTAGCAGTACCTGTTTTAGCAGGTGCTATTACTATGCTTTTAACTGATAGAAATTTCAATACTTCATTTTTTGATCCCGCTGGAGGAGGAGATCCAATTTTATATCAGCACTTATT
MBPK_000338004	TTTAAGTTCAATACAAAGTCATTCAGGAGCTGCAGTAGATTTAGCAATTTTTAGTTTACACTTAGCAGGAGCATCTTCGATACTTGGAGCAGTTAATTTTATATCGACTATTTTAAATATGCGAAATCCAGGACAAAGTTTATACAGAATGCCATTATTTGTTTGATCAATTTTAGTAACAGCATTTTTACTTTTATTAGCAGTACCTGTTTTAGCAGGAGCAATTACTATGTTATTAACTGATAGAAATTTTAATACTTCTTTTTTTGATCCAGCTGGTGGTGGAGATCCAATTCTTTATCAGCATTTATT
MBPK_001145906	ACTAAGTTCAATACAAAATCATTCAGGAGCTGCGGTAGATTTAGCTATTTTTAGTTTACATTTAGCTGGTGCTTCTTCAATTTTAGGCGCTGTTAATTTTATTTCAACAATTTTAAATATGCGTAACCCAGGTCAAAGTATGTATAGAATGCCTTTGTTTGTTTGATCAATCTTAGTTACTGCTTTTTTATTGTTATTAGCTGTTCCAGTTTTAGCAGGTGCAATAACAATGCTTCTAACTGATAGAAATTTTAATACTTCTTTCTTTGACCCAGCAGGAGGGGGTGATCCAATTTTGTATCAACAT
MBPK_003308193	TTTAAGTTCAATTCAGAGTCATTCAGGAGCAGCTGTTGATTTAGCAATTTTTAGCTTACATTTAGCAGGAGCTTCTTCAATCTTGGGAGCAGTTAATTTTATTTCAACTATTTTAAATATGCGCAATCCTGGTCAAAGTTTATATAGAATTCCTTTATTTGTATGGTCTATTTTTGTAACTGCTTTTTTATTATTATTAGCAGTTCCTGTATTAGCAGGTGCAATTACTATGTTATTAACAGATCGTAATTTTAATACTTCATTTTTTGATCCATCAGGAGGAGGTGATCCTGTTTTATATCAACATTTATTT
MBPK_000129007	ATTAAGTTCAATACAAAGCCATTCAGGAGCTGCAGTAGATTTAGCTATTTTTAGTTTACATTTAGCTGGAGCTTCTTCAATTTTAGGCGCAGTTAATTTTATTTCAACAATTTTAAATATGCGTAATCCAGGACAAAGTATGTATAGAATGCCTTTATTTGTTTGGTCAATTTTAGTTACGGCTTTTTTATTGTTATTAGCTGTACCAGTTTTAGCAGGTGCAATAACTATGCTTTTAACTGATAGAAATTTTAATACTTCTTTTTTTGATCCAGCTGGAGGAGGAGATCCAATTTTATATCAACATTTATT
MBPK_000027373	ATTAAGTTCAATACAAAATCATTCAGGAGCTGCGGTAGACTTAGCTATTTTTAGTTTACATTTAGCAGGTGCTTCTTCAATTTTAGGTGCGGTTAATTTTATTTCTACAATTTTAAATATGCGTAATCCAGGTCAAAGTATGTATAGAATGCCTTTGTTTGTCTGGTCAATCTTAGTTACTGCTTTTTTATTACTGTTAGCTGTTCCAGTTTTAGCAGGTGCAATAACAATGCTTTTAACTGATAGAAATTTCAATACTTCTTTTTTTGATCCGGCAGGAGGAGGAGATCCAATTTTGTATCAACATTTATTT
MBPK_002266444	TTTAAGTTCTATTCAAAGCCACTCAGGTGCATCTGTAGACTTAGCAATTTTTTCATTACATTTATCAGGTGCATCTTCTATCTTAGGAGCAGTAAATTTTATTTCTACAATTTTAAATATGCGTAATCCTGGACAAAGTATGTATAGAATTCCGTTATTTGTATGATCTATTTTTGTAACAGCAATATTACTTTTATTAGCGGTACCTGTATTGGCAGGAGCTATTACAATGCTTTTAACAGACCGTAATTTTAATACATCATTTTTTGACCCAGCTGGAGGAGGAGACCCTATTCTTTATCAACATTTGTTT
MBPK_000696969	TTTAAGTTCTATACAAAGCCATTCAGGAGCATCTATTGATTTAGCCATTTTTAGTTTACATTTAGCAGGAGCATCATCTATATTAGGCGCAGTAAACTTTATTTCAACCATTTTGAATATGCGTAACCCTGGTCAAAGCTTATATAGAATACCACTGTTTGTTTGATCAATTTTTGTTACTGCATTTTTACTTTTACTTGCTGTACCTGTATTAGCAGGAGCAATTACAATGTTACTAACTGATAGAAATTTTAATACATCATTTTTTGATCCAGCAGGTGGTGGTGATCCTATTTTATATCAACATTTATT
MBPK_000399759	TTTAAGTTCAATACAGAGCCACTCAGGAGCTGCGGTTGATTTAGCAATTTTCAGTTTACATTTGGCAGGAGCATCATCAATTTTAGGAGCTATTAATTTTATTTCAACTATTTTAAATATGCGTAATCCAGGACAAAGCATGTACAGAATGCCTTTATTTGTTTGATCAATTTTTGTAACTGTTTTTTTACTTTTATTAGCAGTTCCAGTTTTAGCAGGAGCAATCACAATGTTATTAACTGATAGAAATTTTAATACTTCTTTTTTTGATCCTGCAGGCGGAGGTGATCCAATTTTATATCAACATTTATT
MBPK_000120571	TCTAAGTTCAATACAAAGTCATTCTGGAGCTTCAGTTGATTTAGCAATTTTTTCTTTACATTTATCTGGAGCTTCGTCTATTTTAGGAGCTGTAAATTTTATATCAACTATTCTAAATATGCGAAATCCAGGTCAAAGTATGTATAGAATCCCTTTATTTGTTTGATCGATTTTTATTACAGCAATATTACTTTTATTAGCAGTGCCTGTTTTAGCAGGAGCTATTACGATGCTTTTAACTGATAGAAATTTTAATACCTCTTTTTTTGATCCTGCAGGAGGAGGAGATCCTATTCTTTACCAACATCTTTTC
MBPK_000846222	ATTAAGTTCTATACAAAGTCATTCTGGAGCCGCAGTAGATTTAGCTATTTTTAGTTTACATTTATCGGGAGCAGCTTCTATATTAGGAGCAGTTAATTTTATATCAACAATTTTAAATATGAGAAATCCAGGACAAAGTATGTATAGAATGCCTTTATTTGTTTGATCAATTTTTGTTACAGCTTTTTTATTATTATTAGCTGTTCCAGTTTTAGCAGGAGCCATAACAATGTTGTTAACTGATCGTAATTTTAATACTTCTTTCTTTGATCCAGCAGGAGGAGGAGATCCGATTCTATATCAACATTTATT
MBPK_003020612	TTTAAGTTCTATACAAAGTCATTCAGGTGCAGCAGTAGACTTAGCTATTTTTAGTTTACATTTAGCTGGAGCATCTTCGATATTAGGAGCAGTAAACTTTATTTCTACTATTTTAAATATGAGAAATCCAGGTCAAAGTATGTATAGAATGCCTTTATTTGTATGATCGATTTTAGTTACAGCTTTTTTGCTACTTTTAGCAGTACCCGTTTTAGCTGGAGCGATCACTATGTTATTAACAGATCGTAATTTTAATACAACTTTTTTTGATCCTTCGGGAGGAGGAGATCCAATTTTATATCAACAT
MBPK_000569103	TCTAAGTTCTATACAAAGCCATTCAGGCGCGTCAATTGATTTAGCAATTTTTAGTTTACATTTAGCAGGGGCGTCATCTATACTAGGAGCAGTAAATTTTATCTCAACGATTCTAAATATGCGTAACCCTGGTCAAAGCTTATATAGAATACCTCTTTTTGTTTGATCAATTTTTGTTACTGCATTTTTACTTTTACTTGCTGTACCTGTATTAGCAGGAGCTATTACAATGTTATTAACTGATAGAAATTTTAACACATCTTTTTTCGATCCTGCAGGTGGTGGAGATCCTATTTTATATCAACATTTATT
MBPK_002221252	CTTAAGTTCAATACAAAGCCACTCAGGAGCTTCTGTAGATTTAGCAATTTTTAGTTTACATTTAGCAGGAGCATCCTCAATATTAGGGGCTGTAAACTTTATTTCAACTATTTTAAATATGCGTAATCCGGGTCAAAGTATGTATCGAATGCCTTTATTCGTTTGGTCAATTTTTGTTACAGCTTTTTTGCTTTTATTAGCTGTTCCTGTATTAGCGGGAGCAATAACAATGCTTTTAACAGATAGAAATTTTAATACTTCTTTTTTTGATCCTGCGGGAGGAGGAGATCCTATTTTATATCAACATTTATTT
MBPK_000436295	ATTAAGTTCTATACAAAGTCATTCAGGGTCTGCTGTAGACTTAGCTATTTTTAGTTTACATTTAGCAGGCGCTGCTTCAATTTTAGGGGCTGTGAATTTTATTTCTACAATTTTAAATATGAGAAATCCAGGTCAAAGTATGTATAGAATGCCTTTATTTGTATGATCAATTTTTGTCACAGCTTTCTTACTTTTATTAGCAGTGCCTGTTTTAGCAGGTGCAATAACAATGTTATTAACAGATCGTAATTTTAATACATCTTTTTTTGACCCTGCAGGAGGAGGAGATCCTATTTTATATCAACATTTAT
MBPK_001293349	ATTAAGTTCAATCCAAAGCCATTCAGGCGCTTCTATTGATTTAGCAATTTTTAGTCTGCATTTAGCAGGCGCTTCATCTATATTAGGAGCAGTAAATTTTATTTCGACTATTTTAAATATGCGTAACCCGGGACAAAGCTTATATAGAATCCCACTTTTTGTTTGATCAATTTTTGTTACCGCATTTTTACTTTTACTTGCTGTACCTGTACTAGCAGGAGCTATTACAATGTTATTAACTGATAGAAATTTTAATACATCATTTTTTGACCCTGCAGGAGGTGGAGATCCTATTTTATACCAACACTTATT
MBPK_000369043	TTTAAGTTCTATACAAAGCCATTCAGGAGCATCTATTGATTTAGCCATTTTTAGTTTACATTTAGCAGGAGCATCATCTATATTAGGCGCAGTAAACTTTATTTCAACCATTTTGAATATGCGTAACCCTGGTCAAAGCTTATATAGAATACCACTGTTTGTTTGTTCAATTTTTGTTACTGCATTTTTACTTTTACTTGCTGTACCTGTATTAGCAGGAGCAATTACAATGTTACTAACTGATAGAAATTTTAATACATCATTTTTTGATCCAGCAGGTGGTGGTGATCCTATTTTATATCAACATTTATT
MBPK_000132457	TTTAAGTTCTATACAAAGTCATTCGGGGGCTTCAATTGATTTAGCAATTTTTAGTCTACATTTAGCAGGTGCATCATCTATACTAGGAGCCGTTAATTTTATTTCAACAATTTTAAATATGCGTAATCCTGGGCAAAGCTTGTATAGAATCCCACTTTTCGTTTGATCAATTTTTGTTACTGCATTTTTACTTTTACTTGCTGTACCTGTATTAGCAGGAGCTATTACAATGTTACTAACTGATAGAAATTTTAATACATCTTTTTTTGATCCTGCAGGTGGCGGAGACCCTATTTTATATCAACACTTATT
MBPK_003456107	TTTAAGTTCTATACAAAGCCATTCAGGAGCTTCAATTGATTTAGCAATTTTTAGTTTACATTTAGCAGGTGCGTCATCTATACTAGGAGCTGTAAATTTTATTTCAACAATTTTAAATATGCGTAATCCTGGGCAAAGCTTATATAGAATCCCACTTTTCGTTTGATCAATTTTTGTCACTGCATTTTTACTTTTACTTGCTGTACCTGTATTAGCAGGAGCTATTACAATGTTACTAACTGATAGAAATTTTAATACATCTTTTTTTGATCCTGCAGGTGGTGGAGACCCTATTTTATATCAACACTTATT
MBPK_001002248	ATTAAGTTCTATTCAAAGTCATTCAGGAGCAGCTGTTGATTTAGCTATTTTTAGTTTACATTTATCAGGAGCAGCTTCTATTTTAGGAGCAGTTAATTTTATTTCTACAATTTTAAATATGAGGAATCCTGGTCAAAGCATGTATAGAATGCCTTTATTTGTATGGTCAATTTTTGTAACAGCTTTTTTATTATTATTAGCAGTTCCTGTATTAGCAGGGGCTATTACAATGTTATTAACAGATCGTAATTTTAATACTTCATTTTTTGATCCTGCAGGAGGAGGAGATCCTATATTATATCAACATTTAT
MBPK_002661119	TTTAAGTTCAATACAAAGCCACTCAGGAGCTGCGGTTGATTTAGCAATTTTCAGTTTACATTTGGCAGGAGCATCATCAATTTTAGGAGCTATTAATTTTATTTCAACTATTTTAAATATGCGTAATCCAGGACAAAGCATGTACAGAATGCCTTTATTTGTTTGATCAATTTTTGTAACTGTTTTTTTACTTTTATTAGCAGTTCCAGTTTTAGCAGGAGCAATCACAATGTTATTAACTGATAGAAATTTTAATACTTCTTTTTTTGATCCTGCAGGCGGAGGTGATCCAATTTTATATCAACATTTATT
MBPK_000187062	TTTAAGTTCTATACAAAGCCATTCAGGTGCATCTATTGATTTAGCAATTTTTAGTCTACATTTAGCAGGAGCATCATCTATACTAGGTGCTGTAAATTTTATTTCAACGATTTTAAATATGCGTAACCCTGGTCAAAGCTTATATAGAATACCACTTTTTGTTTGATCAATTTTTGTTACAGCATTTTTACTTTTACTTGCTGTACCCGTATTAGCAGGAGCTATTACAATGTTATTAACTGATAGAAACTTTAATACCTCTTTTTTTGATCCTGCAGGTGGTGGAGATCCTATTTTATACCAACATTTAT
MBPK_002459432	TTTAAGTTCTATTCAAAGTCACTCAGGTGCATCAATTGATTTAGCAATTTTTAGTTTACATTTAGCAGGTGCATCATCTATATTAGGAGCTGTAAATTTCATTTCAACAATTTTGAATATGCGTAATCCTGGTCAAAGCTTATATAGAATACCACTTTTTGTTTGATCAATTTTTGTTACGGCATTTTTACTTTTACTTGCTGTACCCGTATTAGCAGGAGCTATTACAATGCTATTGACTGATAGAAATTTCAATACTTCATTTTTTGACCCAGCAGGAGGTGGAGATCCTATTTTATACCAACATTTATTT
MBPK_000635140	TTTAAGTTCAATACAGAGCCACTCAGGAGCTGCGGTTGATTTAGCAATTTTCAGTTTACATTTGGCAGGAGCTTCATCAATTTTAGGAGCTATTAATTTTATTTCAACTATTTTAAATATGCGTAATCCAGGACAAAGCATGTACAGAATGCCTTTATTTGTTTGATCAATTTTTGTAACTGTTTTTTTACTTTTATTAGCAGTTCCAGTTTTAGCAGGAGCAATCACAATGTTATTAACTGATAGAAATTTTAATACTTCTTTTTTTGATCCTGCAGGCGGAGGTGATCCAATTTTATATCAACATTTATTT
MBPK_000099201	TCTTAGTTCTATACAAAGTCACTCAGGAGCTGCTGTTGATTTAGCAATTTTTTCTTTACATTTAGCAGGAGCATCATCAATTTTAGGAGCAGTTAATTTTATTTCAACAATACTAAATATGCGTAATCCAGGACAAAGTTTGTATAGAATTCCCTTATTTGTTTGGTCAATTTTTGTAACTGCGTTTTTACTTTTATTAGAAGTACCTGTTTTAGCAGGAGCAATTACTATGCTTTTAACGGATAGAAATTTCAATACATCATTTTTTGATCCTGCGGGTGGTGGAGACCCTATTTTATATCAACATTTATTT
MBPK_002588454	TCTTAGCTCTATCCAAAGTCACTCAGGTGCAGCTGTAGATTTAGCAATTTTTTCTTTACATTTATCAGGTGCATCATCAATTTTAGGCGCAGTTAATTTTATATCAACTATTTTAAATATGCGTAATCCTGGACAAAGTTTATATAGAATTCCTTTATTCGTTTGATCAATTTTTGTAACAGCGTTTTTACTTTTATTAGCAGTACCTGTTTTGGCAGGTGCTATTACTATGCTTTTAACTGATAGAAATTTTAACACTTCTTTTTTTGATCCTGCTGGAGGTGGAGATCCTATTTTGTACCAGCATTTATTT
MBPK_001983876	TTTAAGTTCAATACAGAGCCACCCAGGAGCTGCGGTTGATTTAGCAATTTTCAGTTTACATTTGGCAGGAGCATCATCAATTTTAGGAGCTATTAATTTTATTTCAACTATTTTAAATATGCGTAATCCAGGACAAAGCATGTACAGAATGCCTTTATTTGTTTGATCAATTTTTGTAACTGTTTTTTTACTTTTATTAGCAGTTCCAGTTTTAGCAGGAGCAATCACAATGTTATTAACTGATAGAAATTTTAATACTTCTTTTTTTGATCCTGCAGGCGGAGGTGATCCAATTTTATATCAACATTTATTT
MBPK_000195135	TTAAGTTCAATACAAAGCCACTCAGGAGCTTCTGTAGATTTAGCAATTTTTAGTTTACATTTAGCAGGAGCATCCTCAATATTAGGGGCTGTAAACTTTATTTCAACTATTTTAAATATGCGTAATCCGGGTCAAAGTATGTATCGAATGCCTTTATTCGTTTGGTCAATTTTTGTTACAGCTTTTTTGCTTTTATTAGCTGTTCCTGTATTAGCGGGAGCAATAACAATGCTTTTAACAGATAGAAATTTTAATACTTCTTTTTTTGATCCTGCAGGAGGAGGAGATCCTATTTTATATCAACATTTATT
MBPK_000252524	TTTAAGTTCAATACAAAGCCACTCAGGAGCTGCGGTTGATTTAGCAATTTTCAGTTTACATTTGGCAGGAGCATCATCAATTTTAGGAGCTATTAATTTTATTTCAACTATTTTAAATATGCGTAATCAAGGACAAAGCATGTACAGAATGCCTTTATTTGTTTGATCAATTTTTGTAACTGTTTTTTTACTTTTATTAGCAGTTCCAGTTTTAGCAGGAGCAATCACAATGTTATTAACTGATAGAAATTTTAATACTTCTTTTTTTGATCCTGCAGGCGGAGGTGATCCAATTTTATATCAACATTTATTT
MBPK_000632450	TTTAAGTTCAATACAAAGTCATTCAGGTGCAGCAGTAGACTTAGCTATTTTTAGTTTACATTTAGCTGGAGCATCTTCGATATTAGGAGCAGTAAACTTTATTTCTACTATTTTAAATATGAGAAATCCAGGTCAAAGTATGTATAGAATGCCTTTATTTGTATGATCGATTTTAGTTACAGCTTTTTTGCTACTTTTAGCAGTACCCGTTTTAGCTGGAGCGATCACTAAGTTATTAACAGATCGTAATTTTAATACAACTTTTTTTGATCCTTCGGGAGGAGGAGATCCAATTTTATATCAACATTTGTTT
MBPK_000044529	TCTAAGTTCTATACAAAGCCATTCAGGCGCATCAATTGATTTAGCAATTTTTAGTTTACATTTAGCAGGGGCGTCATCTATACTAGGAGCAGTAAATTTTATCTCAACGATTCTAAATATGCGTAACCCTGGTCAAAGCTTATATAGAATACCTCTTTTTGTTTGATCAATTTTTGTTACTGCATTTTTACTTTTACTTGCTGTACCTGTATTAGCAGGAGCTATTACAATGTTATTAACTGATAGAAATTTTAACACATCTTTTTTCGATCCTGCAGGTGGTGGAGATCCTATTTTATATCAACATTTATTC
MBPK_002495842	TTAGCTCTATTCAAAGTCATTCAGGTGCAGCTGTAGATTTAGCAATTTTTTCTTTACATCTATCAGGTGCATCATCAATTTTAGGCGCAGTTAATTTTATATCAACTATTTTAAATATGCGTAATCCTGGACAAAGTTTATATAGAATTCCTTTATTCGTTTGATCAATTTTTGTAACAGCGTTTTTACTTTTATTAGCAGTACCTGTTTTGGCAGGTGCTATTACTATGCTTTTAACTGATAGAAATTTTAACACTTCTTTTTTTGATCCTGCTGGAGGTGGAGATCCTATTTTGTACCAGCATTTATTT
MBPK_000637576	TTTGAGTTCAATACAGAGCCACTCAGGAGCTGCGGTTGATTTAGCAATTTTCAGTTTACATTTGGCAGGAGCATCATCAATTTTAGGAGCTATTAATTTTATTTCAACTATTTTAAATATGCGTAATCCAGGACAAAGCATGTACAGAATGCCTTTATTTGTTTGATCAATTTTTGTAACTGTTTTTTTACTTTTATTAGCAGTTCCAGTTTTAGCAGGAGCAATCACAATGTTATTAACTGATAGAAATTTTAATACTTCTTTTTTTGATCCTGCAGGCGGAGGTGATCCAATTTTATATCAACATTTATT
MBPK_000088815	TTAAGTTCTATACAAAGCCACTCAGGAGCATCAATTGATTTAGCAATTTTTAGTCTACATTTAGCAGGAGCATCATCTATATTAGGAGCTGTAAATTTTATTTCAACTATTTTAAATATGCGTAATCCTGGTCAAAGTTTATATAGAATTCCACTTTTTGTTTGATCAATTTTCGTTACTGCATTTTTACTTTTACTTGCTGTACCTGTGTTAGCAGGAGCTATTACAATGCTACTAACTGATAGAAATTTTAATACATCTTTTTTTGATCCTGCTGGCGGTGGAGATCCTATTTTATATCAACATTTATTT
MBPK_000050692	TAAGTTCTATACAAAGCCATTCAGGCGCGTCAATTGATTTAGCAATTTTTAGTTTACATTTAGCAGGGGCGTCATCTATACTAGGAGCAGTAAATTTTATCTCAACGATTCTAAATATGCGTAACCCTGGTCAAAGCTTATATAGAATACCTCTTTTTGTTTGATCAATTTTTGTTACTGCATTTTTACTTTTACTTGCTGTACCTGTATTAGCAGGAGCTATTACAATGTTATTAACTGATAGAAATTTTAACACATCTTTTTTCGATCCTGCAGGTGGTGGAGATCCTATTTTATATCAACATTTATTC
MBPK_000382203	TAAGTTCAATACAAAGTCATTCTGGAGCTTCAGTTGATTTAGCAATTTTTTCTTTACATTTATCTGGAGCTTCGTCTATTTTAGGAGCTGTAAATTTTATATCAACTATTCTAAATATGCGAAATCCAGGTCAAAGTATGTATAGAATCCCTTTATTTGTTTGATCGATTTTTATTACAGCAATATTACTTTTATTAGCAGTGCCTGTTTTAGCAGGAGCTATTACGATGCTTTTAACTGATAGAAATTTTAATACCTCTTTTTTTGATCCTGCAGGAGGAGGAGATCCTATTCTTTACCAACATCTTTTC
MBPK_002406687	TTTAAGTTCTATACAAAGTCCTTCAGGTGCAGCAGTAGACTTAGCTATTTTTAGTTTACATTTAGCTGGAGCATCTTCGATATTAGGAGCAGTAAACTTTATTTCTACTATTTTAAATATGAGAAATCCAGGTCAAAGTATGTATAGAATGCCTTTATTTGTATGATCGATTTTAGTTACAGCTTTTTTGCTACTTTTAGCAGTACCCGTTTTAGCTGGAGCGATCACTATGTTATTAACAGATCGTAATTTTAATACAACTTTTTTTGATCCTTCGGGAGGAGGAGATCCAATTTTATATCAACATTTGTTT
MBPK_003660177	TTTAAGTTCTATACAAAGCCGCTCAGGAGCATCAATTGATTTAGCAATTTTTAGTCTACATTTAGCAGGAGCATCATCTATATTAGGAGCTGTAAATTTTATTTCAACTATTTTAAATATGCGTAATCCTGGTCAAAGTTTATATAGAATTCCACTTTTTATTTGATCAATTTTTGTTACTGCGTTTTTACTTTTACTTGCTGTACCTGTATTAGCTGGAGCTATTACAATGTTACTAACTGATAGAAATTTTAATACATCTTTTTTTGATCCTGCCGGCGGCGGAGATCCTATTTTATATCAACATTTATTT
MBPK_001936404	TTTAAGTTCTATACAAAGCCATTCAGGAGCCTCAATTGATTTAGCAATTTTTAGTTTACATTTAGCAGGTGCATCATCTATACTAGGAGCTGTAAATTTTATTTCAACAATTTTAAATATGCGTAATCCTGGGCAAAGCTTATATAGAATCCCACTTTTCGTTTGATCAATTTTTGTCACTGCATTTTTACTTTTACTTGCTGTACCTGTATTAGCAGGAGCTATTACAATGTTACTAACTGATAGAAATTTTAATACATCTTTTTTTGATCCTGCAGGTGGTGGAGACCCTATTTTATATCAACACTTATTT
MBPK_002939124	TTTAAGTTCTATACAAAGTCATTCAGGAGCAGCAGTGGATTTAGCTATCTTTAGTTTACATTTAGCTGGTGCATCTTCTATATTAGGAGCAGTAAACTTTATCTCCACTATTTTAAATATGAGTAATCCGGGCCAAAGTATGTATAGAATGCCTTTATTTGTTTGATCGATTCTTGTAACAGCTTTTTTGTTACTTTTAGCAGTACCCGTTCTAGCAGGTGCAATTACAATGCTTCTAACAGATCGTAATTTTAATACAGCTTTTTTTGATCCTGCGGGCGGCGGAGATCCGATTTTATATCAACACTTATTT
MBPK_000811067	TTTAAGTCCAATACAGAGCCACTCAGGAGCTGCGGTTGATTTAGCAATTTTCAGTTTACATTTGGCAGGAGCATCATCAATTTTAGGAGCTATTAATTTTATTTCAACTATTTTAAATATGCGTAATCCAGGACAAAGCATGTACAGAATGCCTTTATTTGTTTGATCAATTTTTGTAACTGTTTTTTTACTTTTATTAGCAGTTCCAGTTTTAGCAGGAGCAATCACAATGTTATTAACTGATAGAAATTTTAATACTTCTTTTTTTGATCCTGCAGGCGGAGGTGATCCAATTTTATATCAACATTTATTT
MBPK_000034651	TTTAAGTTCTATACAAGGTCATTCAGGTGCAGCAGTAGACTTAGCTATTTTTAGTTTACATTTAGCTGGAGCATCTTCGATATTAGGAGCAGTAAACTTTATTTCTACTATTTTAAATATGAGAAATCCAGGTCAAAGTATGTATAGAATGCCTTTATTTGTATGATCGATTTTAGTTACAGCTTTTTTGCTACTTTTAGCAGTACCCGTTTTAGCTGGAGCGATCACTATGTTATTAACAGATCGTAATTTTAATACAACTTTTTTTGATCCTTCGGGAGGAGGAGGTCCAATTTTATATCAACATTTGTTT
MBPK_000288315	TTTAAGTTCGATTCAAAGTCATTCAGGCGGTGCAGTTGATTTGGCAATTTTTAGCCTTCATATTTCAGGAGCTTCATCAATATTAGGCGCGATTAATTTTATTTCAACTATCTTAAATATGCGTAATCCTGGGCAAACAATGTATCGAATGCCGTTATTTGTTTGATCAATACTTGTAACAGCATTTTTACTATTGTTAGCGGTACCAGTCTTAGCTGGAGCTATTACAATGTTATTAACTGATCGTAATTTTAATACATCATTTTTTGATCCAGCTGGAGGAGGTGACCCCGTATTATATCAACATTTATTC
MBPK_001644344	TTTAAGCTCTATTCAAAGTCATTCAGGTGGTGCAATAGACTTAGCAATTTTTAGCTTACATTTAGCTGGAGCGTCTTCTATTTTAGGAGCAATAAATTTTATTTCTACTATTTTAAATATGCGCAATTCTGGCCAAAGTATGTATAGAATGCCTTTATTTGTTTGATCTATTTTTGTAACAGCATTCTTGCTTCTATTAGCCGTACCTGTTTTAGCAGGGGCAATTACTATGCTTTTAACTGATCGAAATTTTAATACATCTTTCTTTGATCCAGCAGGTGGGGGAGATCCAATCTTATATCAACAT
MBPK_000506421	ATTGAGTTCGATCCAAAGCCATTCTGGAGGTGCTATTGATTTAGCATTTTTTAGTTTACATTTGGCAGGAGCATCATCTATTTTAGGAGCGGTAAATTTTATTTCTACAATTATAAATATGCGTAGCCCTGGTCAAAGTATGTATAGAATTCCATTATTTGTTTGGTCTATTTTTGTTACTGCATTTTTATTGTTATTAGCAGTTCCAGTATTAGCTGGAGCAATTACAATGCTTTTAACTGATCGTAATTTTAATACTTCGTTTTTTGACCCAGCAGGTGGTGGTGATCCAATTTTATACCAACATCTTTT
MBPK_001254557	TTTGTCTTCAATTCAAAGTCATTCAGGAGGAGCTGTAGATTTAGCGATTTTTAGTCTACATTTAGCAGGAGCTTCTTCAATTTTAGGCGCAGTTAATTTTATATCAACTATTTTAAATATGCGTAGTCCAGGACAAAGTATGTACAGAATTCCATTATTTGTATGATCTATTTTTGTTACTACGTTTTTACTTTTACTAGCAGTTCCAGTTTTAGCTGGTGCAATTACAATGTTACTAACTGATCGTAATTTTAATACTTCTTTTTTTGATCCAGCTGGAGGAGGAGATCCTATTTTATATCAACATTTATTT
MBPK_003562726	TTTAAGTTCTATTCAAAGTCATTCAGGAGGAGCTATAGATTTAGCAATTTTTAGCCTTCATTTAGCAGGAGCATCTTCGATTTTAGGAGCGGTTAATTTTATTTCTACTATTTTAAATATGCGTAGTCCTGGACAAAGTATGTATAGAATTCCTTTATTTGTATGATCGATCTTTGTAACAGCTTTTTTACTTTTATTGGCGGTTCCAGTTTTAGCAGGAGCAATTACTATGTTATTAACTGACCGTAATTTCAATACTTCTTTTTTTGACCCAGCAGGGGGAGGAGATCCTATTTTATATCAACATTTATT
MBPK_000046937	ATTAAGTTCTATACAAAGTCATTCAGGAGGAGCAGTTGATTTAGCAATTTTTAGTTTACATTTATCGGGTGCTTCATCTATTTTAGGAGCAGTTAATTTTATATCTACTATTTTAAATATGCGTAGTCCAGGACAAAGTATGTATAGAATACCTTTATTTGTATGGTCTATTTTTGTTACAGCTTTTTTATTATTATTAGCAGTTCCTGTTTTAGCAGGGGCAATTACTATGTTATTAACAGATCGTAATTTTAATACAACATTTTTTGATCCTGCAGGAGGTGGAGATCCTATATTATACCAACATTTATT
MBPK_003822464	TTTAAGTTCAATCCAAAGTCATTCTGGAGGTGCTGTTGACTTAGCAATTTTTAGTCTCCATTTAGCAGGAGCTTCTTCAATTTTAGGAGCAGTTAATTTTATTTCAACTATTTTAAATATGCGTAGCCCAGGCCAAAGTATGTATAGAATACCTTTATTTGTTTGATCTATTTTCGTAACCGCATTTTTATTGTTATTGGCAGTTCCAGTTTTAGCGGGTGCTATTACTATGCTTTTAACTGATCGTAATTTTAATACTTCTTTCTTTGACCCAGCTGGTGGAGGCGATCCAATTTTGTATCAACAT
MBPK_000511453	TTTAAGCTCAATTCAAAGTCATTCAGGTGGTGCTATTGATTTAGCAATTTTTAGTCTTCATTTATCAGGCGCTTCATCAATTTTGGGAGCGGTGAATTTTATTTCAACTATTTTAAATATGCGCAGTCCGGGACAAAGTATGTATAGAATACCTTTATTTGTTTGATCTATTTTTGTAACCGCATTTTTATTGTTATTAGCAGTTCCAGTTTTAGCTGGTGCTATTACTATGCTTTTGACTGACCGTAATTTTAATACTTCATTTTTTGATCCAGCTGGTGGTGGCGATCCAGTTTTATATCAACATTTATT
MBPK_000190731	TTTAAGCTCAATTCAAAGTCATTCAGGTGGTGCTATTGATTTAGCAATTTTTAGCCTTCATTTAGCAGGCGCCTCATCAATTTTGGGAGCGGTGAATTTTATTTCAACTATTTTAAATATGCGCAGTCCGGGACAAAGTATGTATAGAATACCTTTATTTGTTTGATCTATTTTTGTAACCGCATTTTTATTGTTATTAGCAGTTCCAGTTTTAGCTGGTGCTATTACTATGCTTTTGACTGACCGTAATTTTAATACTTCATTTTTTGATCCAGCTGGTGGTGGCGATCCAGTTTTATATCAACATTTATTT
MBPK_000007170	TTTAAGCTCAATTCAAAGTCATTCAGGTGGTGCTATTGATTTAGCAATTTTTAGTCTTCATTTATCAGGCGCTTCATCAATTTTGGGAGCGGTGAATTTTATTTCAACTATTTTAAATATGCGTAGTCCGGGACAAAGTATGTATAGAATACCTTTATTTGTTTGATCTATTTTTGTAACCGCATTTTTATTGTTATTAGCAGTTCCAGTTTTAGCTGGTGCTATTACTATGCTTTTGACTGACCGTAATTTTAATACTTCATTTTTTGATCCAGCTGGTGGTGGCGATCCAGTTTTATATCAACATTTATT
MBPK_002612908	TTTAAGCTCAATTCAAAGTCATTCAGGTGGTGCTATTGATTTAGCAATTTTTAGTCTTCATTTATCAGGCGCTTCATCAATTTTGGGAGCGGTGAATTTTATTTCAACTATTTTAAATATGCGCAGTCCGGGACAAAGTATGTATAGAATACCTTTATTTGTTTGATCTATTTTTGTAACCGCATTTTTATTGTTATTAGCAGTTCCAGTTTTAGCTGGTGCTATTACTATGCTTTTGACTGACCGTAATTTTAATACTTCATTTTTTGTTCCAGCTGGTGGTGGCGATCCAGTTTTATATCAACATTTATTT
MBPK_000514705	TTTAAGCTCAATTCAAAGTCATTCAGGTGGTGCTATTGATTTAGCAATTTTTAGTCTTCATTTATCAGGCGCTTCATCAATTTTGGGAGCGGTGAATTTTATTTCAACTATTTTAAATATGCGCAGTACGGGACAAAGTATGTATAGAATACCTTTATTTGTTTGATCTATTTTTGTAACCGCATTTTTATTGTTATTAGCAGTTCCAGTTTTAGCTGGTGCTATTACTATGCTTTTGACTGACCGTAATTTTAATACTTCATTTTTTGATCCAGCTGGTGGTGGCGATCCAGTTTTATATCAACATTTATT
MBPK_000644329	TTTAAGCTCAATTCAAAGTCATTCAGGTGGTGCTATTGATTTAGCAATTTTTAGTCTTCATTTATCAGGCGCTTCATCAATTTTGGGGGCGGTGAATTTTATTTCAACTATTTTAAATATGCGCAGTCCGGGACAAAGTATGTATAGAATACCTTTATTTGTTTGATCTATTTTTGTAACCGCATTTTTATTGTTATTAGCAGTTCCAGTTTTAGCTGGTGCTATTACTATGCTTTTGACTGACCGTAATTTTAATACTTCATTTTTTGATCCAGCTGGTGGTGGCGATCCAGTTTTATATCAACATTTATTT
MBPK_002092225	TTTAAGCTCAATTCAAAGTCATTCAGGTGGTGCTATTGATTTAGCAATTTTAGTCTTCATTTATCAGGCGCTTCATCAATTTTGGGAGCGGTGAATTTTATTTCAACTATTTTAAATATGCGCAGTCCGGGACAAAGTATGTATAGAATACCTTTATTTGTTTGATCTATTTTTGTAACCGCATTTTTATTGTTATTAGCAGTTCCAGTTTTAGCTGGTGCTATTACTATGCTTTTGACTGACCGTAATTTTAATACTTCATTTTTTGATCCAGCTGGTGGTGGCGATCCAGTTTTATATCAACATTTATTT
MBPK_000438188	TTTAAGCTCAATTCAAAGTCATTCAGGTGGTGCTATTGCTTTAGCAATTTTTAGTCTTCATTTATCAGGCGCTTCATCAATTTTGGGAGCGGTGAATTTTATTTCAACTATTTTAAATATGCGCAGTCCGGGACAAAGTATGTATAGAATACCTTTATTTGTTTGATCTATTTTTGTAACCGCATTTTTATTGTTATTAGCAGTTCCAGTTTTAGCTGGTGCTATTACTATGCTTTTGACTGACCGTAATTTTAATACTTCATTTTTTGATCCAGCTGGTGGTGGCGATCCAGTTTTATATCAACATTTATTT
MBPK_001362119	TTAAGCTCAATTCAAAGTCATTCAGGTGGTGCTATTGATTTAGCAATTTTTAGTCTTCATTTATCAGGCGCTTCATCAATTTTGGGAGCGGTGAATTTTATTTCAACTATTTTAAATATGCGCAGTCCGGGACAAAGTATGTATAGAATACCTTTATTTGTTTGATCTATTTTTGTAACCGCATTTTTATTGTTATTAGCAGTTCCAGTTTTAGCTGGTGCTATTACTATGCTTTTGACTGACCGTAATTTTAATACTTCATTTTTTGATCCAGCTGGTGGTGGCGATCCAGTTTTATATCAACATTTATT
MBPK_000693541	TTTAAGCTCAATTCAAAGTCATCCAGGTGGTGCTATTGATTTAGCAATTTTTAGTCTTCATTTATCAGGCGCTTCATCAATTTTGGGAGCGGTGAATTTTATTTCAACTATTTTAAATATGCGCAGTCCGGGACAAAGTATGTATAGAATACCTTTATTTGTTTGATCTATTTTTGTAACCGCATTTTTATTGTTATTAGCAGTTCCAGTTTTAGCTGGTGCTATTACTATGCTTTTGACTGACCGTAATTTTAATACTTCATTTTTTGATCCAGCTGGTGGTGGCGATCCAGTTTTATATCAACATTTATTT
MBPK_000809097	TTTAAGCTCAATTCAAAGTCATTCTGGTGGTGCTATTGATTTAGCAATTTTTAGTCTTCATTTATCAGGCGCTTCATCAATTTTGGGAGCGGTGAATTTTATTTCAACTATTTTAAATATGCGCAGTCCGGGACAAAGTATGTATAGAATACCTTTATTTGTTTGATCTATTTTTGTAACCGCATTTTTATTGTTATTAGCAGTTCCAGTTTTAGCTGGTGCTATTACTATGCTTTTGACTGACCGTAATTTTAATACTTCATTTTTTGATCCAGCTGGTGGTGGCGATCCAGTTTTATATCAACATTTATTT
MBPK_002928730	TTTAAGCTCAATTCAACGTCATTCAGGTGGTGCTATTGATTTAGCAATTTTTAGTCTTCATTTATCAGGCGCTTCATCAATTTTGGGAGCGGTGAATTTTATTTCAACTATTTTAAATATGCGCAGTCCGGGACAAAGTATGTATAGAATACCTTTATTTGTTTGATCTATTTTTGTAACCGCATTTTTATTGTTATTAGCAGTTCCAGTTTTAGCTGGTGCTATTACTATGCTTTTGACTGACCGTAATTTTAATACTTCATTTTTTGATCCAGCTGGTGGTGGCGATCCAGTTTTATATCAACATTTATTT
MBPK_001370881	TTTAAGCTCAATTCATAGTCATTCAGGTGGTGCTATTGATTTAGCAATTTTTAGTCTTCATTTATCAGGCGCTTCATCAATTTTGGGAGCGGTGAATTTTATTTCAACTATTTTAAATATGCGCAGTCCGGGACAAAGTATGTATAGAATACCTTTATTTGTTTGATCTATTTTTGTAACCGCATTTTTATTGTTATTAGCAGTTCCAGTTTTAGCTGGTGCTATTACTATGCTTTTGACTGACCGTAATTTTAATACTTCATTTTTTGATCCAGCTGGTGGTGGCGATCCAGTTTTATATCAACATTTATTT
MBPK_003730651	TTTAAGCTCAATTAAAAGTCATTCAGGTGGTGCTATTGATTTAGCAATTTTTAGTCTTCATTTATCAGGCGCTTCATCAATTTTGGGAGCGGTGAATTTTATTTCAACTATTTTAAATATGCGCAGTCCGGGACAAAGTATGTATAGAATACCTTTATTTGTTTGATCTATTTTTGTAACCGCATTTTTATTGTTATTAGCAGTTCCAGTTTTAGCTGGTGCTATTACTATGCTTTTGACTGACCGTAATTTTAATACTTCATTTTTTGATCCAGCTGGTGGTGGCGATCCAGTTTTATATCAACATTTATTT
MBPK_000959721	TTTAAGCTCATTTCAAAGTCATTCAGGTGGTGCTATTGATTTAGCAATTTTTAGTCTTCATTTATCAGGCGCTTCATCAATTTTGGGAGCGGTGAATTTTATTTCAACTATTTTAAATATGCGCAGTCCGGGACAAAGTATGTATAGAATACCTTTATTTGTTTGATCTATTTTTGTAACCGCATTTTTATTGTTATTAGCAGTTCCAGTTTTAGCTGGTGCTATTACTATGCTTTTGACTGACCGTAATTTTAATACTTCATTTTTTGATCCAGCTGGTGGTGGCGATCCAGTTTTATATCAACATTTATTT
MBPK_001896786	TTTAAGTTCAATTCAAAGTCATTCAGGTGGTGCTATTGATTTAGCAATTTTTAGTCTTCATTTATCAGGCGCTTCATCAATTTTGGGAGCGGTGAATTTTATTTCAACTATTTTAAATATGCGCAGTCCGGGACAAAGTATGTATAGAATACCTTTATTTGTTTGATCTATTTTTGTAACCGCATTTTTATTGTTATTAGCAGTTCCAGTTTTAGCTGGTGCTATTACTATGCTTTTGACTGACCGTAATTTTAATACTTCATTTTTTGATCCAGCTGGTGGTGGCGATCCAGTTTTATATCAACATTTATTT
MBPK_002928426	TTTAAGCTCAATTCAAAGTCATTCAGGTGGTGCTATTGATTTAGCAATTTTCAGTCTTCATTTATCAGGCGCTTCATCAATTTTAGGAGCGGTGAATTTTATTTCAACTATTTTAAATATGCGCAGTCCGGGACAAAGTATGTATAGAATACCTTTATTTGTTTGATCTATTTTTGTAACCGCATTTTTATTGTTATTAGCAGTTCCAGTTTTAGCTGGTGCTATTACTATGCTTTTGACTGACCGTAATTTTAATACTTCATTTTTTGATCCAGCTGGTGGTGGCGATCCAGTTTTATATCAACATTTAT
MBPK_000385413	TTTAAGTTCTATTCAGAGTCATTCTGGTGCTGCTGTAGATTTAGCTATTTTTAGCCTTCATTTAGCAGGAGCTTCATCTATTTTAGGGGCAGTTAATTTTATTTCAACTATTTTAAATATGCGTAGTCCAGGACAAAGTATGTATAGAATTCCTTTATTTGTTTGGTCTATTTTTGTGACAGCTTTTTTGCTTTTATTAGCAGTTCCTGTTTTAGCTGGTGCTATAACTATGCTTTTGACTGATCGTAATTTCAATACTTCATTTTTTGATCCGGCTGGTGGTGGTGATCCTATTTTATATCAACATTTAT
MBPK_002436807	TTTAAGTTCTATTCAGAGTCATTCTGGTGCTGCTGTAGATTTAGCTATTTTTAGCCTTCATTTAGCAGGAGCTTCATCTATTTTAGGGGCAGTTAATTTTATTTCAACTATTTTAAATATGCGTAGTCCAGGACAAAGTATGTATAGACTTCCTTTATTTGTTTGGTCTATTTTTGTGACAGCTTTTTTGCTTTTATTAGCAGTTCCTGTTTTAGCTGGTGCTATAACTATGCTTTTGACTGATCGTAATTTCAATACTTCATTTTTTGATCCGGCTGGTGGTGGTGATCCTATTTTATATCAACATTTATTT
MBPK_002065757	TTTAAGTTCTATTCAAAGTCATTCTGGTGCTGCTGTAGATTTAGCTATTTTTAGCCTTCATTTAGCAGGAGCTTCATCTATTTTAGGAGCAGTTAACTTTATCTCAACTATTTTAAATATGCGTAGTCCAGGACAGAGTATGTATAGAATCCCTTTGTTTGTTTGATCTATTTTTGTAACAGCTTTTCTGCTTTTATTAGCAGTTCCTGTTTTAGCTGGTGCTATAACTATGCTTTTAACTGATCGTAATTTTAATACTTCATTTTTTGACCCAGCTGGTGGTGGTGATCCTATTTTATATCAACATTTATTT
MBPK_000226137	ATTAAGTTCAATCCAAAGTCATTCAGGAGGTGCAGTTGATTTAGCAATTTTTAGTCTTCATTTAGCAGGTGCATCGTCTATTTTAGGTGCAGTTAATTTTATTTCTACTATTTTAAATATGCGTAGCCCAGGGCAAAGTATGTATAGGATTCCTTTATTTGTTTGGTCAATATTTGTTACTGCGTTTTTACTCTTATTAGCAGTTCCTGTTTTAGCAGGTGCTATAACAATGCTTTTAACAGATAGAAATTTTAATACTTCATTTTTTGATCCAGCGGGCGGCGGTGATCCTGTTTTATACCAACATCTTT
MBPK_000007200	ATTGAGTTCAATTCAAAGTCATTCAGGAGGTGCTGTTGATTTAGCAATTTTTAGTCTTCATTTAGCAGGAGCTTCTTCTATTTTGGGCGCAGTTAATTTTATTTCAACTATTTTAAATATGCGTAGTCCAGGTCAAAGTATGTATCGAATTCCTTTATTTGTTTGATCAATATTTGTAACTGCATTTTTGCTTTTGTTAGCAGTTCCTGTTTTAGCGGGATCCATTACGATGCTTTTAACAGATAGAAATTTTAATACTGCATTTTTTGATCCAGCGGGGGGAGGTGATCCTGTTTTATACCAGCATCTTTTC
MBPK_002784743	ACTGAGCTCAATTCAAAATCACTCCGGGGCTGCTGTTGATTTAGCAATTTTTAGTTTACATTTATCTGGAGCTTCTTCAATTTTAGGGGCAGTTAATTTTATTTCTACTATTCTAAATATGAGAAACCCTGGGCAAAGTATGTATAGAATTCCATTATTTGTGTGATCCATTTTTGTAACAGCTTTTTTATTGTTATTAGCAGTTCCAGTTTTAGCAGGTGCAATTACTATGCTTTTAACTGATCGTAATTTTAATACTTCTTTTTTTGATCCTGTAGTAGGAGGAGATCCTGTATTATACCAGCATTTATTT
MBPK_000013464	TTTAAGCTCAATTCAAAGCCATTCAGGCGGTGCTGTTGATTTAGCTATTTTTAGCCTTCATTTAGCTGGAGCTTCTTCGATTTTAGGGGCAGTAAATTTTATTTCCACTATTTTAAATATGCGTAGTCCTGGTCAAAGTATGTATAGAATTCCTTTATTTGTGTGGTCTATTTTTGTAACAGCGTTTTTACTTTTATTGGCAGTTCCAGTTTTAGCTGGAGCAATTACCATGCTTTTAACAGATCGTAATTTTAATACTTCTTTCTTTGATCCAGCAGGTGGAGGTGATCCTGTTTTATATCAACATTTATTT
MBPK_003475966	TTTAAGCTCAATTCAAAGCCATTCAGGAGCTGCAGTAGGCTTAGCTATTTTTAGTCTTCATTTAGCTGGAGCTTCTTCTATTTTAGGAGCAGTAAACTTTATTTCGACTATTTTAAATATGCGTAGCCCAGGTCAAAGTATGTATAGAATACCATTATTTGTATGGTCTATTTTTGTAACAGCTTTTTTACTTTTATTAGCAGTTCCAGTTTTGGCTGGTGCAATTACTATGCTTTTAACTGATCGTAATTTTAATACTTCTTTTTTTGATCCAGCAGGTGGAGGCGACCCTATTTTGTATCAACATTTGTTT
MBPK_002681626	TTTAAGTTCGATTCAAAGCCATTCTGGAGGTGCCGTAGATTTAGCTATTTTTAGCTTACACTTATCAGGAGCTTCATCAATTTTAGGTGCAGTTAATTTTATCTCTACAATTTTGAATATGCGTAGTCCTGGGCAGAGTATGTATAGAATTCCATTATTTGTATGGTCTATTTTTGTAACTGCATTTTTACTTTTATTAGCGGTTCCTGTGTTAGCAGGAGCAATTACTATGCTTTTAACTGACCGTAATTTTAATACATCATTTTTTGATCCTGCAGGAGGAGGTGATCCTGTGTTATATCAACATTTATT
MBPK_000248215	TTTAAGCTCAATTCAAAGCCATTCAGGCGGTGCTGTTGATTTAGCTATTTTTAGCCTTCATTTAGCTGGAGCTTCTTCGATTTTAGGGGCAGTAAATTTTATTTCCACTATTTTAAATATGCGTAGTCCTGGTCAAAGTATGTATAGAATTCCTTTATTTGTGTGGTCTATTTTTGTAACAGCGTTTTTACTTTTATTGGCAGTTCCAGTTTTAGCTGGTGCAATTACCATGCTTTTAACAGATCGTAATTTTAATACTTCTTTCTTTGATCCAGCAGGTGGAGGTGATCCTGTTTTATATCAACATTTATTT
MBPK_000065847	CTTAAGTTCGATACAAAGTCATTCAGGAGGTGCTGTAGACTTGGCTATTTTTAGCCTTCATTTAGCTGGAGCTTCTTCGATTTTAGGAGCAGTAAATTTTATTTCAACTATTCTAAATATGCGTAGTCCAGGACAAAGTATGTATAGAATTCCTTTGTTTGTTTGATCTATTTTTGTAACTGCCTTCTTATTATTATTAGCAGTGCCTGTTTTAGCAGGTGCAATTACTATGCTTTTAACAGATCGTAATTTTAATACTTCTTTTTTTGATCCAGCTGGTGGTGGTGATCCTATACTATATCAACATTTATTT
MBPK_001560411	TTGAGTTCAATTCAAAGTCATTCAGGAGGTGCTGTAGATTTAGCAATTTTTAGTTTACATTTATCTGGAGCGTCTTCAATTTTAGGTGCTGTTAATTTTATTTCAACTATTATAAATATGCGTAGTCCTGGCCAAAGTATGTATAGGATTCCTTTATTTGTTTGATCTATTTTTGTAACAGCTTTCTTATTATTATTGGCTGTACCAGTATTAGCTGGTGCTATTACTATGCTTTTAACGGACCGTAATTTTAATACATCGTTTTTTGATCCTGCAGGTGGAGGAGATCCTGTATTATATCAACATTTATT
MBPK_000025870	CTTGAGTTCAATTCAAAGTCATTCAGGAGGTGCTGTAGATTTAGCAATTTTTAGTTTACATTTATCTGGAGCGTCTTCAATTTTAGGTGCTGTTAATTTTATTTCAACTATTATAAATATGCGTAGTACTGGCCAAAGTATGTATAGGATTCCTTTATTTGTTTGATCTATTTTTGTAACAGCTTTCTTATTATTATTGGCTGTACCAGTATTAGCTGGTGCTATTACTATGCTTTTAACGGACCGTAATTTTAATACATCGTTTTTTGATCCTGCAGGTGGAGGAGATCCTGTATTATATCAACATTTATTT
MBPK_001531530	ATTGAGCTCAATCCAAAGCCATTCAGGTGGATCTGTTGACTTAGCAATTTTTAGCTTACACTTGTCCGGAGCTTCCTCAATTTTAGGAGCCGTTAATTTTATTTCAACCATTTTAAATATGCGTAATCCTGGACAAAGTATGTATAGAATGCCTTTATTTGTTTGATCTATATTCGTAACTGCGTTTTTATTATTGTTGGCTGTGCCTGTTTTAGCAGGAGCTATTACAATGTTATTAACAGATCGTAATTTTAACACAGCCTTTTTTGATCCAGCTGGTGGCGGTGATCCGGTTTTATACCAACACTTGT
MBPK_001493309	CTTGAGTTCAATTCAAAGTCATTCAGGAGGTGCTGTAGATTTAGCAATTTTTAGTTTACATTTATCTGGAGCGTCTTCAATTTTAGGTGCTGTTAATTTTATTTCAACTATTATAAATATGCGTAGTCCTGGCCACAGTATGTATAGGATTCCTTTATTTGTTTGATCTATTTTTGTAACAGCTTTCTTATTATTATTGGCTGTACCAGTATTAGCTGGTGCTATTACTATGCTTTTAACGGACCGTAATTTTAATACATCGTTTTTTGATCCTGCAGGTGGAGGAGATCCTGTATTATATCAACATTTATTT
MBPK_000451293	ATTAAGCTCAATTCAAAGTCATTCAGGTGGAGCTGTAGATTTAGCTATTTTTAGTCTTCACTTAGCTGGAGCTTCTTCAATTTTAGGAGCAGTTAATTTTATTTCTACTATTTTAAATATGCGTAGTCCAGGGCAAAGTATGTATAGAATTCCTTTGTTTGTATGATCAATTCTTGTAACGGCTTTTTTACTGTTATTGGCAGTTCCTGTTTTAGCAGGTGCTATTACTATGCTTTTAACTGATCGTAATTTTAATACTTCTTTTTTTGATCCAGCTGGAGGTGGAGATTCTATTTTGTATCAACATTTATTT
MBPK_001296751	TTTAAGTTCAATACAAAGCCATTCCGGAGGTGCTGTGGATTTAGCAATTTTTAGTTTACATTTATCAGGAGCCTCATCAATTTTGGGTGCAGTTAATTTTATTTCTACTATTTTAAATATGCGTAGTCCTGGGCAAAGTATGTATAGAATACCTTTATTTGTATGATCAATTTTTGTAACAGCATTCTTGCTTTTATTAGCAGTACCAGTGTTGGCAGGAGCTATTACTATGTTATTAACAGATAGGAATTTTAATACTTCATTTTTTGATCCAGCAGGCGGTGGTGATCCAGTATTATATCAACATTTGTTT
MBPK_000201821	ATTAAGTTCAATACAAAGCCATTCAGGGGGTGCTATTGATTTGGCTATTTTTAGTTTACATTTAGCAGGGGCTTCTTCAATTTTAGGAGCAGTGAATTTTATTTCTACTATTTTAAATATGCGCAGTCCAGGACAAAGTATGTATAGGATTCCATTATTTGTTTGATCTATTATTGTAACAGCGTTTTTGCTTTTATTAGCTGTACCAGTTTTAGCAGGAGCGATTACGATGCTTTTAACAGATCGAAATTTTAATACATCATTTTTTGATCCAGCTGGAGGAGGAGATCCTATATTATATCAACATTTAT
MBPK_000400076	TTTAAGCTCAATTCAAAGTCATTCAGGAGGTGCTGTAGATTTGGCTATATTTAGTTTACATATTGCAGGAGCATCTTCAATTTTAGGAGCAGTTAATTTTATTTCAACTATTTTAAATATGCGTAGTCCAGGGCAAAGTATGTATAGAATACCTTTATTTGTATGGTCTATACTTGTAACAGCATTTTTACTTTTATTAGCTGTACCAGTGTTAGCAGGTGCAATTACAATGCTTCTGACTGATCGTAATTTCAATACTTCATTTTTTGATCCTGCGGGAGGAGGGGATCCTGTATTATATCAACACTTGTTT
MBPK_000152004	TTTAAGCTCAATACAAAGTCATTCAGGAGGTGCCATAGATTTAGCAATCTTTAGTTTGCATATTTCAGGGGCATCTTCAATTTTAGGAGCTGTTAATTTCATTTCAACTATTTTAAATATGCGTAGTCCAGGACAAAGCATGTATAGAATACCTTTATTTGTATGGTCTATATTTGTAACAGCATTTTTACTTTTATTAGCTGTGCCTGTATTAGCAGGGGCTATTACTATGCTTTTAACAGACCGTAACTTTAATACTTCGTTTTTTGACCCTGCTGGAGGAGGAGATCCTGTATTATATCAACATCTCT
MBPK_003084372	TTTAAGTTCAATCCAAAGTCATTCGGGAGGTGCTATTGACTTGGCTATTTTTAGCTTACATTTAGCAGGGGCTTCTTCAATTTTAGGAGCAGTAAATTTTATTTCTACTATTTTAAATATGCGCAGTCCAGGGCAAAGTATGTATAGGATCCCATTATTTGTTTGATCTATCATTGTAACAGCATTTTTACTTTTATTAGCTGTGCCAGTTTTAGCAGGAGCAATTACAATGCTTTTGACAGATCGAAATTTTAATACATCATTTTTTGATCCAGCTGGAGGAGGGGATCCTATATTATACCAACATTTATTT
MBPK_000289699	TCTAAGCTCAATTCAAAGCCATTCAGGAGGTGCTGTAGATTTAGCAATTTTTAGTTTGCATATTTCAGGAGCATCTTCTATTTTAGGAGCAGTTAATTTTATTTCAACTATTTTAAACATGCGTAGTCCAGGGCAAAGTATGTATAGAATACCTTTATTTGTATGATCTATATTTGTAACAGCATTTTTACTTCTATTAGCTGTACCTGTATTAGCAGGAGCTATTACCATGCTTTTAACAGACCGTAATTTTAATACTTCATTTTTTGATCCTGCTGGAGGAGGAGATCCTGTATTATATCAACATTTATTC
MBPK_000135901	TTTGAGTTCTATACAAAGCCATTCAGGAGGTGCTGTAGATTTAGCAATCTTTAGTTTACATTTGTCTGGAGCTTCTTCAATTTTAGGAGCAGTTAACTTTATTTCTACTATTTTAAATATGCGTAGTCCTGGACAAAGTATGTACAGAATCCCTTTATTTGTATGATCTATTTTTGTTACCGCGTTTTTACTTTTATTAGCTGTACCAGTTCTTGCAGGAGCTATTACAATGCTTTTGACAGATAGAAATTTTAACACCTCTTTCTTTGATCCAGCTGGAGGAGGAGATCCTGTATTATATCAACATTTATT
MBPK_000474442	TCTAAGCTCAATTCAAAGCCATTCAGGAGGTGCTGTAGATTTGGCAATTTTTAGTTTGCATATTTCAGGAGCATCTTCAATTTTAGGAGCAGTTAATTTTATTTCAACTATTTTAAATATGCGCAGTCCAGGGCAAAGTATGTATAGAATACCTTTATTTGTATGATCTATATTTGTAACAGCATTTTTACTTTTATTAGCTGTGCCTGTATTAGCAGGAGCTATTACTATGCTTTTAACGGATCGTAATTTTAATACTTCATTTTTTGATCCTGCAGGGGGAGGAGATCCTGTTTTATATCAACATTTATG
MBPK_000672650	TTTAAGTTCTATACAAAGTCATTCGGGAGGAGCAATAGATTTAGCTATATTTAGTTTACATTTATCAGGAGCATCTTCAATTTTAGGAGCTGTAAATTTTATTTCAACTATTTTAAATATGCGTAGCCCTGGACAAAGTATGTATCGTATACCGTTATTTGTATGATCTATTTTAGTAACTGCGTTCCTACTTTTATTAGCAGTACCTGTATTAGCAGGGGCTATTACTATGTTATTAACAGATCGTAACTTTAATACTTCTTTTTTTGATCCTGCGGGTGGTGGTGATCCTGTATTATATCAACAT
MBPK_000222617	TTTAAGTAGTTTAGCAGCCCATTCTGGAGGCTCAGTAGATTGTGCTATTTTCAGTCTTCATATAGCAGGATTAAGTAGCCTTTTAGGAGCTATAAACTTTATAACTACTATTATTAATATGAGAGCTCCTGGATTAACTTGGAATAGACTTCCACTTTTTGTCTGGGCAGTTTTTATAACAGCTTTTCTCCTTCTTTTGTCTCTTCCAGTTTTAGCAGGAGCAATTACAATGTTATTAACTGATCGAAATTTTAATACAAGTTTCTTTGATCCAGCTGGAGGAGGGGATCCAGTGCTTTTTCAACATTTATT
MBPK_001260147	ATTAAGTTCAATACAAAGTCATTCGGGAGGAGCTATTGATTTAGCTATTTTTAGTTTACATTTAGCAGGAGCTTCTTCAATTTTAGGTGCAGTAAATTTTATTTCTACTATTTTGAATATGCGTAGTCCAGGACAAAGTATGTATAGAATTCCATTATTTGTTTGATCTATTATTGTAACAGCATTTTTACTTTTATTAGCTGTACCAGTTTTAGCAGGGGCAATTACAATGCTTTTAACAGATCGGAATTTTAACACATCATTTTTTGATCCTGCTGGTGGAGGAGATCCTATATTATACCAACATTTAT
MBPK_001363927	TTTAAGTTCAATACAAAGCCATTCTGGAGGAGCTATAGATCTTGCAATATTTAGTTTGCATTTATCAGGAGCGTCTTCAATTTTAGGAGCTGTAAATTTTATTTCAACTATTTTAAATATGCGTAGTCCAGGACAAAGTATGTATCGTATACCTTTATTTGTTTGATCTATTTTTGTAACAGCATTTTTACTTTTATTAGCAGTACCTGTACTAGCAGGAGCTATTACTATGTTATTAACAGATCGTAACTTTAACACTTCTTTCTTTGATCCTGCTGGTGGAGGTGATCCTGTATTATATCAACACTTATTT
MBPK_002838523	ATTAAGTTCGATACAAAGTCACTCAGGAGGTGCTATTGATTTGGCTATTTTTAGCTTGCATTTAGCAGGGGCTTCTTCAATTTTAGGAGCAGTAAACTTTATTTCTACTATTTTAAATATGCGTAGTCCAGGGCAAAGTATGTATAGAATTCCATTATTTGTTTGATCTATTATTGTAACAGCATTTTTGCTTTTATTAGCTGTGCCTGTTTTAGCAGGGGCAATTACAATGCTTTTAACTGATCGAAATTTTAATACCTCATTTTTTGATCCGGCTGGTGGGGGAGATCCTATATTATATCAGCATTTATTT
MBPK_000039175	TTTAAGTTCAATTCAAAGCCATTCAGGAGGAGCAGTTGATTTAGCTATTTTTAGTTTGCACTTATCAGGAGCATCATCAATTTTAGGAGCAGTTAATTTTATCTCAACAATTTTAAATATGCGTAGCCCTGGTCAAAGTATGTATAGAATTCCTTTATTTGTTTGATCTATTTTTGTAACTGCTTTTTTATTACTATTGGCAGTACCAGTTTTGGCTGGGGCAATTACAATGCTTTTAACTGATCGAAATTTTAATACATCTTTTTTTGATCCAGCAGGGGGAGGTGATCCCATATTGTATCAACATTTATTT
MBPK_000371714	TTTAAGTTCAATACAAAGTCATTCCGGAGGTGCTGTGGATTTAGCAATTTTTAGTTTACATTTATCAGGAGCCTCATCAATTTTGGGTGCAGTTAATTTTATTTCTACTATTTTAAATATGCGTAGTCCTGGGCAAAGTATGTATAGAATACCTTTATTTGTATGATCAATTTTTGTAACAGCATTCTTACTTTTATTAGCAGTACCAGTGTTGGCAGGAGCTATTACTATGTTATTAACAGATAGGAATTTTAATACTTCATTTTTTGATCCAGCAGGCGGTGGTGATCCAGTATTATATCAACATT
MBPK_000083974	TTTAAGTTCTATACAGAGTCATTCAGGAGGAGCTGTAGATTTAGCTATTTTTAGCTTGCATTTATCAGGGGCCTCTTCAATTTTAGGAGCTGTTAATTTTATTTCAACTATTTTAAATATGCGTAGTCCAGGGCAAAGCATGTATAGAATACCTTTATTTGTATGATCCATTTTTGTAACAGCTTTTTTACTTTTACTGGCAGTACCTGTATTAGCAGGAGCAATTACTATGCTTTTAACAGATCGTAATTTTAATACTTCATTTTTCGATCCTGCGGGTGGTGGAGATCCTATATTATATCAGCATTTATT
MBPK_000100003	TTTAAGTTCAATACAAAGTCATTCCGGAGGTGCTGTGGATTTAGCAATTTTTAGTTTACATTTATCAGGAGCCTCATCAATTTTGGGTGCAGTTAATTTTATTTCTACTATTTTAAATATGCGTAGTCCTGGGCAAAGTATGTATAGAATACCTTTATTTGTATGATCAATTTTTGTAACAGCATTCTTGCTTTTATTAGCAGTACCAGTGTTGGCAGGAGCTATTACTATGTTATTAACAGATAGGAATTTTAATACTTCATTTTTTGATCCAGCAGGCGGTGGTGATCCAGTATTATATCAACATT
MBPK_001850778	TTTAAGCTCAATACAAAGTCATTCAGGAGGTGCCATAGATTTAGCAATCTTTAGTTTGCATATTTCAGGAGCATCTTCAATTTTAGGAGCTGTTAATTTCATTTCAACTATTTTAAATATGCGTAGTCCAGGACAAAGCATGTATAGAATACCTTTATTTGTATGGTCTATATTTGTAACAGCATTTTTACTTCTATTAGCTGTGCCTGTATTAGCAGGAGCTATTACTATGCTTTTAACAGACCGTAACTTTAACACTTCGTTTTTTGACCCTGCTGGAGGAGGAGATCCTGTATTATATCAACATCTCTTC
MBPK_000759003	TTTAAGTTCAATACAAAGTCATTCCGGAGGTGCTGTGGATTTAGCAATTTTTAGTTTACATTTATCAGGAGCCTCATCAATTTTGGGAGCAGTTAATTTTATTTCTACTATTTTAAATATGCGTAGTCCTGGGCAAAGTATGTATAGAATACCTTTATTTGTATGATCAATTTTTGTAACAGCATTCTTGCTTTTATTAGCAGTACCAGTGTTGGCAGGAGCTATTACTATGTTATTAACAGATAGGAATTTTAATACTTCATTTTTTGATCCAGCAGGCGGTGGTGATCCAGTATTATATCAACATTTGTTT
MBPK_000944999	TTTAAGCTCAATACAAAGTCATTCAGGAGGTGCCATAGATTTAGCAATCTTTAGTTTGCATATTTCAGGGGCATCTTCAATTTTAGGAGCTGTTAATTTCATTTCAACTATTTTAAATATGCGTAGTCCAGGACAAAGTATGTATAGAATACCTTTATTTGTATGGTCTATATTTGTAACAGCATTTTTACTTTTATTAGCTGTGCCTGTATTAGCAGGGGCTATTACTATGCTTTTAACAGACCGTAACTTTAATACTTCGTTTTTTGACCCTGCTGGAGGAGGAGATCCTGTATTATATCAACATCTCT
MBPK_000067138	CTTAAGTTCAATACAAAGTCACTCAGGGGGTGCTGTAGATCTAGCGATATTTAGTTTACATATTTCAGGAGCTTCATCGATTTTAGGAGCAGTCAATTTTATTTCTACTATTTTAAATATGCGTAGTCCAGGCCAAAGCATGTATAGAATACCTTTATTTGTATGATCAATTTTTGTAACGGCGTTTTTACTTTTATTAGCAGTGCCTGTACTAGCGGGAGCCATTACTATGCTTTTAACTGATCGCAATTTTAATACTTCTTTCTTTGATCCAGCTGGCGGAGGAGATCCTGTCTTATATCAACATTTATTT
MBPK_000052964	ATTGAGCTCAATACAAAGTCATTCTGGAGCAGCCGTAGACTTAGCTATATTTAGTTTACATTTAGCTGGAGCTTCTTCAATTTTAGGAGCAGTTAATTTTATCTCAACAATTTTAAATATGCGTAACCCTGGTCAAAGTATGTATAGAATGCCTTTATTTGTTTGATCTATTTTTATAACTGCAGTTTACTTTTATTAGCAGTTCCTGTATTAGCAGGGGCGATTACGATGCTTTTGACTGATAGAAACTTTAATACATCTTTTTTTGATCCTGCAGGAGGAGGAGATCCTATTTTATATCAACATCTATTT
MBPK_000131312	TTTAAGCTCAATACAAAGTCATTCAGGAGGTGCCATAGATTTAGCAATCTTTAGTTTGCATATTTCAGGGGCATCTTCATTTTAGGAGCTGTTAATTTCATTTCAACTATTTTAAATATGCGTAGTCCAGGACAAAGCATGTATAGAATACCTTTATTTGTATGGTCTATATTTGTAACAGCATTTTTACTTTTATTAGCTGTGCCTGTATTAGCAGGGGCTATTACTATGCTTTTAACAGACCGTAACTTTAATACTTCGTTTTTTGACCCTGCTGGAGGAGGAGATCCTGTATTATATCAACATCTCTTC
MBPK_002892958	TTTAAGTTCAATACAAAGTCATTCCGGAGGTGCTGTGGATTTAGCAATTTTTAGTTTACATTTATCAGGAGCCTCATCAATTTTGGGTGCAGTTACTTTTATTTCTACTATTTTAAATATGCGTAGTCCTGGGCAAAGTATGTATAGAATACCTTTATTTGTATGATCAATTTTTGTAACAGCATTCTTGCTTTTATTAGCAGTACCAGTGTTGGCAGGAGCTATTACTATGTTATTAACAGATAGGAATTTTAATACTTCATTTTTTGATCCAGCAGGCGGTGGTGATCCAGTATTATATCAACATTTGTTT
MBPK_002103371	TTTAAGTTCTATACAGAGTCATTCAGGAGGAGCTGTAGATTTAGCTATTTTTAGCTTGCATTTATCAGGGGCCTCTTCAATTTTAGGGGCTGTTAATTTTATTTCAACTATTTTAAATATGCGTAGTCCAGGGCAAAGCATGTATAGAATACCTTTATTTGTATGATCCATTTTTGTAACAGCTTTTTTACTTTTACTGGCAGTACCTGTATTAGCAGGAGCAATTACTATGCTTTTAACAGATCGTAATTTTAATACTTCATTTTTCGATCCTGCGGGTGGTGGAGATCCTATATTATATCAGCATTTATTT
MBPK_000030833	TTAAGTTCAATACAAAGTCACTCAGGGGGTGCTGTAGATCTAGCGATATTTAGTTTACATATTTCAGGAGCTTCATCGATTTTAGGAGCAGTCAATTTTATTTCTACTATTTTAAATATGCGTAGTCCAGGCCAAAGCATGTATAGAATACCTTTATTTGTATGATCAATTTTTGTAACGGCGTTTTTACTTTTATTAGCAGTGCCTGTACTAGCGGGAGCCATTACTATGCTTTTAACTGATCGCAATTTTAATACTTCTTTCTTTGATCCAGCTGGCGGAGGAGATCCTGTCTTATATCAACATTTATTT
MBPK_000385601	TTTAAGTTCTATACAGAGTCATTCAGGAGGAGCTGTAGATTTAGCTATTTTTAGCTTGCATGTATCAGGGGCCTCTTCAATTTTAGGAGCTGTTAATTTTATTTCAACTATTTTAAATATGCGTAGTCCAGGGCAAAGCATGTATAGAATACCTTTATTTGTATGATCCATTTTTGTAACAGCTTTTTTACTTTTACTGGCAGTACCTGTATTAGCAGGAGCAATTACTATGCTTTTAACAGATCGTAATTTTAATACTTCATTTTTCGATCCTGCGGGTGGTGGAGATCCTATATTATATCAGCATTTATTT
MBPK_000029794	CTTAAGTTCAATACAAAGTCACTCAGGGGGTGCTGTAGATCTAGCGATATTTAGTTTACATATTTCAGGAGCTTCATCGATTTTAGGAGCAGTCAATTTTATTTCTACTATTTTAAATATGCGTAGTCCAGGCCAAAGCATGTATAGAATACCTTTATTTGTATGATCAATTTTTGTAACGGCGTTTTTACTTTTATTAGCAGTGCCTGTACTAGCGGGAGCTATTACTATGCTTTTAACTGACCGCAATTTTAATACTTCTTTCTTTGACCCAGCTGGTGGAGGAGATCCTGTCTTATATCAACATTTATTT
MBPK_003647229	TTTAAGTTCAATACAAAGTCATTCCGGAGGTGCTGTGGCTTTAGCAATTTTTAGTTTACATTTATCAGGAGCCTCATCAATTTTGGGTGCAGTTAATTTTATTTCTACTATTTTAAATATGCGTAGTCCTGGGCAAAGTATGTATAGAATACCTTTATTTGTATGATCAATTTTTGTAACAGCATTCTTGCTTTTATTAGCAGTACCAGTGTTGGCAGGAGCTATTACTATGTTATTAACAGATAGGAATTTTAATACTTCATTTTTTGATCCAGCAGGCGGTGGTGATCCAGTATTATATCAACATTTGTTT
MBPK_002119809	TTTAAGCTCAATACAAAGTCATTCAGGCGGTGCCATAGATTTAGCAATCTTTAGTTTGCATATTTCAGGGGCATCTTCAATTTTAGGAGCTGTTAATTTCATTTCAACTATTTTAAATATGCGTAGTCCAGGACAAAGCATGTATAGAATACCTTTATTTGTATGGTCTATATTTGTAACAGCATTTTTACTTTTATTAGCTGTGCCTGTATTAGCAGGGGCTATTACTATGCTTTTAACAGACCGTAACTTTAATACTTCGTTTTTTGACCCTGCTGGAGGAGGAGATCCTGTATTATATCAACATCTCTTC
MBPK_001111817	TTTAAGTTCAATTCAAAGCCATTCAGGCGGTGCTGTAGATTTAGCAATATTTAGTTTACATATAGCAGGAGCTTCTTCAATTTTAGGTGCAGTTAATTTTATTTCTACTATTTTAAATATGCGTAGTCCAGGGCAAAGTATGTATAGAATACCTTTATTCGTATGATCTATTTTTGTGACAGCCTTTTTACTTTTATTAGCAGTACCTGTATTAGCAGGAGCAATTACTATGCTTTTAACAGACCGTAATTTTAATACTTCATTCTTTGATCCAGCAGGAGGCGGAGACCCCGTACTTTATCAACATTTATT
MBPK_000600765	TTTAAGCTCAATACAAAGTCATTCAGGAGGTGCCATAGATTAGCAATCTTTAGTTTGCATATTTCAGGGGCATCTTCAATTTTAGGAGCTGTTAATTTCATTTCAACTATTTTAAATATGCGTAGTCCAGGACAAAGCATGTATAGAATACCTTTATTTGTATGGTCTATATTTGTAACAGCATTTTTACTTTTATTAGCTGTGCCTGTATTAGCAGGGGCTATTACTATGCTTTTAACAGACCGTAACTTTAATACTTCGTTTTTTGACCCTGCTGGAGGAGGAGATCCTGTATTATATCAACATCTCTTC
MBPK_000050513	TTTAAGCTCAATCCAAAGTCATTCAGGGGGTGCTGTAGACTTAGCTATTTTTAGTTTACATTTATCAGGAGCTTCTTCAATTTTAGGTGCAGTTAATTTTATTTCAACTATTTTAAATATGCGTAGCCCAGGTCAAAGCATGTATAGAATACCTTTGTTTGTATGAGCTATTTTTGTAACAGCGTTTTTACTTTTATTAGCTGTACCTGTATTAGCTGGTGCAATTACTATGCTTTTAACAGATCGCAATTTTAATACTTCATTTTTTGATCCTGCAGGAGGAGGCGATCCTGTGCTATATCAACATTTATTT
MBPK_000635637	TTTAAATTCAATACAAAGCCATTCAGGAGGAGCGATAGATTTAGCTATATTTAGTTTGCATTTATCTGGAGCATCTTCAATTTTAGGAGCTGTAAATTTTATTTCAACTATTTTAAATATGCGTAGTCCAGGACAAAGTATGTATCGTCTTCCTTTATTTGTTTGATCTATTTTTGTAACAGCATTTTTGCTTTTATTAGCAGTACCTGTATTAGCAGGAGCTATTACTATGTTATTAACAGATCGTAACTTTAATACTTCTTCTTTTGATCCCGCAGGAGGGGGAGATCCTGTATTATATCAACATTTATTT
MBPK_001200341	ATTAAGCTCAATACAAAGTCATTCAGGAGGAGCAGTAGATTTAGCTATATTTAGTTTACATTTATCTGGAGCCTCTTCAATTTTAGGAGCAGTAAATTTTATTTCAACTATTTTAAATATGCGTAGTCCAGGACAAAGTATGTATCGTATCCCTTTATTTGTATGATCTATTTTTGTAACTGCGTTTTTGCTTTTATTAGCAGTACCTGTATTAGCGGGCGCTATTACTATGTTATTAACAGATCGTAATTTTAATACCTCTTTTTTCGATCCCGCAGGAGGAGGAGATCCTGTATTATACCAACATTTATTT
MBPK_000097587	TTTAAGTTCAATACAAAGTCATTCCTGAGGTGCTGTGGATTTAGCAATTTTTAGTTTACATTTATCAGGAGCCTCATCAATTTTGGGTGCAGTTAATTTTATTTCTACTATTTTAAATATGCGTAGTCCTGGGCAAAGTATGTATAGAATACCTTTATTTGTATGATCAATTTTTGTAACAGCATTCTTGCTTTTATTAGCAGTACCAGTGTTGGCAGGAGCTATTACTATGTTATTAACAGATAGGAATTTTAATACTTCATTTTTTGATCCAGCAGGCGGTGGTGATCCAGTATTATATCAACATTTGTTT
MBPK_000952954	TTTAAGTTCTATACAGCGTCATTCAGGAGGAGCTGTAGATTTAGCTATTTTTAGCTTGCATTTATCAGGGGCCTCTTCAATTTTAGGAGCTGTTAATTTTATTTCAACTATTTTAAATATGCGTAGTCCAGGGCAAAGCATGTATAGAATACCTTTATTTGTATGATCCATTTTTGTAACAGCTTTTTTACTTTTACTGGCAGTACCTGTATTAGCAGGAGCAATTACTATGCTTTTAACAGATCGTAATTTTAATACTTCATTTTTCGATCCTGCGGGTGGTGGAGATCCTATATTATATCAGCATTTATTT
MBPK_003354836	TTTGAGTTCAATTCATAGTCATTCTGGTGGTGCGATAGATTTAGCTATTTTTAGCTTACATTTATCAGGAGCTTCATCAATTTTAGGAGCTGTTAATTTTATTTCTACAATTTTAAATATGCGTAGTCTAGGCCAGAGCATGTATAGAATTCCATTATTCGTTTGATCTATCTTTGTAACTGCATTTTTACTTTTACTTGCAGTTCCTGTATTAGCAGGAGCAATTACTATGCTTTTAACCGATCGTAATTTTAACACATCATTCTTTGACCCTGCAGGAGGAGGAGATCCTGTATTATATCAACATTTATT
MBPK_003495845	TCTGAGCTCAATCCAAAGCCATTCGGGAGGTGCTGTAGATTTGGCAATTTTTAGTTTGCATATTTCAGGAGCATCATCAATTTTGGGAGCAGTTAATTTTATTTCAACTATCTTAAACATGCGTAGTCCAGGACAAAGTATGTATAGAATACCTTTATTTGTATGATCTATATTTGTAACAGCATTTTTACTTTTATTAGCTGTACCTGTCTTAGCAGGGGCTATTACCATGCTTTTAACAGATCGCAACTTTAATACTTCATTTTTTGACCCTGCTGGAGGAGGAGACCCTGTATTATACCAGCATTTATTT
MBPK_003626384	CTTAAGTTCAATACAAAGCCACTCAGGGGGTGCTGTAGATTTAGCGATATTTAGTTTACATATTTCAGGAGCTTCATCAATTTTAGGAGCAGTCAATTTTATTTCTACTATTTTAAATATGCGTAGTCCAGGTCAAAGTATGTATAGAATACCTTTATTTGTATGATCAATTTTTGTAACAGCGTTTTTACTTTTATTAGCAGTGCCTGTATTAGCGGGAGCCATTACTATGCTTTTAACTGACCGTAATTTTAATACTTCTTTCTTTGATCCAGCTGGCGGAGGAGATCCTGTTTTATATCAACATTTATTT
MBPK_002555320	TTTGTGTTCAATTCAAAGTCATTCTGGTGGTGCGATAGATTTAGCTATTTTTAGCTTACATTTATCAGGAGCTTCATCAATTTTAGGAGCTGTTAATTTTATTTCTACAATTTTAAATATGCGTAGTCTAGGCCAGAGCATGTATAGAATTCCATTATTCGTTTGATCTATCTTTGTAACTGCATTTTTACTTTTACTTGCAGTTCCTGTATTAGCAGGAGCAATTACTATGCTTTTAACCGATCGTAATTTTAACACATCATTCTTTGACCCTGCAGGAGGAGGAGATCCTGTATTATATCAACATTTATTC
MBPK_003068670	TTTGAGTTCAATTCAAAGTAATTCTGGTGGTGCGATAGATTTAGCTATTTTTAGCTTACATTTATCAGGAGCTTCATCAATTTTAGGAGCTGTTAATTTTATTTCTACAATTTTAAATATGCGTAGTCTAGGCCAGAGCATGTATAGAATTCCATTATTCGTTTGATCTATCTTTGTAACTGCATTTTTACTTTTACTTGCAGTTCCTGTATTAGCAGGAGCAATTACTATGCTTTTAACCGATCGTAATTTTAACACATCATTCTTTGACCCTGCAGGAGGAGGAGATCCTGTATTATATCAACATTTATTC
MBPK_000031767	TTTGAGTTCAATCCAAAGTCATTCTGGTGGTGCGATAGATTTAGCTATTTTTAGCTTACATTTATCAGGTGCTTCATCAATTTTAGGAGCTGTTAATTTTATTTCTACAATTTTAAATATGCGTAGTCTAGGCCAGAGCATGTATAGAATTCCATTATTCGTTTGATCTATCTTTGTAACTGCATTTTTACTTTTACTTGCAGTTCCTGTATTAGCAGGAGCAATTACTATGCTTTTAACCGATCGTAATTTTAACACATCATTCTTTGACCCTGCAGGAGGAGGAGATCCTGTATTATATCAACATTTATTC
MBPK_001901209	TTTAAGTTCAATACAACGTCATTCCGGAGGTGCTGTGGATTTAGCAATTTTTAGTTTACATTTATCAGGAGCCTCATCAATTTTGGGTGCAGTTAATTTTATTTCTACTATTTTAAATATGCGTAGTCCTGGGCAAAGTATGTATAGAATACCTTTATTTGTATGATCAATTTTTGTAACAGCATTCTTGCTTTTATTAGCAGTACCAGTGTTGGCAGGAGCTATTACTATGTTATTAACAGATAGGAATTTTAATACTTCATTTTTTGATCCAGCAGGCGGTGGTGATCCAGTATTATATCAACATTTGTTT
MBPK_003971480	TTTGAGTTCAATTCAAAGTCATTCTGGAGGTGCGATAGATTTAGCTATTTTTAGCTTACATTTATCAGGAGCTTCATCAATTTTAGGAGCTGTTAATTTTATTTCTACAATTTTAAATATGCGTAGTCTAGGCCAGAGCATGTATAGAATTCCATTATTCGTTTGATCTATCTTTGTAACTGCATTTTTACTTTTACTTGCAGTTCCTGTATTAGCAGGAGCAATTACTATGCTTTTAACCGATCGTAATTTTAACACATCATTCTTTGACCCTGCAGGAGGAGGAGATCCTGTATTATATCAACATTTATTC
MBPK_001176191	TTTGAGTTCAATACAAAGTCATTCCGGAGGTGCTGTAGATTTAGCAATTTTTAGTTTACATTTATCAGGAGCCTCATCAATTTTGGGTGCAGTTAATTTTATTTCTACCATTTTAAATATGCGTAGTCCTGGGCAAAGTATGTACAGAATACCTTTATTCGTATGATCAATTTTTGTAACAGCATTCTTGCTTTTATTAGCAGTACCAGTGTTGGCAGGAGCTATTACTATGTTATTAACAGATAGGAATTTTAATACTTCATTTTTTGATCCAGCAGGCGGTGGTGATCCAGTATTATATCAACATTTGTTT
MBPK_000551451	CTTAAGTTCAATCCAAAGCCACTCAGGAGGAGCAGTTGATTTAGCGATATTCAGTTTGCATTTATCAGGAGCATCTTCAATTTTAGGAGCGGTAAATTTTATTTCTACTATTTTAAATATGCGTAGTCCAGGTCAAAGCATGTATCGTATACCTTTATTTGTATGATCTATTTTTGTAACTGCATTTTTACTTTTATTATCGGTACCAGTATTGGCAGGAGCTATTACAATGTTATTAACTGATCGTAATTTTAATACTTCCTTTTTTGATCCCGCGGGGGGCGGAGATCCTGTTTTATATCAACATTTATTT
MBPK_002099362	TTAAGCTCAATACAAAGTCATTCAGGAGGTGCCATAGATTTAGCAATCTTTAGTTTGCATATTTCAGGGGCATCTTCAATTTTAGGAGCTGTTAATTTCATTTCAACTATTTTAAATATGCGTAGTCCAGGACAAAGCATGTATAGAATACCTTTATTTGTATGGTCTATATTTGTAACAGCATTTTTACTTTTATTAGCTGTGCCTGTATTAGCAGGGGCTATTACTATGCTTTTAACAGACCGTAACTTTAATACTTCGTTTTTTGACCCTGCTGGAGGAGGAGATCCTGTATTATATCAACATCTCTTC
MBPK_000646365	TTTAAGTTCAATTCAGAGTCATTCAGGAGGTGCCATAGATTTAGCAATCTTTAGTTTGCATATTTCAGGGGCATCTTCAATTTTAGGAGCTGTTAATTTCATTTCAACTATTTTAAATATGCGTAGTCCAGGACAAAGCATGTATAGAATACCTTTATTTGTATGGTCTATATTTGTAACAGCATTTTTACTTTTATTAGCTGTGCCTGTATTAGCAGGGGCTATTACTATGCTTTTAACAGACCGTAACTTTAATACTTCGTTTTTTGACCCTGCTGGAGGAGGAGATCCTGTATTATATCAACATCTCTTC
MBPK_002798376	TTTAAGCTCAATACAACGTCATTCAGGAGGTGCCATAGATTTAGCAATCTTTAGTTTGCATATTTCAGGGGCATCTTCAATTTTAGGAGCTGTTAATTTCATTTCAACTATTTTAAATATGCGTAGTCCAGGACAAAGCATGTATAGAATACCTTTATTTGTATGGTCTATATTTGTAACAGCATTTTTACTTTTATTAGCTGTGCCTGTATTAGCAGGGGCTATTACTATGCTTTTAACAGACCGTAACTTTAATACTTCGTTTTTTGACCCTGCTGGAGGAGGAGATCCTGTATTATATCAACATCTCTTC
MBPK_001211268	TTAAGTTCTATACAGAGTCATTCAGGAGGAGCTGTAGATTTAGCTATTTTTAGCTTGCATTTATCAGGGGCCTCTTCAATTTTAGGAGCTGTTAATTTTATTTCAACTATTTTAAATATGCGTAGTCCAGGGCAAAGCATGTATAGAATACCTTTATTTGTATGATCCACTTTTGTAACAGCTTTTTTACTTTTACTGGCAGTACCTGTATTAGCAGGAGCAATTACTATGCTTTTAACAGATCGTAATTTTAATACTTCATTTTTCGATCCTGCGGGTGGTGGAGATCCTATATTATATCAGCATTTATTT
MBPK_001471435	TTTAAGTTCAATACAAAGTCATTACGGAGGTGCTGTGGATTTAGCAATTTTTAGTTTACATTTATCAGGAGCCTCATCAATTTTGGGTGCAGTTAATTTTATTTCTACTATTTTAAATATGCGTAGTCCTGGGCAAAGTATGTATAGAATACCTTTATTTGTATGATCAATTTTTGTAACAGCATTCTTGCTTTTATTAGCAGTACCAGTGTTGGCAGGAGCTATTACTATGTTATTAACAGATAGGAATTTTAATACTTCATTTTTTGATCCAGCAGGCGGTGGTGATCCAGTATTATATCAACATTTGTTT
MBPK_000566380	TTTAAGTTCAATACAAAGTCGTTCCGGAGGTGCTGTGGATTTAGCAATTTTTAGTTTACATTTATCAGGAGCCTCATCAATTTTGGGTGCAGTTAATTTTATTTCTACTATTTTAAATATGCGTAGTCCTGGGCAAAGTATGTATAGAATACCTTTATTTGTATGATCAATTTTTGTAACAGCATTCTTGCTTTTATTAGCAGTACCAGTGTTGGCAGGAGCTATTACTATGTTATTAACAGATAGGAATTTTAATACTTCATTTTTTGATCCAGCAGGCGGTGGTGATCCAGTATTATATCAACATTTGTTT
MBPK_002474015	TTAAGTTCAATCCAAAGCCACTCAGGAGGAGCAGTTGATTTAGCGATATTCAGTTTGCATTTATCAGGAGCATCTTCAATTTTAGGAGCGGTAAATTTTATTTCTACTATTTTAAATATGCGTAGTCCAGGTCAAAGCATGTATCGTATACCTTTATTTGTATGATCTATTTTTGTAACTGCATTTTTACTTTTATTAGCGGTACCAGTATTGGCAGGAGCTATTACAATGTTATTAACTGACCGTAATTTTAATACTTCCTTTTTTGATCCCGCGGGGGGCGGAGATCCTGTTTTATATCAACATTTATTT
MBPK_003262098	TTAAGTTCAATACAAAGCCACTCAGGGGGTGCTGTAGATTTAGCGATATTTAGTTTACATATTTCAGGAGCTTCATCAATTTTAGGAGCAGTCAATTTTATTTCTACTATTTTAAATATGCGTAGTCCAGGTCAAAGTATGTATAGAATACCTTTATTTGTATGATCAATTTTTGTAACAGCGTTTTTACTTTTATTAGCAGTGCCTGTATTAGCGGGAGCCATTACTATGCTTTTAACTGACCGTAATTTTAATACTTCTTTCTTTGATCCAGCTGGCGGAGGAGATCCTGTTTTATATCAACATTTATTT
MBPK_000029916	TTTGAGTTCAATTCAAAGGCATTCTGGTGGTGCGATAGATTTAGCTATTTTTAGCTTACATTTATCAGGAGCTTCATCAATTTTAGGAGCTGTTAATTTTATTTCTACAATTTTAAATATGCGTAGTCTAGGCCAGAGCATGTATAGAATTCCATTATTCGTTTGATCTATCTTTGTAACTGCATTTTTACTTTTACTTGCAGTTCCTGTATTAGCAGGAGCAATTACTATGCTTTTAACCGATCGTAATTTTAACACATCATTCTTTGACCCTGCAGGAGGAGGAGATCCTGTATTATATCAACATTTATTC
MBPK_000054763	TTTAAGTTCAATCCAAAGTCATTCTGGAGGTGCTGTTGACTTAGCAATTTTTAGTCTCCATTTAGCAGGAGCTTCTTCAATTTTAGGAGCAGTTAATTTTATTTCAACTATCTTAAATATGCGTAGTCCAGGACAAAGTATGTATAGGATACCTTTGTTTGTATGATCTATACTTGTAACAGCATTTTTACTTTTATTAGCTGTACCTGTATTAGCTGGGGCTATTACTATGCTTTTAACAGACCGTAACTTTAATACTTCGTTTTTTGACCCTGCTGGAGGAGGAGATCCTGTATTATATCAACATCTCTTC
MBPK_001938248	TTTAAGTTCTATTCAAAGTCATTCGGGAGCAGCTGTAGACCTAGCTATTTTTAGTTTGCACTTATCAGGAGCAGCTTCAATTTTAGGAGCCGTAAATTTTATATCAACTATTTTAAACATGCGTAATCCAGGTCAAAGTATGTATAGAATGCCTTTATTTGTTTGATCCATATTTGTAACAGCTTTTTTATTATTATTAGCAGTACCTGTTTTGGCAGGGGCTATAACAATGCTTTTAACAGATCGTAATATTAATACATCTTTTTTTGATCCTGCAGGAGGAGGAGATCCTATTTTATACCAACATTTATTT
MBPK_000500728	GTTGAGCTCAATACAAAGTCATTCTGGAGCAGCCGTAGACTTAGCTATATTTAGTTTACATTTAGCTGGAGCTTCTTCAATTTTAGGAGCAGTTAATTTTATCTCAACAATTTTAAATATGCGTAACCCTGGTCAAAGTATGTATAGAATGCCTTTATTTGTTTGATCTATTTTTATAACTGCAGTTTTACTTTTATTAGCAGTTCCTGTATTAGCAGGGGCGATTACGATGCTTTTGACTGATAGAAACTTTAATACATCTTTTTTTGATCCTGCAGGAGGAGGAGATCCTATTTTATATCAACATTTATTT
MBPK_000266863	CTTAAGTTCAATACAAAGTCATTCAGGAGGGGCAATAGATTTAGCAATATTTAGTTTGCATTTATCTGGAGCATCTTCAATTTTAGGAGCTGTAAATTTTATTTCAACTATTTTAAATATGTGTAGTCCAGGACAGAGTATGTATCGTATTCCTTTATTTGTTTGATCTATTTTTGTAACAGCATTTTTGCTTTTATTAGCAGTACCTGTATTAGCAGGAGCTATTACTATGTTATTAACAGATCGTAATTTTAATACTTCTTTTTTTGATCCCGCAGGAGGGGGAGATCCTGTATTATATCAACATTTATTT
MBPK_000426928	ATTAAGTTCTATACACAGCCATTCAGGGGGTGCTATTGTTTTGGCTATTTTTAGTCTACATTTAGCAGGGGCTGTTTCAATTTTAGGAGCAGTTAATTTTATTTCTACTATTTTAAAGATGCGCAGTCCAGGACACAGTATGTATAGGATTCCATTATTTGTTTGATCTATTATTGTAACAGCGTTGTTGCTTATATTAGCTGTACCAGTTTTAGCAGGAGCGATTACGATGGTTGTAACAGATCGAAATTTTAAAACATCAAATTTTGATCCATCTGGAGGAGGAGATCCTATATTATATCAACATTTATTT
MBPK_000681609	TTTAAGTTCGATACAAAGTCATTCGGGTGGTGCAGTAGATTTAGCTATTTTTAGTTTACATCTTTCAGGTGCGTCTTCTATTTTAGGAGCAGTTAATTTTATTTCAACCATTTTAAATATGCGTAATCCTGGTCAAAGTATGTATAGAATACCATTGTTCGTATGATCTATTTTTGTAACGGCATTTTTACTTTTATTAGCAGTTCCAGTTTTAGCAGGCGCTATTACAATGCTTTTAACAGATCGTAACTTTAATACATCATTCTTTGATCCAGCAGGAGGAGGAGACCCTGTATTATACCAACATTTA
MBPK_000018506	TTGATTTCAATTCAAAGTCATTCAGGAGGTGCTGTAGATTTAGCAATTTTTAGTTTACATTTATCTGGAGCGTCTTCAATTTTAGGTGCTGTTAATTTTATTTCAACTATTATAAATATGCGTAGTCCTGGCCAAAGTATGTATAGGATTCCTTTATTTGTTTGATCTATTTTTGTAACAGCTTTCTTATTATTATTGGCTGTACCAGTATTAGCTGGTGCTATTACTATGCTTTTAACGGACCGTAATTTTAATACATCGTTTTTTGATCCTGCAGGTGGAGGAGATCCTGTATTATATCAACATTTATTT
MBPK_000062281	ATTGAGCTCAATACAAAGTCATTCTGGAGCAGCCGTAGACTTAGCTATATTTAGTTTACATTTAGCTGGAGCTTCTTCAATTTTAGGAGCAGTTAATTTTATCTCAACAATTTTAAATATGCGTAACCCTGGTCAAAGTATGTATAGAATGCCTTTATTTGTTTGATCTATTTTTATAACTGCAGTTTTACTTTTATTAGCAGTTCCTGTATTAGCAGGGGCGATTACGATGCTTTTGACTGATAGAAACTTTAATACATCTTTTTTTGATCCTGCAGGAGGAGGAGATCCTATTTTATATCAACATCTATT
MBPK_000606042	TTTAAGTTCGATACAAAGTCATTCGGGTGGTGCAGTAGATTTAGCTATTTTTAGTTTACATCTTTCAGGTGCGTCTTCTATTTTAGGAGCAGTTAATTTTATTTCAACCATTTTAAATATGCGTAATCCTGGTCAAAGTATGTATAGAATACCATTGTTCGTATGATCTATTTTTGTAACGGCATTTTTACTTTTATTAGCAGTTCCAGTTTTAGCAGGCGCTATTACAATGCTTTAACAGATCGTAACTTTAATACATCATTCTTTGATCCAGCAGGAGGAGGAGACCCTGTATTATACCAACATTTATTT
MBPK_000529989	CTTTAAGTTCGATACAAAGTCATTCGGGTGGTGCAGTAGATTTAGCTATTTTTAGTTTACATCTTTCAGGTGCGTCTTCTATTTTAGGAGCAGTTAATTTTATTTCAACCATTTTAAATATGCGTAATCCTGGTCAAAGTATGTATAGAATACCATTGTTCGTATGATCTATTTTTGTAACGGCATTTTTACTTTTATTAGCAGTTCCAGTTTTAGCAGGCGCTATTACAATGCTTTTAACAGATCGTAACTTTAATACATCATTCTTTGATCCAGCAGGAGGAGGAGACCCTGTATTATACCAACATTTATTT
MBPK_000707218	TTTAAGTTCGATACAAAGTCATTCGGGTGGTGCAGTAGATTTAGCTATTTTTAGTTTACATCTTTCAGGTGCGTCTTCTATTTTAGGAGCAGTTAATTTTATTTCAACCATTTTAAATATGCGTAATCCTGGTCAAAGTATGTATAGAATACCATTGTTCGTATGATCTATTTTTGTAACGGCATTTTTACTTTTATTAGCAGTTCCAGTTTTAGCATGCGCTATTACAATGCTTTTAACAGATCGTAACTTTAATACATCATTCTTTGATCCAGCAGGAGGAGGAGACCCTGTATTATACCAACATTTATT
MBPK_000367873	TTTAAGTTCGATACAAAGTCATTCGGGCGGTGCAGTAGATTTAGCTATTTTTAGTTTACATCTTTCAGGTGCGTCTTCTATTTTAGGAGCAGTTAATTTTATTTCAACCATTTTAAATATGCGTAATCCTGGTCAAAGTATGTATAGAATACCATTGTTCGTATGATCTATTTTTGTAACGGCATTTTTACTTTTATTAGCAGTTCCAGTTTTAGCAGGCGCTATTACAATGCTTTTAACAGATCGTAACTTTAATACATCATTCTTTGATCCAGCAGGAGGAGGAGACCCTGTATTATACCAACATTTATTT
MBPK_000991249	TCTAAGCTCCATTCAAAGCCATTCAGGTGGAGCAGTTGATTTAGCGATTTTTAGCCTACATTTGTCAGGAGCGTCATCAATTTTAGGAGCAGTTAACTTTATTTCGACAATTTTAAACATGCGTAGTCCTGGTCAAAGTATGTATAGAATTCCTTTATTTGTATGATCCATTTTTGTGACTGCCTTTTTATTACTATTAGCAGTACCAGTTTTAGCTGGCGCAATTACAATGCTTTTAACTGATCGAAATTTTAATACATCTTTCTTTGATCCAGCAGGAGGGGGTGATCCTATATTATATCAACATTTATT
MBPK_000945724	TTTAAGTTCGATACAAAGTCATTCGGGTGGTGCAGTAGATTTAGCTATTTTTAGTTTACATCTTTCAGGTGCGTCTTCTATTTTAGGAGCAGTTAATTTTATTTCAACCATTTTAAATATGCGTAATCCTGGTCAAAGTATGTATAGAATACCATTGTTCGTATGATCTATTTTGTAACGGCATTTTTACTTTTATTAGCAGTTCCAGTTTTAGCAGGCGCTATTACAATGCTTTTAACAGATCGTAACTTTAATACATCATTCTTTGATCCAGCAGGAGGAGGAGACCCTGTATTATACCAACATTTATTT
MBPK_000176394	TTTAAGTTCGATACAAAGTCATTCGGGTGGTGCAGTAGATTTAGCTATTTTTAGTTTACATCTTTCAGGTGCGTCTTCTATTTTAGGAGCAGTTAATTTTATTTCAACCATTTTAAATATGCGTAATCATGGTCAAAGTATGTATAGAATACCATTGTTCGTATGATCTATTTTTGTAACGGCATTTTTACTTTTATTAGCAGTTCCAGTTTTAGCAGGCGCTATTACAATGCTTTTAACAGATCGTAACTTTAATACATCATTCTTTGATCCAGCAGGAGGAGGAGACCCTGTATTATACCAACATTTATTT
MBPK_000886415	TTTAAGTTCGATACAAAGTCATTCGGGTGGTGCAGTAGATTTAACTATTTTTAGTTTACATCTTTCAGGTGCGTCTTCTATTTTAGGAGCAGTTAATTTTATTTCAACCATTTTAAATATGCGTAATCCTGGTCAAAGTATGTATAGAATACCATTGTTCGTATGATCTATTTTTGTAACGGCATTTTTACTTTTATTAGCAGTTCCAGTTTTAGCAGGCGCTATTACAATGCTTTTAACAGATCGTAACTTTAATACATCATTCTTTGATCCAGCAGGAGGAGGAGACCCTGTATTATACCAACATTTAT
MBPK_001975856	TTTAAGTTCGATACAAAGTCATTCGGGTGGTGCAGTAGATTTAGCTATTTTTAGTTTACATCTTTCAGGTGCGTCTTCTATTTTAGGAGCAGTTAATTTTATTTCAACCATTTTAAATATGCGTAATCCTGGTCAAAGTATGTATAGAATACCATTGTTCGTATGTTCTATTTTTGTAACGGCATTTTTACTTTTATTAGCAGTTCCAGTTTTAGCAGGCGCTATTACAATGCTTTTAACAGATCGTAACTTTAATACATCATTCTTTGATCCAGCAGGAGGAGGAGACCCTGTATTATACCAACATTTATTT
MBPK_000206391	TTTAAGTTCGATACAAAGTCATTCGGGTGGTGCAGTAGATTTAGCTATTTTTAGTTTACATCTTTCAGGTGCGTCTTCTATTTTAGGAGCAGTTAATTTTATTTCAACCATTTAAATATGCGTAATCCTGGTCAAAGTATGTATAGAATACCATTGTTCGTATGATCTATTTTTGTAACGGCATTTTTACTTTTATTAGCAGTTCCAGTTTTAGCAGGCGCTATTACAATGCTTTTAACAGATCGTAACTTTAATACATCATTCTTTGATCCAGCAGGAGGAGGAGACCCTGTATTATACCAACATTTATTT
MBPK_000215966	TTTAAGTTCGATACAAAGTCATTCGGGTGGTGCAGTAGATTTAGCTATTTTTAGTTTACATCTTTCAGGTGCGTCTTCTATTTAGGAGCAGTTAATTTTATTTCAACCATTTTAAATATGCGTAATCCTGGTCAAAGTATGTATAGAATACCATTGTTCGTATGATCTATTTTTGTAACGGCATTTTTACTTTTATTAGCAGTTCCAGTTTTAGCAGGCGCTATTACAATGCTTTTAACAGATCGTAACTTTAATACATCATTCTTTGATCCAGCAGGAGGAGGAGACCCTGTATTATACCAACATTTATTT
MBPK_000828584	TTTAAGTTCGATACAAAGTCATTCGGGTGGTGCAGTAGATTTAGCTATTTTTAGTTTACATCTTTCAGGTGCGTCTTCTATTTTAGGAGCAGTTAATTTTATTTCAACCATTTTAAATATGCGTACTCCTGGTCAAAGTATGTATAGAATACCATTGTTCGTATGATCTATTTTTGTAACGGCATTTTTACTTTTATTAGCAGTTCCAGTTTTAGCAGGCGCTATTACAATGCTTTTAACAGATCGTAACTTTAATACATCATTCTTTGATCCAGCAGGAGGAGGAGACCCTGTATTATACCAACATTTATT
MBPK_000300088	TTTAAGTTCGATACAAAGTCATTCGGGTGGTGCAGTAGATTTAGCTATTTTTAGTTTACATCTTCAGGTGCGTCTTCTATTTTAGGAGCAGTTAATTTTATTTCAACCATTTTAAATATGCGTAATCCTGGTCAAAGTATGTATAGAATACCATTGTTCGTATGATCTATTTTTGTAACGGCATTTTTACTTTTATTAGCAGTTCCAGTTTTAGCAGGCGCTATTACAATGCTTTTAACAGATCGTAACTTTAATACATCATTCTTTGATCCAGCAGGAGGAGGAGACCCTGTATTATACCAACATTTATTT
MBPK_002569314	TTTAAGTTCGATACAAAGTCATTCGGGTGGTGCAGTAGATTTAGCTATTTTTAGTTTACATCTTTCAGGTGCGTCTTCTATTTTAGGAGCAGTTAATTTTATTTCAACCATTTTAATATGCGTAATCCTGGTCAAAGTATGTATAGAATACCATTGTTCGTATGATCTATTTTTGTAACGGCATTTTTACTTTTATTAGCAGTTCCAGTTTTAGCAGGCGCTATTACAATGCTTTTAACAGATCGTAACTTTAATACATCATTCTTTGATCCAGCAGGAGGAGGAGACCCTGTATTATACCAACATTTATTT
MBPK_003444845	TTTAAGTCCGATACAAAGTCATTCGGGTGGTGCAGTAGATTTAGCTATTTTTAGTTTACATCTTTCAGGTGCGTCTTCTATTTTAGGAGCAGTTAATTTTATTTCAACCATTTTAAATATGCGTAATCCTGGTCAAAGTATGTATAGAATACCATTGTTCGTATGATCTATTTTTGTAACGGCATTTTTACTTTTATTAGCAGTTCCAGTTTTAGCAGGCGCTATTACAATGCTTTTAACAGATCGTAACTTTAATACATCATTCTTTGATCCAGCAGGAGGAGGAGACCCTGTATTATACCAACATTTATTT
MBPK_000257290	TTTAAGTTCGATACAAAGTCATTCGGGTGGTGCAGTAGATTTAGCTATTTTTAGTTTACATCTTTCAGGTGCGTCCTCTATTTTAGGAGCAGTTAATTTTATTTCAACCATTTTAAATATGCGTAATCCTGGTCAAAGTATGTATAGAATACCATTGTTCGTATGATCTATTTTTGTAACGGCATTTTTACTTTTATTAGCAGTTCCAGTTTTAGCAGGCGCTATTACAATGCTTTTAACAGATCGTAACTTTAATACATCATTCTTTGATCCAGCAGGAGGAGGAGACCCTGTATTATACCAACATTTATT
MBPK_003277207	TTAAGTTCGATACAAAGTCATTCGGGTGGTGCAGTAGATTTAGCTATTTTTAGTTTACATCTTTCAGGTGCGTCTTCTATTTTAGGAGCAGTTAATTTTATTTCAACCATTTTAAATATGCGTAATCCTGGTCAAAGTATGTATAGAATACCATTGTTCGTATGATCTATTTTTGTAACGGCATTTTTACTTTTATTAGCAGTTCCAGTTTTAGCAGGCGCTATTACAATGCTTTTAACAGATCGTAACTTTAATACATCATTCTTTGATCCAGCAGGAGGAGGAGACCCTGTATTATACCAACATTTATT
MBPK_000181699	TTTAAGTTCGATACAAAGTCATTCGGGTGGTGCAGTAGATTTAGCTATTTTTAGTTTACATCTTTCAGGTGCGTCTTCTATTTTAGGTGCAGTTAATTTTATTTCAACCATTTTAAATATGCGTAATCCTGGTCAAAGTATGTATAGAATACCATTGTTCGTATGATCTATTTTTGTAACGGCATTTTTACTTTTATTAGCAGTTCCAGTTTTAGCAGGCGCTATTACAATGCTTTTAACAGATCGTAACTTTAATACATCATTCTTTGATCCAGCAGGAGGAGGAGACCCTGTATTATACCAACATTTATTT
MBPK_000300139	TTTAAGTTCGATACAAAGTCATTCGGGTGGTGCAGTAGATTTAGCTATTTTTAGTTTACATCTTTCCGGTGCGTCTTCTATTTTAGGAGCAGTTAATTTTATTTCAACCATTTTAAATATGCGTAATCCTGGTCAAAGTATGTATAGAATACCATTGTTCGTATGATCTATTTTTGTAACGGCATTTTTACTTTTATTAGCAGTTCCAGTTTTAGCAGGCGCTATTACAATGCTTTTAACAGATCGTAACTTTAATACATCATTCTTTGATCCAGCAGGAGGAGGAGACCCTGTATTATACCAACATTTATT
MBPK_002353405	TTTAAGTTCGATACAAAGTCATTCGGGTGGTGCAGTAGATTTAGCTCTTTTTAGTTTACATCTTTCAGGTGCGTCTTCTATTTTAGGAGCAGTTAATTTTATTTCAACCATTTTAAATATGCGTAATCCTGGTCAAAGTATGTATAGAATACCATTGTTCGTATGATCTATTTTTGTAACGGCATTTTTACTTTTATTAGCAGTTCCAGTTTTAGCAGGCGCTATTACAATGCTTTTAACAGATCGTAACTTTAATACATCATTCTTTGATCCAGCAGGAGGAGGAGACCCTGTATTATACCAACATTTATT
MBPK_000101443	TTTAAGTTCGATACAAAGTCATTCGGGTGGTGCAGTAGATTAGCTATTTTTAGTTTACATCTTTCAGGTGCGTCTTCTATTTTAGGAGCAGTTAATTTTATTTCAACCATTTTAAATATGCGTAATCCTGGTCAAAGTATGTATAGAATACCATTGTTCGTATGATCTATTTTTGTAACGGCATTTTTACTTTTATTAGCAGTTCCAGTTTTAGCAGGCGCTATTACAATGCTTTTAACAGATCGTAACTTTAATACATCATTCTTTGATCCAGCAGGAGGAGGAGACCCTGTATTATACCAACATTTATTT
MBPK_002086597	AAGTTCGATACAAAGTCATTCGGGTGGTGCAGTAGATTTAGCTATTTTTAGTTTACATCTTTCAGGTGCGTCTTCTATTTTAGGAGCAGTTAATTTTATTTCAACCATTTTAAATATGCGTAATCCTGGTCAAAGTATGTATAGAATACCATTGTTCGTATGATCTATTTTTGTAACGGCATTTTTACTTTTATTAGCAGTTCCAGTTTTAGCAGGCGCTATTACAATGCTTTTAACAGATCGTAACTTTAATACATCATTCTTTGATCCAGCAGGAGGAGGAGACCCTGTATTATACCAACATTTATTT
MBPK_000336952	TTTAAGTTCGATACAACGTCATTCGGGTGGTGCAGTAGATTTAGCTATTTTTAGTTTACATCTTTCAGGTGCGTCTTCTATTTTAGGAGCAGTTAATTTTATTTCAACCATTTTAAATATGCGTAATCCTGGTCAAAGTATGTATAGAATACCATTGTTCGTATGATCTATTTTTGTAACGGCATTTTTACTTTTATTAGCAGTTCCAGTTTTAGCAGGCGCTATTACAATGCTTTTAACAGATCGTAACTTTAATACATCATTCTTTGATCCAGCAGGAGGAGGAGACCCTGTATTATACCAACATTTATTT
MBPK_000220062	TTTAAGTTCAATTCAAAGTCATCCTGGAGGTGCTATTGATTTAGCTATTTTTAGTCTTCATCTGGCAGGTGCTTCTTCAATTTTAGGTGCTGTTAATTTTATTTCTACTATTTTAAATATGCGTAGTCCTGGACAAACTATGTATAGAATTCCTTTGTTTGTGTGATCAATTTTTGTAACTGCTTTTTTATTGTTATTAGCTGTTCCAGTTTTAGCAGGTGCTATTACTATGCTTCTAACAGATCGTAACTTTAATACTTCTTTTTTTGATCCAGCTGGAGGTGGAGATCCTATATTATACCAACACTTATTT
MBPK_000769890	TTTAAGCTCAATTCAAAGTCATTCTGGCGGAGCAGTTGACTTGGCTATTTTTAGCCTACACTTGTCTGGAGCGTCATCAATTTTAGGAGCAGTTAATTTTATCTCAACAATTTTAAATATGCGTAGTCCTGGTCAGAGTATGTATCGAATTCCTTTATTTGTCTGATCTATTTTTGTAACTGCTTTTTTATTACTACTAGCAGTACCAGTTTTAGCTGGCGCAATTACAATGCTTTTAACTGATCGGAATTTTAATACATCTTTTTTTGATCCAGCTGGAGGAGGTGATCCTATACTATATCAACATTTATT
MBPK_000333573	TTTAAGTTCAAAACAAAGTCATTCCGGAGGTGCTGTGGATTTAGCAATTTTTAGTTTACATTTATCAGGAGCCTCATCAATTTTGGGTGCAGTTAATTTTATTTCTACTATTTTAAATATGCGTAGTCCTGGGCAAAGTATGTATAGAATACCTTTATTTGTATGATCAATTTTTGTAACAGCATTCTTGCTTTTATTAGCAGTACCAGTGTTGGCAGGAGCTATTACTATGTTATTAACAGATAGGAATTTTAATACTTCATTTTTTGATCCAGCAGGCGGTGGTGATCCAGTATTATATCAACATTTGTTT
MBPK_000017292	TTTAAGTTCGATACAAAGTCATTCGGGTGGTGCTGTAGATTTAGCTATTTTTAGTTTACATCTTTCAGGTGCGTCTTCTATTTTAGGAGCAGTTAATTTTATTTCAACCATTTTAAATATGCGTAATCCTGGTCAAAGTATGTATAGAATACCATTGTTCGTATGATCTATTTTTGTAACGGCATTTTTACTTTTATTAGCAGTTCCAGTTTTAGCAGGCGCTATTACAATGCTTTTAACAGATCGTAACTTTAATACATCATTCTTTGATCCAGCAGGAGGAGGAGACCCTGTATTATACCAACATTTATTT
MBPK_000029539	TTTAAGTTCAATACAAAGTCATTCCGGAGGTGCTGTAGATTTAGCAATTTTTAGTTTACATTTATCAGGAGCCTCATCAATTTTGGGTGCAGTTAATTTTATTTCTACTATTTTAAATATGCGTAGTCCTGGGCAAAGTATGTACAGAATACCTTTATTCGTATGATCAATTTTTGTAACAGCATTCTTGCTTTTATTAGCAGTACCAGTGTTGGCAGGAGCTATTACTATGTTATTAACAGATAGGAATTTTAATACTTCATTTTTTGATCCAGCAGGCGGTGGTGATCCAGTATTATATCAACATTTGTTT
MBPK_000243607	TTTAAGTTCAATTCAAAGTCATTCTGGAGCCGCAGTTGATTTAGCAATTTTTAGTTTACATATAGCCGGAGCATCATCTATTTTAGGTGCTGTTAACTTTATTTCAACTATTTTAAATATGCGAAACTCGGGTCAAAGTATGTATAGAATGCCATTATTTGTTTGATCTATTTTAGTAACTGCGTTATTATTATTATTAGCCGTTCCTGTTTTAGCAGGAGCAATAACAATGTTGTTAACCGATAGAAATTTTAATACATCATTTTTTGATCCTGCTGGAGGAGGAGATCCTATTTTGTATCAGCACTTATTC
MBPK_003890925	TTTAAGTTCGATACATAGTCATTCGGGTGGTGCAGTAGATTTAGCTATTTTTAGTTTACATCTTTCAGGTGCGTCTTCTATTTTAGGAGCAGTTAATTTTATTTCAACCATTTTAAATATGCGTAATCCTGGTCAAAGTATGTATAGAATACCATTGTTCGTATGATCTATTTTTGTAACGGCATTTTTACTTTTATTAGCAGTTCCAGTTTTAGCAGGCGCTATTACAATGCTTTTAACAGATCGTAACTTTAATACATCATTCTTTGATCCAGCAGGAGGAGGAGACCCTGTATTATACCAACATTTATTT
MBPK_000447262	TTTAAGCTCAATACAGAGTCATTCAGGAGCAGCAGTAGATTTAGCAATTTTTAGTTTACATTTATCAGGAGCAGCATCAATTTTAGGAGCTGTAAATTTTATTTCTACTATTTTAAATATGAGAAACCCTGGACAAAGTATGTATAGGATGCCTTTATTTGTTTGGTCTATATTTGTAACAGCTTTTTTATTATTGTTAGCAGTGCCTGTTTTAGCAGGAGCTATTACAATGTTATTGACAGATCGTAATTTTAATACTTCATTTTTTGATCCAGCGGGGGGAGGTGATCCTATTTTATACCAACATTTATT
MBPK_002103181	ACTAAGTTCGATACAAAGTCATTCGGGTGGTGCAGTAGATTTAGCTATTTTTAGTTTACATCTTTCAGGTGCGTCTTCTATTTTAGGAGCAGTTAATTTTATTTCAACCATTTTAAATATGCGTAATCCTGGTCAAAGTATGTATAGAATACCATTGTTCGTATGATCTATTTTTGTAACGGCATTTTTACTTTTATTAGCAGTTCCAGTTTTAGCAGGCGCTATTACAATGCTTTTAACAGATCGTAACTTTAATACATCATTCTTTGATCCAGCAGGAGGAGGAGACCCTGTATTATACCAACATTTATTT
MBPK_002601168	TTTAAGCTCGATACAAAGTCATTCGGGTGGTGCAGTAGATTTAGCTATTTTTAGTTTACATCTTTCAGGTGCGTCTTCTATTTTAGGAGCAGTTAATTTTATTTCAACCATTTTAAATATGCGTAATCCTGGTCAAAGTATGTATAGAATACCATTGTTCGTATGATCTATTTTTGTAACGGCATTTTTACTTTTATTAGCAGTTCCAGTTTTAGCAGGCGCTATTACAATGCTTTTAACAGATCGTAACTTTAATACATCATTCTTTGATCCAGCAGGAGGAGGAGACCCTGTATTATACCAACATTTATTT
MBPK_000362280	TATAAGTTCGATACAAAGTCATTCGGGTGGTGCAGTAGATTTAGCTATTTTTAGTTTACATCTTTCAGGTGCGTCTTCTATTTTAGGAGCAGTTAATTTTATTTCAACCATTTTAAATATGCGTAATCCTGGTCAAAGTATGTATAGAATACCATTGTTCGTATGATCTATTTTTGTAACGGCATTTTTACTTTTATTAGCAGTTCCAGTTTTAGCAGGCGCTATTACAATGCTTTTAACAGATCGTAACTTTAATACATCATTCTTTGATCCAGCAGGAGGAGGAGACCCTGTATTATACCAACATTTATTT
MBPK_000923269	TCTAAGCTCCATTCAAAGCCATTCAGGTGGAGCAGTTGATTTAGCGATTTTTAGCCTACATTTGTCAGGAGCGTCATCAATTATAGGAGCAGTTAACTTTATTTCGACAATTTTAAACATGCGTAGTCCTGGTCAAAGTATGTATAGAATTCCTTTATTTGTATGATCCATTTTTGTGACTGCCTTTTTATTACTATTAGCAGTACCAGTTTTAGCTGGCGCAATTACAATGCTTTTAACTGATCGAAATTTTAATACATCTTTCTTTGATCCAGCAGGAGGGGGTGATCCTATATTATATCAACATTTATTT
MBPK_000064313	TTTAAGTTCGATACAAAGTCACTCGGGTGGTGCAGTAGATTTAGCTATTTTTAGTTTACATCTTTCAGGTGCGTCTTCTATTTTAGGAGCAGTTAATTTTATTTCAACCATTTTAAATATGCGTAATCCTGGTCAAAGTATGTATAGAATACCATTGTTCGTATGATCTATTTTTGTAACGGCATTTTTACTTTTATTAGCAGTTCCAGTTTTAGCAGGCGCTATTACAATGCTTTTAACAGATCGTAACTTTAATACATCATTCTTTGATCCAGCAGGAGGAGGAGACCCTGTATTATACCAACATTTATTT
MBPK_000272855	TTTAAGTTCGATACAAAGTAATTCGGGTGGTGCAGTAGATTTAGCTATTTTTAGTTTACATCTTTCAGGTGCGTCTTCTATTTTAGGAGCAGTTAATTTTATTTCAACCATTTTAAATATGCGTAATCCTGGTCAAAGTATGTATAGAATACCATTGTTCGTATGATCTATTTTTGTAACGGCATTTTTACTTTTATTAGCAGTTCCAGTTTTAGCAGGCGCTATTACAATGCTTTTAACAGATCGTAACTTTAATACATCATTCTTTGATCCAGCAGGAGGAGGAGACCCTGTATTATACCAACATTTATTT
MBPK_000498739	TCTAATCTCCATTCAAAGCCATTCAGGTGGAGCAGTTGATTTAGCGATTTTTAGCCTACATTTGTCAGGAGCGTCATCAATTTTAGGAGCAGTTAACTTTATTTCGACAATTTTAAACATGCGTAGTCCTGGTCAAAGTATGTATAGAATTCCTTTATTTGTATGATCCATTTTTGTGACTGCCTTTTTATTACTATTAGCAGTACCAGTTTTAGCTGGCGCAATTACAATGCTTTTAACTGATCGAAATTTTAATACATCTTTCTTTGATCCAGCAGGAGGGGGTGATCCTATATTATATCAACATTTATTT
MBPK_000085919	TCTAAGTTCGATACAAAGTCATTCGGGTGGTGCAGTAGATTTAGCTATTTTTAGTTTACATCTTTCAGGTGCGTCTTCTATTTTAGGAGCAGTTAATTTTATTTCAACCATTTTAAATATGCGTAATCCTGGTCAAAGTATGTATAGAATACCATTGTTCGTATGATCTATTTTTGTAACGGCATTTTTACTTTTATTAGCAGTTCCAGTTTTAGCAGGCGCTATTACAATGCTTTTAACAGATCGTAACTTTAATACATCATTCTTTGATCCAGCAGGAGGAGGAGACCCTGTATTATACCAACATTTATTT
MBPK_000518434	TTTACGTTCGATACAAAGTCATTCGGGTGGTGCAGTAGATTTAGCTATTTTTAGTTTACATCTTTCAGGTGCGTCTTCTATTTTAGGAGCAGTTAATTTTATTTCAACCATTTTAAATATGCGTAATCCTGGTCAAAGTATGTATAGAATACCATTGTTCGTATGATCTATTTTTGTAACGGCATTTTTACTTTTATTAGCAGTTCCAGTTTTAGCAGGCGCTATTACAATGCTTTTAACAGATCGTAACTTTAATACATCATTCTTTGATCCAGCAGGAGGAGGAGACCCTGTATTATACCAACATTTATTT
MBPK_000512239	TTTATGTTCGATACAAAGTCATTCGGGTGGTGCAGTAGATTTAGCTATTTTTAGTTTACATCTTTCAGGTGCGTCTTCTATTTTAGGAGCAGTTAATTTTATTTCAACCATTTTAAATATGCGTAATCCTGGTCAAAGTATGTATAGAATACCATTGTTCGTATGATCTATTTTTGTAACGGCATTTTTACTTTTATTAGCAGTTCCAGTTTTAGCAGGCGCTATTACAATGCTTTTAACAGATCGTAACTTTAATACATCATTCTTTGATCCAGCAGGAGGAGGAGACCCTGTATTATACCAACATTTATTT
MBPK_000219225	CTTAAGTTCGATACAAAGTCATTCGGGTGGTGCAGTAGATTTAGCTATTTTTAGTTTACATCTTTCAGGTGCGTCTTCTATTTTAGGAGCAGTTAATTTTATTTCAACCATTTTAAATATGCGTAATCCTGGTCAAAGTATGTATAGAATACCATTGTTCGTATGATCTATTTTTGTAACGGCATTTTTACTTTTATTAGCAGTTCCAGTTTTAGCAGGCGCTATTACAATGCTTTTAACAGATCGTAACTTTAATACATCATTCTTTGATCCAGCAAGAGGAGGAGACCCTGTATTATACCAACATTTATTT
MBPK_000193626	TTTAAGTTCAATTCAAAGTCATTCAGGAGGTGCTGTGGATTTAGCTATTTTTAGCCTTCATTTAGCAGATGCTTCGTCAATTTTAGGTGCTGTTAATTTTATTTCAACTATTTTGAATATGCGTAGCCTTGGTCAAACTATGTATAGAATTCCTTTGTTTGTATGATCTATTTTTGTAACAGCCTTTTTATTATTATTAGCAGTTCCAGTTTTAGCAGGTGCTATTACTATGCTTTTAACTGACCGTAATTTTAATACTTCCTTCTTTGATCCTGCAGGAGGAGGAGATCCTGTATTGTATCAACATTTATTT
MBPK_000226244	TTTAAGTTTGATACAAAGTCATTCGGGTGGTGCAGTAGATTTAGCTATTTTTAGTTTACATCTTTCAGGTGCGTCTTCTATTTTAGGAGCAGTTAATTTTATTTCAACCATTTTAAATATGCGTAATCCTGGTCAAAGTATGTATAGAATACCATTGTTCGTATGATCTATTTTTGTAACGGCATTTTTACTTTTATTAGCAGTTCCAGTTTTAGCAGGCGCTATTACAATGCTTTTAACAGATCGTAACTTTAATACATCATTCTTTGATCCAGCAGGAGGAGGAGACCCTGTATTATACCAACATTTATT
MBPK_001094151	ATTAAGTTCGATACAAAGTCATTCGGGTGGTGCAGTAGATTTAGCTATTTTTAGTTTACATCTTTCAGGTGCGTCTTCTATTTTAGGAGCAGTTAATTTTATTTCAACCATTTTAAATATGCGTAATCCTGGTCAAAGTATGTATAGAATACCATTGTTCGTATGATCTATTTTTGTAACGGCATTTTTACTTTTATTAGCAGTTCCAGTTTTAGCAGGCGCTATTACAATGCTTTTAACAGATCGTAACTTTAATACATCATTCTTTGATCCAGCAGGAGGAGGAGACCCTGTATTATACCAACATTTATTT
MBPK_003951097	TTTAGGTTCGATACAAAGTCATTCGGGTGGTGCAGTAGATTTAGCTATTTTTAGTTTACATCTTTCAGGTGCGTCTTCTATTTTAGGAGCAGTTAATTTTATTTCAACCATTTTAAATATGCGTAATCCTGGTCAAAGTATGTATAGAATACCATTGTTCGTATGATCTATTTTTGTAACGGCATTTTTACTTTTATTAGCAGTTCCAGTTTTAGCAGGCGCTATTACAATGCTTTTAACAGATCGTAACTTTAATACATCATTCTTTGATCCAGCAGGAGGAGGAGACCCTGTATTATACCAACATTTATTT
MBPK_000258387	TTAAGTTCAATACAAAGTCATTCCGGAGGTGCTGTGGATTTAGCAATTTTTAGTTTACATTTATCAGGAGCCTCATCAATTTTGGGTGCAGTTAATTTTATTTCTACTATTTTAAATATGCGTAGTCCTGGGCAAAGTATGTATAGAATACCTTTATTTGTATGATCAATTTTTGTAACAGCATTCTTGCTTTTATTAGCAGTACCAGTGTTGGCAGGAGCTATTACTATGTTATTAACAGATAGGAATTTTAATACTTCATTTTTTGATCCAGCAGGCGGTGGTGATCCAGTATTATATCAACATTTGTTT
MBPK_000137961	TTTGAGTTCAATCCAAAGCCATTCAGGAGGTGCTGTAGATTTAGCTATATTCAGCTTACATATATCAGGAGCTTCTTCAATTTTAGGAGCAGTTAATTTTATTTCTACTATTTTAAATATGCGTAGTCCAGGGCAGAGTATGTACAGAATACCTTTATTCGTATGATCTATTTTTGTGACAGCTTTTTTGCTTTTATTGGCAGTACCTGTATTAGCAGGGGCAATTACGATGCTTTTAACAGACCGTAATTTTAACACTTCATTTTTTGATCCAGCAGGAGGTGGAGATCCCGTATTATATCAACATTTATT
MBPK_000086829	TTTAAGTTCAATACAAAGTCATTCGGGTGGTGCAGTAGATTTAGCTATTTTTAGTTTACATCTTTCAGGTGCGTCTTCTATTTTAGGAGCAGTTAATTTTATTTCAACCATTTTAAATATGCGTAATCCTGGTCAAAGTATGTATAGAATACCATTGTTCGTATGATCTATTTTTGTAACGGCATTTTTACTTTTATTAGCAGTTCCAGTTTTAGCAGGCGCTATTACAATGCTTTTAACAGATCGTAACTTTAATACATCATTCTTTGATCCAGCAGGAGGAGGAGACCCTGTATTATACCAACATTTATTT
MBPK_000182934	TTTAAGCTCAATACAGAGTCATTCAGGAGCAGCAGTAGATTTAGCAATTTTTAGTTTACATTTATCAGGAGCAGCATCAATTTTAGGAGCTGTAAATTTTATTTCTACTATTTTAAATATGAGAAACCCTGGACAAAGTATGTATAGGATGCCTTTATTTGTTTGGTCTATATTTGTAACAGCTTTTTTATTATTGTTAGCAGTGCCTGTTTTAGCAGGAGCTATTACAATGTTATTGACAGATCGTAATTTTAATACTTCATTTTTTGATCCAGCGGGAGGAGGTGATCCTATTTTATACCAACATTTATTT
MBPK_001124660	TTTAAGTTCTATACAAAGTCATTCGGGTGGTGCAGTAGATTTAGCTATTTTTAGTTTACATCTTTCAGGTGCGTCTTCTATTTTAGGAGCAGTTAATTTTATTTCAACCATTTTAAATATGCGTAATCCTGGTCAAAGTATGTATAGAATACCATTGTTCGTATGATCTATTTTTGTAACGGCATTTTTACTTTTATTAGCAGTTCCAGTTTTAGCAGGCGCTATTACAATGCTTTTAACAGATCGTAACTTTAATACATCATTCTTTGATCCAGCAGGAGGAGGAGACCCTGTATTATACCAACATTTATTT
MBPK_001853080	TTTGAGTTCAATTCAAAGTCATTCTGGCGGTGCGATAGATTTAGCTATTTTTAGCTTACATTTATCAGGAGCTTCATCAATTTTAGGAGCTGTTAATTTTATTTCTACAATTTTAAATATGCGTAGTCTAGGCCAGAGCATGTATAGAATTCCATTATTCGTTTGATCTATCTTTGTAACTGCATTTTTACTTTTACTTGCAGTTCCTGTATTAGCAGGAGCAATTACTATGCTTTTAACCGATCGTAATTTTAACACATCATTCTTTGACCCTGCAGGAGGAGGAGATCCTGTATTATATCAACATTTATTC
MBPK_001692653	TTTTAGTTCGATACAAAGTCATTCGGGTGGTGCAGTAGATTTAGCTATTTTTAGTTTACATCTTTCAGGTGCGTCTTCTATTTTAGGAGCAGTTAATTTTATTTCAACCATTTTAAATATGCGTAATCCTGGTCAAAGTATGTATAGAATACCATTGTTCGTATGATCTATTTTTGTAACGGCATTTTTACTTTTATTAGCAGTTCCAGTTTTAGCAGGCGCTATTACAATGCTTTTAACAGATCGTAACTTTAATACATCATTCTTTGATCCAGCAGGAGGAGGAGACCCTGTATTATACCAACATTTATTT
MBPK_000407859	TTTAAGTTCAATACAAAGTCATTCAGGAGGAGCTGTAGATTTAGCTATTTTTAGCTTACATTTATCAGGAGCATCTTCAATTTTAGGTGCAGTTAATTTCATTTCAACTATTTTAAATATGCGTAGTCCAGGCCAAAGTATGTATAGAATACCATTATTTGTTTGATCTATTTTTGTAACAGCTTTTTTACTTTTATTAGCAGTTCCTGTGTTAGCTGGTGCTATTACTATGTTATTAACAGATCGAAATTTTAATACATCATTTTTTGATCCAGCAGGGGGTGGAGATCCTGTTTTATATCAGCACTTGTTT
MBPK_000082726	TTTAAGATCGATACAAAGTCATTCGGGTGGTGCAGTAGATTTAGCTATTTTTAGTTTACATCTTTCAGGTGCGTCTTCTATTTTAGGAGCAGTTAATTTTATTTCAACCATTTTAAATATGCGTAATCCTGGTCAAAGTATGTATAGAATACCATTGTTCGTATGATCTATTTTTGTAACGGCATTTTTACTTTTATTAGCAGTTCCAGTTTTAGCAGGCGCTATTACAATGCTTTTAACAGATCGTAACTTTAATACATCATTCTTTGATCCAGCAGGAGGAGGAGACCCTGTATTATACCAACATTTATTT
MBPK_001182026	TTTAAGTTCGATTCAAAGTCATTCGGGTGGTGCAGTAGATTTAGCTATTTTTAGTTTACATCTTTCAGGTGCGTCTTCTATTTTAGGAGCAGTTAATTTTATTTCAACCATTTTAAATATGCGTAATCCTGGTCAAAGTATGTATAGAATACCATTGTTCGTATGATCTATTTTTGTAACGGCATTTTTACTTTTATTAGCAGTTCCAGTTTTAGCAGGCGCTATTACAATGCTTTTAACAGATCGTAACTTTAATACATCATTCTTTGATCCAGCAGGAGGAGGAGACCCTGTATTATACCAACATTTATTT
MBPK_002465978	TTTGAGTTCAATACAAAGTCATTCGGGTGGTGCAGTAGATTTAGCTATTTTTAGTTTACATCTTTCAGGTGCGTCTTCTATTTTAGGAGCGGTTAATTTTATTTCAACCATTTTAAATATGCGTAATCCTGGTCAAAGTATGTATAGAATACCATTGTTCGTATGATCTATTTTTGTAACGGCATTTTTACTTTTATTAGCAGTTCCAGTTTTAGCAGGCGCTATTACAATGCTTTTAACAGATCGTAACTTTAATACATCATTCTTTGATCCAGCAGGAGGAGGAGACCCTGTATTATACCAACATTTATTT
MBPK_000003563	TTTAAGTTCAATACAAAGTCATTCTGGAGGTGCTGTGGATTTAGCAATTTTTAGTTTACATTTATCAGGAGCCTCATCAATTTTGGGTGCAGTTAATTTTATTTCTACTATTTTAAATATGCGTAGTCCTGGGCAAAGTATGTATAGAATACCTTTATTTGTATGATCAATTTTTGTAACAGCATTCTTGCTTTTATTAGCAGTACCAGTGTTGGCAGGAGCTATTACTATGTTATTAACAGATAGGAATTTTAATACTTCATTTTTTGATCCAGCAGGCGGTGGTGATCCAGTATTATATCAACATTTGTTT
MBPK_000704182	TTCAAGTTCGATACAAAGTCATTCGGGTGGTGCAGTAGATTTAGCTATTTTTAGTTTACATCTTTCAGGTGCGTCTTCTATTTTAGGAGCAGTTAATTTTATTTCAACCATTTTAAATATGCGTAATCCTGGTCAAAGTATGTATAGAATACCATTGTTCGTATGATCTATTTTTGTAACGGCATTTTTACTTTTATTAGCAGTTCCAGTTTTAGCAGGCGCTATTACAATGCTTTTAACAGATCGTAACTTTAATACATCATTCTTTGATCCAGCAGGAGGAGGAGACCCTGTATTATACCAACATTTATTT
MBPK_003010849	TTGAGTTCAATTCAAAGTCATTCTGGTGGTGCGATAGATTTAGCTATTTTTAGCTTACATTTATCAGGAGCTTCATCAATTTTAGGAGCTGTTAATTTTATTTCTACAATTTTAAATATGCGTAGTCTAGGCCAGAGCATGTATAGAATTCCATTATTCGTTTGATCTATCTTTGTAACTGCATTTTTACTTTTACTTGCAGTTCCTTTATTAGCAGGAGCAATTACTATGCTTTTAACCGATCGTAATTTTAACACATCATTCTTTGACCCTGCAGGAGGAGGAGATCCTGTATTATATCAACATTTATTC
MBPK_000953394	TTTAAGTTCGATGCAAAGTCATTCGGGTGGTGCAGTAGATTTAGCTATTTTTAGTTTACATCTTTCAGGTGCGTCTTCTATTTTAGGAGCAGTTAATTTTATTTCAACCATTTTAAATATGCGTAATCCTGGTCAAAGTATGTATAGAATACCATTGTTCGTATGATCTATTTTTGTAACGGCATTTTTACTTTTATTAGCAGTTCCAGTTTTAGCAGGCGCTATTACAATGCTTTTAACAGATCGTAACTTTAATACATCATTCTTTGATCCAGCAGGAGGAGGAGACCCTGTATTATACCAACATTTATTT
MBPK_000400566	TTTAAATTCGATACAAAGTCATTCGGGTGGTGCAGTAGATTTAGCTATTTTTAGTTTACATCTTTCAGGTGCGTCTTCTATTTTAGGAGCAGTTAATTTTATTTCAACCATTTTAAATATGCGTAATCCTGGTCAAAGTATGTATCGAATACCATTGTTCGTATGATCTATTTTTGTAACGGCATTTTTACTTTTATTAGCAGTTCCAGTTTTAGCAGGCGCTATTACAATGCTTTTAACAGATCGTAACTTTAATACATCATTCTTTGATCCAGCAGGAGGAGGAGACCCTGTATTATACCAACATTTATTT
MBPK_002041494	TTTCAGTTCGATACAAAGTCATTCGGGTGGTGCAGTAGATTTAGCTATTTTTAGTTTACATCTTTCAGGTGCGTCTTCTATTTTAGGAGCAGTTAATTTTATTTCAACCATTTTAAATATGCGTAATCCTGGTCAAAGTATGTATAGAATACCATTGTTCGTATGATCTATTTTTGTAACGGCATTTTTACTTTTATTAGCAGTTCCAGTTTTAGCAGGCGCTATTACAATGCTTTTAACAGATCGTAACTTTAATACATCATTCTTTGATCCAGCAGGAGGAGGAGACCCTGTATTATACCAACATTTATTT
MBPK_001421475	TTTAAGTTCAATTCAAAGTCATTCTGGTGGTGCGATAGATTTAGCTATTTTTAGCTTACATTTATCAGGAGCTTCATCAATTTTAGGAGCTGTTAATTTTATTTCTACAATTTTAAATATGCGTAGTCTAGGCCAGAGCATGTATAGAATTCCATTATTCGTTTGATCTATCTTTGTAACTGCATTTTTACTTTTACTTGCAGTTCCTGTATTAGCAGGAGCAATTACTATGCTTTTAACCGATCGTAATTTTAACACATCATTCTTTGACCCTGCGGGAGGAGGAGATCCTGTATTATATCAACATTTATTC
MBPK_000887229	TCTGAGTTCAATTCAAAGTCATTCTGGTGGTGCGATAGATTTAGCTATTTTTAGCTTACATTTATCAGGAGCTTCATCAATTTTAGGAGCTGTTAATTTTATTTCTACAATTTTAAATATGCGTAGTCTAGGCCAGAGCATGTATAGAATTCCATTATTCGTTTGATCTATCTTTGTAACTGCATTTTTACTTTTACTTGCAGTTCCTGTATTAGCAGGAGCAATTACTATGCTTTTAACCGATCGTAATTTTAACACATCATTCTTTGACCCTGCAGGAGGAGGAGATCCTGTATTATATCAACATTTATTC
MBPK_002992183	TTTAAGTTAGATACAAAGTCATTCGGGTGGTGCAGTAGATTTAGCTATTTTTAGTTTACATCTTTCAGGTGCGTCTTCTATTTTAGGAGCAGTTAATTTTATTTCAACCATTTTAAATATGCGTAATCCTGGTCAAAGTATGTATAGAATACCATTGTTCGTATGATCTATTTTTGTAACGGCATTTTTACTTTTATTAGCAGTTCCAGTTTTAGCAGGCGCTATTACAATGCTTTTAACAGATCGTAACTTTAATACATCATTCTTTGATCCAGCAGGAGGAGGAGACCCTGTATTATACCAACATTTATTT
MBPK_000964304	TTAAAGTTCGATACAAAGTCATTCGGGTGGTGCAGTAGATTTAGCTATTTTTAGTTTACATCTTTCAGGTGCGTCTTCTATTTTAGGAGCAGTTAATTTTATTTCAACCATTTTAAATATGCGTAATCCTGGTCAAAGTATGTATAGAATACCATTGTTCGTATGATCTATTTTTGTAACGGCATTTTTACTTTTATTAGCAGTTCCAGTTTTAGCAGGCGCTATTACAATGCTTTTAACAGATCGTAACTTTAATACATCATTCTTTGATCCAGCAGGAGGAGGAGACCCTGTATTATACCAACATTTATTT
MBPK_000009464	TTTGAGTTCAATTCAAAGTCATTCCGGTGGTGCGATAGATTTAGCTATTTTTAGCTTACATTTATCAGGAGCTTCATCAATTTTAGGAGCTGTTAATTTTATTTCTACAATTTTAAATATGCGTAGTCTAGGCCAGAGCATGTATAGAATTCCATTATTCGTTTGATCTATCTTTGTAACTGCATTTTTACTTTTACTTGCAGTTCCTGTATTAGCAGGAGCAATTACTATGCTTTTAACCGATCGTAATTTTAACACATCATTCTTTGACCCTGCAGGAGGAGGAGATCCTGTATTATATCAACATTTATTC
MBPK_000035130	TCTTAGTTCGATCCAAAGCCATTCGGGTGGTGCCGTAGATCTAGCTATATTTAGCCTTCATTTAGCAGGAGCTTCTTCGATTCTAGGTGCTGTGAACTTTATTTCAACTATTTTAAATATGCGTAGTCCTGGTCAAAGTATGTATAGAATACCCTTATTTGTTTGATCCATATTTGTAACTGCATTTTTACTTTTATTAGCAGTTCCAGTATTAGCAGGTGCTATTACAATGTTATTAACTGATCGAAACTTTAACACCTCGTTTTTTGATCCAGCAGGTGGGGGTGATCCGGTTTTATATCAACATTTATTT
MBPK_000050846	TTTGAGCTCTATCCAAAGTCATTCTGGTGCTGCTGTAGATTTAGCAATTTTTAGTCTTCATTTAGCTGGTGCTTCTTCAATTTTAGGTGCAGTTAATTTCATATCAACTATTCTAAATATGCGTAGTCCAGGCCAAAGTATGTACAGAATTCCTTTGTTTGTTTGATCTATTTTTGTTACAGCTTTTTTACTTCTCTTAGCAGTTCCTGTTTTGGCAGGTGCAATAACTATGCTTTTAACTGATCGTAATTTTAATACCTCTTTCTTTGATCCAGCAGGTGGTGGGGATCCTGTTTTATATCAACATTTATT
MBPK_000362972	TCTAAGTTCAATTCAAAGTCATTCTGGAGCAGCTGTAGATTTAGCAATTTTTAGCCTTCATTTAGCAGGTGCGTCTTCAATTTTAGGAGCGGTTAATTTTATATCAACTATTTTAAATATGCGTAGTCCAGGTCAAACTATGTATAGAATTCCTTTGTTTGTTTGATCTATTTTTGTTACTGCGTTTTTACTTTTATTAGCCGTTCCTGTTTTAGCAGGTGCAATAACTATGCTTTTGACTGATCGTAATTTTAATACTTCTTTCTTTGATCCAGCAGGTGGGGGTGATCCGGTTTTATATCAACATTTGTTT
MBPK_001128933	CTTGAGTTCAATTCAAAGCCATTCTGGCGCAGCTGTGGATCTAGCAATTTTTAGTCTTCATTTAGCGGGAGCTTCTTCAATTTTAGGAGCTGTTAATTTTATATCAACTATTTTAAATATGCGTAGTCCAGGTCAAACCATGTATAGAATTCCTTTATTTGTTTGATCTATTTTTGTTACTGCGCTTTTACTTTTATTAGCCGTTCCTGTTTTAGCAGGTGCGATAACTATGCTTTTAACTGACCGTAATTTTAATACTTCTTTCTTTGATCCAGCGGGCGGCGGTGACCCGGTTTTATATCAACATTTGTTT
MBPK_000065237	TTGAGTTCAATTCAAAGCCATTCTGGCGCAGCTGTGGATCTAGCAATTTTTAGTCTTCATTTAGCGGGAGCTTCTTCAATTTTAGGAGCTGTTAATTTTATATCAACTATTTTAAATATGCGTAGTCCAGGTCAAACCATGTATAGAATTCCTTTATTTGTTTGATCTATTTTTGTTACTGCGCTTTTACTTTTATTAGCCGTTCCTGTTTTAGCAGGTGCGATAACTATGCTTTTAACTGACCGTAATTTTAATACTTCTTTCTTTGATCCAGCGGGCGGCGGTGACCCGGTTTTATATCAACATTTGTT
MBPK_001191949	TTTGAGTTCTATTCAAAGTCATTCTGGTGCTGCTGTAGATTTAGCAATTTTTAGCCTTCATTTAGCAGGTGCTTCTTCAATTTTAGGAGCCGTTAATTTTATATCAACTATTTTAAATATGCGTAGCCCAGGTCAAAGTATGTATAGAATTCCTTTATTTGTTTGATCTATTTTTGTTACAGCTTTTTTGCTTTTATTAGCTGTTCCTGTTTTAGCAGGTGCGATAACTATGCTTTTAACTGATCGTAATTTTAATACTTCTTTTTTTGACCCAGCAGGTGGAGGGGATCCTGTTTTATATCAACATTTGTTT
MBPK_000013547	TTTGAGTTCTATCCAAAGTCATTCTGGTGCTGCTGTAGATTTAGCAATTTTTAGCCTTCATTTAGCAGGAGCTTCTTCAATTTTAGGAGCTGTTAATTTTATATCAACTATTTTAAATATGCGTAGTCCAGGTCAAAGTATGTATAGAATTCCTTTATTTGTTTGATCTATCTTTGTTACAGCTTTTTTACTTTTATTAGCAGTTCCTGTTTTAGCAGGCGCGATAACTATGCTTTTAACTGATCGTAATTTTAATACTGCTTTCTTTGATCCGGCAGGAGGAGGTGATCCTATTTTATATCAACATTTATTT
MBPK_000653717	GCTAAGTTCAATTCAAAGTCACTCTGGAGGATCTGTAGATTTAGCAATATTTAGTCTTCATTTATCAGGAGCTTCTTCTATTTTAGGAGCTGTTAATTTTATATCTACAATTTTAAATATGCGTAGTCCAGGTCAAAGTATGTATAGAATTCCTTTATTTGTATGATCTATTTTTGTAACAGCATTTTTACTTTTATTAGCTGTACCTGTTTTAGCGGGAGCAATCACAATGTTATTGACAGATCGTAATTTTAATACATCTTTTTTTGACCCTGCTGGAGGAGGAGATCCTATTTTATACCAACATCTTTT
MBPK_003771732	CTTTAAGTTCTATTCAAAGCCATTCTGGTGGTGCAATTGATTTAGCAATTTTTAGCCTTCATTTAGCTGGAGCATCATCTATTTTAGGAGCAGTTAATTTTATTTCTACTATTTTAAATATGCGTAGACCAGGACAAAATATGTATAGAATTCCATTATTTGTTTGATCAATATTTGTAACAGCATTTTTACTTTTATTAGCTGTTCCTGTATTAGCAGGAGCTATTACAATGCTTTTAACTGATCGAAATTTTAATACTTCATTTTTTGATCCAGCTGGAGGCGGAGATCCTATTTTATATCAACATCTTTT
MBPK_000025988	ATTAAGTTCAATTCAAAGTCATTCTGGAGGTGCAATAGATTTAGCAATTTTTAGTCTTCATTTAGCAGGTGCATCTTCGATTTTAGGAGCAGTAAATTTTATTTCTACTATTTTGAATATGCGTAATCCTGGACAGAGTATGTATAGAATCCCATTATTTGTTTGATCTATATTTGTAACTGCATGTTTGCTTTTATTGGCTGTTCCTGTATTAGCGGGAGCAATTACAATGCTTTTAACAGACCGTAATTTTAATACTTCTTTTTTTGATCCAGCTGGTGGTGGTGATCCTATTTTATATCAGCATCTTTTT
MBPK_000454186	ATTAAGTTCAATTCAAAGCCACTCTGGCGGTGCTATTGATTTAGCAATTTTTAGTTTACATCTAGCAGGGGCATCATCTATTTTAGGTGCAGTAAATTTTATTTCTACAATTATAAATATGCGTAGCCCTGGCCAAAGTATGTATAGAATTCCATTATTTGTTTGGTCTATTTTTGTTACTGCATTTTTATTATTATTAGCAGTTCCAGTATTAGCTGGAGCTATCACAATGCTTTTAACTGATCGTAATTTTAATACTTCGTTTTTTGATCCGGCAGGTGGTGGTGATCCTATTTTATACCAACATCTTTT
MBPK_000543136	TTTAGGCTCAATACAAAGTCATTCAGGAGGTGCCATAGATTTAGCAATCTTTAGTTTGCATATTTCAGGGGCATCTTCAATTTTAGGAGCTGTTAATTTCATTTCAACTATTTTAAATATGCGTAGTCCAGGACAAAGCATGTATAGAATACCTTTATTTGTATGGTCTATATTTGTAACAGCATTTTTACTTTTATTAGCTGTGCCTGTATTAGCAGGGGCTATTACTATGCTTTTAACAGACCGTAACTTTAATACTTCGTTTTTTGACCCTGCTGGAGGAGGAGATCCTGTATTATATCAACATCTCTTC
MBPK_000481526	TTTAAGTTCAATACAAAGCCATTCTGGAGCTTCCGTAGATCTAGCTATATTTAGTTTACATTTATCCGGAGCATCTTCTATTTTAGGAGCAGTTAACTTTATATCTACAATAATAAATATGCGTAATCCTGGCCAAAGTATGTATAGAATACCACTATTTGTTTGATCTATTTTTGTTACAGCCTTTTTACTTTTATTAGCTGTTCCTGTTTTAGCAGGTGCAATTACTATGCTTTTAACTGATAGGAATTTTAATACATCCTTTTTTGATCCTGCAGGAGGAGGAGATCCTATTTTGTATCAGCATTTATT
MBPK_001734301	TTTAAGTTCTATCCAAAGTCATTCAGGAGGAGCTATAGATTTAGCAATTTTTAGCCTTCATTTAGCAGGAGCATCTTCGATTTTAGGAGCGGTTAATTTTATTTCTACTATTTTAAATATGCGTAGTCCTGGACAAAGTATGTATAGAATTCCTTTATTTGTATGATCGATTTTTGTAACAGCTTTTTTACTTTTATTGGCGGTTCCAGTTTTAGCAGGAGCAATTACTATGTTATTAACTGATCGTAATTTCAATACTTCTTTTTTTGATCCAGCAGGGGGAGGAGATCCTATTTTATATCAACATTTATTT
MBPK_000379973	TTTAAGTTCAATTCAAAGTCACTCAGGAGGAGCAGTAGATTTAGCTATATTTAGCTTACATTTATCAGGAGCGTCTTCGATTTTAGGAGCAGTAAACTTTATTTCAACTATTTTAAATATGCGTAGTCCAGGCCAAAGCATGTATCGTATACCTTTATTTGTATGATCTATCTTTGTAACTGCATTTTTACTTTTATTAGCGGTACCAGTATTAGCAGGTGCTATTACAATGTTGTTAACTGATCGTAATTTTAATACTTCTTTTTTTGATCCTGCAGGTGGAGGCGATCCTGTCTTATATCAACATTTATTT
MBPK_000628746	ATTAAGCTCAATTCAAAGTCATTCAGGTGGTGCTATTGATTTAGCAATTTTTAGTCTTCATTTATCAGGCGCTTCATCAATTTTGGGAGCGGTGAATTTTATTTCAACTATTTTAAATATGCGCAGTCCGGGACAAAGTATGTATAGAATACCTTTATTTGTTTGATCTATTTTTGTAACCGCATTTTTATTGTTATTAGCAGTTCCAGTTTTAGCTGGTGCTATTACTATGCTTTTGACTGACCGTAGTTTTAATACTTCATTTTTTGATCCAGCTGGTGGTGGCGATCCAGTTTTATATCAACATTTATTT
MBPK_000989538	TTTAAATTCTCTACAGAGTCATTCAGGAGGAGCTGTAGATTTAGCTATTTTTAGCTTGCATTTATCAGGGGCCTCTTCAATTTTAGGAGCTGTTAATTTTATTTCAACTATTTTAAATATGCGTAGTCCAGGGCAAAGCATGTATAGAATACCTTTATTTGTATGATCCATTTTTGTAACAGCTTTTTTACTTTTACTGGCAGTACCTGTATTAGCAGGAGCAATTACTATGCTTTTAACAGATCGTAATTTTAATACTTCATTTTTCGATCCTGCGGGTGGTGGAGATCCTATATTATATCAGCATTTATTT
MBPK_003332880	TTTGAGTTCCATTCAAAGTCATCCTGGTGGTGCGATAGATTTAGCTATTTTTAGCTTACATTTATCAGGAGCTTCATCAATTTTAGGAGCTGTTAATTTTATTTCTACAATTTTAAATATGCGTAGTCTAGGCCAGAGCATGTATAGAATTCCATTATTCGTTTGATCTATCTTTGTAACTGCATTTTTACTTTTACTTGCAGTTCCTGTATTAGCAGGAGCAATTACTATGCTTTTAACCGATCGTAATTTTAACACATCATTCTTTGACCCTGCAGGAGGAGGAGATCCTGTATTATATCAACATTTATTC
MBPK_000325141	CTTTAAGTTCTATACAGAGTCATTCAGGAGGAGCTGTAGATTTAGCTATTTTTAGCTTGCATTTATCAGGGGCCTCTTCAATTTTAGGAGCTGTTAATTTTATTTCAACTATTTTAAATATGCGTAGTCCAGGGCAAAGCATGTATAGAATACCTTTATTTGTATGATCCATTTTTGTAACAGCTTTTTCACTTTTACTGGCAGTACCTGTATTAGCAGGAGCAATTACTATGCTTTTAACAGATCGTAATTTTAATACTTCATTTTTCGATCCTGCGGGTGGTGGAGATCCTATATTATATCAGCATTTATTT
MBPK_000390096	TTTAAGTTCTATAAAGAGTCATTCAGGAGGAGCTGTAGATTTAGCTATTTTTAGCTTGCATTTATCAGGGGCCTCTTCAATTTTAGGAGCTGTTAATTTTATTTCAACTATTTTAAATATGCGTAGTCCAGGGCAAAGCATGTATAGAATACCTTTATTTGTATGATCCATTTTTGTAACAGCTTTTTTACTTTTACTGGCAGTACCTGTATTAGCAGGAGCAATTACTATGCTTTTAACAGATCGTAATTTTAATACTTCATTTTTCGATCCTGCGGGTGGTGGAGATCCTATATTATATCAGCATTTATT
MBPK_003210424	TAAGCTCAATTCAAAGTCATTCAGGTGGCGCTATTGATTTAGCAATTTTTAGTCTTCATTTATCAGGCGCTTCATCAATTTTGGGAGCGGTGAATTTTATTTCAACTATTTTAAATATGCGCAGTCCGGGACAAAGTATGTATAGAATACCTTTATTTGTTTGATCTATTTTTGTAACCGCATTTTTATTGTTATTAGCAGTTCCAGTTTTAGCTGGTGCTATTACTATGCTTTTGACTGACCGTAATTTTAATACTTCATTTTTTGATCCAGCTGGTGGTGGCGATCCAGTTTTATATCAACATTTATTT
MBPK_001060944	TTTAGGCTCAATTCAAAGTCATTCAGGTGGTGCTATTGATTTAGCAATTTTTAGTCTTCATTTATCAGGCGCTTCATCAATTTTGGGAGCGGTGAATTTTATTTCAACTATTTTAAATATGCGCAGTCCGGGACAAAGTATGTATAGAATACCTTTATTTGTTTGATCTATTTTTGTAACCGCATTTTTATTGTTATTAGCAGTTCCAGTTTTAGCTGGTGCTATTACTATGCTTTTGACTGACCGTAATTTTAATACTTCATTTTTTGATCCAGCTGGTGGTGGCGATCCAGTTTTATATCAACATTTATTT
MBPK_001795787	TTTAAGTTCAATACAGAGTCATTCAGGAGGAGCTGTAGATTTAGCTATTTTTAGCTTGCATTTATCAGGGGCCTCTTCAATTTTAGGAGCTGTTAATTTTATTTCAACTATTTTAAATATGCGTAGTCCAGGGCAAAGCATGTATAGAATACCTTTATTTGTATGATCCATTTTTGTAACAGCTTTTTTACTTTTACTGGCAGTACCTGTATTAGCAGGAGCAATTACTATGCTTTTAACAGATCGTAATTTTAATACTTCATTTTTCGATCCTGCGGGTGGTGGAGATCCTATATTATATCAGCATTTATTT
MBPK_000121909	TTTAAGTTCTATACCGAGTCATTCAGGAGGAGCTGTAGATTTAGCTATTTTTAGCTTGCATTTATCAGGGGCCTCTTCAATTTTAGGAGCTGTTAATTTTATTTCAACTATTTTAAATATGCGTCGTCCAGGGCAAAGCATGTATAGAATACCTTTATTTGTATGATCCATTTTTGTAACAGCTTTTTTACTTTTACTGGCAGTACCTGTATTAGCAGGAGCAATTACTATGCTTTTAACAGATCGTAATTTTAATACTTCATTTTTCGATCCTGCGGGTGGTGGAGATCCTATATTATATCAGCATTTATTT
MBPK_001373170	TTTAAGTTCTATTCAGAGTCATTCAGGAGGAGCTGTAGATTTAGCTATTTTTAGCTTGCATTTATCAGGGGCCTCTTCAATTTTAGGAGCTGTTAATTTTATTTCAACTATTTTAAATATGTGTAGTCCAGGGCAAAGAATGTATAGAATACAGTTATTTGTATGATCCATTTTTGTAACAGCTTTTTTACTTTTACTGGCAGTACCTGTAGTAACAGTAGCTATTACTATGCTTTTAACAGATCGTAATTTTAATACTTCATTTTTCGATCCTGCGGGTAGTGGAGATCCTATATTATATCAGCATTTATTT
MBPK_002053457	TTTTAGTTCAATTCATAGTCATTCTGGTGGTGCGATAGCTTTAGCTATTTTTAGCTTACATTTATCAGGAGCTTCATCAATTTTAGGAGCTGTTAATTTTATTTCTACAATTTTAAATATGCGTAGTCTAGGCCAGAGCATGTATAGAATTCCATTATTCGTTTGATCTATCTTTGTAACTGCATTTTTACTTTTACTTGCAGTTCCTGTATTAGCAGGAGCAATTACTATGCTTTTAACCGATCGTAATTTTAACACATCATTCTTTGACCCTGCAGGAGGAGGAGATCCTGTATTATATCAACATTTATTC
MBPK_002590453	TTTAAGTTCTATACAGAATCATTCAGGAGGAGCTGTAGATTTAGCTATTTTTAGCTTGCATTTATCAGGGGCCTCTTCAATTTTAGGAGCTGTTAATTTTATTTCAACTATTTTAAATATGCGTAGTCCAGGGCAAAGCATGTATAGAATACCTTTATTTGTATGATCCATTTTTGTAACAGCTTTTTTACTTTTACTGGCAGTACCTGTATTAGCAGGAGCAATTACTATGCTTTTAACAGATCGTAATTTTAATACTTCATTTTTCGATCCTGCGGGTGGTGGAGATCCTATATTATATCAGCATTTATTT
MBPK_001856539	TTTAAGTTTTATTAAGAGTCATTCTGGTGCTGCTGTAGATTTAGCTATTTTTAGCCTTCATTTAGCAGGAGCTTCATCTATTTTAGGGGCAGTTAATTTTATTTCAACTATTTTAAATATGCGTAGTCCAGGACAAAGTATGTATAGAATTCCTTTATTTGTTTGGTCTATTTTTGTGACAGCTTTTTTGCTTTTATTAGCAGTTCCTGTTTTAGCTGGTGCTATAACTATGCTTTTGACTGATCGTAATTTCAATACTTCATTTTTTGATCCGGCTGGTGGTGGTGATCCTATTTTATATCAACATTTATTT
MBPK_001885663	ATTAAGTTCAATTCAAAGTCATTCCGGAGGTGCCGTAGATCTTGCAATATTTAGTTTACATATATCAGGAGCTTCATCAATTTTAGGTGCAGTCAATTTTATTTCTACGATTTTAAATATGCGTAATCCTGGACAGAGTATGTATCGTATGCCATTATTTGTGTGATCTATTTTTATTACAGCTTTTTTATTGTTATTAGCTGTTCCAGTTTTAGCGGGAGCTATTACAATGCTTTTAACTGATCGTAATTTTAATACAGCATTTTTTGACCCCGCTGGTGGTGGGGATCCTATTTTATATCAGCATCTTT
MBPK_000148198	TTTAAGTTCTATTCAAAGCCACTCAGGTGGTGCAATAGACTTAGCAATTTTTAGCCTCCATTTAGCTGGAGCGTCTTCGATTTTGGGGGCAATAAATTTTATTTCTACTATTTTAAATATGCGAAATTCTGGTCAAAGCATGTACAGATTGCCGTTATTTGTTTGATCTATTTTTGTAACTGCATTTTTACTTTTATTAGCCGTACCTGTTTTAGCAGGGGCGATTACAATGCTTTTAACTGATCGGAATTTTAATACGTCTTTTTTTGATCCAGCAGGTGGGGGAGACCCAGTTTTATACCAACATCTGTTT
MBPK_000212354	TCTAAGTTCAATTCAAAGCCATTCAGGTGGTGCTGTAGATTTAGCAATTTTTAGCCTTCATTTGGCAGGGGCATCGTCTATTTTAGGAGCAATCAATTTTATCTCTACTATTTTGAATATGCGTAATCCTGGCCAAAGTATGTACAGAATGCCATTATTTGTTTGGTCAATTTTTGTAACAGCATTTTTACTTTTATTAGCTGTACCTGTTTTAGCAGGGGCAATTACAATGCTCTTAACAGATCGTAATTTTAATACTTCTTTCTTTGATCCAGCGGGTGGTGGAGATCCAGTTTTATATCAACATTTATTT
MBPK_001735221	TCTAAGTTCAATACAAAGCCATTCAGGTGGTGCGGTCGACTTGGCAATTTTTAGTCTTCATTTAGCAGGAGCATCATCTATTCTAGGAGCAATAAATTTTATTTCTACTATTTTAAATATGCGTAATCCTGGCCAGAGTATGTACAGAATGCCGTTATTTGTTTGGTCTATTTTTGTAACAGCATTTTTACTTTTATTAGCTGTACCGGTTTTAGCAGGAGCGATTACAATGCTTTTAACTGACCGTAATTTCAATACTTCTTTCTTTGATCCAGCAGGTGGCGGAGATCCAATTTTATACCAACATTTATTT
MBPK_000004955	TTTGAGTTCTATACAAAGTCACTCAGGTGGTGCAGTAGATTTAGCAATTTTTAGTCTTCACTTAGCAGGAGCATCGTCGATTTTAGGAGCAATAAATTTTATTTCTACTATTTTAAATATGCGTAATCCTGGCCAAAGTATGTATAGAATGCCATTATTTGTTTGGTCTATTTTTGTAACAGCGTTTTTACTTCTATTAGCTGTACCAGTTTTAGCAGGAGCAATTACAATGCTTTTAACTGACCGTAATTTTAATACTTCTTTCTTTGATCCAGCAGGAGGCGGAGATCCAGTTTTATACCAACATTTATTT
MBPK_003428688	CCTTTAAGCTCTATTCAAAGTCATTCAGGTGGTGCAATAGACTTAGCAATTTTTAGCTTACATTTAGCTGGAGCGTCTTCTATTTTAGGAGCAATAAATTTTATTTCTACTATTTTAAATATGCGCAATTCTGGCCAAAGTATGTATAGAATGCCTTTATTTGTTTGATCTATTTTTGTAACAGCATTCTTGCTTCTATTAGCCGTACCTGTTTTAGCAGGGGCAATTACTATGCTTTTAACTGATCGAAATTTTAATACATCTTTCTTTGATCCAGCAGGTGGGGGAGATCCAATCTTATATCAACATTTGTTT
MBPK_002094527	TTTAAGCTCTATTCAAAGTCATTCAGGTGGTGCAATAGACTTAGCAATTTTTAGCTTACATTTAGCTGGAGCGTCTTCTATTTTAGGAGCAATAAATTTTATTTCTACTATTTTAAATATGCGCAATTCTGGCCAAAGTATGTATAGCATGCCTTTATTTGTTTGATCTATTTTTGTAACAGCATTCTTGCTTCTATTAGCCGTACCTGTTTTAGCAGGGGCAATTACTATGCTTTTAACTGATCGAAATTTTAATACATCTTTCTTTGATCCAGCAGGTGGGGGAGATCCAATCTTATATCAACATTTGTT
MBPK_000229274	GTTAAGCTCAATCCAAAGCCATTCAGGAGGTGCAGTAGACTTAGCAATTTTTAGTCTTCATTTATCAGGAGCATCATCTATTTTAGGGGCCATAAACTTTATTTCTACGATTTTAAATATGCGTAATCCAGGACAAAGTATGTACCGAATGCCACTATTTGTTTGATCAATATTTGTAACAGCATTCTTGCTTTTATTAGCTGTGCCTGTTTTAGCAGGAGCAATCACAATGCTTTTAACTGACCGTAATTTTAATACTTCATTTTTTGATCCTGCCGGTGGTGGTGATCCAGTATTATACCAACATCTTTT
MBPK_000014243	TTTAAGTTCAATTCAAAGTCACTCAGGTGCTTCGGTAGATTTAGCAATTTTTAGTTTACATCTTTCAGGTGCATCGTCTATTTTAGGCGCAGTTAATTTCATATCAACAATTGTGAATATGCGAAATCCGGGGCAGAGTATGTACCGTATTCCGTTATTTGTCTGATCAATTTTTGTTACAGCAATTTTACTTTTATTGGCTGTTCCTGTATTAGCTGGGGCTATTACTATGCTTTTAACAGATCGTAATTTTAATACGGCATTTTTTGACCCTGCAGGAGGAGGTGATCCTATTTTATACCAGCATTTATT
MBPK_000007803	TTTAAGTTCAATTCAAAGTCACTCAGGTGCTTCGGTAGATTTAGCAATTTTTAGTTTACATCTTTCAGGTGCATCGTCTATTTTAGGCGCAGTTAATTTCATATCAACAATTGTGAATATGCGAAATCCGGGGCAGCGTATGTACCGTATTCCGTTATTTGTCTGATCAATTTTTGTTACAGCAATTTTACTTTTATTGGCTGTTCCTGTATTAGCTGGGGCTATTACTATGCTTTTAACAGATCGTAATTTTAATACGGCATTTTTTGACCCTGCAGGAGGAGGTGATCCTATTTTATACCAGCATTTATT
MBPK_000563564	TTTGAGTTCAATTCAAAGCCATTCAGGGGGAGCAATAGACTTGGCAATTTTTAGCCTTCATTTAGCAGGAGCATCGTCTATTTTAGGAGCAATTAATTTTATTTCTACTATCTTAAATATGCGTAATCCTGGTCAAAGTATGTACAGGATACCTTTATTTGTTTGATCTATTTTTGTAACGGCGTTCTTGCTTTTACTGGCTGTACCTGTTTTAGCAGGAGCAATTACGATGCTTTTAACTGATCGTAATTTCAATACATCTTTCTTTGACCCAGCAGGTGGTGGTGATCCAATTTTGTACCAGCATTTATTT
MBPK_001046498	TTTAAGTTCCATACAAAGTCATTCAGGAGGCGCTGTAGACTTGGCGATTTTTAGCCTTAGTTTATCAGGAGCATCTTCTATTCTAGGAGCAATCAATTTTATTTCTACTCTCTTAAACATGCGTAATACAGGTCAACGTATGTATAGAATGCCGCTATTCGTTTGATCTATTTTTGTAGCAGCATTTTTGCTATTATTAGCTGTTCCAGTTTTAGCAGGAGCAATTACAATGCTTCTAACGTATCGTAATTTTAATACTTCTTTCTTTGACCCGGCAGGTGGAGGAGATCCTGTCCTGTACCAACATTTATTT
MBPK_000283662	TTTAAGTTCAATACAAAGCCATTCAGGCGGTGCGGTCGACTTGGCAATTTTTAGCCTTCATTTAGCAGGAGCATCATCTATTCTAGGAGCAATAAATTTTATTTCTACTATTTTAAATATGCGTAATCCTGGCCAAAGTATGTACAGAATGCCGTTATTTGTTTGATCTATTTTTGTAACAGCATTTTTACTTTTATTAGCTGTACCGGTTTTAGCAGGAGCGATTACAATGCTTTTAACTGACCGTAATTTCAATACTTCTTTCTTTGATCCAGCAGGTGGCGGAGATCCAATTTTATATCAACATTTATTT
MBPK_003437200	TTTAAGTTCTATACAAAGTCATTCAGGGGCCGCAGTTGATTTAGCAATTTTTAGTTTACATTTATCGGGTGCTTCGTCAATTTTAGGTGCAATAAATTTTATATCTACAATTGTAAATATGCGTAATCCAGGGCAAAGTATGTATCGAATCCCTTTATTTGTATGATCTATTCTTGTTACAGCGTTTTTATTATTATTAGCTGTACCTGTTTTAGCTGGAGCGATAACAATGTTATTAACTGATAGAAACTTTAATACAGGTTTTTTTGACCCTTCTGGTGGAGGCGATCCAATTTTATATCAGCATTTATTT
MBPK_003840470	ATTGAGTTCTATTCAAAGTCACTCAGGAAGTGCTGTTGATTTAGTAATTTTTAGTTTACATCTTTCAGGAGCTTCTTCAGTATTAGGAGCAATTAATTTTATTACTACAATATTAAATATGAAAAGTCCTGGATTAAGTATGTTTCGCATGCCTCTTTTTGTTTGATCAATTTTTGTAACAGCATTTTTATTATTATTATCTATCCCTGTATTAGGTTCAGCTATTACCATGCTTCTTTGTGACAGAAATTTTAATACATCTTTTTTTGAAGTAGCTGGAGGAGGTGATCCTGTGTTATTTCAACATTTATT
MBPK_002359210	ATTAAGTGCTATTCAAAATCATTCTGGCGGAGCTGTTGATTTGACTATTTTTAGTTTGCATTTAGCAGGAGCTTCATCTGTTTTAGGCGCTATAAATTTTATTACAACTATATTAAATATGCGAAATATTGGACTTAGTATGTTCAGAATGCCTCTTTTTGTTTGAGCTGTATTTATAACAGCTTTTTTATTACTTTTAGCCATTCCTGTTTTAGGTTCTGCTATTACAATGTTATTAACTGATAGAAATTTTAATACTTCTTTCTTTGATGCTGCTGGCGGAGGAGATCCTATTTTATTCCAACATCTTTTT
MBPK_000104521	TCTAAGTTCAATACAAAGTCATTCTGGTGGAGCTGTTGATTTAACAATATTTAGTTTACATTTAGCCGGAGCCTCATCTGTTTTAGGTGCCATAAATTTTATTACAACAATTTTAAACATGAGAAATCCTGGACTTAGTATGTTTCGTATGCCCCTTTTCGTATGAGCTGTTTTTATAACAGCGGTTTTATTATTATTAGCAATTCCTGTTTTAGGATCAGCAATTACAATGCTATTAACTGATAGAAATTTTAATACATCTTTTTTTGATACAGCTGGGGGTGGAGATCCTATTTTATATCAACATTTATTT
MBPK_000125223	ATTAAGTGCTATTCAAAATCATTCTGGCGGAGCTGTTGATTTGACTATTTTTAGTTTGCATTTAGCAGGAGCTTCACCTGTTTTAGGCGCTATAAATTTTATTACAACTATATTAAATATGCGAAATATTGGACTTAGTATGTTCAGAATGCCTCTTTTTGTTTGAGCTGTATTTATAACAGCTTTTTTATTACTTTTAGCCATTCCTGTTTTAGGTTCTGCTATTACAATGTTATTAACTGATAGAAATTTTAATACTTCTTTCTTTGATGCTGCTGGCGGAGGAGATCCTATTTTATTCCAACATCTTTTT
MBPK_002552870	GCTAAGCTCAATTCAGAGTCATTCAGGAGGTGCTGTTGATTTAGCAATTTTTAGTTTACACCTTGCAGGAGCTTCATCGGTATTAGGCGCAATAAATTTTATTACGACTATATTAAATATGAAAAATCCTGGTATGAGTATGTTTCGTATGCCACTTTTTGTCTGATCAATTTTTTTAACAGCATTTTTGCTTTTATTAGCTATTCCTGTATTAGGGGCTTCAATTACAATGCTTTTAGCAGATCGAAATTTTAACACATCTTTCTTCGATGCTGCAGGAGGTGTAGACCCTGTATTATATCAACATTTATTT
MBPK_002335358	TTTAAGTTCTATACAAAGTCATTCAGGGGGAGCTGTTGATTTAGCAATTTTTAGCTTGCACTTATCAGGAGCAGCTTCTATATTAGGAGCAATAAATTTTATATCTACGATATTAAATATGAGAAACCCTGGACAAAGTATGTACCGAATGCCATTATTTGTATGGTCTATATTCGTAACTGCTTTTCTATTACTTTTGGCGGTACCAGTACTTGCAGGCGCAATCACAATGTTATTAACTGACCGAAACTTTAATACTTCATTTTTTGACCCTGCAGGCGGAGGTGACCCTGTACTATACCAACATTTATT
MBPK_000119408	TTTGAGCTCTATACAAAGTCATTCTGGTGGTGCAGTAGATTTAGCAATTTTTAGTTTACATTTATCAGGTGCAGCATCTATATTAGGTGCAGTTAATTTTATATCAACAATTTTAAATATGCGTAATCCAGGACAAAGTATGTATAGGATACCATTATTTGTTTGATCTATTTTTGTTACAGCATTTTTATTACTTTTAGCAGTACCTGTATTAGCAGGTGCAATAACTATGCTTTTAACAGATAGAAATTTTAATACATCATTTTTTGATCCTGCTGGAGGAGGAGATCCTGTTTTATATCAGCATTTATT
MBPK_000212464	TTTAAGTTCAATACAAAGCCATTCCGGTGGTTCAGTTGATCTAGCAATTTTTAGTTTACATTTATCTGGTGCGGCATCTATTTTAGGTGCAGTTAATTTTATATCAACAATACTAAATATGCGTAATCCGGGTCAAAGTATGTATAGAATGCCATTATTTGTTTGATCTATTTTTGTTACAGCATTTTTGTTACTTTTAGCAGTACCTGTATTAGCTGGTGCAATAACAATGCTTTTAACAGATAGAAACTTTAACACATCGTTTTTTGATCCAGCTGGTGGAGGAGATCCAGTTTTATATCAACACTTATT
MBPK_000063620	TTTAAGTTCAATACAAAGTCATTCTGGAGGTGCAGTAGACTTAGCAATTTTTAGTTTACATTTATCAGGTGCAGCTTCTATATTAGGAGCAGTTAATTTTATATCAACAATTTTAAATATGCGTAATCCTGGTCAAAGTATGTATAGAATGCCTTTATTTGTTTGATCCATTTTTGTTACAGCATTTTTGTTACTTTTAGCAGTACCCGTGTTAGCAGGTGCGATAACAATGCTTTTAACAGATAGAAACTTCAATACGTCATTTTTTGATCCTGCTGGTGGAGGTGATCCCGTTTTATATCAGCATTTATTT
MBPK_000455939	TTTAAGTTCAATACAAAGTCATTCAGGAGGTGCAGTAGATTTAGCAATTTTCAGTTTACATTTGTCAGGTGCAGCATCTATTTTAGGAGCAGTTAATTTTATATCAACAATACTAAATATGCGTAATCCTGGTCAAAGTATGTATAGAATACCTTTATTTGTTTGATCAATTTTTGTTACAGCATTTTTGTTACTTTTAGCAGTACCGGTATTAGCAGGTGCTATAACAATGCTTTTAACAGATAGAAATTTTAATACATCATTTTTTGATCCTGCTGGCGGAGGTGATCCTGTTTTGTACCAACACTTATT
MBPK_003717968	TTTAAGTTCTATTCAAAGTCATTCAGGAGCATCTGTTGATTTAGCAATTTTTAGTTTACATTTATCAGGAGCAGCTTCTATTTTAGGAGCAGTAAATTTTATTTCAACTATATTAAATATGAGAAATCCTGGTCAAAGCATGTATAGAATGCCTTTATTTGTATGATCAATTTTTGTAACTGCATTTTTATTACTGCTGGCGGTACCTGTATTAGCAGGGGCTATTACAATGTTGTTAACTGATCGTAATTTTAATACATCGTTTTTTGATCCAGCGGGGGGTGGAGATCCCATTTTATATCAACATTTATT
MBPK_000051408	TTAAGTTCTATTCAAAGTCATTCAGGTGGATCTGTAGATTTAGCAATTTTTAGTTTACACTTAGCAGGAGCGGCGTCTATTTTAGGAGCAATTAATTTTATTTCGACTATATTAAACATGCGTAATCCAGGGCAAAGTATGTATAGAATGCCTTTATTTGTGTGATCAATTTTTGTTACAGCTTTTTTGTTACTTTTAGCTGTACCTGTATTAGCAGGAGCAATAACAATGCTTTTAACAGATCGAAACTTTAATACATCATTTTTTGACCCTGCAGGAGGAGGAGATCCAATCTTATATCAACATTTAT
MBPK_001979312	TTTAAGCTCTATACAAAGTCATTCAGGAGCCGCAGTAGATTTGGCAATTTTTAGCCTACATCTTTCAGGAGCCGCTTCTATTTTAGGAGCTGTAAATTTTATATCAACTATTTTAAATATGCGTAATCCTGGACAAAGTATGTACAGAATGCCACTATTTGTTTGATCAATTTTTGTTACAGCATTTTTATTATTATTAGCAGTTCCCGTTTTGGCTGGTGCAATAACAATGTTATTAACTGATCGTAATTTTAACACATCTTTCTTCGATCCAGCAGGTGGAGGGGACCCTGTTTTATATCAACATTTAT
MBPK_000966070	TTTAAGTTCAATACAAAGTCATTCAGGAGGCGCTGTTGATTTAGCAATTTTTAGTTTACATTTATCAGGTGCAGCATCTATTCTAGGTGCAGTTAATTTTATATCAACAATTTTAAATATGCGTAATCCAGGGCAAAGTATGTACAGGATGCCTTTATTTGTTTGGTCCATTTTTGTTACTGCATTTTTGTTACTTTTAGCAGTACCCGTATTAGCGGGCGCTATAACAATGCTTTTAACAGATAGAAACTTTAATACATCATTTTTCGATCCTGCCGGGGGAGGTGATCCCGTTTTATATCAACATTTATT
MBPK_000417283	TAAGCTCTATTCAAAGTCATTCGGGAGGAGCTGTTGATTTAGCAATTTTTAGTTTACATTTATCAGGCGCAGCTTCAATACTAGGCGCCATAAACTTTATATCCACAATATTGAATATGAGAAATCCTGGTCAAAGTATGTATAGAATGCCGTTATTTGTGTGATCAATATTTGTAACGGCTTTTTTATTACTTTTAGCTGTTCCTGTACTTGCAGGTGCGATCACAATGCTATTAACTGACCGAAATTTTAATACTTCATTCTTTGATCCTGCTGGTGGAGGTGATCCAGTCTTGTATCAGCACTTATTT
MBPK_000039783	ATTAAGTTCTATTCAAAGTCATTCAGGAGGAGCTGTAGATTTGGCAATTTTTAGTTTGCATTTAGCAGGAGCTTCTTCAATTTTAGGAGCTATAAATTTTATATCTACAATTTTAAATATGCGTAATCCAGGTCAAAATATGTATCAAATACCTTTATTTGTTTGATCTATATTTGTGACTACTTTTTTATTATTGCTAGCAGTGCCTGTACTTGCAGGAGCTATTACCATGCTTTTAACAGATCGTAATTTTAATACTTCATTTTTTGATCCCGCAGGAGGCGGAGATCCTATTTTATATCAGCATCTCTTT
MBPK_000049919	GCTAAGTTCAATACAAAGTCATTCAGGAGGTGCAGTAGATTTAGCTATTTTTAGTTTGCATTTAGCTGGTGCTTCCTCTATTTTGGGTGCTATTAATTTTATATCAACTATATTAAATATGCGTAATCCAGGCCAAAATATGTACCAAATGCCATTATTTGTTTGGTCAATATTTGTAACAGCATTTTTATTATTATTAGCTGTTCCTGTATTAGCTGGTGCGATTACAATGCTTTTAACAGACCGTAACTTTAATACATCTTTTTTTGACCCTGCTGGAGGAGGGGATCCTATATTATATCAACATCTTT
MBPK_003194434	TTTAAGTTCAATACAAAGCCATTCAGGTGGCGCTGCAGATTTAGCTATTTTTAGTCTCCATTTAGCTGGGGCATCATCAATATTAGGAGCCATAAATTTTATTTCAACAATTTTAAATATGCGTAATCCTGGCCAAAATATGTACCAAATGCCATTATTTGTTTGATCCATATTTGTAACAGCATTTTTATTATTATTGGCCGTTCCTGTATTAGCGGGAGCTATCACTATGTTATTAACTGATAGAAATTTTAATACTTCATTTTTTGATCCTGCAGGTGGGGGAGATCCTGTTTTATATCAGCATCTTTTT
MBPK_001731967	ATTAAGTAATATACAAAGTCATTCTGGAGGTGCAGTAGATTTAGCTATATTTAGTCTTCATTTAGCTGGAGCATCTTCAATTTTAGGAGCAATTAATTTTATATCTACTATATTTAATATGCGTAATTCGGGACAAAGTATGTATCGAATGCCATTATTTGTTTGATCTATACTAGTTACGGCTTTTTTATTATTATTAGCTGTTCCTGTATTAGCTGGAGCTATAACAATGCTTTTAACTGATAGAAATTTTAATACATCTTTTTTTGATCCTGCAGGAGGAGGAGATCCTATATTATATCAACATTTATT
MBPK_002668330	ATTAAGTACAATACAAAGTCATTCTGGAGGTGCAGTAGATTTAGCTATATTTAGTCTTCATTTATCTGGAGCATCTTCAATATTAGGAGCTATAAATTTTATATCCACTATATTTAATATGCGTAATTCTGGACAAACTATGTATAGAATGCCTTTATTCGTTTGGTCAATTTTAGTTACTGCTTTTTTATTATTATTGGCAGTTCCTGTATTAGCGGGAGCTATTACAATGCTTTTAACAGATAGAAATTTTAATACATCTTTTTTTGATCCTGCAGGTGGTGGAGATCCTATATTATATCAACATTTA
MBPK_000779722	ACTTAGTTCAATACAAAGTCATTCAGGCGCAGCTGTCGATTTAGCAATTTTTAGTCTTCATGTGGCAGGAGCTTCGTCTATATTAGGTGCAATTAACTTTATTTCAACAATTGTAAACATGCGTAATTCTGGACAAAGTATGTACAGAATGCCTTTATTTGTGTGATCAATTTTTGTTACTGCTTTTTTATTACTTTTAGCAGTACCAGTTTTAGCTGGTGCAATTACAATGTTATTAACAGATCGGAATTTTAATACTTCATTTTTTGATCCTGCTGGAGGAGGAGATCCTGTATTATATCAGCATTTATT
MBPK_004009414	TTTAAGCTCCATTCAAAGCCATTCTGGTGCGTCAGTTGATTTAGCTATTTTTAGTTTACATTTATCTGGTGCTTCTTCTATTTTGGGTGCTATAAACTTTATTTCTACAATTATCAATATGCGAAATCCAGGGCAAAGTATGTATAGAATTCCTTTGTTTGTTTGATCTATTTTAGTAACGGCATTTTTACTTCTGTTAGCAGTACCTGTATTAGCAGGTGCCATTACAATGTTATTAACAGATCGCAATTTTAATACATCTTTTTTTGACCCTGCAGGTGGAGGTGACCCTGTTTTATATCAACATCTTT
MBPK_002552294	GCTTAGTTCAATACAAAGTCACTCAGGAGGAGCAGTGGATTTAGCAATATTTAGCCTTCATGTTGCAGGCGCTTCTTCTATACTAGGAGCAATAAATTTTATTTCAACGATTATTAATATGCGTAATTCGGGGCAAAATATGTATAGAATGCCTCTTTTTGTATGATCAATACTTGTAACTGCTTTTTTACTTTTATTAGCAGTTCCTGTGCTAGCAGGGGCGATTACTATGCTTTTAACCGACCGCAATTTTAATACATCATTTTTTGATCCTGCTGGTGGAGGGGACCCGATCTTATACCAACATTTGTTT
MBPK_002275939	ACTTAGTTCTATTCAAAGTCACTCTGGAGGTGCTGTGGATTTAGCTATATTTAGCCTGCATGTTTCAGGAGCTTCTTCAATTCTAGGAGCAATCAATTTTATCTCAACAATTGTTAATATGCGTAATTCCGGCCAAAGCATGTATAGAATGCCATTATTTGTTTGATCAATATTAGTTACAGCATTTCTACTTTTATTAGCTGTTCCTGTATTGGCAGGAGCTATAACAATGTTATTAACAGATCGTAATTTTAACACCTCATTTTTTGATCCTGCTGGAGGAGGAGATCCTATTTTATATCAACATTTAT
MBPK_000030272	GCTTAGTTCTATACAAAGCCACTCTGGCGGAGCAGTTGATTTAGCTATATTTAGTCTTCATGTTTCCGGAGCTTCCTCTATATTAGGAGCCATTAATTTTATTTCAACAATTATTAATATGCGCAATTCTGGTCAAAGCATGTATAGAATGCCTCTATTTGTGTGATCGATATTTGTAACTGCGTTTTTACTTTTGTTAGCTGTTCCTGTATTAGCAGGAGCAATTACAATGCTTTTAACTGATCGAAATTTTAATACATCTTTTTTTGATCCAGCGGGTGGAGGAGATCCTATACTGTATCAACATTTATTT
MBPK_000868594	GCTTAGTTCAATACAAAGTCATTCTGGCGGTGCTGTAGATCTTGCTATATTTAGTCTTCATGTTGCAGGTGCTTCATCTATACTTGGAGCAATTAATTTTATTTCAACTATTATTAATATGCGTAATTCTGGACAAAGTATGTACAGAATGCCATTATTTGTTTGGTCTATTTTTGTTACTGCATTTTTGCTTCTACTAGCGGTACCTGTATTAGCTGGAGCAATCACAATGCTTTTAACTGATCGTAATTTTAATACTGCATTCTTTGATCCTGCAGGCGGAGGAGATCCTATTTTATACCAGCAT
MBPK_000317524	TCTTAGTTCAATACAAAGCCATTCTGGTGGTGCTGTTGATCTTGCTATATTTAGCCTTCATGTTGCGGGTGCTTCCTCAATATTAGGAGCAATTAATTTTATTTCGACTATTATTAATATGCGTAATTCGGGGCAAAGTATGTATAGAATGCCCTTATTTGTTTGATCTATTTTTGTTACAGCATTTTTACTCTTATTAGCAGTTCCTGTGCTAGCTGGGGCAATTACAATGCTTTTAACTGATCGTAATTTTAATACTGCTTTTTTCGATCCTGCAGGTGGAGGGGACCCAGTTTTATATCAACATTTATTC
MBPK_001281426	ATTAAGTTCTATTCAAAGTCATTCAGGAGCAGCTGTGGATTTAGCGATTTTTAGTTTACATATAGCAGGAGCTTCTTCTATTTTAGGTGCAATAAATTTTATTTCTACGATTCTTAATATGCGTAATTCAGGGCAAAGTATGTATAGCATCCCATTATTTGTTTGATCTATACTTGTAACAGCATTTTTACTTTTATTAGCAGTTCCTGTGTTGGCTGGGGCAATTACAATGCTTTTAACAGACCGTAATTTTAATACTTCTTTTTTTGACCCAGCGGGGGGAGGGGATCCAGTTTTATATCAACACTTATTT
MBPK_000914111	GTTAAGTTCTATACAATTTCATTCAGGTGCTGCTGTAGACTTGGCAATTTTTAGCCTTCATTTAGCTGGTGCTTCTTCTATTTTAGGTGCAATAAACTTTATTTCTACAATTATTAATATGCGTAATTCTGGACAAAGTATGTATAGGATGCCTTTGTTTGTATGATCTATTCTTATAACAGCGTTTTTACTTTTATTAGCAGTTCCTGTATTAGCTGGAGCAATTACAATGCTTTTAACTGATCGTAATTTCAATACTTCATTTTTTGATCCAGCAGGTGGTGGAGATCCAATTTTGTATCAACATTTATT
MBPK_000203238	TTTAAGTTCAATACAAAGCCATTCAGGTGGTGCGGTAGATTTAGCAATTTTTAGCCTTCATTTAGCAGGAGCATCGTCTATTTTAGGAGCAATAAATTTTATTTCTACTATTTTAAATATGCGTAACCCTGGCCAAAGCATGTATAGAATGCCATTATTTGTTTGGTCTATTTTTGTGACGGCATTTTTACTTTTATTAGCTGTACCTGTTTTAGCAGGAGCAATTACAATGCTTTTAACTGATCGTAATTTTAATACTTCTTTTTTTGATCCAGCAGGGGGTGGAGATCCGATTTTATACCAGCATTTATTT
MBPK_000111455	TTTAAGTTCAATCCAAAGCCATTCAGGTGGTGCGATAGACTTAGCAATTTTTAGCCTCCATTTAGCAGGAGCGTCATCTATTTTAGGAGCGATAAATTTTATTTCTACTATTTTAAATATGCGTAATCCTGGCCAAAGTATGTATAGGATGCCCTTATTTATTTGGTCAATTTTTGTGACGGCATTTTTACTTTTATTAGCTGTACCTGTTTTAGCAGGGGCAATTACGATGCTTTTAACCGATCGTAATTTTAATACTTCTTTTTTTGATCCAGCAGGTGGTGGAGATCCGGTTTTATACCAACATTTATT
MBPK_002877811	TTTAAGTTCTATCCAAAGTCATTCAGGAGCAGCTGTAGACTTATCAATATTTAGTTTACACTTAGCAGGTGCGTCTTCAATTTTAGGAGCAATAAATTTTATTACTACAATCTTAAATATGCGTAATTCTGGGCAAAGTATGTATAGAATGCCATTATTTGTATGGTCAATATTTGTGACAGCTTTTTTACTTTTATTAGCTGTTCCTGTATTAGCTGGATCAATTACAATGCTTTTAACTGATCGTAATTTTAATACTTCTTTTTTTGATCCAGCTGGTGGTAGAGATCCTGTACTTTACCAACATTTATTT
MBPK_002412734	ACTAAGTTCTATACAAAGTCATTCGGGAGCTGCTGTTGATCTAGCTATTTTTAGTTTACATTTATCGGGAGCTGCTTCAATTTTAGGAGCAGTTAATTTTATTTCTACAATTTTAAATATGAGAAATCCAGGTCAAAGTATGTATAGAATGCCTTTATTTGTTTGATCAATTTTTGTCACAGCTTTTTTACTTTTATTAGCAGTACCTGTGCTAGCAGGTGCAATAACAATGTTATTAACAGACCGTAATTTTAATACGTCTTTTTTTGATCCTGCAGGAGGAGGAGATCCTATTTTATATCAACATTTATTT
MBPK_002013067	CTTAAGTTCGATACAAAGTCATTCTGGAGCTGCAGTTGACTTAGCAATTTTTAGTTTACATTTAGCAGGTGCATCATCAATTTTAGGAGCTGTTAATTTTATTTCTACAATTTTGAATATGAGAAATCCTGGGCAAAGTTTATATCGAATACCTTTATTTGTTTGGTCAATTTTTGTTACAGCGATTTTATTATTATTAGCAGTTCCAGTTTTAGCAGGTGCTATTACAATGCTTTTAACTGATCGTAATTTTAATACAACATTTTTTGATCCAGCAGGAGGAGGGGATCCTATCCTTTACCAACATTTATTT
MBPK_001666272	TTTAAGTTCTATACAAAGTCATTCTGGAGCAGCTGTGGATTTAGCTATTTTTAGTTTACATTTATCGGGCGCTTCTTCAATTTTAGGAGCAGTTAATTTTATATCAACTATTTTAAATATGCGTAATCCAGGGCAAAGTATGTATCGAATGCCTTTATTTGTTTGATCGATTTTTGTTACTGCTATTTTATTACTTTTAGCAGTGCCTGTATTAGCAGGTGCTATTACAATGTTGTTAACTGATAGAAATTTCAATACGTCATTTTTTGATCCTGCGGGTGGAGGAGATCCTATTCTATATCAACATTTATT
MBPK_000967390	TTTAAGTTCGATTCAAAGTCATTCTGGAGCTTCCATTGATTTAGCAATTTTTAGTTTACATATAGCGGGAGCATCTTCTATACTAGGAGCAGTTAATTTTATATCAACAATATTAAATATGCGCAATCCTGGCCAAAGCTTATATAGAATTCCACTTTTTGTTTGATCAATTTTTGTTACTGCTTTTTTACTTTTACTTGCAGTTCCTGTGTTAGCAGGAGCTATTACTATGCTTTTAACTGATAGAAATTTTAATACTTCTTTTTTTGATCCTGCAGGAGGAGGAGATCCTATTTTATATCAACATTTAT
MBPK_001680503	TTTAAGTTCAATTCAAAGCCATTCAGGAGCATCTATTGATTTAGCAATTTTTAGTTTACATTTAGCAGGAGCATCTTCTATTCTTGGTGCTGTAAATTTTATTTCAACTATTTTAAATATGCGTAATCCTGGTCAAAGTTTGTATAGAATTCCCCTTTTTGTTTGATCAATTTTAGTTACTGCGTTTTTACTTTTACTTGCGGTACCAGTATTAGCAGGAGCTATTACAATGTTACTAACTGATAGAAATTTTAATACTTCGTTTTTTGATCCAGCCGGTGGCGGAGATCCAATCTTGTATCAACATTTATTT
MBPK_001135411	TTTAAGTTCAATACAAAGTCATTCAGGAGCAGCAGTAGATTTAGCAATTTTTAGTTTACATTTAGCAGGGGCATCGTCAATACTTGGAGCAGTTAATTTTATATCAACTATTTTAAATATGCGTAATCCAGGACAAAGTTTATATAGAATGCCATTATTTGTTTGATCAATTTTAGTAACGGCATTTTTACTTTTGTTGGCAGTACCTGTTTTAGCGGGAGCAATTACTATGTTACTAACTGATAGAAATTTTAATACTTCTTTTTTTGATCCAGCTGGTGGTGGAGATCCAATTCTTTATCAACATTTAT
MBPK_000639143	TTTAAGTTCAATACAGAGCAACTCTGGAGCTTCTGTAGATTTAGCAATTTTTAGCTTACATTTAGCAGGAGCTTCATCAATATTAGGTGCTGTAAACTTCATATCAACTATTTTAAATATGCGTAATCCAGGTCAAAGTATGTATAGAATGCCTTTATTTGTTTGATCAATTTTTGTTACAGCTTTTTTACTTTTATTAGCTGTTCCTGTGCTAGCAGGAGCAATAACAATGCTCTTAACTGATAGAAATTTTAATACTTCATTTTTTGATCCTGCAGGAGGAGGAGACCCAATCTTATACCAACATTTAT
MBPK_001018375	TTGAGTTCAATTCAAAGTCATTCAGGAGGTGCTGTAGATTAGCAATTTTTAGTTTACATTTATCTGGAGCGTCTTCAATTTTAGGTGCTGTTAATTTTATTTCAACTATTATAAATATGCGTAGTCCTGGCCAAAGTATGTATAGGATTCCTTTATTTGTTTGATCTATTTTTGTAACAGCTTTCTTATTATTATTGGCTGTACCAGTATTAGCTGGTGCTATTACTATGCTTTTAACGGACCGTAATTTTAATACATCGTTTTTTGATCCTGCAGGTGGAGGAGATCCTGTATTATATCAACATTTATTT
MBPK_003859782	TTTAAGTTCAATACAAAGCCATTCAGGAGCAGCAGTGGATTTAGCTATTTTTAGTTTACATATAGCGGGTGCTTCATCAATTTTAGGTGCTGTTAATTTTATATCAACTATTTTAAATATGCGAAATCCGGGTCAAAGTATGTATAGAATGCCACTATTTGTTTGATCTATTTTTGTGACAGCTATTCTATTACTTTTAGCAGTTCCTGTATTAGCTGGGGCAATTACAATGTTATTAACAGATAGAAATTTTAATACTTCTTTTTTTGACCCAGCTGGTGGAGGAGATCCTATTTTGTATCAACATTTATT
MBPK_002988606	TTTAAGTTCAATACAAAGTCATTCAGGAGCTGCTATTGATTTAGCAATTTTTAGTTTACATTTATCAGGAGCTTCTTCAATTCTAGGAGCAGTTAATTTTATATCAACTATAGTTAACATGCGTAATCCAGGTCAAAGTATGTATAGAATGCCTTTATTCGTATGGTCAATTTTTGTTACTGCGTTTTTACTTTTACTTGCAGTCCCAGTTTTAGCAGGTGCAATAACAATGTTGTTAACTGATAGAAATTTTAATACTTCATTTTTTGATCCAGCTGGAGGAGGAGATCCTATTTTATATCAACATTTATT
MBPK_000535593	TTTAAGTTCTATTCAAAGCCATTCAGGTGCATCAATTGATTTAGCAATTTTTAGTTTACATTTAGCAGGTGCATCATCTATATTAGGAGCTGTAAATTTCATTTCAACAATTTTGAATATGCGTAATCCTGGTCAAAGCTTATATAGAATACCGCTTTTTGTTTGATCAATTTTTGTTACAGCGTTTTTACTTTTACTTGCCGTACCTGTATTGGCCGGAGCTATTACAATGTTATTGACTGATAGAAATTTCAATACTTCATTTTTTGATCCAGCGGGCGGCGGAGATCCTATTTTATACCAGCATTTATT
MBPK_003076256	TTTAAGTTCAATTCAGAACCATTCAGGTGGTGCAGTAGATTTAGCAATTTTTAGTCTTCATTTAGCAGGAGCATCGTCAATTTTAGGAGCAATAAATTTTATTTCTACTATTCTAAACATGCGTAATCCTGGTCAAAGTATGTACAGAATACCATTATTTGTTTGATCTATCTTTATAACAGCATTTTTACTTTTACTAGCTGTACCAGTTTTAGCAGGAGCAATTACAATGCTTTTAACTGATCGTAATTTTAATACCTCTTTCTTTGATCCAGCGGGTGGTGGAGATCCAATCTTATATCAACATTTATTT
MBPK_000666558	TCTAAGTTCAATTCAGAACCATTCAGGTGGTGCAGTAGATTTAGCAATTTTTAGTCTTCATTTAGCAGGAGCATCGTCAATTTTAGGAGCAATAAATTTTATTTCTACTATTCTAAACATGCGTAATCCTGGTCAAAGTATGTACAGAATACCATTATTTGTTTGATCTATCTTTATAACAGCATTTTTACTTTTACTAGCTGTACCAGTTTTAGCAGGAGCAATTACAATGCTTTTAACTGATCGTAATTTTAATACCTCTTTCTTTGATCCAGCGGGTGGTGGAGATCCAATCTTATATCAACATTTAT
MBPK_002697117	GTTGAGTTCAATACAAAGTCCTTCAGGAGCTGCTATTGACTTAGCTATCTTCAGTTTACATCTTTCAGGAGCTTCTTCGATTCTAGGAGCAATTAATTTTATTTCTACCATTATAAATATGCGAAATCCTGGACAAACATTTTATCGCATTCCTTTATTTGTTTGATCGATTTTCGTAACTGCTTTACTACTATTATTAGCAGTACCAGTTTTAGCAGGAGCTATTACCATGTTACTAACTGATCGCAATTTTAATACAGCCTTTTTTGACCCTTCTGGAGGTGGTGATCCTGTACTTTATCAACATTTATTT
MBPK_000874323	TTTAAGTTCAATACAAAGTCATTCTGGAGCTTCAGTAGATTTAGCTATTTTTAGTTTACATTTAGCAGGAGCTTCTTCAATATTAGGAGCAGTAAACTTTATATCAACCATTTTAAATATGCGTAATCCAGGTCAAAGTTTATATAGAATGCCTTTATTTATTTGGTCTATTTTTGTAACAGCGTTTTTACTATTATTAGCAGTGCCAGTTTTAGCAGGAGCTATTACAATGATTTTGACAGATAGAAACTTTAACACTTCTTTTTTTGATCCTGCAGGTGGAGGAGATCCAATTTTATATCAACACTTATT
MBPK_002925735	CTTATGTTCTATCCAAAGTCATTCTGGAGCATCAGTGGACTTAGCAATTTTTAGTTTACATTTAGCAGGAGCATCTTCAATACTTGGTGCTATTAATTTTATATCAACTATTTTAAATATGCGTAATCCTGGTCAAAGTATGTATAGAATTCCTTTATTTGTTTGATCAATTTTTGTTACTGCATTTTTACTTTTATTGGCAGTACCTGTTTTAGCTGGTGCAATTACAATGTTATTAACTGATAGAAATTTTAATACTTCGTTTTTTGATCCTGCAGGAGGAGGTGATCCAATTTTGTATCAACATTTATTT
MBPK_000062401	TTTAAGTTCAATTCAAAGCCATTCAGGAGCATCTATTGATTTAGCAATTTTAGTTTACATTTAGCAGGAGCATCTTCTATACTTGGTGCTGTAAATTTTATTTCAACTATTTTAAATATGCGTAATCCTGGTCAAAGTTTGTATAGAATTCCCCTTTTTGTTTGATCAATTTTAGTTACTGCGTTTTTACTTTTACTTGCGGTACCAGTATTAGCAGGAGCTATTACAATGTTACTAACTGATAGAAATTTTAATACTTCGTTTTTTGATCCAGCCGGTGGCGGAGATCCAATCTTGTATCAACATTTATTT
MBPK_001232698	TTTAAGTTCAATACAAAGCCACTCAGGAGCTTCTGTAGATTTAGCAATTTTTAGTTTACATTTAGCAGGAGCATCATCAATATTAGGGGCTGTAAACTTTATTTCAACTATTTTAAATATGCGTAATCCGGGTCAAAGTATGTATCGAATGCCTTTATTTGTTTGGTCAATTTTTGTTACAGCTTTTTTGCTTTTATTAGCTGTTCCCGTATTAGCGGGAGCAATAACAATGCTTTTAACGGATAGAAATTTTAATACTTCTTTTTTTGATCCTGCGGGAGGAGGAGATCCTATTTTATATCAACATTTATTT
MBPK_000131655	CTTAAGTTCAATACAAAGCCACTCAGGAGCTTCTGTAGATTTAGCAATTTTTAGTTTACATTTAGCAGGAGCATCATCAATACTAGGGGCTGTAAACTTTATTTCAACTATTTTAAATATGCGTAATCCGGGTCAAAGTATGTATCGAATGCCTTTATTCGTTTGGTCAATTTTTGTTACAGCTTTTTTGCTTTTATTAGCTGTTCCCGTATTAGCGGGAGCAATAACAATGCTTTTAACGGATAGAAATTTTAATACTTCTTTTTTTGATCCTGCGGGAGGAGGAGATCCTATTTTATATCAACATTTATTT
MBPK_000196567	TCTAAGTTCTATACAAAGTCATTCGGGAGGTGCAGTAGATTTAGCTATTTTTAGTTTACATTTATCTGGAGCAGCGTCTATATTAGGAGCAGTAAATTTCATTTCAACTATTTTAAATATGAGAAATCCAGGTCAAAGTATGTATAGAATGCCTTTATTTGTTTGATCAATTTTTGTTACAGCTTTTTTATTATTATTAGCAGTACCTGTTTTAGCAGGAGCTATTACTATGTTATTAACAGATCGTAATTTTAATACTTCTTTTTTTGACCCCGCTGGAGGAGGAGATCCTATTTTATATCAACATTTATT
MBPK_003866493	ATTAAGTTCTATACAGAGTCACTCTGGAGCAGCAGTAGATTTAGCTATTTTTAGTTTACATTTATCGGGAGCAGCATCTATACTAGGAGCAGTTAATTTTATTTCTACAATTTTAAATATGAGAAATCCAGGGCAAAGTATGTATAGAATGCCTTTATTTGTTTGATCAATTTTTGTAACAGCTTTTTTACTATTATTAGCAGTCCCAGTTTTAGCAGGAGCTATAACAATGTTACTGACTGATCGTAACTTTAATACTTCTTTTTTTGATCCAGCTGGAGGAGGAGATCCTATTTTGTACCAACATTTATT
MBPK_000498832	TTTAAGTTCTATACAAAGCCATTCCGGAGCAGCTGTAGATTTAGCCATTTTTAGTTTACACTTATCAGGCGCTTCTTCAATTTTAGGAGCAGTTAATTTTATATCAACTATTCTAAATATGCGTACTCCGGGTCAAAGTATGTATAGAATGCCCTTATTTGTTTGATCAATTTTTGTTACTGCTATTTTGCTACTTTTAGCAGTACCTGTGTTAGCAGGTGCTATTACAATGTTATTAACTGATAGAAATTTTAATACGTCATTTTTTGATCCTGCAGGTGGAGGAGATCCTATTTTATACCAACATTTATT
MBPK_001501885	ATTAAGTTCTATACAAAGTCATTCTGGAGCTTCAGTAGACTTAGCTATTTTTAGTTTACATTTATCTGGAGCAGCTTCTATATTAGGAGCCGTTAATTTTATTTCAACAATTTTAAATATGAGAAATCCAGGACAAAGTATGTATAGAATGCCTTTATTTGTTTGATCAATTTTTGTTACAGCGTTTTTATTATTATTGGCAGTTCCAGTTTTAGCAGGAGCTATAACAATGTTATTAACTGACCGTAATTTTAATACAGCATTTTTTGATCCAGCAGGAGGAGGAGATCCTATTTTGTATCAACATTTAT
MBPK_000863485	TTTAAGTTCTATACAGAGTCATTCAGGGGCATCTATTGATTTAGCAATTTTTAGTTTACATTTAGCAGGCGCTTCATCTATATTGGGAGCAGTAAATTTTATTTCAACGATTCTAAACATGCGTAATCCTGGACAGAGCTTGTATAGGATTCCACTTTTTGTTTGATCAATTTTTGTTACCGCATTTTTGCTTTTACTTGCTGTACCTGTATTAGCAGGAGCTATCACAATGTTATTAACTGATAGAAATTTTAATACATCTTTTTTTGACCCTGCGGGTGGTGGAGACCCTATTTTGTATCAACATTTAT
MBPK_001261255	TTTGAGTTCATTACAAAGTCATTCAGGAGCTGCTATTGACTTAGCTATCTTCAGTTTACATCTTTCAGGAGCTTCTTCGATTCTAGGAGCAATTAATTTTATTTCTACCATTATAAATATGCGAAATCCTGGACAAACATTTTATCGCATTCCTTTATTTGTTTGATCGATTTTCGTAACTGCTTTACTACTATTATTAGCAGTACCAGTTTTAGCAGGAGCTATTACCATGTTACTAACTGATCGCAATTTTAATACAGCCTTTTTTGACCCTTCTGGAGGTGGTGATCCTGTACTTTATCAACATTTAT
MBPK_000150415	TTTAAGTTCAATACAAAGCCATTCAGGTGGCGCTGTAGATTTAGCTATTTTTAGTCTCCATTTAGCTGGGGCATCATCAATATTAGGAGCCATAAATTTTATTTCAACAATTTTAAATATGCGTAATCCTGGCCAAAATTTGTACCAAATGCCATTATTTGTTTGATCCATATTTGTAACAGCATTTTTATTATTATTGGCCGTTCCTGTATTAGCGGGAGCTATCACTATGTTATTAACTGATAGAAATTTTAATACTTCATTTTTTGATCCTGCAGGTGGGGGAGATCCTGTTTTATATCAGCATCTTTTT
MBPK_002175606	ATTAAGTTCAATACAAAGTCATTCTGGAGCAGCAGTTGATTTAGCTATTTTTAGTTTACATTTATCTGGAGCATCTTCAATTTTAGGAGCCGTTAATTTTATATCAACTATTTTAAATATGCGTAATCCTGGTCAAAGTATGTATAGAATGCCTTTATTTGTATGATCAATTTTTGTAACAGCAATTTTATTACTTTTAGCGGTACCTGTTTTAGCAGGTGCTATTACAATGTTATTAACAGATAGAAATTTTAATACATCTTTTTTTGACCCAGCTGGAGGTGGAGATCCAATTTTATATCAACATTTATT
MBPK_003048599	GTTAAGTTCTATACAAAGCCATTCAGGAGCTGCTGTAGACTTAGCTATTTTTAGTTTACATTTAGCGGGAGCTTCTTCAATACTGGGTGCAGTGAACTTTATCTCAACAATTTTAAATATGCGTAATCCGGGGCAAAGTATGTATAGAATGCCCTTATTTGTTTGGTCGATTTTAATTACTGCTTTTTTACTGCTGTTAGCCGTTCCAGTTCTAGCAGGTGCAATAACAATGCTTTTAACTGATAGAAATTTTAACACTTCTTTTTTTGATCCTGCGGGAGGAGGTGATCCGGTTTTATATCAACATTTATTT
MBPK_001083462	TTAAGTTCAATACAGAGCCACTCTGGAGCTTCTGTAGATTTAGCAATTTTTAGCTTACATTTAGCAGGAGCTTCATCAATATTAGGTGCTGTAAACTTCATATCAACTATTTTAAATATGCGTAATCCAGGTCAAAGTATGTATAGAATGCCTTTATTTGTTTGATCAATTTTTGTTACAGCTTTTTTACTTTTATTAGCTGTTCCTGTGCTAGCAGGAGCAATAACAATGCTCTTAACTGATAGAAATTTTAATACTTCATTTTTTGATCCTGCAGGAGGAGGAGACCCAATCTTATACCAACATTTATTT
MBPK_002820009	TTTAAGCTCTATTCAAAGTCATTCAGGCGGTGCAATAGACTTAGCAATTTTTAGCTTACATTTAGCTGGAGCGTCTTCTATTTTAGGAGCAATAAATTTTATTTCTACTATTTTAAATATGCGCAATTCTGGCCAAAGTATGTATAGAATGCCTTTATTTGTTTGATCTATTTTTGTAACAGCATTCTTGCTTCTATTAGCCGTACCTGTTTTAGCAGGGGCAATTACTATGCTTTTAACTGATCGAAATTTTAATACATCTTTCTTTGATCCAGCAGGTGGGGGAGATCCAATCTTATATCAACATTTGTT
MBPK_001203168	GTTAAGTTCGATACAAAGTCATTCAGGAGCTGCAGTAGATTTAGCTATTTTTAGTCTACATTTAGCAGGAGCTTCCTCAATTTTAGGTGCAGTTAATTTTATTTCAACAATTTTAAATATGCGTAATCCTGGACAAAGTATGTACAGCATGCCATTATTTGTTTGATCAATTTTAGTTACGGCTTTTTTACTACTATTGGCTGTTCCTGTTTTAGCGGGTGCTATAACAATGCTTCTAACAGATAGAAATTTTAATACTTCCTTTTTTGATCCAGCGGGAGGAGGAGATCCAATTTTATATCAACATTTGTTT
MBPK_003914256	ATTAAGTTCAATACAAAGTCATTCAGGAGCTGCAGTAGATTTAGCTATTTTTAGTTTACATTTAGCAGGCGCTTCATCAATTTTAGGCGCAGTTAACTTTATATCAACAATTTTAAATATGCGCAACCCGGGACAAAGTATGTACAGAATGCCTCTATTTGTTTGATCGATTTTGGTTACAGCTTTTTTATTATTATTAGCTGTTCCGGTTTTAGCAGGCGCAATAACAATGCTTTTAACTGATAGAAATTTTAATACTGCTTTTTTTGACCCAGCGGGCGGCGGCGATCCAATTTTATATCAACATTTATT
MBPK_000405049	TTAAGTTCGATACAAAGTCATTCTGGAGCTGCAGTTGACTTAGCAATTTTTAGTTTACATTTAGCAGGTGCATCATCAATTTTAGGAGCTGTTAATTTTATTTCTACAATTTTGAATATGAGAAATCCTGGGCAAAGTTTATATCGAATACCTTTATTTGTTTGGTCAATTTTTGTTACAGCGATTTTATTATTATTAGCAGTTCCAGTTTTAGCAGGTGCTATTACAATGCTTTTAACTGATCGTAATTTTAATACAACATTTTTTGATCCAGCAGGAGGAGGGGATCCTATCCTTTACCAACATTTATTT
MBPK_001842877	TTTAAGTTCTATCCAAAGCCATTCCGGAGCATCTGTAGATTTAGCTATTTTTTCCTTACATTTAGCAGGTGCGTCTTCAATTTTAGGTGCGGTTAATTTTATTTCAACTATTTTAAATATGCGTAATCCAGGTCAAAGTATGTATAGAATGCCCTTATTTGTTTGATCAATTTTTGTTACTGCCGTTTTATTACTTTTAGCAGTACCTGTATTAGCAGGTGCTATTACAATGTTATTAACTGATAGAAATTTTAACACATCATTTTTTGATCCCGCAGGTGGTGGAGATCCAATTTTATATCAACATTTAT
MBPK_002557513	TTCAAGCTCTATTCAAAGTCATTCAGGTGGTGCAATAGACTTAGCAATTTTTAGCTTACATTTAGCTGGAGCGTCTTCTATTTTAGGAGCAATAAATTTTATTTCTACTATTTTAAATATGCGCAATTCTGGCCAAAGTATGTATAGAATGCCTTTATTTGTTTGATCTATTTTTGTAACAGCATTCTTGCTTCTATTAGCCGTACCTGTTTTAGCAGGGGCAATTACTATGCTTTTAACTGATCGAAATTTTAATACATCTTTCTTTGATCCAGCAGGTGGGGGAGATCCAATCTTATATCAACATTTGTTT
MBPK_000275404	ATTAAGTTCAATTCAAAGCCACTCTGGCGGTGCTATTGATTTAGCAATTTTTAGTTTACATCTAGCAGGGGCATCATCTATTTTAGGTGCAGTAAATTTTATTTCTACAATTATAAATATGCGTAGCTCTGGCCAAAGTATGTATAGAATTCCATTATTTGTTTGGTCTATTTTTGTTACTGCATTTTTATTATTATTAGCAGTTCCAGTATTAGCTGGAGCTATCACAATGCTTTTAACTGATCGTAATTTTAATACTTCGTTTTTTGATCCGGCAGGTGGTGGTGATCCTATTTTATACCAACATCTTTTT
MBPK_001262081	TTTAGCTTCTATAGAAAGTCATTCTGGTGGGGCAGTAGATTTAGCTATATTTAGTTTACACTTAGCAGGAGCTTCTTCTATTTTAGGTGCTATAAATTTTATTACAACTATTTTTAATATGAGATCACCTAATTTAAAAATACATAGAATACCTTTATTTGTTTGAGCTATTTTAATAACTGCTATTCTTTTATTATTATCTTTACCAGTATTAGCAGGAGCAATTACAATGTTATTAACTGATCGTAATTTTAATACTACATTTTTTGATCCTGCAGGTGGTGGAGATCCTATTTTATATCAACATTTATT
MBPK_002783661	ATTAAGTTCAATACAAAGTCATTCAGGAGCTTCTGTTGATTTAGCAATATTCAGTTTACATTTATCAGGAGCTTCTTCTATTCTTGGTGCTATAAATTTTATTTCTACTATATTAAATATGCGTAGTGTTGGTCAAAATTTTTATAGGTTTCCTTTATTTGTTTGGTCAATTTTTGTAACCGCGATATTGCTATTACTAGCTGTACCTGTTTTAGCAGGTGCTATAACAATGTTACTTACTGACAGAAATTTTAACACTACATTTTTTGATCCCGCTGGTGGTGGAGATCCTATTCTTTACCAACATTTATTT
MBPK_004022596	TCTAAGTTCAATACAAAGCCATTCAGGCGCTTCCGTAGATTTAGCAATTTTTAGTTTACACTTAGCAGGAGCATCATCAATCTTAGGAGCTGTAAATTTTATCTCAACTATTTTAAATATGCGTAATCCAGGCCAAAGTATGTATAGAATGCCTCTGTTCGTTTGATCAATTTTTGTTACAGCCTTTTTACTTTTATTAGCTGTTCCTGTATTAGCAGGAGCAATAACAATGCTTTTAACTGATAGAAATTTTAATACTTCTTTTTTTGATCCTGCAGGAGGAGGAGATCCAATTTTATACCAACATTTATT
MBPK_000072270	TTTAAGTTCTATTCAAAGTCATTCAGGTGCAGCAGTAGATTTAGCTATTTTTAGCCTACATTTATCAGGTGCAGCATCTATTTTAGGAGCTGTAAATTTTATTTCTACAATTTTAAATATGAGAAATCCAGGTCAAAGCATGTATAGAATGCCTTTATTTGTTTGATCAATATTTGTTACAGCTTTTTTGTTGTTATTAGCAGTTCCTGTATTAGCAGGTGCAATTACGATGTTATTAACAGATAGAAATTTTAATACATCTTTTTTTGATCCTGCCGGTGGAGGAGATCCTATTTTATATCAACATTTATT
MBPK_001650551	TTTAAGTTCAATACAGAGCTACTCTGGAGCTTCTGTAGATTTAGCAATTTTTAGCTTACATTTAGCAGGAGCTTCATCAATATTAGGTGCTGTAAACTTCATATCAACTATTTTAAATATGCGTAATCCAGGTCAAAGTATGTATAGAATGCCTTTATTTGTTTGATCAATTTTTGTTACAGCTTTTTTACTTTTATTAGCTGTTCCTGTGCTAGCAGGAGCAATAACAATGCTCTTAACTGATAGAAATTTTAATACTTCATTTTTTGATCCTGCAGGAGGAGGAGACCCAATCTTATACCAACATTTAT
MBPK_000181324	TTTAAGTTCTATTCAGAGTCATTCAGGAGCATCTGTGGATTTAGCAATTTTTAGTTTACATTTATCAGGAGCAGCTTCTATTTTAGGAGCAGTAAATTTTATTTCAACTATATTAAATATGAGAAATCCTGGCCAAAGCATGTATAGAATGCCTTTATTTGTATGATCAATTTTTGTAACTGCTTTTTTACTGCTATTGGCTGTACCTGTTTTAGCTGGGGCCATTACAATGTTATTAACTGATCGTAATTTTAATACATCATTCTTTGATCCAGCGGGGGGTGGAGATCCTATTTTATACCAACATTTATT
MBPK_002195050	GTTAAGTTCAATTCAAAGCCACTCTGGCGGTGCTATTGATTTAGCAATTTTTAGTTTACATCTAGCAGGGGCATCATCTATTTTAGGTGCAGTAAATTTTATTTCTACAATTATAAATATGCGTAGCCCTGGCCAAAGTATGTATAGAATTCCATTATTTGTTTGGTCTATTTTTGTTACTGCATTTTTATTATTATTAGCAGTTCCAGTATTAGCTGGAGCTATCACAATGCTTTTAACTGATCGTAATTTTAATACTTCGTTTTTTGATCCGGCAGGTGGTGGTGATCCTATTTTATACCAACATCTTTTT
MBPK_003499059	ATTAAGCTCTATACAAAGTCATTCAGGAGCATCTGTTGATTTAGCTATATTTAGTTTACATTTAGCGGGAGCATCTTCTATATTGGGAGCTATTAATTTTATATCAACAATACTAAATATGCGTAACCCAGGTCAGACAATGTATAGAATACCATTATTTGTATGGTCTATTTTTGTTACAGCTTTTTTATTATTATTAGCAGTTCCTGTTCTAGCGGGGGCTATTACAATGTTGTTAACAGATAGAAATTTTAATACAGCTTTTTTTGATCCTTCAGGAGGAGGTGATCCTATTTTATATCAACATTTATT
MBPK_003207949	CTTGAGTTCAATTCAAGTCATTCAGGAGGTGCTGTAGATTTAGCAATTTTTAGTTTACATTTATCTGGAGCGTCTTCAATTTTAGGTGCTGTTAATTTTATTTCAACTATTATAAATATGCGTAGTCCTGGCCAAAGTATGTATAGGATTCCTTTATTTGTTTGATCTATTTTTGTAACAGCTTTCTTATTATTATTGGCTGTACCAGTATTAGCTGGTGCTATTACTATGCTTTTAACGGACCGTAATTTTAATACATCGTTTTTTGATCCTGCAGGTGGAGGAGATCCTGTATTATATCAACATTTATTT
MBPK_000382971	ACTTAGTTCAATACAAGTCATTCTGGAGCTTCAGTTGATTTAGCAATTTTTAGTTTACATTTGTCAGGTGCTTCATCTATTTTGGGTGCAATTAATTTTATTTCTACAATTTTAAATATGCGTAATCCAGGACAAACTTTTTACAGAATTCCTTTATTTGTTTGATCAATATTTGTTACTGCATTTTTATTATTATTAGCTGTACCAGTGTTAGCAGGTGCTATAACTATGTTATTAACAGATAGAAATTTTAATACGTCATTTTTTGATCCTTCAGGAGGAGGTGATCCTATTTTGTATCAACATTTATTT
MBPK_002689907	TTTAAGTTCTATTCAAAGCCACTCAGGTGCATCTGTAGACTTAGCAATTTTTTCATTACATTTATCAGGTGCATCTTCTATCTTGGGAGCAGTAAATTTTATTTCTACAATTTTAAATATGCGTAATCCTGGACAAAGTATGTATAGAATTCCGTTATTTGTATGATCTATTTTTGTAACAGCAATATTACTTTTATTAGCGGTACCTGTATTGGCAGGAGCTATTACAATGCTTTTAACAGACCGTAATTTTAATACATCATTTTTTGACCCAGCTGGGGGAGGAGACCCTATTCTTTATCAACATTTGTTT
MBPK_002130016	ATTAAGTTCAATTCAAAGCCATTCAGGTGCTTCAGTGGATTTAGCTATTTTTAGTTTACATTTATCTGGGGCTGCTTCAATATTAGGTGCAGTTAATTTTATATCAACAATTTTAAATATGCGTAATCCTGGGCAAAGTTTTTATAGAATGCCATTATTTGTATGATCAATTTTTGTTACAGCTTTTTTACTTTTATTAGCAGTACCTGTATTAGCAGGAGCAATTACAATGTTATTGACAGATCGTAATTTTAATACATCTTTTTTTGATCCTGCTGGTGGAGGAGACCCTATTTTATACCAGCATTTATTT
MBPK_003979600	TTTAAGTTCTATTCAAAGTCATTCAGGAGGAGCAGTAGATTTAGCAATTTTTAGTTTACATATTGCGGGAGCATCTTCAATATTAGGAGCCATAAATTTTCTTTCAACAATTTTAAATATGCGCAATCCAGGGCAAAGTATGTATAGAATGCCTTTATTTGTGTGGTCTATATTTATTACAGCACTTTTATTGCTTTTAGCTGTTCCCGTTTTAGCAGGAGCAATAACAATGCTTTTAACAGATAGAAATTTTAATACATCTTTTTTTGATCCGGCAGGTGGTGGAGACCCCATTTTATATCAACATTTATTT
MBPK_000316490	TTTAAGTTCTATTCAAAGCCATTCAGGTGCATCAGTTGATTTAGCAATTTTTAGTTTACATTTAGCAGGTGCATCATCTATATTAGGAGCTGTAAATTTCATTTCAACAATTTTGAATATGCGTAATCCTGGTCAAAGCTTATATAGAATACCACTTTTTGTTTGATCAATTTTTGTTACAGCGTTTTTACTTTTACTTGCTGTACCTGTGTTGGCAGGAGCTATTACAATGTTATTGACTGATAGAAATTTCAACACTTCATTTTTTGATCCAGCGGGTGGTGGAGATCCTATTTTATACCAGCATTTATTT
MBPK_000081505	ATTAAGTTCAATTCAAAGTCATTCAGGAGCTTCTGTTGATTTAGCTATTTTTAGTTTACATTTATCAGGAGCCTCATCTATTTTAGGTGCTATTAATTTTATTTCTACTATTTTGAACATGAGAAATCCTGGACAAACATTTTATAGAATACCTTTATTTGTTTGATCAATTTTTGTTACTGCTTTTTTACTACTATTAGCAGTACCTGTTTTAGCAGGTGCTATAACTATGTTACTTACTGACAGGAATTTTAATACTTCTTTTTTTGACCCATCAGGAGGAGGTGATCCTGTTCTTTATCAACATTTATT
MBPK_002227845	TTTAAGTTCGATACAAAGCCATTCAGGAGCATCAGTGGACTTAGCAATTTTTTCTTTACATTTATCAGGAGCATCTTCAATTTTAGGTGCAGTAAATTTTATATCAACAATTTTAAATATGCGTAACCCTGGTCAAAGTATGTATAGAATACCATTATTTGTTTGATCAATTTTTATTACAGCAATATTACTTTTATTAGCAGTACCTGTTTTAGCAGGAGCTATTACAATGCTTTTAACAGATAGAAATTTTAACACATCTTTTTTTGATCCTGCAGGAGGTGGAGATCCTATTTTATATCAACATCTTTT
MBPK_003502873	TTTAAGCCCAATACAAAGCCACTCTGGAGCTGCAGTAGATCTAGCTATTTTTAGCCTACATTTGGCAGGAGCTTCTTCAATATTAGGCGCTGTTAATTTTATATCAACAATTTTAAACATGCGTAATCCAGGACAAAGTTTGTATAGGATGCCATTATTTGTTTGATCTATTTTTGTTACAGCTTTCTTACTACTACTAGCAGTACCTGTTTTAGCAGGGGCTATAACTATGCTTTTAACGGATAGAAATTTTAATACTTCCTTTTTTGATCCAGCTGGTGGTGGGGATCCTATTTTATATCAACACTTGTTT
MBPK_002598335	TCTTAGTTCTATACAAAGTCACTCAGGAGCAGCTGTTGACTTAGCAATTTTTTCATTGCATTTATCTGGAGCATCGTCAATCTTAGGAGCAGTTAATTTTATTTCAACAATACTAAATATGCGTAATCCAGGACAAAGTTTATATAGGATTCCCTTATTTGTTTGATCAATTTTTGTAACCGCATTTTTACTTTTATTAGCAGTACCTGTTTTAGCAGGAGCAATTACTATGCTTCTAACAGATAGAAATTTTAATACATCATTTTTTGATCCTGCAGGTGGTGGAGATCCTATTCTATATCAGCATTTATTT
MBPK_001866323	TTTAAGTTCAATTCAAAGTCATTCAGGAGCTTCTATTGATTTGGCAATTTTCAGTTTACATATTGCAGGAGCTTCTTCTATATTAGGAGCAGTTAATTTTATTTCAACTATTTTAAATATGCGTAATCCTGGCCAAAGTTTGTATAGAATCCCACTTTTTGTTTGATCAATATTTGTTACAGCGTTTTTACTTTTGTTAGCAGTGCCCGTATTAGCTGGTGCTATTACAATGCTTTTAACTGATAGAAATTTTAATACATCTTTTTTTGATCCGGCAGGTGGTGGTGATCCTATCTTGTATCAACATTTATTT
MBPK_003704125	TTAAGTTCAATACAAAGCCACTCAGGAGCTTCTGTAGATTTAGCAATTTTTAGTTTACATTTAGCAGGGGCATCATCAATATTAGGGGCTGTAAACTTTATTTCAACTATTTTAAATATGCGTAATCCGGGTCAAAGTATGTATCGAATGCCTTTATTCGTTTGGTCAATTTTTGTTACAGCTTTTTTACTTTTATTAGCTGTTCCCGTATTAGCGGGAGCAATAACAATGCTTTTAACGGATAGAAATTTTAATACTTCTTTTTTTGATCCTGCGGGAGGAGGAGATCCTATTTTATATCAACATTTATTT
MBPK_003094714	CTTGAGTTCAATTCAAAGTCATTCAGGAGGTGCTGTAGATTTAGCAATTCTTAGTTTACATTTATCTGGAGCGTCTTCAATTTTAGGTGCTGTTAATTTTATTTCAACTATTATAAATATGCGTAGTCCTGGCCAAAGTATGTATAGGATTCCTTTATTTGTTTGATCTATTTTTGTAACAGCTTTCTTATTATTATTGGCTGTACCAGTATTAGCTGGTGCTATTACTATGCTTTTAACGGACCGTAATTTTAATACATCGTTTTTTGATCCTGCAGGTGGAGGAGATCCTGTATTATATCAACATTTATTT
MBPK_000456103	GTTAAGTTCAATACAAAGCCACTCAGGAGCCGCAGTAGATTTAGCTATTTTTAGTTTACACTTGTCCGGAGCTTCCTCAATTTTAGGTGCTGTTAACTTTATTTCTACCATTTTAAATATGCGTAATCCTGGACAAACGTTTTATCGAATTCCTCTTTTTGTCTGATCTATTTTTGTAACAGCTTTCTTACTATTATTAGCAGTTCCTGTTTTAGTTGGTGCCATTACTATGTTACTAACTGACCGTAATTTTAATACAGCTTTTTTTGACCCTGCAGGTGGCGGTGACCCAATATTATATCAACATTTATTT
MBPK_001526392	TTTAAGTTCAATTCAAAGTCATTCTGGAGCTGCAGTTGATTTAGCAATTTTTAGTTTACATATAGCTGGAGCATCATCTATTTTAGGCGCTGTTAATTTTATTTCAACTATTTTAAATATGCGAAACCCAGGTCAAAGCATGTATAGAATGCCATTATTTGTTTGATCTATTTTAGTAACTGCGTTATTATTATTATTAGCAGTTCCTGTTTTAGCCGGAGCAATAACAATGTTATTAACCGATAGAAATTTTAATACATCATTTTTTGATCCTGCTGGAGGAGGAGATCCTATTTTGTATCAACACTTATTC
MBPK_000263713	TTTAAGTTCAATACAGAGCCATTCAGGAGCTTCTATTGATTTAGCAATTTTTAGTTTACATATTGCAGGAGCTTCATCCATACTTGGTGCAGTTAATTTTATTACAACTATTCTAAATATGCGCAATCCTGGTCAAAGTTTATATAGAATTCCACTTTTTGTTTGATCAATATTTGTCACTGCATTTTTACTTTTATTAGCAGTACCTGTATTAGCAGGCGCTATTACAATGCTTTTAACTGATAGGAATTTTAATACTTCTTTTTTTGATCCAGCGGGTGGTGGTGATCCTATTTTATATCAACACTTATTT
MBPK_002689084	CTTAAGTTCAATACAAAGCCACTCAGGAGCTTCTGTAGATTTAGCAATTTTTAGTTTACATTTAGCAGGTGCATCATCAATATTAGGGGCTGTAAACTTTATTTCAACTATTTTAAATATGCGTAATCCGGGTCAAAGTATGTATCGAATGCCTTTATTCGTTTGGTCAATTTTTGTTACAGCTTTTTTGCTTTTATTAGCTGTTCCCGTATTAGCGGGAGCAATAACAATGCTTTTAACGGATAGAAATTTTAATACTTCTTTTTTTGATCCTGCGGGAGGAGGAGATCCTATTTTATATCAACATTTATTT
MBPK_000115958	TTTAAGTTCAATTCAAAGCCATTCAGGTGGTGCAATAGATTTAGCAATTTTTAGCCTTCACTTGGCAGGAGCATCATCTATCTTAGGAGCAATAAATTTTATTTCTACCATTTTAAATATGCGTAATCCTGGTCAGAGTATGTATAGAATGCCTTTATTTGTTTGATCCATTTTTGTGACAGCGTTTTTGCTTTTGTTGGCTGTACCTGTTTTAGCAGGAGCAATCACAATGCTTTTAACTGACCGCAATTTCAATACTTCTTTCTTTGATCCAGCGGGTGGTGGAGATCCGGTTTTATACCAGCATTTATTT
MBPK_000144982	ATTGAGTTCTATACAAAGTCACTCAGGTGCAGCGGTAGATTTAGCTATTTTTAGTTTACATATATCAGGTGCATCATCAATTTTAGGTGCTGTTAATTTTATATCAACAATTTTAAATATGCGAAATCCAGGTCAAAGTATGTATAGAATGCCTTTATTTGTTTGATCTATTTTTGTCACAGCCATTTTATTACTTTTAGCAGTCCCTGTGTTAGCTGGAGCAATTACAATGTTACTAACAGATAGAAATTTTAATACTTCTTTTTTTGATCCAGCGGGAGGAGGAGATCCTATTTTATATCAACATTTATTT
MBPK_000543403	TTTAAGTTCTATTCAAAGCCATTCAGGAGCTGCTGTTGATTTAGCTATTTTTAGTTTACATTTAGCAGGTGCTTCATCAATTCTAGGTGCGGTTAACTTTATTTCAACAATTCTAAATATGCGCAATCCAGGCCAGAGTATGTATAGAATGCCTCTATTTGTGTGATCAATTTTTGTTACTGCTCTTCTTCTTTTATTAGCAGTACCGGTATTAGCAGGTGCTATTACTATGCTTTTAACGGATAGGAATTTTAATACATCTTTTTTTGATCCAGCTGGAGGGGGAGATCCAATTTTGTATCAGCACTTATT
MBPK_000033440	ACTAAGTTCAATTCAAAGTCATTCTGGAGCATCTGTGGATTTGGCTATTTTTAGTTTACATGTATCTGGAGCATCTTCAATTTTAGGAGCTGTAAACTTTATATCTACAATTGTAAATATGAGAAATTCAGGCCAAAGTTTATATAGAATGCCTTTATTTGTTTGATCAATTTTTGTAACAGCATTTTTGCTTTTATTGGCTGTACCTGTATTGGCAGGAGCAATTACAATGCTTCTAACCGACCGTAATTTCAATACTACATTTTTTGATCCAGCAGGTGGAGGAGATCCTATTCTTTACCAACACTTATTT
MBPK_000068804	TTTAAGTTCAATACAGGGCCACTCTGGAGCTTCTGTAGATTTAGCAATTTTTAGCTTACATTTAGCAGGAGCTTCATCAATATTAGGTGCTGTAAACTTCATATCAACTATTTTAAATATGCGTAATCCAGGTCAAAGTATGTATAGAATGCCTTTATTTGTTTGATCAATTTTTGTTACAGCTTTTTTACTTTTATTAGCTGTTCCTGTGCTAGCAGGAGCAATAACAATGCTCTTAACTGATAGAAATTTTAATACTTCATTTTTTGATCCTGCAGGAGGAGGAGACCCAATCTTATACCAACATTTATTT
MBPK_000221076	TTTAAGTTCAGTACAGAGCCACTCTGGAGCTTCTGTAGATTTAGCAATTTTTAGCTTACATTTAGCAGGAGCTTCATCAATATTAGGTGCTGTAAACTTCATATCAACTATTTTAAATATGCGTAATCCAGGTCAAAGTATGTATAGAATGCCTTTATTTGTTTGATCAATTTTTGTTACAGCTTTTTTACTTTTATTAGCTGTTCCTGTGCTAGCAGGAGCAATAACAATGCTCTTAACTGATAGAAATTTTAATACTTCATTTTTTGATCCTGCAGGAGGAGGAGACCCAATCTTATACCAACATTTATTT
MBPK_000009623	TTTAAGTTCAATTCAAAGTCATTCGGGCGCTTCAGTAGATTTAGTTATTTTTAGTTTACATTTATCTGGAGCTTCTTCTATTTTGGGTGCAATAAATTTTATATCTACTATTATTAATATGCGTAGTATTGGTCAAAGTTTTTATAGATTACCTTTATTTGTTTGATCAATTTTAGTTACAGCATTCTTATTACTTTTAGCCGTTCCAGTATTAGCCGGAGCCATTACAATGTTGTTAACAGATCGTAATTTTAATACTTCTTTTTTTGATCCTTCTGGCGGAGGAGATCCCATATTGTATCAACATTTATT
MBPK_001526722	ATTAAGTTCTATCCAAAGCCATTCAGGTGCAGCAGTAGATTTAGCCATTTTTAGCTTACATTTAGCAGGTGCTTCTTCAATCTTAGGTGCCGTTAATTTTATTTCAACAATCTTAAACATGCGAAATCCAGGTCAAAGTATGTATAGAATGCCTCTTTTTGTTTGATCAATTTTTGTAACTGCGTTTTTACTTTTATTGGCTGTTCCAGTATTAGCAGGTGCGATTACAATGCTTCTTACAGATAGAAACTTTAATACCTCTTTTTTTGATCCAGCAGGTGGGGGGGATCCTATTTTATATCAACATCTATTT
MBPK_000122666	TTTAAGTTCTATACAAAGTCACTCAGGAGCCTCAGTAGATTTGGCTATCTTTAGTCTACATTTATCAGGAGCCTCATCGATTTTAGGAGCTATTAACTTTATATCAACAATTTTAAATATGCGCAATCCAGGACAAACTATGTATAGGATACCACTATTTGTGTGATCTATATTTGTAACAGCTTTATTACTATTATTAGCAGTACCTGTATTAGCAGGTGCTATTACTATGTTATTAACAGACAGAAATTTTAATACATCGTTTTTTGATCCTTCAGGTGGTGGTGATCCTATATTATACCAACATTTATTT
MBPK_001014182	TTTAAGTTCAATTCAAAGCCATTTAGGAGCATCTATTGATTTAGCAATTTTTAGTTTACATTTAGCAGGAGCATCTTCTATACTTGGTGCTGTAAATTTTATTTCAACTATTTTAAATATGCGTAATCCTGGTCAAAGTTTGTATAGAATTCCCCTTTTTGTTTGATCAATTTTAGTTACTGCGTTTTTACTTTTACTTGCGGTACCAGTATTAGCAGGAGCTATTACAATGTTACTAACTGATAGAAATTTTAATACTTCGTTTTTTGATCCAGCCGGTGGCGGAGATCCAATCTTGTATCAACATTTATTT
MBPK_001006029	TTTAAGTTCAATACAAAGTCATTCAGGAGCTTCTGTTGATTTAGCTATTTTTAGTTTACACTTATCAGGAGCTTCTTCAATTTTAGGTGCAGTAAATTTTATTTCAACAATTCTAAATATGCGCAATCCAGGACAAAGTATGTATAGAATGCCTTTGTTTGTTTGATCAATTTTTGTCACTGCTTTTTTACTTTTATTAGCTGTTCCGGTATTAGCAGGAGCAATTACTATGTTATTAACTGATAGAAATTTCAACACTTCATTTTTTGATCCAGCTGGAGGAGGAGATCCTATTTTATATCAACATTTATTT
MBPK_000247742	TTAAGTTCTATACAAAGCCATTCAGGAGCAGCTGTAGACTTAGCTATTTTTAGTTTACATTTAGCGGGAGCGTCTTCAATTTTGGGTGCAGTGAATTTTATTTCAACAATTTTAAATATGCGTAATCCTGGACAAAGTATGTACAGAATGCCCTTATTTGTTTGGTCAATTCTAATTACCGCTTTTTTATTGTTATTAGCTGTTCCAGTTCTAGCAGGCGCAATTACAATGCTTTTAACTGATAGAAATTTTAATACGTCATTTTTTGATCCTGCAGGAGGAGGAGATCCAGTTTTATATCAGCATCTGTT
MBPK_000680929	TTTAAGTTCTATTCAAAGCCATTCAGGTGCATCAATTGATTTAGCAATTTTTAGTTTACATTTAGCAGGTGCATCATCTATATTAGGAGCTGTAAATTTCATTTCAACAATTTTGAATATGCGTAATCCTGGCCAAAGCTTATATAGAATACCGCTTTTTGTTTGATCAATTTTTGTTACAGCGTTTTTACTTTTACTTGCCGTACCTGTATTGGCCGGAGCTATTACAATGTTATTGACTGATAGAAATTTCAATACTTCATTTTTTGATCCAGCGGGCGGCGGAGATCCTATTTTATACCAGCATTTATT
MBPK_000501974	TTTAAGTTCTATTCAAAGTCATTCAGGAGCTTCTGTTGATTTAGCAATTTTTTCTTTACACTTATCAGGAGCTTCCTCTATTTTAGGAGCTGTAAATTTCATTTCAACAATTTTAAATATGCGCAATCCAGGTCAAAGTATGTATAGAATTCCTTTATTTGTTTGATCTATTTTTGTCACAGCTGTACTATTATTATTAGCAGTACCTGTATTAGCAGGAGCTATTACTATGCTTTTAACAGATCGAAATTTTAATACATCCTTTTTTGACCCAGCGGGTGGAGGTGATCCTATTTTATATCAACACTTATT
MBPK_001486609	TTTAAGTTCTATTCAAAGCCATTCAGGAGCTTCTGTAGATTTAGCTATATTCAGTTTACATATTGCAGGAGCTTCTTCAATTTTAGGAGCAGTTAATTTTATATCTACAATTTTAAATATGCGCAATCCTGGACAAAGTATGTATAGAATGCCTTTATTTGTATGATCTATTTTTGTAACAGCATTCTTATTATTATTAGCGGTTCCAGTTTTAGCAGGTGCAATAACAATGTTATTAACTGATAGAAATTTCAATACATCATTTTTTGATCCAGCAGGAGGAGGAGATCCAATATTATTCCAACATTTATTT
MBPK_000016270	TTTAAGTTCAATTCAAAGTCATTCAGGAGCTTCTATTGATTTAGCAATTTTTAGTTTACATATTGCAGGAGCTTCTTCAATATTAGGCGCAGTTAATTTTATCTCAACTATTTTAAATATGCGTAATCCTGGTCAAAGTTTATATAGAATTCCACTTTTTGTTTGATCTATATTTGTTACAGCATTTTTACTTTTATTAGCGGTACCTGTATTAGCTGGAGCTATTACAATGCTTTTAACTGATAGAAATTTCAATACTTCTTTTTTTGATCCAGCAGGCGGAGGCGATCCTATTTTATATCAACATTTATT
MBPK_002068646	ATTAAGTTCTATTCAAAGTCATTCAGGAGCGTCAATTGATTTAGCAATTTTTAGTTTACATTTAGCAGGAGCATCATCCATATTAGGAGCAGTAAATTTTATTTCAACAATTTTAAACATGCGTAATCCTGGTCAAAGTTTATATCGAATTCCACTTTTTGTTTGATCAATTCTTGTTACAGCATTTTTACTTTTATTAGCTGTTCCAGTATTAGCAGGTGCTATTACTATGTTATTAACTGATAGAAATTTTAATACTTCATTCTTTGATCCAGCAGGTGGCGGCGATCCTATTTTATTTCAACATTTATTC
MBPK_000646609	ATTAAGCTCTATTCAAAGTCATTCAGGTGGTGCAATAGACTTAGCAATTTTTAGCTTACATTTAGCTGGAGCGTCTTCTATTTTAGGAGCAATAAATTTTATTTCTACTATTTTAAATATGCGCAATTCTGGCCAAAGTATGTATAGAATGCCTTTATTTGTTTGATCTATTTTTGTAACAGCATTCTTGCTTCTATTAGCCGTACCTGTTTTAGCAGGGGCAATTACTATGCTTTTAACTGATCGAAATTTTAATACATCTTTCTTTGATCCAGCAGGTGGGGGAGATCCAATCTTATATCAACATTTGTTT
MBPK_000104599	TTAAGTTCAATACAAAGCCACTCAGGAACTTCTGTAGATTTAGCAATTTTTAGTTTACATTTAGCAGGAGCATCATCAATATTAGGGGCTGTAAACTTTATTTCAACTATTTTAAATATGCGTAATCCGGGTCAAAGTATGTATCGAATGCCTTTATTCGTTTGGTCAATTTTTGTTACAGCTTTTTTGCTTTTATTAGCTGTTCCCGTATTAGCGGGAGCAATAACAATGCTTTTAACGGATAGAAATTTTAATACTTCTTTTTTTGATCCTGCGGGAGGAGGAGATCCTATTTTATATCAACATTTATTT
MBPK_001101683	TTTAAGTTCAATTCAAAGTCATTCTGGGGCCTCTGTAGATTTAGCAATTTTTAGTTTACATTTATCAGGTGCAGCTTCTATTTTAGGTGCAGTTAATTTTATATCAACAATTTTAAATATGCGGAGCCCTGGTCAAAGTTTATATAGAATGCCTTTATTTGTATGATCTATATTTGTTACAGCTTTTTTACTTTTATTAGCAGTTCCTGTTTTAGCTGGAGCTATTACAATGTTATTAACTGATCGTAATTTTAATACTTCTTTTTTTGATCCTGCAGGTGGAGGTGATCCTATTTTATATCAACATTTATT
MBPK_002363474	TTTAGCTTCTATAGAAAGTCATTCAGGAGGTGCTGTAGATTTAGCTATTTTTAGTTTACATTTAGCAGGTGCTTCTTCAGTTTTAGGTGCTATTAATTTTATTACTACAATATTTAATATGAGATCTCCTAATTTAAAAATGCATAGAATACCTTTATTTGTGTGAGCTATACTAATAACGGCATTTTTATTATTATTATCTTTACCTGTTTTAGCGGGAGCTATTACTATGTTATTAACAGATCGTAATTTTAATACAACATTTTTTGATCCTGCAGGAGGTGGTGATCCAATATTATATCAACATTTATTT
MBPK_001765774	TCTAAGTTCCATTCAAAGTCATTCAGGAGCTGCCATCGATTTAGCTATTTTTAGTTTACATTTATCAGGAGCTTCCTCTATTTTAGGTGCAATAAATTTTATCTGTACCATTTTAAATATGCGAATCCAGGACATACTTTATACAGAATACCTTTATTTGTATGATCCATTTTTGTTACAGCGATCTTATTATTATTAGCTGTTCCTGTATTAGCAGGGGCTATTACAATGTTATTAACAGATCGTAATTTTAATACAGCTTTTTTTGATCCTGCAGGAGGAGGAGATCCTATTTTATACCAACATTTATTC
MBPK_001871208	TTTAAGCTCAATACAGAGCCACTCTGGAGCTTCTGTAGATTTAGCAATTTTTAGCTTACATTTAGCAGGAGCTTCATCAATATTAGGTGCTGTAAACTTCATATCAACTATTTTAAATATGCGTAATCCAGGTCAAAGTATGTATAGAATGCCTTTATTTGTTTGATCAATTTTTGTTACAGCTTTTTTACTTTTATTAGCTGTTCCTGTGCTAGCAGGAGCAATAACAATGCTCTTAACTGATAGAAATTTTAATACTTCATTTTTTGATCCTGCAGGAGGAGGAGACCCAATCTTATACCAACATTTATT
MBPK_001576564	TTTAAGTTCAATACTGAGCCACTCTGGAGCTTCTGTAGATTTAGCAATTTTTAGCTTACATTTAGCAGGAGCTTCATCAATATTAGGTGCTGTAAACTTCATATCAACTATTTTAAATATGCGTAATCCAGGTCAAAGTATGTATAGAATGCCTTTATTTGTTTGATCAATTTTTGTTACAGCTTTTTTACTTTTATTAGCTGTTCCTGTGCTAGCAGGAGCAATAACAATGCTCTTAACTGATAGAAATTTTAATACTTCATTTTTTGATCCTGCAGGAGGAGGAGACCCAATCTTATACCAACATTTATTT
MBPK_002805807	ATTAAGCTCTATACAAAGTCATTCAGGCGCAGCAGTTGATTTAGCTATTTTCAGCTTACATGTATCAGGTGCATCATCAATTTTAGGTGCAGTCAATTTTATCTCCACAATTATTAATATGCGTAATCCGGGACAAAGTATGTATAGGATTCCTCTTTTTGTATGATCAATTTTAGTTACTGCAGTTTTACTTTTATTAGCTGTTCCAGTTTTAGCGGGTGCAATTACTATGCTATTAACAGATCGTAATTTTAATACTTCATTTTTTGATCCTGCAGGTGGTGGAGATCCTATTTTGTACCAACACTTAT
MBPK_000521266	TTAAGTTCTATACAAAGTCACTCAGGCGCATCAGTTGATTTAGCAATTTTTAGCTTACATATAGCAGGAGCTTCTTCAATTTTAGGAGCAGTAAATTTTATATCAACTATTTTAAATATGCGTAATCCAGGACAAAGTATGTATAGAATGCCTTTATTTATTTGGTCAATTTTAGTTACTGCAATTTTATTACTTTTAGCTGTACCTGTATTAGCAGGAGCAATTACAATGTTATTAACTGATAGAAATTTTAATACTTCATTTTTTGATCCGGCAGGAAGAGGTGATCCTATTTTATATCAACATTTATTT
MBPK_003525031	TTTAAGTTCAACACAGAGCCACTCTGGAGCTTCTGTAGATTTAGCAATTTTTAGCTTACATTTAGCAGGAGCTTCATCAATATTAGGTGCTGTAAACTTCATATCAACTATTTTAAATATGCGTAATCCAGGTCAAAGTATGTATAGAATGCCTTTATTTGTTTGATCAATTTTTGTTACAGCTTTTTTACTTTTATTAGCTGTTCCTGTGCTAGCAGGAGCAATAACAATGCTCTTAACTGATAGAAATTTTAATACTTCATTTTTTGATCCTGCAGGAGGAGGAGACCCAATCTTATACCAACATTTATTT
MBPK_000070829	TTTACGTTCAATACAGAGCCACTCTGGAGCTTCTGTAGATTTAGCAATTTTTAGCTTACATTTAGCAGGAGCTTCATCAATATTAGGTGCTGTAAACTTCATATCAACTATTTTAAATATGCGTAATCCAGGTCAAAGTATGTATAGAATGCCTTTATTTGTTTGATCAATTTTTGTTACAGCTTTTTTACTTTTATTAGCTGTTCCTGTGCTAGCAGGAGCAATAACAATGCTCTTAACTGATAGAAATTTTAATACTTCATTTTTTGATCCTGCAGGAGGAGGAGACCCAATCTTATACCAACATTTATT
MBPK_003738799	TTTAAGTTCAATACCGAGCCACTCTGGAGCTTCTGTAGATTTAGCAATTTTTAGCTTACATTTAGCAGGAGCTTCATCAATATTAGGTGCTGTAAACTTCATATCAACTATTTTAAATATGCGTAATCCAGGTCAAAGTATGTATAGAATGCCTTTATTTGTTTGATCAATTTTTGTTACAGCTTTTTTACTTTTATTAGCTGTTCCTGTGCTAGCAGGAGCAATAACAATGCTCTTAACTGATAGAAATTTTAATACTTCATTTTTTGATCCTGCAGGAGGAGGAGACCCAATCTTATACCAACATTTATTT
MBPK_004010448	TTTGAGCTCAATACAAAGCCACTCTGGAGCTGCAGTAGATCTAGCTATTTTTAGCCTACATTTGGCAGGAGCTTCTTCAATATTAGGCGCTGTTAATTTTATATCAACAATTTTAAACATGCGTAATCCAGGACAAAGTTTGTATAGGATGCCATTATTTGTTTGATCTATTTTTGTTACAGCTTTCTTACTACTACTAGCAGTACCTGTTTTAGCAGGGGCTATAACTATGCTTTTAACGGATAGAAATTTTAATACTTCCTTTTTTGATCCAGCTGGTGGTGGGGATCCTATTTTATATCAACACTTGT
MBPK_003795493	CTTAAGTTCGATACAAAGTCATTCTGGAGCTGCAGTTGACTTAGCCATTTTTAGTTTACATTTAGCAGGTGCATCATCAATTTTAGGAGCTGTTAATTTTATTTCTACAATTTTGAATATGAGAAATCCTGGGCAAAGTTTATATCGAATACCTTTATTTGTTTGGTCAATTTTTGTTACAGCGATTTTATTATTATTAGCAGTTCCAGTTTTAGCAGGTGCTATTACAATGCTTTTAACTGATCGTAATTTTAATACAACATTTTTTGATCCAGCAGGAGGAGGGGATCCTATCCTTTACCAACATTTATTT
MBPK_000461060	TCTAAGTTCAATACAAAGTCATTCAGGAGCTGCTATTGATTTAGCAATTTTTAGTTTACATTTATCAGGAGCTTCTTCAATTTTAGGAGCAGTTAATTTTATATCAACTATAGTTAACATGCGTAATCCAGGCCAAAGTATGTATAGAATGCCTTTATTCGTATGATCAATTTTTGTTACTGCGTTTTTACTTTTACTTGCAGTCCCAGTTCTAGCAGGTGCAATAACAATGTTGTTAACTGATAGAAATTTTAATACTTCATTTTTTGATCCAGCTGGAGGAGGAGATCCTATTTTATATCAACATTTATT
MBPK_002701943	TTTAAGCTCGATACAAAGTCATTCAGGTGGTGCAGTTGATTTAGCAATTTTTAGTTTACATCTTTCGGGAGCAGCATCGATTTTAGGAGCAGTCAACTTCATTTCTACTATTTTGAATATGAGAAATCCTGGTCAGAGTATGTATAGAATGCCTTTATTTGTATGATCAATTTTCGTAACTGCATTTTTATTGCTTTTAGCAGTTCCTGTTCTAGCAGGTGCAATCACGATGCTGTTAACTGATCGTAATTTTAATACTTCTTTTTTTGACCCTGCGGGTGGAGGTGATCCAGTTTTATATCAGCATCTATT
MBPK_000833244	CTTAAGTTCTATTCAAAGTCATTCAGGAGCATCTGTGGATTTAGCAATTTTTTCATTACATTTATCAGGAGCATCTTCTATTTTAGGAGCAGTAAACTTTATTTCAACAATTTTAAATATGCGTAATCCTGGACAAAGTATGTACAGAATTCCTTTATTTGTATGATCAATTTTTGTGACAGCGGTACTACTTTTATTAGCTGTACCTGTACTAGCAGGAGCTATTACAATGCTTTTAACAGATCGTAACTTTAATACATCATTTTTTGATCCAGCTGGAGGAGGAGATCCTATTCTTTATCAACACCTTTTT
MBPK_003456166	GTTAAGCTCAATACAAAGCCACTCGGGTGCAGCTGTAGATTTAGCTATATTTAGCTTACATTTATCAGGAGCTTCCTCAATTTTAGGTGCAGTTAACTTTATTTCTACTATTTTAAATATGCGTAATCCTGGGCAAAGTATGTATAGAATGCCTTTATTTGTGTGATCTATTTTTGTTACGGCTGTTTTATTGCTTTTAGCTGTACCTGTGCTGGCAGGAGCAATAACTATGTTATTAACAGACAGAAATTTTAATACTGCTTTTTTTGATCCTGCAGGAGGAGGAGATCCTATTTTATATCAGCATTTATT
MBPK_000414225	ATTAAGTTCTATACAAAGTCATTCAGGAGGTTCTGTAGATCTTGCTATTTTTAGCTTGCACCTTTCTGGAGCAGCATCTATATTGGGAGCAATTAATTTCATCTCTACAATTTTAAATATGCGAAATCCTGGACAAAGCATGTATAGGATGCCTTTATTCGTTTGATCAATTTTTGTAACTGCTTTTTTACTTCTTTTAGCGGTTCCAGTTTTAGCAGGAGCAATTACAATGTTGTTAACAGATCGTAATTTTAATACAACTTTTTTTGATCCTGCTGGAGGTGGAGATCCTGTTCTTTATCAGCATCTTTTT
MBPK_003703862	CCTTAGTTCGATTCAAAGTCATTCGGGAGCTTCAGTAGATTTAGCTATTTTTAGTTTACATTTATCGGGAGCTTCATCAATTCTAGGAGCTATTAATTTTATATCTACAATTTTAAACATGCGTAGCATAGGGCAGAATTTTTATAGAATTCCACTTTTTGTGTGATCTATTTTTGTAACTGCAATTTTATTATTATTAGCAGTTCCGGTTTTAGCAGGAGCTATTACTATGTTATTAACTGATAGAAATTTTAACACAACATTTTTTGACCCTGCGGGTGGTGGTGATCCTATACTTTATCAGCACTTATTC
MBPK_000528587	ACTGAGTTCCATACAAAGTCATTCCGGAGCAGCAGTAGATTTAGCTATCTTTAGTTTACATATAGCAGGCGCATCATCAATTTTAGGCGCCGTTAATTTTATATCAACTATTTTAAATATGCGAAATCCAGGTCAAAGTATGTATAGGATGCCACTATTTGTTTGATCTATTTTTGTTACAGCTATTTTATTACTTTTAGCAGTTCCTGTATTAGCTGGGGCAATTACAATGTTATTAACAGATAGAAATTTCAACACTTCCTTTTTTGATCCAGCTGGAGGAGGAGATCCTATTTTATATCAACATTTAT
MBPK_003075512	TTTAAGTTCTATTCAAAGCCATTCAGGTGCATCAATTGATTTAGCAATTTTTAGTTTACATTTAGCAGGCGCATCATCTATATTAGGAGCTGTAAATTTCATTTCAACAATTTTGAATATGCGTAATCCTGGTCAAAGCTTATATAGAATACCGCTTTTTGTTTGATCAATTTTTGTTACAGCGTTTTTACTTTTACTTGCCGTACCTGTATTGGCCGGAGCTATTACAATGTTATTGACTGATAGAAATTTCAATACTTCATTTTTTGATCCAGCGGGCGGCGGAGATCCTATTTTATACCAGCATTTATTT
MBPK_001109962	TTTAAGCTCGATTCAAAGTCATTCAGGAGGTGCTGTAGATTTAGCTATCTTTAGTCTTCATCTAGCAGGTGCTTCTTCAATTTTAGGCGCAGTTAATTTTATTTCAACTATTTTGAATATGCGTAGTCCTGGTCAAACTATGTACAGAATTCCTTTATTTGTATGATCTATTTTTGTAACGGCTTTTTTATTATTATTAGCAGTTCCAGTTTTAGCAGGTGCTATTACTATGCTTCTGACTGATCGCAATTTTAATACCTCCTTTTTTGATCCAGCAGGGGGAGGGGATCCTGTATTATATCAACATTTATTT
MBPK_000336564	GCTAAGTTCTATACAAAGCCACTCAGGAGCTGCTGTAGACTTAGCTATTTTTAGTTTACATTTAGCAGGAGCTTCTTCGATACTGGGTGCAGTGAACTTTATCTCAACAATTTTAAATATGCGTAACCCGGGGCAAAGTATGTATAGAATGCCTTTATTTGTTTGGTCAATTTTAATTACTGCTTTTTTATTACTGTTAGCCGTTCCAGTTTTAGCAGGTGCAATAACAATGCTTTTAACTGATAGAAATTTTAATACTTCTTTTTTTGATCCTGCGGGAGGAGGTGATCCGGTTTTATATCAACATTTATTT
MBPK_003798938	TTTGTGTTCAATTCAAAGTCATTCAGGAGCTGCTATTGACTTAGCTATCTTCAGTTTACATCTTTCAGGAGCTTCTTCGATTCTAGGAGCAATTAATTTTATTTCTACCATTATAAATATGCGAAATCCTGGACAAACATTTTATCGCATTCCTTTATTTGTTTGATCGATTTTCGTAACTGCTTTACTACTATTATTAGCAGTACCAGTTTTAGCAGGAGCTATTACCATGTTACTAACTGATCGCAATTTTAATACAGCCTTTTTTGACCCTTCTGGAGGTGGTGATCCTGTACTTTATCAACATTTATTT
MBPK_002044204	TTTAAGTTCAATTCAAAGTCATTCAGGAGCTGCAGTTGATTTAGCAATTTTTAGTTTACATTTATCTGGAGCTTCATCTATTTTAGGAGCAATTAATTTTATTTCCACGATTGTAACTATGCGAAATCCTGGACAAACATTTTACCGAATTCCTTTATTTGTTTGATCAATATTCGTTACCGCATTTTTATTACTTTTAGCTGTTCCAGTACTTGCAGGAGCAATTACAATGTTATTAACTGATCGTAATTTTAATACTTCATTTTTTGATCCTTCAGGTGGTGGGGATCCAGTTCTTTATCAGCATTTATTT
MBPK_003539241	TTTGAGTTCAATTCAAAGTCATTCGGGAGCAGCAGTTGATTTAGCTATTTTTAGTTTACACGTATCGGGAGCTTCATCTATTTTAGGGGCAATTAACTTTATTTCAACTATTATAAATATGCGTAATTCTGGACAGAGTATGTATAGAATGCCATTATTTGTTTGATCAATTTTTGTCACAGCATTTTTATTATTATTAGCTGTTCCTGTATTAGCAGGGGCAATTACAATGTTGCTAACCGATCGTAATTTTAATACCTCATTTTTTGATCCAGCAGGAGGAGGAGATCCTATCCTTTACCAGCATTTATTT
MBPK_002082790	TTTAAATTCAATACAGAGCCACTCTGGAGCTTCTGTAGATTTAGCAATTTTTAGCTTACATTTAGCAGGAGCTTCATCAATATTAGGTGCTGTAAACTTCATATCAACTATTTTAAATATGCGTAATCCAGGTCAAAGTATGTATAGAATGCCTTTATTTGTTTGATCAATTTTTGTTACAGCTTTTTTACTTTTATTAGCTGTTCCTGTGCTAGCAGGAGCAATAACAATGCTCTTAACTGATAGAAATTTTAATACTTCATTTTTTGATCCTGCAGGAGGAGGAGACCCAATCTTATACCAACATTTATTT
MBPK_003469448	TTTAAGTCCAATACAGAGCCACTCTGGAGCTTCTGTAGATTTAGCAATTTTTAGCTTACATTTAGCAGGAGCTTCATCAATATTAGGTGCTGTAAACTTCATATCAACTATTTTAAATATGCGTAATCCAGGTCAAAGTATGTATAGAATGCCTTTATTTGTTTGATCAATTTTTGTTACAGCTTTTTTACTTTTATTAGCTGTTCCTGTGCTAGCAGGAGCAATAACAATGCTCTTAACTGATAGAAATTTTAATACTTCATTTTTTGATCCTGCAGGAGGAGGAGACCCAATCTTATACCAACATTTATT
MBPK_000498034	ATTATCTTCAATAGAAAGTCATTCAGGTGGTTCTGTTGATTTAGCTATTTTTAGTTTACATTTAGCAGGTGCTTCTTCTATTTTAGGTGCTATGAATTTTATTACAACAGTAATAAACATGAGAACACCAGGTTTAAAAATGCATAGAATACCTTTATTTGTTTGAGCTATTTTTATCACAGCATTTTTATTATTATTATCATTACCTGTGTTAGCTGGTGCAATAACTATGTTATTAACTGATAGAAATTTTAATACAACATTTTTTGATCCTGCAGGTGGTGGAGATCCTATTTTATATCAACATTTATTT
MBPK_001633611	TTTGAGTACAATACAAAGTCATTCAGGAGCTGCTATTGACTTAGCTATCTTCAGTTTACATCTTTCAGGAGCTTCTTCGATTCTAGGAGCAATTAATTTTATTTCTACCATTATAAATATGCGAAATCCTGGACAAACATTTTATCGCATTCCTTTATTTGTTTGATCGATTTTCGTAACTGCTTTACTACTATTATTAGCAGTACCAGTTTTAGCAGGAGCTATTACCATGTTACTAACTGATCGCAATTTTAATACAGCCTTTTTTGACCCTTCTGGAGGTGGTGATCCTGTACTTTATCAACATTTATT
MBPK_003242187	TTTAAGTTCAATCCAAAGCCATTCAGGCGGTGCGATAGACTTAGCAATTTTTAGCCTCCATTTAGCAGGAGCGTCATCTATTTTAGGAGCGATAAATTTTATTTCTACTATTTTAAATATGCGTAATCCTGGCCAAAGTATGTATAGGATGCCCTTATTTATTTGGTCAATTTTTGTGACGGCATTTTTACTTTTATTAGCTGTACCTGTTTTAGCAGGGGCAATTACGATGCTTTTAACCGATCGTAATTTTAATACTTCTTTTTTTGATCCAGCAGGTGGTGGAGATCCGGTTTTATACCAACATTTATTT
MBPK_002080045	TTTGAGCTCTATTCAAAGCCACTCTGGAGCATCTGTAGATTTAGCAATTTTTAGTTTACATCTATCTGGAGCATCTTCAATTTTAGGAGCGGTTAATTTTATTTCAACTATTTTAAATATGCGTAATCCTGGTCAAAGTATGTATAGGATGCCTCTATTTGTTTGATCTATCTTTGTTACTGCAATTTTATTACTTTTAGCTGTTCCTGTATTAGCAGGTGCAATTACGATGTTATTAACTGATAGAAATTTTAATACATCATTTTTTGACCCAGCTGGAGGGGGTGATCCAATTTTATACCAACATTTATT
MBPK_003088919	ATTAAGTTCAATACAGAGCCACTCTGGAGCTTCTGTAGATTTAGCAATTTTTAGCTTACATTTAGCAGGAGCTTCATCAATATTAGGTGCTGTAAACTTCATATCAACTATTTTAAATATGCGTAATCCAGGTCAAAGTATGTATAGAATGCCTTTATTTGTTTGATCAATTTTTGTTACAGCTTTTTTACTTTTATTAGCTGTTCCTGTGCTAGCAGGAGCAATAACAATGCTCTTAACTGATAGAAATTTTAATACTTCATTTTTTGATCCTGCAGGAGGAGGAGACCCAATCTTATACCAACATTTATTT
MBPK_000238240	TCTAAGTTCAATACAGAGCCACTCTGGAGCTTCTGTAGATTTAGCAATTTTTAGCTTACATTTAGCAGGAGCTTCATCAATATTAGGTGCTGTAAACTTCATATCAACTATTTTAAATATGCGTAATCCAGGTCAAAGTATGTATAGAATGCCTTTATTTGTTTGATCAATTTTTGTTACAGCTTTTTTACTTTTATTAGCTGTTCCTGTGCTAGCAGGAGCAATAACAATGCTCTTAACTGATAGAAATTTTAATACTTCATTTTTTGATCCTGCAGGAGGAGGAGACCCAATCTTATACCAACATTTATTT
MBPK_003623926	TTTAAGTTCACTACAGAGCCACTCTGGAGCTTCTGTAGATTTAGCAATTTTTAGCTTACATTTAGCAGGAGCTTCATCAATATTAGGTGCTGTAAACTTCATATCAACTATTTTAAATATGCGTAATCCAGGTCAAAGTATGTATAGAATGCCTTTATTTGTTTGATCAATTTTTGTTACAGCTTTTTTACTTTTATTAGCTGTTCCTGTGCTAGCAGGAGCAATAACAATGCTCTTAACTGATAGAAATTTTAATACTTCATTTTTTGATCCTGCAGGAGGAGGAGACCCAATCTTATACCAACATTTAT
MBPK_001263935	TTAAGCTCAAAACAAAGCCACTCTGGAGCTGCAGTAGATCTAGCTATTTTTAGCCTACATTTGGCAGGAGCTTCTTCAATATTAGGCGCTGTTAATTTTATATCAACAATTTTAAACATGCGTAATCCAGGACAAAGTTTGTATAGGATGCCATTATTTGTTTGATCTATTTTTGTTACAGCTTTCTTACTACTACTAGCAGTACCTGTTTTAGCAGGGGCTATAGCTATGCTTTTAACGGATAGAAATTTTAATACTTCCTTTTTTGATCCAGCTGGTGGTGGGGATCCTATTTTATATCAACACTTGTTT
MBPK_001020538	AATTAGTTCAATACAAAGTCATTCTGGAGCTTCAGTTGATTTAGCAATTTTTAGTTTACATTTGTCAGGTGCTTCATCTATTTTGGGTGCAATTAATTTTATTTCTACAATTTTAAATATGCGTAATCCAGGACAAACTTTTTACAGAATTCCTTTATTTGTTTGATCAATATTTGTTACTGCATTTTTATTATTATTAGCTGTACCAGTGTTAGCAGGTGCTATAACTATGTTATTAACAGATAGAAATTTTAATACGTCATTTTTTGATCCTTCAGGAGGAGGTGATCCTATTTTGTATCAACATTTATTT
MBPK_002252747	TTGAGTTCAATTCGAAGTCATTCAGGAGGTGCTGTAGATTTAGCAATTTTTAGTTTACATTTATCTGGAGCGTCTTCAATTTTAGGTGCTGTTAATTTTATTTCAACTATTATAAATATGCGTAGTCCTGGCCAAAGTATGTATAGGATTCCTTTATTTGTTTGATCTATTTTTGTAACAGCTTTCTTATTATTATTGGCTGTACCAGTATTAGCTGGTGCTATTACTATGCTTTTAACGGACCGTAATTTTAATACATCGTTTTTTGATCCTGCAGGTGGAGGAGATCCTGTATTATATCAACATTTATTT
MBPK_000417746	TTTAAGTTCAATACAAAGCCACTCAGGAGCTTCTGTAGATTTAGCAATTTTTAGTTTACATTTAGCAGGGGCATCATCAATATTAGGGGCTGTAAACTTTATTTCAACTATTTTAAATATGCGTAATCCGGGTCAAAGTATGTATCGAATGCCTTTATTTGTTTGGTCAATTTTTGTTACAGCTTTTTTGCTTTTATTAGCTGTTCCCGTATTAGCGGGAGCAATAACAATGCTTTTAACGGATAGAAATTTTAATACTTCTTTTTTTGATCCTGCGGGAGGGGGAGATCCTATTTTATATCAACATTTATTT
MBPK_000099260	TTTAGCTTCTATTGAAAGTCATTCTGGAGGTGCAGTAGATTTAGCTATTTTTAGTTTACATTTAGCAGGTGCATCTTCTTTATTAGGTGCAATTAATTTTATTACTACTATTTTTAATATGAAATCTCCAGGTTTAGAAATGCATCATATCCCTTTATTTTTATGAGCACTTTTAATTACTGCTTTTTTATTATTATTATCATTACCCGTATTAGCAGGTGCAATTACTATGTTATTAACTGATCGTAATTTTAATACTACCTTTTTTGATCCAGCAGGTGGTGGAGATCCTATTTTATATCAACATTTATTT
MBPK_001181618	TTTAAGTTCAATTCAAAGTCATTCTGGAGCCTCTGTAGATTTAGCAATTTTTAGTTTACATTTATCAGGTGCAGCTTCTATTTTAGGTGCAGTTAATTTTATATCAACAATTTTAAATATGCGGAGCCCTGGTCAAAGTTTATATAGAATGCCTTTATTTGTATGATCTATATTTGTTACAGCTTTTTTACTTTTATTAGCAGTTCCTGTTTTGGCTGGAGCTATTACAATGTTATTAACTGATCGTAATTTTAATACTTCTTTTTTTGATCCTGCAGGTGGAGGTGATCCTATTTTATATCAACATTTATTT
MBPK_003405299	TTTAAGCTCAATAAAAAGCCACTCTGGAGCTGCAGTAGATCTAGCTATTTTTAGCCTACATTTGGCAGGAGCTTCTTCAATATTAGGCGCTGTTAATTTTATATCAACAATTTTAAACATGCGTAATCCAGGACAAAGTTTGTATAGGATGCCATTATTTGTTTGATCTATTTTTGTTACAGCTTTCTTACTACTACTAGCAGTACCTGTTTTAGCAGGGGCTATAACTATGCTTTTAACGGATAGAAATTTTAATACTTCCTTTTTTGATCCAGCTGGTGGTGGGGATCCTATTTTATATCAACACTTGTTT
MBPK_002026273	TTTGAGTTCAATACAAAGTCATTCAGGAGGAGCTATAGATTTAGCAATTTTTAGTTTGCATTTATCAGGAGCATCTTCAATTTTAGGTGCAGTGAATTTTATTTCTACCATTTTAAACATGCGCAGCCCTGGGCAGAGTATGTATAGAATTCCTTTATTTGTATGATCTATTTTTGTAACAGCATTTTTACTTTTATTGGCAGTTCCGGTATTAGCAGGAGCAATTACAATGCTTTTAACAGACCGTAATTTTAATACATCATTTTTTGATCCAGCCGGTGGAGGAGATCCTGTTTTATATCAACATTTATTT
MBPK_003955821	TGTAAGTTCAATACAGAGCCACTCTGGAGCTTCTGTAGATTTAGCAATTTTTAGCTTACATTTAGCAGGAGCTTCATCAATATTAGGTGCTGTAAACTTCATATCAACTATTTTAAATATGCGTAATCCAGGTCAAAGTATGTATAGAATGCCTTTATTTGTTTGATCAATTTTTGTTACAGCTTTTTTACTTTTATTAGCTGTTCCTGTGCTAGCAGGAGCAATAACAATGCTCTTAACTGATAGAAATTTTAATACTTCATTTTTTGATCCTGCAGGAGGAGGAGACCCAATCTTATACCAACATTTATT
MBPK_000189062	TTTAAGTTCAATCCAAAGCCATTCTGGAGCTGCTGTAGATTTAGCAATCTTTAGCTTACATTTATCAGGAGCATCTTCTATATTGGGCGCTATTAATTTCATATCTACTATTATAAATATGCGTACCCCTGGTCAAAGTTTATATAGAATACCTTTATTTGTATGATCTATTTTTGTAACGGCGTTTTTATTATTATTAGCTGTTCCTGTATTAGCGGGAGCAATTACCATGTTATTAACAGATAGAAATTTTAATACATCTTTTTTTGATCCCGCAGGTGGTGGTGGTCCTGTTTTATACCAACATTTATTT
MBPK_003112607	TTTAAGTTCTATACAAAGTCATTCAGGAGCATCTGTTGATTTAGCAATTTTTAGTTTACATTTAGCAGGAGCATCTTCTATATTAGGAGCTGTTAATTTTATATCAACAATTTTAAATATGCGTCATCCAGGACAAAGCTTATATAGAATACCACTTTTTGTTTGATCAATTTTTGTTACGGCCTTTTTACTTTTATTAGCAGTACCTGTATTAGCAGGAGCTATTACAATGCTTTTAACTGATAGAAATTTTAATACATCATTTTTTGATCCAGCGGGTGGTGGAGATCCTATTTTATATCAACATTTATTT
MBPK_002788248	TTTAGGCTCAATACAAAGCCACTCTGGAGCTGCAGTAGATCTAGCTATTTTTAGCCTACATTTGGCAGGAGCTTCTTCAATATTAGGCGCTGTTAATTTTATATCAACAATTTTAAACATGCGTAATCCAGGACAAAGTTTGTATAGGATGCCATTATTTGTTTGATCTATTTTTGTTACAGCTTTCTTACTACTACTAGCAGTACCTGTTTTAGCAGGGGCTATAACTATGCTTTTAACGGATAGAAATTTTAATACTTCCTTTTTTGATCCAGCTGGTGGTGGGGATCCTATTTTATATCAACACTTGTTT
MBPK_002469701	TTTAAGTTCAATACAGAGCCATTCAGGAGGGGCAGTGGACTTAGCAATATTTAGTTTACATTTATCTGGTGCAGCTTCTATTTTAGGTGCTGTTAATTTTATATCAACTATTTTAAATATGCGAAATCCAGGTCAAAGTATGTACAGAATGCCTTTATTTGTATGATCTATATTTGTAACAGCGCTTTTACTTCTTTTAGCTGTACCTGTTTTAGCCGGTGCTATTACTATGCTTTTAACAGATAGAAATTTTAATACTTCATTTTTTGATCCAGCAGGTGGGGGTGATCCGATTCTTTACCAACATTTATT
MBPK_003883248	ATTAAGTTCAATACAAAGTCATTCAGGAGCTGCAGTAGATTTAGCTATTTTTAGTTTACATTTAGCAGGCGCTTCATCAATTTTAGGCGCAGTTAACTTTATCTCAACAATTTTAAATATGCGCAACCCGGGACAAAGTATGTACAGAATGCCTCTATTTGTTTGATCGATTTTGGTTACAGCTTTTTTATTATTATTAGCTGTTCCGGTTTTAGCAGGCGCAATAACAATGCTTTTAACTGATAGAAATTTTAATACTGCTTTTTTTGACCCAGCGGGCGGCGGCGATCCAATTTTATATCAACATTTATTT
MBPK_000112213	TTTAAGTTCAATACAGAGTCATCCAGGTGCATCTGTTGACCTTGCTATTTTTAGTTTACATTTATCTGGAGCTTCTTCCATTTTAGGTGCCATAAACTTCATATCAACTATTTTAAATATGCGAAACCCTGGTCAAAGTTTATATAGAATACCTTTATTTGTTTGGTCAATCTTCGTTACTGCATTTTTATTATTGTTAGCTGTTCCTGTATTAGCAGGTGCAATTACAATGTTATTAACAGATCGTAATTTTAACACATCTTTTTTTGATCCGTCTGGTGGTGGAGATCCTATTCTATATCAACATTTATTC
MBPK_001177218	TTTAAGTTCTATACAAAGTCACTCAGGAGCCTCAGTAGATTTGGCTATCTTTAGTCTACATTTATCAGGAGCCTCATCGATTTTAGGAGCTATTAACTTTATATCAACAATTTTAAATATGCGCAATCCAGGACAAACTATGTATAGGATACCACTATTTGTGTGATCTATATTTGTAACAGCTTTATTACTATTATTAGCAGTACCTGTATTAGCAGGTGCGATTACTATGTTATTAACAGACAGAAATTTTAATACATCGCTTTTTGATCCTTCAGGTGGTGGTGATCCTATATTATACCAACATTTATTT
MBPK_002230613	TTTACGCTCAATACAAAGCCACTCTGGAGCTGCAGTAGATCTAGCTATTTTTAGCCTACATTTGGCAGGAGCTTCTTCAATATTAGGCGCTGTTAATTTTATATCAACAATTTTAAACATGCGTAATCCAGGACAAAGTTTGTATAGGATGCCATTATTTGTTTGATCTATTTTTGTTACAGCTTTCTTACTACTACTAGCAGTACCTGTTTTAGCAGGGGCTATAACTATGCTTTTAACGGATAGAAATTTTAATACTTCCTTTTTTGATCCAGCTGGTGGTGGGGATCCTATTTTATATCAACACTTGTTT
MBPK_003832365	TTTAAGTTCGATACAGAGCCACTCTGGAGCTTCTGTAGATTTAGCAATTTTTAGCTTACATTTAGCAGGAGCTTCATCAATATTAGGTGCTGTAAACTTCATATCAACTATTTTAAATATGCGTAATCCAGGTCAAAGTATGTATAGAATGCCTTTATTTGTTTGATCAATTTTTGTTACAGCTTTTTTACTTTTATTAGCTGTTCCTGTGCTAGCAGGAGCAATAACAATGCTCTTAACTGATAGAAATTTTAATACTTCATTTTTTGATCCTGCAGGAGGAGGAGACCCAATCTTATACCAACATTTATTT
MBPK_001556827	TTAAGTTCAATTCAAAGCCATTCAGGAGCATCTATTGATTTAGCAATTTTTAGTTTACATTTAGCAGGAGCATCTTCTATACTTGGTGCTGTAAATTTTATTTCAACTATTTTAAATATGCGTAATCCTGGTCAAAGTTTGTATAGAATTCCCCTTTTTGTTTGATCAATTTTAGTTACTGCGTTTTTACTTTTACTTGCGGTACCAGTATTAGCAGGAGCTATTACAATGTTACTAACTGATAGAAATTTTAATACTTCGTTTTTTGATCCAGCCGGTGGCGGAGATCCAATCTTGTATCAACATTTATTT
MBPK_001296578	ACTTAGTTCAATTCAAAGTCATTCTGGTGGTGCAGTTGACTTAGCAATTTTTAGTTTACATTTATCAGGGGCTTCTTCAATTTTAGGTGCAGTAAATTTTATTTCAACCATCTTGAATATGCGTAACCCAGGACAAAGTATGTACCGAATGCCTTTATTCGTATGATCTATCTTTGTAACTGCATTCTTACTTTTACTAGCTGTTCCAGTTTTAGCTGGTGCTATTACTATGCTTTTAACTGATCGAAATTTTAATACAGCATTTTTTGACCCAGCAGGGGGAGGTGATCCTGTTTTATATCAACATCTTT
MBPK_001513773	ATTAAGTTCTATTCAAAGTCATTCAGGAGCAGCTGTTGATTTAGCTATTTTTAGTTTACATATTTCAGGAGCTTCTTCAATTCTAGGAGCTATTAATTTTATATCGACTATTTTAAATATGCGTAACCCAGGACAAAGTATGTATAGAATGCCTTTATTTGTTTGATCTATTTTTGTCACTGCAATTTTATTATTATTAGCAGTTCCTGTTTTAGCTGGGGCTATTACAATGTTATTAACAGATAGGAATTTTAATACATCATTTTTTGACCCAGCAGGAGGTGGAGATCCCATTTTATATCAACATTTATTT
MBPK_001004896	CTTAAGCTCAATACAAAGCCACTCTGGAGCTGCAGTAGATCTAGCTATTTTTAGCCTACATTTTGCAGGAGCTTCTTCAATATTAGGCGCTGTTAATTTTATATCAACAATTTTAAACATGCGTAATCCAGGACAAAGTTTGTATAGGATGCCATTATTTGTTTGATCTATTTTTGTTACAGCTTTCTTACTACTACTAGCAGTACCTGTTTTAGCAGGGGCTATAACTATGCTTTTAACGGATAGAAATTTTAATACTTCCTTTTTTGATCCAGCTGGTGGTGGGGATCCTATTTTATATCAACACTTGTTT
MBPK_001112772	TTTAAGTTCAATACAAAGTCATTCAGGAGCTTCCGTAGATTTAGCAATTTTTAGTTTACATTTGGCAGGAGCATCGTCAATATTAGGTGCTGTAAACTTTATTTCAACTATTTTAAATATGCGTAATCCAGGTCAAAGTATGTATAGGATGCCTTTATTTGTTTGATCAATTTTTGTTACAGCTTTTTTGCTTTTATTAGCTGTTCCTGTATTGGCAGGAGCAATAACAATGCTTTTAACTGATAGAAATTTTAATACTTCTTTTTTTGATCCTGCAGGTGGAGGTGATCCAATTTTATATCAACATTTATTT
MBPK_003884136	TCTAAGTTCAATACAAAGCCATTCAGGCGCTTCCGTAGATTTAGCAATTTTTAGTTTACACTTAGCGGGAGCATCATCAATCTTAGGAGCTGTAAATTTTATCTCAACTATTTTAAATATGCGTAATCCAGGCCAAAGTATGTATAGAATGCCTCTGTTCGTTTGATCAATTTTTGTTACAGCCTTTTTACTTTTATTAGCTGTTCCTGTATTAGCAGGAGCAATAACAATGCTTTTAACTGATAGAAATTTTAATACTTCTTTTTTTGATCCTGCAGGAGGAGGAGATCCAATTTTATACCAACATTTATTC
MBPK_001033029	TTTAAGTTCAATACAAAGCCACTCTGGAGCTTCTGTAGATTTAGCAATTTTTAGCTTACATTTAGCAGGAGCTTCATCAATATTAGGTGCTGTAAACTTCATATCAACTATTTTAAATATGCGTAATCCAGGTCAAAGTATGTATAGAATGCCTTTATTTGTTTGATCAATTTTTGTTACAGCTTTTTTACTTTTATTAGCTGTTCCTGTGCTAGCAGGAGCAATAACAATGCTCTTAACTGATAGAAATTTTAATACTTCATTTTTTGATCCTGCAGGAGGAGGAGACCCAATCTTATACCAACATTTATT
MBPK_001624222	CTTTGAGTTCTATTCAAAGCCACTCTGGAGCATCTGTAGATTTAGCAATTTTTAGTTTACATCTATCTGGAGCATCTTCAATTTTAGGAGCGGTTAATTTTATTTCAACTATTTTAAATATGCGTAATCCTGGTCAAAGTATGTATAGGATGCCCCTATTTGTTTGATCTATCTTTGTTACTGCAATTTTATTACTTTTAGCTGTTCCTGTATTAGCAGGTGCAATTACGATGTTATTAACTGATAGAAATTTTAATACATCATTTTTTGACCCAGCTGGAGGGGGTGATCCAATTTTATACCAACATTTATTT
MBPK_000703011	TTTAAGCTCTATTCACAGTCATTCAGGTGGTGCAATAGACTTAGCAATTTTTAGCTTACATTTAGCTGGAGCGTCTTCTATTTTAGGAGCAATAAATTTTATTTCTACTATTTTAAATATGCGCAATTCTGGCCAAAGTATGTATAGAATGCCTTTATTTGTTTGATCTATTTTTGTAACAGCATTCTTGCTTCTATTAGCCGTACCTGTTTTAGCAGGGGCAATTACTATGCTTTTAACTGATCGAAATTTTAATACATCTTTCTTTGATCCAGCAGGTGGGGGAGATCCAATCTTATATCAACATTTGTTT
MBPK_000725969	TTTAAGTTCAATACAAAGCCACTCAGGGGCTTCTGTAGATTTAGCAATTTTTAGTTTACATTTAGCAGGAGCATCATCAATATTAGGGGCTGTAAACTTTATTTCAACTATTTTAAATATGCGTAATCCGGGTCAAAGTATGTATCGAATGCCTTTATTTGTTTGGTCAATTTTTGTTACAGCTTTTTTGCTTTTATTAGCTGTTCCCGTATTAGCGGGAGCAATAACAATGCTTTTAACGGATAGAAATTTTAATACTTCTTTTTTTGATCCTGCGGGAGGGGGAGATCCTATTTTATATCAACATTTATTT
MBPK_003431710	TTTAAGTTCAATACAAAACCATTCAGGTGGCGCTGTAGATTTAGCTATTTTTAGTCTCCATTTAGCTGGGGCATCATCAATATTAGGAGCCATAAATTTTATTTCAACAATTTTAAATATGCGTAATCCTGGCCAAAATATGTACCAAATGCCATTATTTGTTTGATCCATATTTGTAACAGCATTTTTATTATTATTGGCCGTTCCTGTATTAGCGGGAGCTATCACTATGTTATTAACTGATAGAAATTTTAATACTTCATTTTTTGATCCTGCAGGTGGGGGAGATCCTGTTTTATATCAGCATCTTTTT
MBPK_003455342	TTAAGCTCTATTCAAAGTCATTCAGGTGGTGCAATAGACTTAGCAATTTTTAGCTTACATTTAGCTGGAGCGTCTTCTATTTTAGGAGCAATAAATTTTATTTCTACTATTTTAAATATGCGCAATTCTGGCCAAAGTATGTATAGAATGCCTTTATTTGTTTGATCTATTTTTGTAACAGCATTCTTGCTTCTATTAGCCGTACCTGTTTTAGCAGGGGCAATTACTATGCTTTTAACTGATCGAAATTTTAATACATCTTTCTTTGATCCAGCAGGTGGGGGAGATCCAATCTTATATCAACATTTGTTT
MBPK_003916843	CTTAAGTTCAATTCAAAGCCACTCTGGCGGTGCTATTGATTTAGCAATTTTTAGTTTACATCTAGCAGGGGCATCATCTATTTTAGGTGCAGTAAATTTTATTTCTACAATTATAAATATGCGTAGCCCTGGCCAAAGTATGTATAGAATTCCATTATTTGTTTGGTCTATTTTTGTTACTGCATTTTTATTATTATTAGCAGTTCCAGTATTAGCTGGAGCTATCACAATGCTTTTAACTGATCGTAATTTTAATACTTCGTTTTTTGATCCGGCAGGTGGTGGTGATCCTATTTTATACCAACATCTTTTT
MBPK_002043797	TTGAGTTCAATTCAAAGCCATTCAGGAGGTGCTGTAGATTTAGCAATTTTTAGTTTACATTTATCTGGAGCGTCTTCAATTTTAGGTGCTGTTAATTTTATTTCAACTATTATAAATATGCGTAGTCCTGGCCAAAGTATGTATAGGATTCCTTTATTTGTTTGATCTATTTTTGTAACAGCTTTCTTATTATTATTGGCTGTACCAGTATTAGCTGGTGCTATTACTATGCTTTTAACGGACCGTAATTTTAATACATCGTTTTTTGATCCTGCAGGTGGAGGAGATCCTGTATTATATCAACATTTATTT
MBPK_002314650	TTTAAGTTCAATACAAAGTCATTCAGGTGGTGCTGTAGATTTGGCTATTTTTAGTCTCCATTAAGCTGGGGCATCATCAATATTAGGAGCCATAAACTTTATTTCAACAATTTTAAATATGCGTAATCCTGGCCAAAATATGTATCAAATGCCATTATTTGTTTGATCTATATTTGTAACAGCATTTTTATTATTATTGGCTGTTCCTGTATTAGCGGGAGCTATCACTATGTTATTAACTGATAGGAATTTTAATACTTCATTTTTCGATCCTGCAGGTGGAGGAGATCCTGTTTTATACCAGCATCTTTTT
MBPK_000005334	TTTAAGCTTTATACAAAGCCATTCTGGTGCATCAATTGATTTAGCTATTTTTAGCTTGCACTTAGCAGGTGCATCATCTATCTTAGGAGCTGTAAATTTTATTTCAACAATTTTAAACATGCGTAATCCTGGTCAAAGCTTATACAGAATCCCGCTTTTTGTTTGATCAATTTTTGTTACTGCACTTTTACTTTTACTCGCTGTACCTGTATTAGCAGGAGCTATCACAATGTTATTAACTGATAGGAATTTTAATACATCTTTTTTCGACCCGGCAGGTGGTGGAGATCCTATTTTATACCAACATTTATTT
MBPK_000067644	GTTAAGTTCTATTCAAAGTCATTCAGGGGGAGCTGTAGATTTAGCAATTTTTAGTTTACATATTGCGGGGGCATCTTCAATATTAGGAGCTATAAATTTTCTTTCAACAATTTTAAATATGCGTAATCCGGGGCAAAGTATGTATAGAATGCCTTTATTTGTGTGATCGATATTTATTACAGCACTTTTATTACTTTTAGCTGTTCCTGTTTTAGCAGGGGCAATAACAATGCTTTTAACAGACAGAAATTTTAATACATCTTTTTTTGACCCAGCAGGTGGTGGAGACCCTATTCTATATCAACATTTATTT
MBPK_000044722	ATTGAGTTCTATACAAAGTCATTCTGGAGGAGCTGTAGATTTAGCTATTTTTAGTTTACATTTATCGGGAGCAGCTTCTATTTTAGGAGCAGTAAACTTTATATCCACAATTATGAATATGCGAAATCCAGGCCAAACCATGTATAGAATGCCTTTATTTGTATGATCAATTTTGGTAACTGCATTTTTATTACTTCTCGCGGTTCCTGTTTTAGCTGGTGCTATTACTATGTTATTAACAGATCGTAATTTTAATACAGCATTCTTTGATCCAGCAGGTGGAGGAGATCCTATTTTATATCAACATTTATTT
MBPK_001575450	TTTAAGTTCAATACAGCGTCATTCAGGTGCATCTGTTGACCTTGCTATTTTTAGTTTACATTTATCTGGAGCTTCTTCCATTTTAGGTGCCATAAACTTCATATCAACTATTTTAAATATGCGAAACCCTGGTCAAAGTTTATATAGAATACCTTTATTTGTTTGGTCAATCTTCGTTACTGCATTTTTATTATTGTTAGCTGTTCCTGTATTAGCAGGTGCAATTACAATGTTATTAACAGATCGTAATTTTAACACATCTTTTTTTGATCCGTCTGGTGGTGGAGATCCTATTCTATATCAACATTTATTC
MBPK_003590187	TTTGCGTTCTATTCAAAGCCACTCTGGAGCATCTGTAGATTTAGCAATTTTTAGTTTACATCTATCTGGAGCATCTTCAATTTTAGGAGCGGTTAATTTTATTTCAACTATTTTAAATATGCGTAATCCTGGTCAAAGTATGTATAGGATGCCTCTATTTGTTTGATCTATCTTTGTTACTGCAATTTTATTACTTTTAGCTGTTCCTGTATTAGCAGGTGCAATTACGATGTTATTAACTGATAGAAATTTTAATACATCATTTTTTGACCCAGCTGGAGGGGGTGATCCAATTTTATACCAACATTTATTT
MBPK_002380921	TTTAAGCTCTATACAAGGCCATTCTGGTGCATCAATTGATTTAGCTATTTTTAGCTTGCACTTAGCAGGTGCATCATCTATCTTAGGAGCTGTAAATTTTATTTCAACAATTTTAAACATGCGTAATCCTGGTCAAAGCTTATACAGAATCCCGCTTTTTGTTTGATCAATTTTTGTTACTGCACTTTTACTTTTACTCGCTGTACCTGTATTAGCAGGAGCTATCACAATGTTATTAACTGATAGGAATTTTAATACATCTTTTTTCGACCCGGCAGGTGGTGGAGATCCTATTTTATACCAACATTTATTT
MBPK_003267847	CTTTAAGCTCTATTCAAAGTCATTCAGGTGGTGCAATAGACTTAGCAATTTTTAGCTTACATTTAGCTGGAGCGTCTTCTATTTTAGGAGCAATAAATTTTATTTCTACTATTTTAAATATGCGCAATTCTGGCCAAAGTATGTATAGAATGCCTTTATTTGTTTGATCTATTTTTGTAACAGCATTCTTGCTTCTATTAGCCGTACCTGTTTTAGCAGGGGCAATCACTATGCTTTTAACTGATCGAAATTTTAATACATCTTTCTTTGATCCAGCAGGTGGGGGAGATCCAATCTTATATCAACATTTGTTT
MBPK_001017665	ACTAAGTTCGATACAAAGTCATTCTGGAGCAGCAGTAGATTTAGCTATCTTTAGTTTACATATAGCGGGCGCATCATCAATTTTAGGCGCCGTTAATTTTATATCAACTATTTTAAATATGCGAAATCCAGGTCAAAGTATGTATAGAATGCCATTATTTGTTTGATCTATTTTTATTACAGCTATTTTATTACTTTTAGCAGTTCCTGTATTGGCTGGAGCAATTACAATGTTATTAACGGATAGAAATTTCAACACTTCCTTTTTTGATCCAGCTGGAGGAGGAGATCCCATTTTATATCAACATTTATT
MBPK_000328120	TTTAAGTTCAATACAAAGTCATTCAGGAGCAGCAGTAGATTTAGCAATTTTTAGTTTACATTTATCAGGAGCAGCATCTATTTTAGGAGCAGTTAGTTTTATTTCTACAATTTTAAATATGAGAAATCCAGGTCAAAGTCTATACAGGATGCCTTTATTTGTATGATCTATTTTTGTAACAGCTTTTTTATTATTGTTAGCAGTACCTGTATTAGCAGGTGCTATTACAATGTTGTTAACGGATCGTAATTTTAATACATCTTTTTTTGATCCAGCAGGTGGAGGAGATCCTATTTTATATCAACATTTATTT
MBPK_001951841	TTAAGTTCTATTCAAAGTCATTCAGGAGCATCTGTGGATTTAGCAATTTTTTCATTACATTTATCAGGAGCATCTTCTATTTTAGGAGCAGTAAACTTTATTTCAACAATTTTAAATATGCGTAATCCTGGACAAAGTATGTACAGAATTCCCTTATTTGTATGATCAATTTTTGTGACAGCGGTACTACTTTTATTAGCTGTACCTGTACTAGCAGGAGCTATTACAATGCTTTTAACAGATCGTAACTTTAATACATCATTTTTTGATCCAGCTGGAGGAGGAGATCCTATTCTTTATCAACACCTTTTT
MBPK_000449038	TTTCAGTTCAATACAGAGCCACTCTGGAGCTTCTGTAGATTTAGCAATTTTTAGCTTACATTTAGCAGGAGCTTCATCAATATTAGGTGCTGTAAACTTCATATCAACTATTTTAAATATGCGTAATCCAGGTCAAAGTATGTATAGAATGCCTTTATTTGTTTGATCAATTTTTGTTACAGCTTTTTTACTTTTATTAGCTGTTCCTGTGCTAGCAGGAGCAATAACAATGCTCTTAACTGATAGAAATTTTAATACTTCATTTTTTGATCCTGCAGGAGGAGGAGACCCAATCTTATACCAACATTTATTT
MBPK_000377343	TTTAAGTTCTATCCAAAGCCATTCAGGAGCATCAGTAGATTTAGCTATTTTTAGTTTACATTTGTCAGGAGCATCTTCGATTTTAGGCGCAGTAAACTTTATATCTACTATATTAAATATGCGTAATCCTGGACAAACGTTTTACCGCATACCTTTGTTTGTCTGATCTATTTTTGTTACAGCATTTTTATTATTATTAGCAGTTCCTGTTTTAGCTGGTGCTATAACTATGTTACTTACTGACAGGAATTTTAATACTTCGTTTTTTGATCCTTCAGGGGGAGGGGACCCTGTACTTTATCAGCATTTATTT
MBPK_000626998	TTTAAGTTCTATACAACGCCATTCAGGAGCAGCTGTAGACTTAGCTATTTTTAGTTTACATTTAGCGGGAGCGTCTTCAATTTTGGGTGCAGTGAATTTTATTTCAACAATTTTAAATATGCGTAATCCTGGACAAAGTATGTACAGAATGCCCTTATTTGTTTGGTCAATTCTAATTACCGCTTTTTTATTGTTATTAGCTGTTCCAGTTCTAGCAGGCGCAATTACAATGCTTTTAACTGATAGAAATTTTAATACGTCATTTTTTGATCCTGCAGGAGGAGGAGATCCAGTTTTATATCAGCATCTGTTT
MBPK_000910720	ACTTAGCTCTATTCAAAGTCACTCTGGACCTGCTGTTGATTTAGCAATCTTTAGTTTACATTTATCAGGCGCCTCTTCTATTTTAGGTGCTATTAATTTTATTACCACAATTTTAAATATGCGAAATCCTGGACAAACATTTTATAGAATGCCGCTATTCGTATGGTCCATATTTGTCACAGCTTTCTTATTATTATTAGCAGTTCCCGTGTTAGCAGGTGCTATTACAATGCTGTTAACAGATCGTAATTTTAATACCACTTTTTTTGATCCTGCGGGGGGAGGAGACCCTATTTTATATCAGCATTTATTT
MBPK_003605959	CTTAAGCTCAATACAAAGTCACTCAGGAGCTTCTGTAGATTTAGCAATTTTTAGTTTACATTTAGCAGGGGCATCATCAATACTAGGGGCTGTAAACTTTATTTCAACTATTTTAAATATGCGTAATCCGGGTCAAAGTATGTATCGAATGCCTTTATTCGTTTGGTCAATTTTTGTTACAGCTTTTTTACTTTTATTAGCTATCCCCGTATTAGCGGGAGCAATAACAATGCTTTTAACGGATAGAAATTTTAATACTTCTTTTTTTGATCCTGCGGGAGGAGGAGATCCTATTTTATATCAACATTTATTT
MBPK_003021884	TTTTAGTTCTATTCAAAGCCACTCTGGAGCATCTGTAGATTTAGCAATTTTTAGTTTACATCTATCTGGAGCATCTTCAATTTTAGGAGCGGTTAATTTTATTTCAACTATTTTAAATATGCGTAATCCTGGTCAAAGTATGTATAGGATGCCTCTATTTGTTTGATCTATCTTTGTTACTGCAATTTTATTACTTTTAGCTGTTCCTGTATTAGCAGGTGCAATTACGATGTTATTAACTGATAGAAATTTTAATACATCATTTTTTGACCCAGCTGGAGGGGGTGATCCAATTTTATACCAACATTTATTT
MBPK_001597950	CTTGAGTTCTATTCAAAGCCACTCTGGAGCATCTGTAGATTTAGCAATTTTTAGTTTACATCTATCTGGAGCATCTTCAATTTTAGGAGCGGTTAATTTTATTTCAACTATTTTAAATATGCGTAATCCTGGTCAAAGTATGTATAGGATGCCTCTATTTGTTTGATCTATCTTTGTTACTGCAATTTTATTACTTTTAGCTGTTCCTGTATTAGCAGGTGCAATTACGATGTTATTAACTGATAGAAATTTTAATACATCATTTTTTGACCCAGCTGGAGGGGGTGATCCAATTTTATACCAACATTTATT
MBPK_000513888	ATTAAGTTCTATACAAAGTCATTCTGGAGGAGCTATAGATTTAGCTATATTTAGTTTACATTTATCTGGTGCGGCATCTATACTAGGAGCCATAAATTTTATATCAACGATATTAAATATGAGAAATCCAGGCCAAAGTATGTACAGAATTCCTCTATTTGTCTGATCAATTTTTGTTACAGCTTTTTTATTACTTTTAGCAGTCCCTGTTTTAGCAGGAGCAATAACAATGTTATTGACTGATCGTAATTTTAATACGTCTTTTTTTGATCCAGCGGGTGGTGGGGATCCTGAATTGTATCAACATCTATTT
MBPK_003280884	TTTAAGTTCTATCCAACATCACTCAGGAGCAGCCGTGGATTTAGCAATTTTTAGTTTACATTTATCAGGTGCTTCTTCAATTTTAGGTGCTGTAAATTTTATTTCTACTATTTTAAATATGCGGAATCCTGGACAAAGTCTTTATAGGATTCCATTATTTGTTTGATCAATTTTAGTTACAGCTGTTTTACTGTTATTGGCGGTTCCAGTTTTAGCAGGTGCTATTACAATGCTTTTAACAGATCGTAATTTTAATACGACTTTTTTTGATCCTGCAGGAGGTGGAGATCCTATTCTTTATCAACATTTGTT
MBPK_001981089	ATTAAGTTCAATTCAAAGCCATTCAGGAGCAGCAGTTGATTTAGTAATTTTTAGTTTACATTTAGCAGGAGCTTCTTCAGTATTGGGAGCTATAAATTTCATTACAACGATACTTAATATGAAAAGTCCTGGGTTGAGTATGTTCCGTATGCCACTTTTTGTTTGGGCAATGTTTGTTACAGCATTTTTACTTTTATTGTCTATTCCTGTATTAGGTTCAGCAATTACAATGCTTCTTTGCGATAGAAATTTTAATACATCTTTTTTTGAAGTAGCTGGAGGAGGTGATCCTGTTTTGTTTCAACATCTTTTT
MBPK_000928642	TTTAAGTTCTATACTAAGCCATTCAGGAGCAGCTGTAGACTTAGCTATTTTTAGTTTACATTTAGCGGGAGCGTCTTCAATTTTGGGTGCAGTGAATTTTATTTCAACAATTTTAAATATGCGTAATCCTGGACAAAGTATGTACAGAATGCCCTTATTTGTTTGGTCAATTCTAATTACCGCTTTTTTATTGTTATTAGCTGTTCCAGTTCTAGCAGGCGCAATTACAATGCTTTTAACTGATAGAAATTTTAATACGTCATTTTTTGATCCTGCAGGAGGAGGAGATCCAGTTTTATATCAGCATCTGTTT
MBPK_000867167	ATTAAGTTCGATTCAAAGCCATTCTGGTGCTGCAGTAGATTTAGCAATTTTTAGTTTACATTTAGCTGGTGCTTCTTCTATTTTGGGAGCTGTAAATTTTATTTCTACAATTTTAAATATGCGAAATCCGGGTCAAAGTTTATATAGGATGCCTTTGTTTGTTTGAGCAATTTTTGTTACAGCAATTTTGCTATTGTTAGCAGTTCCAGTTGTAGCTGGTGCAATAACCATGCTTTTAACTGATCGTAATTTTAACACAACGTTTTTTGACCCTGCTGGTGGAGGGGATCCTATTCTTTTTCAGCATTTATTT
MBPK_004022628	TTTGAGCTCTATCCAAAGTCATTCAGGTGCTGCTGTTGATCTCGCAATTTTTAGTTTACATTTATCAGGAGCTTCTTCTATATTAGGTGCTGTAAACTTTATCTCTACTATAATTAACATGAGAAATCCAGGGCAAAGCATGTATAGAATTCCACTATTCGTTTGATCAATTTTTGTTACTGCATTTCTATTGTTACTTGCAGTACCAGTTTTAGCTGGAGCAATTACAATGCTATTAACCGACCGTAATTTTAACACTGCATTTTTTGACCCAGCTGGTGGCGGTGATCCTATTTTGTATCAGCATTTATTT
MBPK_001849623	TTCAAGTTCAATACAGAGCCACTCTGGAGCTTCTGTAGATTTAGCAATTTTTAGCTTACATTTAGCAGGAGCTTCATCAATATTAGGTGCTGTAAACTTCATATCAACTATTTTAAATATGCGTAATCCAGGTCAAAGTATGTATAGAATGCCTTTATTTGTTTGATCAATTTTTGTTACAGCTTTTTTACTTTTATTAGCTGTTCCTGTGCTAGCAGGAGCAATAACAATGCTCTTAACTGATAGAAATTTTAATACTTCATTTTTTGATCCTGCAGGAGGAGGAGACCCAATCTTATACCAACATTTATTT
MBPK_001741011	TTTAAGTTCTATACACAGCCATTCAGGAGCAGCTGTAGACTTAGCTATTTTTAGTTTACATTTAGCGGGAGCGTCTTCAATTTTGGGTGCAGTGAATTTTATTTCAACAATTTTAAATATGCGTAATCCTGGACAAAGTATGTACAGAATGCCCTTATTTGTTTGGTCAATTCTAATTACCGCTTTTTTATTGTTATTAGCTGTTCCAGTTCTAGCAGGCGCAATTACAATGCTTTTAACTGATAGAAATTTTAATACGTCATTTTTTGATCCTGCAGGAGGAGGAGATCCAGTTTTATATCAGCATCTGTT
MBPK_002693601	ATTAAGTGCAATTCAAGCACATTCTGGTGGTTCAGTTGATTTAGCTATTTTTAGTTTACATATTGCAGGTGCCTCATCTATTTTAGGTGCTATTAATTTTATTGTTACTATTTTAAATATGCGTGCTCCAGGAATGACTATGCATAAATTACCTTTATTTGTTTGAACTGTTTTTGTAACAGCTATTTTACTTTTATTATCATTACCAGTATTAGCTGCAGCAATTACAATGTTACTTACTGATCGTAACTTTAATACAACTTTTTTTGACCCAGCAGGTGGAGGTGGTCCTATTTTATATCAACATTTATTT
MBPK_001952172	TTTAAGTTCAATTCAAAGTCACTCAGGCGCAGCTGTTGATCTAGCTATTTTTAGCCTACACATTTCTGGAGCTTCTTCAATTTTGGGAGCGGTTAATTTTATATCAACAATTCTTAATATGCGGAATCCAGGCCAAAGTATGTACCGAATCCCACTTTTTGTATGATCAATTTTTGTAACCGCCGTTTTACTCTTACTAGCAGTACCAGTTTTAGCTGGTGCAATTACCATGTTGCTAACGGACAGGAATTTTAATACTTCATTTTTTGATCCATCAGGTGGTGGTGATCCTATTCTTTATCAACATTTATTC
MBPK_002182714	TTTAAGTTCAATACAAAGTCATTCTGGAGCTTCTGTAGATTTAGCTATTTTTAGTTTACATTTAGCAGGAGCTTCTTCAATATTAGGAGCAGTAAACTTTATATCAACCATTTTAAATATGCGTAATCCAGGTCAAAGTTTATATAGAATGCCTTTATTTGTTTGGTCTATTTTTGTAACAGCGTTTTTACTATTATTAGCAGTGCCAGTTTTAGCAGGAGCTATTACAATGATTTTGACAGATAGAAACTTTAACACTTCTTTTTTTGATCCTGCAGGTGGAGGAGATCCAATTTTATATCAACACTTATT
MBPK_003310795	TTTAAGTTCTATAAAAAGCCATTCAGGAGCAGCTGTAGACTTAGCTATTTTTAGTTTACATTTAGCGGGAGCGTCTTCAATTTTGGGTGCAGTGAATTTTATTTCAACAATTTTAAATATGCGTAATCCTGGACAAAGTATGTACAGAATGCCCTTATTTGTTTGGTCAATTCTAATTACCGCTTTTTTATTGTTATTAGCTGTTCCAGTTCTAGCAGGCGCAATTACAATGCTTTTAACTGATAGAAATTTTAATACGTCATTTTTTGATCCTGCAGGAGGAGGAGATCCAGTTTTATATCAGCATCTGTTT
MBPK_000140492	TTTATCTTCTATTGAATTTCATTCAGGTGCATCTGTAGATTTAGCTATATTTAGTTTACATTTAGCAGGTGCATCATCTATTTTAGGAGCAATAAATTTTATTACTACAGTAATAAATATGAGATCATTTAATTTAACACTTGTTCGTACTCCATTATTTGTTTGAGCTATTGTTATTACAGCAGTATTATTATTATTATCTTTACCTGTTTTAGCAGGAGCAATAACAATGTTATTAACAGATCGAAATTTTAATACAACTTTTTTTGATCCAGCTGGTGGTGGAGATCCAATTTTATATCAACATTTATT
MBPK_002874275	TTTAATTTCAATACAGAGCCACTCTGGAGCTTCTGTAGATTTAGCAATTTTTAGCTTACATTTAGCAGGAGCTTCATCAATATTAGGTGCTGTAAACTTCATATCAACTATTTTAAATATGCGTAATCCAGGTCAAAGTATGTATAGAATGCCTTTATTTGTTTGATCAATTTTTGTTACAGCTTTTTTACTTTTATTAGCTGTTCCTGTGCTAGCAGGAGCAATAACAATGCTCTTAACTGATAGAAATTTTAATACTTCATTTTTTGATCCTGCAGGAGGAGGAGACCCAATCTTATACCAACATTTATTT
MBPK_000972443	TTTAAGCCCTATTCAAAGTCATTCAGGTGGTGCAATAGACTTAGCAATTTTTAGCTTACATTTAGCTGGAGCGTCTTCTATTTTAGGGGCAATAAATTTTATTTCTACTATTTTAAATATGCGCAATTCTGGCCAAAGTATGTATAGAATGCCTTTATTTGTTTGATCTATTTTTGTAACAGCATTCTTGCTTCTATTAGCCGTACCTGTTTTAGCAGGGGCAATTACTATGCTTTTAACTGATCGAAATTTTAATACATCTTTCTTTGATCCAGCAGGTGGGGGAGATCCAATCTTATATCAACATTTGTTT
MBPK_002409505	GCTAAGTTCTATCCAAAGTCATTCAGGAGGTGCTGCAGACTTAGCAATTTTTAGTCTTCATTTAGCGGGAGCTTCATCAATTTTAGGAGCAATAAATTTTATTTCAACAATTTTAAATATGCGTAATCCAGGCCAAAGTATGTATCGTATTCCACTATTTGTTTGATCTATTTTAGTGACTGCATTTTTACTTTTGTTAGCTGTTCCTGTATTAGCAGGAGCAATTACAATGCTTTTAACTGATCGGAATTTTAATACTTCATTTTTCGATCCTGCTGGCGGAGGAGATCCAGTTTTATATCAGCACTTGTTT
MBPK_002507314	CTTAGTTCGATTCAAAGTCATTCGGGAGCTTCAGTAGATTTAGCTATTTTTAGTTTACATTTATCGGGAGCTTCATCAATTTTAGGAGCTATTAATTTTATATCTACAATTTTAAACATGCGTAGCATAGGGCAGAATTTTTATAGAATTCCACTTTTTGTGTGATCTATTTTTGTAACTGCAATTTTATTATTATTAGCAGTTCCAGTTTTAGCAGGAGCTATTACTATGTTATTAACTGATAGAAATTTTAACACAACATTTTTTGACCCTGCGGGTGGTGGTGATCCCATACTTTATCAGCACTTATTC
MBPK_001131831	TTTAAGTTCGATACAAAGCCATTCAGGAGCAGCTGTTGATTTAGCAATTTTTAGCTTACATTTATCCGGAGCGTCTTCTATCCTAGGAGCTATAAATTTTATTTCCACAATTATAAATATGAGGAATCCAGGACAGACTTTTTACAGAGTTCCTTTATTTGTTTGATCAATTTTTGTAACAGCTTTTCTACTTTTATTAGCGGTACCTGTGCTTGCAGGTGCTATAACCATGTTACTAACAGATCGAAATTTCAATACTTCCTTTTTTGACCCCGCTGGAGGAGGAGACCCAATTTTGTACCAACACTTATTT
MBPK_002033157	TTTAAGTTCTATACAAAGCCATTCAGGCGCAGCTGTAGACTTAGCTATTTTTAGTTTACATTTAGCGGGAGCGTCTTCAATTTTGGGTGCAGTGAATTTTATTTCAACAATTTTAAATATGCGTAATCCTGGACAAAGTATGTACAGAATGCCCTTATTTGTTTGGTCAATTCTAATTACCGCTTTTTTATTGTTATTAGCTGTTCCAGTTCTAGCAGGCGCAATTACAATGCTTTTAACTGATAGAAATTTTAATACGTCATTTTTTGATCCTGCAGGAGGAGGAGATCCAGTTTTATATCAGCATCTGTTT
MBPK_003190264	TTTAAGTTCAATACAAAGCCGTTCAGGTGGCGCTGTAGATTTAGCTATTTTTAGTCTCCATTTAGCTGGGGCATCATCAATATTAGGAGCCATAAATTTTATTTCAACAATTTTAAATATGCGTAATCCTGGCCAAAATATGTACCAAATGCCATTATTTGTTTGATCCATATTTGTAACAGCATTTTTATTATTATTGGCCGTTCCTGTATTAGCGGGAGCTATCACTATGTTATTAACTGATAGAAATTTTAATACTTCATTTTTTGATCCTGCAGGTGGGGGAGATCCTGTTTTATATCAGCATCTTTTT
MBPK_000021846	ATTAGCTTCTTCAGAATTCCATTCAGGAGGTTCTGTAGATTTAGCAATTTTTAGCTTACATTTAGCAGGTGCGTCATCTATTTTAGGAGCTATAAACTTTATAACTACAGTATTACATATGAAAGCGCCCAATATAACATTTGATAGAATTCCATTATTTGTTTGAGCAGTATTTATTACAGCAATATTATTATTATTAGCTTTACCTGTATTGGCTGGAGCTATTACAATGTTATTAACTGATAGAAATTTTAATACAACTTTTTTTGATCCAGCAGGTGGAGGTGATCCTATTTTATATCAACATTTATTT
MBPK_000177054	ATTAAGTTCTATACAGAGTCATTCTGGAGCAGCTGTGGACTTGGCAATATTTAGCTTACATTTATCGGGAGCTTCTTCTATCTTAGGAGCTGTAAACTTTATATCTACTATACTGAATATGCGTAATCCGGGACAAACCTTATATAGAATACCACTCTTTGTATGATCCATTTTTGTAACAGCTATACTACTATTATTGTCAGTACCAGTCTTGGCGGGAGCTATTACAATGTTATTAACAGATAGAAATTTTAATACGTCTTTTTTTGATCCTGCAGGTGGAGGTGACCCTGTATTATACCAACATCTCTTT
MBPK_000785786	TTAAAGTTCAATACAGAGCCACTCTGGAGCTTCTGTAGATTTAGCAATTTTTAGCTTACATTTAGCAGGAGCTTCATCAATATTAGGTGCTGTAAACTTCATATCAACTATTTTAAATATGCGTAATCCAGGTCAAAGTATGTATAGAATGCCTTTATTTGTTTGATCAATTTTTGTTACAGCTTTTTTACTTTTATTAGCTGTTCCTGTGCTAGCAGGAGCAATAACAATGCTCTTAACTGATAGAAATTTTAATACTTCATTTTTTGATCCTGCAGGAGGAGGAGACCCAATCTTATACCAACATTTATT
MBPK_001033255	CTTTAAGTTCAATACAGAGCCACTCTGGAGCTTCTGTAGATTTAGCAATTTTTAGCTTACATTTAGCAGGAGCTTCATCAATATTAGGTGCTGTAAACTTCATATCAACTATTTTAAATATGCGTAATCCAGGTCAAAGTATGTATAGAATGCCTTTATTTGTTTGATCATTTTTTGTTACAGCTTTTTTACTTTTATTAGCTGTTCCTGTGCTAGCAGGAGCAATAACAATGCTCTTAACTGATAGAAATTTTAATACTTCATTTTTTGATCCTGCAGGAGGAGGAGACCCAATCTTATACCAACATTTATT
MBPK_002023554	TTAAGTTCTATACAAAGCCATTCCGGAGCAGCTGTAGATTTAGCCATTTTTAGTTTACACTTATCAGGCGCTTCTTCAATTTTAGGAGCAGTTAATTTTATATCAACTATTCTAAATATGCGTACTCCGGGTCAAAGTATGTATAGAATGCCCTTATTTGTTTGATCAATTTTTGTTACTGCTATTTTGCTACTTTTAGCAGTACCTGTGTTAGCAGGTGCTATTACAATGTTATTAACTGATAGAAATTTTAATACGTCATTTTTTGATCCTGCAGGTGGAGGAGATCCTATTTTATACCAACATTTATTT
MBPK_001817961	ATTAAGTTCAATTCAAAGTCATTCAAGAGCTTCTGTTGATTTAGCTATTTTTAGTTTACATTTATCAGGAGCCTCATCTATTTTAGGTGCTATTAATTTTATTTCTACTATTTTGAACATGAGAAATCCTGGACAAACATTTTATAGAATACCTTTATTTGTTTGATCAATTTTTGTTACTGCTTTTTTACTACTATTAGCAGTACCTGTTTTAGCAGGTGCTATAACTATGTTACTTACTGACAGGAATTTTAATACTTCTTTTTTTGACCCATCAGGAGGAGGTGATCCTGTTCTTTATCAACATTTATTT
MBPK_000938396	TTTTAGTTCAATACAGAGTCATTCAGGTGCATCTGTTGACCTTGCTATTTTTAGTTTACATTTATCTGGAGCTTCTTCCATTTTAGGTGCCATAAACTTCATATCAACTATTTTAAATATGCGAAACCCTGGTCAAAGTTTATATAGAATACCTTTATTTGTTTGGTCAATCTTCGTTACTGCATTTTTATTATTGTTAGCTGTTCCTGTATTAGCAGGTGCAATTACAATGTTATTAACAGATCGTAATTTTAACACATCTTTTTTTGATCCGTCTGGTGGTGGAGATCCTATTCTATATCAACATTTATTC
MBPK_001228694	TTTAAGTTCTATACAAAGCCATCCAGGAGCAGCTGTAGACTTAGCTATTTTTAGTTTACATTTAGCGGGAGCGTCTTCAATTTTGGGTGCAGTGAATTTTATTTCAACAATTTTAAATATGCGTAATCCTGGACAAAGTATGTACAGAATGCCCTTATTTGTTTGGTCAATTCTAATTACCGCTTTTTTATTGTTATTAGCTGTTCCAGTTCTAGCAGGCGCAATTACAATGCTTTTAACTGATAGAAATTTTAATACGTCATTTTTTGATCCTGCAGGAGGAGGAGATCCAGTTTTATATCAGCATCTGTTT
MBPK_002066217	TTTAAGCTCGATACAAAGCCACTCTGGAGCTGCAGTAGGTCTAGCTATTTTTAGCCTACATTTGGCAGGAGCTTCTTCAATATTAGGCGCTGTTAATTTTATATCAACAATTTTAAACATGCGTAATCCAGGACAAAGTTTGTATAGGATGCCATTATTTGTTTGATCTATTTTTGTTACAGCTTTCTTACTACTACTAGCAGTACCTGTTTTAGCAGGGGCTATAACTATGCTTTTAACGGATAGAAATTTTAATACTTCCTTTTTTGATCCAGCTGGTGGTGGGGATCCTATTTTATATCAACACTTGTTT
MBPK_000086361	TTTAAGCTCTATACAAAGCCACTCTGGAGCTGCAGTAGATCTAGCTATTTTTAGCCTACATTTGGCAGGCGCTTCTTCAATATTAGGCGCTGTTAATTTTATATCAACAATTTTAAACATGCGTAATCCAGGACACAGTTTGTATAGGATGCCATTATTTGTTTGATCTATTTTTGTTACAGCTTTCTTACTACTACTAGCAGTACCTGTTTTAGCAGGGGCTATAACTATGCTTTTAACGGATAGAAATTTTAATACTTCCTTTTTTGATCCAGCTGGTGGTGGGGATCCTATTTTATATCAACACTTGTTT
MBPK_000767024	ATTAAGTTCAATACAAGGCCATTCAGGAGCCGCGGTAGACTTAGCTATTTTTAGTTTACATTTAGCAGGAGCTTCTTCAATTTTAGGTGCAGTTAACTTCATTTCAACTATTTTAAATATGCGTAATCCGGGGCAAAGTATGTATAGAATGCCTCTATTTGTTTGATCAATTTTAGTTACAGCTTTTTTGCTTTTATTAGCAGTTCCAGTTTTAGCAGGTGCAATAACAATGCTTTTAACTGATAGAAACTTTAATACTTCTTTTTTTGACCCAGCAGGGGGAGGAGATCCAATTTTATACCAACATTTATTT
MBPK_002916509	TTTGAGTTCAATACAAAGCCATTCTGGTGCAGCGGTTGATTTAGCAATTTTTAGTTTACATATTGCAGGAGCGTCTTCTATTCTAGGTGCAGTTAATTTTATATCAACAATATTGAATATGCGTAATCCTGGTCAAAGTATGTATAGAATGCCATTATTTGTATGATCAATTTTTGTCACTGCATTTTTATTATTATTAGCTGTTCCAGTTTTAGCAGGTGCTATAACAATGTTGTTAACAGATAGAAATTTTAATACATCTTTTTTTGATCCTGCAGGAGGTGGAGATCCTATTTTGTTTCAACATTTATTT
MBPK_000251312	TTTAAGTTCAAAACAGAGCCACTCTGGAGCTTCTGTAGATTTAGCAATTTTTAGCTTACATTTAGCAGGAGCTTCATCAATATTAGGTGCTGTAAACTTCATATCAACTATTTTAAATATGCGTAATCCAGGTCAAAGTATGTATAGAATGCCTTTATTTGTTTGATCAATTTTTGTTACAGCTTTTTTACTTTTATTAGCTGTTCCTGTGCTAGCAGGAGCAATAACAATGCTCTTAACTGATAGAAATTTTAATACTTCATTTTTTGATCCTGCAGGAGGAGGAGACCCAATCTTATACCAACATTTATTT
MBPK_001505019	TTTAAGTTCAATTCAAAGTCATTCTGGAGCTTCCATTGATTTAGCAATTTTTAGTTTACATATAGCGGGAGCATCTTCTATACTAGGAGCAGTTAATTTTATATCAACAATATTAAATATGCGCAATCCTGGCCAAAGCTTATATAGAATTCCACTTTTTGTTTGATCAATTTTTGTTACTGCTTTTTTACTTTTACTTGCAGTTCCTGTGTTAGCAGGAGCTATTACTATGCTTTTAACTGATAGAAATTTTAATACTTCTTTTTTTGATCCTGCAGGAGGAGGAGATCCTATTTTATATCAACATTTATTT
MBPK_000055418	TTTAAGCTCTATACAAAGCCATTCAGGAGCAGCTGTAGACTTAGCTATTTTTAGTTTACATTTAGCGGGAGCGTCTTCAATTTTGGGTGCAGTGAATTTTATTTCAACAATTTTAAATATGCGTAATCCTGGACAAAGTATGTACAGAATGCCCTTATTTGTTTGGTCAATTCTAATTACCGCTTTTTTATTGTTATTAGCTGTTCCAGTTCTAGCAGGCGCAATTACAATGCTTTTAACTGATAGAAATTTTAATACGTCATTTTTTGATCCTGCAGGAGGAGGAGATCCAGTTTTATATCAGCATCTGT
MBPK_002095024	TTTTAGTTCAATACATAGTCATTCAGGAGCTGCTATTGGCTTAGCTATCTTCAGTTTACATCTTTCAGGAGCTTCTTCGATTCTAGGAGCAATTAATTTTATTTCTACCATTATAAATATGCGAAATCCTGGACAAACATTTTATCGCATTCCTTTATTTGTTTGATCGATTTTCGTAACTGCTTTACTACTATTATTAGCAGTACCAGTTTTAGCAGGAGCTATTACCATGTTACTAACTGATCGCAATTTTAATACAGCCTTTTTTGACCCTTCTGGAGGTGGTGATCCTGTACTTTATCAACATTTATTT
MBPK_001926804	GTTAAGTTCTATACAAAGCCATTCTGGAGGTTCAGTTGATTTAGCAATTTTTAGTTTACATTTATCTGGCGCGTCATCAATTTTAGGAGCAGTAAATTTCATTTCAACTATTTTAAATATGCGTAACCCTGGGCAAAGCATGTATCGAATGCCGTTATTTGTTTGGTCTATTTTTGTGACAGCATTTTTACTTTTACTAGCAGTACCAGTTTTAGCAGGAGGTATAACAATGTTACTAACAGATCGTAATTTTAATACAGCATTTTTGATCCTGCGGGAGGGGGAGATCCTGTTTTATACCAACATCTTTTC
MBPK_000015804	TTTAAGGTCAATACAGAGCCACTCTGGAGCTTCTGTAGATTTAGCAATTTTTAGCTTACATTTAGCAGGAGCTTCATCAATATTAGGTGCTGTAAACTTCATATCAACTATTTTAAATATGCGTAATCCAGGTCAAAGTATGTATAGAATGCCTTTATTTGTTTGATCAATTTTTGTTACAGCTTTTTTACTTTTATTAGCTGTTCCTGTGCTAGCAGGAGCAATAACAATGCTCTTAACTGATAGAAATTTTAATACTTCATTTTTTGATCCTGCAGGAGGAGGAGACCCAATCTTATACCAACATTTATTT
MBPK_000075468	TTTAAGTTCAATTCAAAGCCATTCAGGTGCATCTATTGATTTAGCAATTTTTAGTTTACATTTAGCAGGAGCATCTTCTATACTTGGTGCTGTAAATTTTATTTCAACTATTTTAAATATGCGTAATCCTGGTCAAAGTTTGTATAGAATTCCCCTTTTTGTTTGATCAATTTTAGTTACTGCGTTTTTACTTTTACTTGCGGTACCAGTATTAGCAGGAGCTATTACAATGTTACTAACTGATAGAAATTTTAATACTTCGTTTTTTGATCCAGCCGGTGGCGGAGATCCAATCTTGTATCAACATTTATTT
MBPK_000260376	TTTAAGTTCAATACAAAGTCATTTTGGAGCTTCAGTAGATTTAGCTATTTTTAGTTTACATTTAGCAGGAGCTTCTTCAATATTAGGAGCAGTAAACTTTATATCAACCATTTTAAATATGCGTAATCCAGGTCAAAGTTTATATAGAATGCCTTTATTTGTTTGGTCTATTTTTGTAACAGCGTTTTTACTATTATTAGCAGTACCAGTTTTAGCAGGAGCTATTACAATGATTTTGACAGATAGAAACTTTAACACTTCTTTTTTTGATCCTGCAGGTGGAGGAGATCCAATTTTATATCAACACTTATTT
MBPK_003800171	TGAGTTCTATTCAAAGCCACTCTGGAGCATCTGTAGATTTAGCAATTTTTAGTTTACATCTATCTGGAGCATCTTCAATTTTAGGAGCGGTTAATTTTATTTCAACTATTTTAAATATGCGTAATCCTGGTCAAAGTATGTATAGGATGCCTCTATTTGTTTGATCTATCTTTGTTACTGCAATTTTATTACTTTTAGCTGTTCCTGCATTAGCAGGTGCAATTACGATGTTATTAACTGATAGAAATTTTAATACATCATTTTTTGACCCAGCTGGAGGGGGTGATCCAATTTTATACCAACATTTATTT
MBPK_002462716	TTTAAGTAGTTTACCTGCTCATTCAGGACCTTCTGTTGATTTAGCTATTTTTAGTTTACATATAGCAGGTTTATCCTCTATTTTAGGTGCTATAAATTTTATAACAACTATTTTAAATATGCGTAATTCAGGATTACCTTTATTAAAAATGCCCTTATTTGTATGGTCAATTTTTATTACAGCATTTTTATTATTATTAAGTTTACCTGTTTTTGCTGGTGCAATTACAATGTTATTAACAGATCGTAATTTTAATACTACTTTTTTTGAATCATCTGGAGGAGGAGATCCCATTTTATATCAACATTTATTT
MBPK_000775554	ATTAAGTTCAATTTAAAGCCACTCTGGCGGTGCTATTGATTTAGCAATTTTTAGTTTACATCTAGCAGGGGCATCATCTATTTTAGGTGCAGTAAATTTTATTTCTACAATTATAAATATGCGTAGCCCTGGCCAAAGTATGTATAGAATTCCATTATTTGTTTGGTCTATTTTTGTTACTGCATTTTTATTATTATTAGCAGTTCCAGTATTAGCTGGAGCTATCACAATGCTTTTAACTGATCGTAATTTTAATACTTCGTTTTTTGATCCGGCAGGTGGTGGTGATCCTATTTTATACCAACATCTTTTT
MBPK_002823496	CTTAAGTTCAATACAATGCCACTCAGGAGCTTCTGTAGATTTAGCAATTTTTAGTTTACATTTAGCAGGAGCATCATCAATATTAGGGGCTGTGAACTTTATTTCAACTATTTTAAATATGCGTAATCCGGGTCAAAGTATGTATCGAATGCCTTTATTCGTTTGGTCAATTTTTGTTACAGCTTTTTTGCTTTTATTAGCTGTTCCTGTATTAGCGGGAGCAATAACAATGCTTTTAACGGATAGAAATTTTAATACTTCTTTTTTTGATCCTGCGGGAGGAGGAGATCCTATTTTATACCAACATTTATTT
MBPK_002955809	TTAAGTTCTATTCAAAGCCATTCAGGTGCATCAGTTGATTTAGCAATTTTTAGTTTACATTTAGCAGGCGCATCATCTATATTAGGAGCTGTAAATTTCATTTCAACAATTTTGAATATGCGTAATCCTGGCCAAAGCTTATATAGAATACCGCTTTTTGTTTGATCAATTTTCGTTACAGCGTTTTTACTTTTACTTGCCGTACCTGTGTTGGCAGGAGCTATTACAATGTTATTGACTGATAGAAATTTCAATACTTCATTTTTTGATCCAGCGGGTGGTGGAGATCCTATTTTATACCAGCATTTATTT
MBPK_000755394	TTTAAGTTCAATACAAAGCCATTCTGGAGCTTCCGTGGATTTAGCAATTTTTAGTTTACATTTAGCAGGAGCATCTTCAATATTAGGTGCTGTAAATTTTATATCAACTATTTTAAATATGCGTAATCCAGGTCAAAGTATGTATAGAATGCCTTTATTTGTTTGATCAATTTTTGTTACGGCTTTTTTACTTTTATTAGCTGTTCCTGTATTAGCAGGAGCAATAACAATGCTTTTAACTGACCGAAATTTTAATACTTCTTTTTTTGATCCTGCAGGAGGAGGAGATCCAATTTTATATCAACATTTATTT
MBPK_000972783	TTAAGTTCAATACAAAGTCATTCAGGAGCTTCCGTGGATTTAGCAATTTTTAGTTTACATTTAGCAGGAGCATCTTCAATATTAGGTGCTGTAAATTTTATATCAACTATTTTAAATATGCGTAATCCAGGTCAAAGTATGTATAGAATGCCTTTATTTATTTGATCAATTTTTGTTACGGCTTTTTTACTTTTATTAGCTGTTCCTGTATTAGCAGGAGCAATAACAATGCTTTTAACTGACCGAAATTTTAATACTTCTTTTTTTGATCCTGCAGGAGGAGGAGATCCAATTTTATATCAACATTTATTT
MBPK_003496736	TTTGAGTTCCATTCAAAGCCACTCTGGAGCATCTGTAGATTTAGCAATTTTTAGTTTACATCTATCTGGAGCATCTTCAATTTTAGGAGCGGTTAATTTTATTTCAACTATTTTAAATATGCGTAATCCTGGTCAAAGTATGTATAGGATGCCTCTATTTGTTTGATCTATCTTTGTTACTGCAATTTTATTACTTTTAGCTGTTCCTGTATTAGCAGGTGCAATTACGATGTTATTAACTGATAGAAATTTTAATACATCATTTTTTGACCCAGCTGGAGGGGGTGATCCAATTTTATACCAACATTTATTT
MBPK_000651354	TTTAAGCTCAATATAAAGCCATTCAGGAGCTTCTGTAGATTTATTTTTAGTTTATACTTAGGAGGAGCATCATCAATACTTGGTGCTGTAAATTTTATTTCAACTATTTTAAATATGCGTAATCCGGGCCAAAGTATGTATCGAATGCCTTTGTTCGTATGATCAATTTTTGCTACAGCGTTTTTACTTTGATGAGCTGTTCCCGTACTAGCGGGAGCAATAACAATGCTTCTAACAGATAGAAATTTTAATATTCTTTTTTTGGTCATGCGGGAGGAGGAGATCCAATTTTACATCAACATTTCTTT
MBPK_000292026	TTTAAGCTCTAATCAAAGTCATTCAGGTGGTGCAATAGACTTAGCAATTTTTAGCTTACATTTAGCTGGAGCGTCTTCTATTTTAGGAGCAATAAATTTTATTTCTACTATTTTAAATATGCGCAATTCTGGCCAAAGTATGTATAGAATGCCTTTATTTGTTTGATCTATTTTTGTAACGGCATTCTTGCTTCTATTAGCCGTACCTGTTTTAGCAGGGGCAATTACTATGCTTTTAACTGATCGAAATTTTAATACATCTTTCTTTGATCCAGCAGGTGGGGGAGATCCAATCTTATATCAACATTTGTTT
MBPK_001694701	GTTAAGTTCAATACAAAGTCATTCTGGAGCAGCAGTTGATTTAGCTATTTTTAGTTTACATTTATCTGGAGCTTCTTCAATTCTAGGAGCCGTTAATTTTATATCAACTATTTTAAATATGCGTAATCCTGGTCAAAGTATGTATAGAATGCCTTTGTTTGTTTGATCAATTTTTGTAACAGCAATTTTATTACTTTTAGCAGTACCAGTTTTAGCAGGTGCTATTACTATGTTGTTAACAGATAGAAATTTTAATACATCTTTTTTTGATCCAGCTGGAGGTGGAGATCCTATTTTATATCAACACTTATTT
MBPK_000502077	ACTAAGTTCTATTCAAAGTCATTCAGGAGCTTCCGTAGATTTAGCTATATTTAGTTTACATATTGCAGGAGCTTCATCTATTTTAGGTGCAGTTAATTTCATTTCAACAATTTTAAATATGCGTAATCCTGGACAAAGTATGTATAGGATGCCTTTATTTGTATGATCTATTTTTGTTACTGCATTTTTATTATTATTAGCTGTTCCTGTTTTAGCCGGGGCAATAACAATGTTATTAACGGATAGAAATTTTAATACATCTTTTTTTGACCCAGCAGGTGGAGGAGATCCAATTTTATTTCAACATTTATTT
MBPK_002981820	TTAAGTTCTATACAGAGCCATTCAGGAGCTGCAGTTGATCTTGCAATTTTTTCATTACATTTATCTGGTGCATCTTCTATTTTGGGAGCTGTTAATTTTATTTCAACTATTATAAATATGAGAAATCCGGGTCAAAGTATGTACAGAATCCCTCTATTTGTTTGATCTATTTTTGTTACAGCATTTTTATTATTATTAGCAGTTCCAGTATTAGCAGGAGCTATAGCAATGCTTTTAACTGATCGTAATTTTAATACGGCTTTTTTTGATCCTGCAGGAGGAGGTGATCCTATTTTATATCAACATTTATTT
MBPK_001488386	TTTAAGTGCAATCCAAAGTCATTCAGGCGGTGCGGTAGATTTAGCAATATTTAGTCTTCATTTAGCAGGAGCGTCATCTATTCTAGGAGCGATAAATTTTATTTCTACTATCTTAAATATGCGTAATCCCGGTCAAAGTATGTATAGGATGCCTTTATTTGTTTGATCTATTTTTGTGACAGCGTTTTTACTTTTATTAGCAGTACCTGTTTTAGCAGGTTCAATTACAATGCTTCTAACTGATCGTAATTTTAACACTTCTTTTTTTGATCCAGCAGGTGGTGGAGATCCAATTTTATACCAACATTTATTT
MBPK_000409011	TTTAAGTACAATACAGAGCCACTCTGGAGCTTCTGTAGATTTAGCAATTTTTAGCTTACATTTAGCAGGAGCTTCATCAATATTAGGTGCTGTAAACTTCATATCAACTATTTTAAATATGCGTAATCCAGGTCAAAGTATGTATAGAATGCCTTTATTTGTTTGATCAATTTTTGTTACAGCTTTTTTACTTTTATTAGCTGTTCCTGTGCTAGCAGGAGCAATAACAATGCTCTTAACTGATAGAAATTTTAATACTTCATTTTTTGATCCTGCAGGAGGAGGAGACCCAATCTTATACCAACATTTATTT
MBPK_000045633	TTTAAGTTCAATTCAAAGTCATTTAGGAGCTTCTATTGATTTAGCAATTTTTAGTTTACATATTGCAGGAGCTTCTTCAATATTGGGCGCAGTTAATTTTATCTCAACTATTTTAAATATGCGTAATCCTGGTCAAAGTTTATATAGAATTCCACTTTTTGTTTGATCTATATTTGTTACAGCATTTTTACTTTTATTAGCGGTACCTGTATTAGCTGGAGCTATTACAATGCTTTTAACTGATAGAAATTTCAATACTTCTTTTTTTGATCCAGCAGGCGGAGGCGATCCTATTTTATATCAACATTTATTT
MBPK_000654761	ATTGAGTTCTATAGAAGCACATTCAGGGGCTGCTGTAGATTTAGCTATTTTTAGTTTACATATAGCAGGTGCTTCTTCAATTTTAGGTGCTATAAATTTTATTTCGACGATTATAAATATGAGAGGTATTGGATTTACAATGTATAGAATACCTTTATTTGTTTGAGCTGTATTTATTACTGCTATCTTATTATTATTATCATTACCTGTATTAGCAGGTGCTATTACGATGTTACTTACAGATCGTAATTTTAATACAACTTTTTTTGATCCAGCAGGTGGAGGAGATCCTGTGTTATATCAACATTTATTT
MBPK_000566443	TTTAAGTTCTATACAAAGCCACTCTGGAGCTGCAGTAGATCTAGCTATTTTTAGCCTACATTTGGCAGGAGCTTCTTCAATATTAGGCGCTGTTAATTTTATATCAACAATTTTAAACATGCGTAATCCAGGACAAAGTTTGTATAGGATGCCATTATTTGTTTGATCTATTTTTGTTACAGCTTTCTTACTACTACTAGCAGTACCTGTTTTAGCAGGGGCTATAACTATGCTTTTAACGGATAGAAATTTTAATACTTCCTTTTTTGATCCAGCTGGTGGTGGGGATCCTATTTTATATCAACACTTGTTT
MBPK_000036756	TTTAAGTTCTATTCAAAGCCGTTCAGGTGCATCAGTTGATTTAGCAATTTTTAGTTTACATTTAGCAGGTGCATCATCTATATTAGGAGCTGTAAATTTCATTTCAACAATTTTGAATATGCGTAATCCTGGTCAAAGCTTATATAGAATACCACTTTTTGTTTGATCAATTTTCGTTACAGCGTTTTTACTTTTACTTGCTGTACCTGTGTTGGCAGGAGCTATTACAATGTTATTGACTGATAGAAATTTCAACACTTCATTTTTTGATCCAGCGGGTGGTGGAGATCCTATTTTATACCAGCATTTATTT
MBPK_000382921	CTTAAGCTCTATTCAAAGTCATTCAGGTGGTGCAATAGACTTAGCAATTTTTAGCTTACATTTAGCTGGAGCGTCTTCTATTTTAGGAGCAATAAATTTTATTTCTACTATTTTAAATATGCGCAATTCTGGCCAAAGTATGTATAGAATGCCTTTATTTGTTTGATCTATTTTTGTAACAGCATTCTTGCTTCTATTAGCCGTACCTGTTTTAGCAGGGGCAATTACTATGCTTTTAACTGATCGAAATTTTAATACATCTTTCTTTGATCCAGCAGGTGGGGGAGATCCAATCTTATATCAACATTTGTTT
MBPK_001492623	ATTAAGTTCAATACAAAGTCATTCAGGAGCAGCAGTGGATTTAGCTATTTTTAGTTTACATATAGCGGGTGCATCATCAATTCTAGGAGCTGTTAATTTTATATCAACTATTTTAAATATGAGAAATTCAGGTCAGAGTATGTATAGAATGCCATTATTTGTTTGATCTATTTTTGTTACAGCTATTTTATTACTTTTAGCAGTTCCTGTACTAGCTGGGGCAATTACAATGTTATTAACAGATAGAAATTTTAATACTTCTTTTTTTGACCCAGCTGGAGGAGGAGATCCTATTTTATATCAACATTTAT
MBPK_002209491	TTAAGTTCAATACAAAGTCACTCAGGAGCTTCTGTAGATTTAGCAATTTTTAGTTTACATTTAGCAGGAGCATCATCAATACTAGGGGCTGTAAACTTTATTTCAACTATTTTAAATATGCGTAATCCGGGTCAAAGTATGTATCGAATGCCTTTATTCGTTTGGTCAATTTTTGTTACAGCTTTTTTGCTTTTATTAGCTGTTCCCGTATTAGCGGGAGCAATAACAATGCTTTTAACGGATAGAAATTTTAATACTTCTTTTTTTGATCCTGCGGGAGGAGGAGATCCTATTTTATATCAACATTTATTT
MBPK_001277914	TTTAAGGTCTATACAAAGCCATTCCGGAGCAGCTGTAGATTTAGCCATTTTTAGTTTACACTTATCAGGCGCTTCTTCAATTTTGGGAGCAGTTAATTTTATATCAACTATTCTAAATATGCGTAATCCGGGTCAAAGTATGTATAGAATGCCCTTATTTGTTTGATCAATTTTTGTTACTGCTATTTTGCTACTTTTAGCAGTACCTGTGTTAGCAGGTGCTATTACAATGTTATTAACTGATAGAAATTTTAATACGTCATTTTTTGATCCTGCAGGTGGAGGAGATCCTATTTTATACCAACATTTATTT
MBPK_002539159	TTTAAGTTCTATACAAAGTCATTCGGGAGGTGCAGTAGATTTAGCTATTTTTAGTTTACATTTATCTGGAGCAGCGTCTATATTAGGAGCAGTAAATTTCATTTCAACTATTTTAAATATGAGAAATCCAGGTCCAAGTATGTATAGAATGCCTCTATTTGTTTGATCAATTTTTGTTACAGCTTTTTTATTATTATTAGCAGTACCTGTTTTAGCAGGAGCTATTACTATGTTATTAACAGATCGTAATTTTAATACTTCTTTTTTTGACCCCGCTGGAGGAGGAGATCCTATTTTATATCAACATTTATTT
MBPK_003321718	CTCTTAGCTCTATTCAAAGTCATTCAGGTGCAGCTGTAGATTTAGCAATTTTTTCTTTACATCTATCAGGTGCATCATCAATTTTAGGCGCAGTTAATTTTATATCAACTATTTTAAATATGCGTAATCCTGGACAAAGTTTATATAGAATTCCTTTATTCGTTTGATCAATTTTTGTAACAGCGTTTTACTTTTATTAGCAGTACCTGTTTTGGCAGGTGCTATTACTATGCTTTTAACTGATAGAAATTTTAACACTTCTTTTTTTGATCCTGCTGGAGGTGGAGATCCTATTTTGTACCAGCATTTATTT
MBPK_000385997	TTTTCGTTCAATACAAAGTCATTCAGGAGCTGCTATTGACTTAGCTATCTTCAGTTTACATCTTTCAGGAGCTTCTTCGATTCTAGGAGCAATTAATTTTATTTCTACCATTATAAATATGCGAAATCCTGGACAAACATTTTATCGCATTCCTTTATTTGTTTGAGCGATTTTCGTAACTGCTTTACTACTATTATTAGCAGTACCAGTTTTAGCAGGAGCTATTACCATGTTACTAACTGATCGCAATTTTAATACAGCCTTTTTTGACCCTTCTGGAGGTGGTGATCCTGTACTTTATCAACATTTATTT
MBPK_000843823	ATTAAGTTCTATACAAAGTCATTCAGGCGCAGCAGTTGATTTAGCTATTTTTAGCTTACATGTATCAGGTGCATCATCAATTTTAGGTGCGGTCAATTTTATCTCCACGATTATTAATATGCGTAATCCGGGACAAAGTATGTATAGGATTCCTCTTTTTGTATGATCAATTTTAGTTACTGCAGTTTTACTTTTATTAGCTGTTCCAGTTTTAGCAGGTGCAATTACTATGTTATTAACAGACCGTAATTTTAATACTTCATTTTTTGATCCTGCAGGTGGTGGAGATCCTATTTTGTATCAACACTTATT
MBPK_001045037	TCTTAGCTCAATTCAAAGTCATTCTGGAGCATCAATTGATTTAGCTATTTTTTCTCTTCATTTATCTGGAGCATCATCAATTTTAGGAGCTGTAAACTTTATATCAACAATTCTAAATATGCGTAATCCCGGACAAAGTTTATATCGAATTCCTTTATTTATTTGATCAATTTTTGTAACAGCTGTACTACTTTTATTGGCTGTACCTGTATTAGCAGGTGCTATTACTATGCTTCTAACTGATCGAAATTTTAATACATCATTTTTTGATCCTGCAGGAGGAGGAGATCCTATTCTGTATCAACATTTATTT
MBPK_001334531	ATTAAGTTCAATACAAAGCCATTCAGGAGCTGCGGTAGACTTAGCTATTTTTAGTTTACATTTAGCAGGAGCTTCTTCAATTTTAGGTGCAGTTAACTTCATTTCAACTATTTTAAATATGCGTAATCCGGGGCAAAGTATGTATAGAATGCCTCTATTTGTTTGATCAATTTTAGTTACAGCTTTTTTGCTTTTATTAGCAGTTCCAGTTTTAGCAGGTGCAATAACAATGCTTTTAACTGATAGAAACTTTAATACTTCTTTTTTTGACCCAGCAGGGGGAGGAGATCCAATTTTATACCAACATTTATTT
MBPK_000383679	TTTAAGTTCAATACAAAGTCATTCCGGAGCTTCAGTAGATTTAGCTATTTTTAGTTTACATTTAGCAGGAGCTTCTTCAATATTAGGAGCAGTAAACTTTATATCAACCATTTTAAATATGCGTAATCCAGGTCAAAGTTTATATAGAATGCCTTTATTTGTTTGGTCTATTTTTGTAACAGCGTTTTTACTATTATTAGCAGTGCCAGTTTTAGCAGGAGCTATTACAATGATTTTGACAGATAGAAACTTTAACACTTCTTTTTTTGATCCTGCAGGTGGAGGAGATCCAATTTTATATCAACACTTATT
MBPK_000546449	ACTAAGTTCTATACAAAATCATTCAGGAGCAGCGGTTGATTTAGCAATCTTTAGTTTACATTTGTCAGGAGCTTCCTCAATTTTAGGAGCTGTAAATTTTATATCTACAATTTTAAATATGAGAAATTCTGGACAAAGCTTGTATAGAATTCCGTTGTTCGTTTGATCAATTCTTGTTACGGCTATCCTATTATTATTAGCAGTTCCGGTTTTAGCCGGTGCAATTACTATGCTTTTGACTGATCGAAATTTTAATACAACTTTTTTTGATCCTGCCGGTGGTGGAGATCCAATTCTTTATCAACACTTATTT
MBPK_002062258	TTTAAGTAGTATACAAGCTCATTCTTCAGCTGCTGTAGATTTAGCAATATTTAGTTTACATTTAGCAGGTATTTCTTCTCTTTTAGGTGCAATTAATTTTATGACTACAATTGTAAATATGCGTACACCTGGAATGGGAATGCATCAAATACCGTTATTTGTATGATCTATTTTTATCACAGCTATATTATTATTATTATCTTTACCTGTATTAGCTGGAGGTATTACTATGTTATTAACTGATCGTAACTTTAATACAACATTCTTTGATCCAGCTGGAGGTGGAGATCCTGTATTATATCAACATTTATTC
MBPK_001362806	TTTAAGTTCAATACAAATTCATTCTGGAGCTTCAGTAGATTTAGCTATTTTTAGTTTACATTTAGCAGGAGCTTCTTCAATATTAGGAGCAGTAAACTTTATATCAACCATTTTAAATATGCGTAATCCAGGTCAAAGTTTATATAGAATGCCTTTATTTATTTGGTCTATTTTTGTAACAGCGTTTTTACTATTATTAGCAGTGCCAGTTTTAGCAGGAGCTATTACAATGATTTTGACAGATAGAAACTTTAACACTTCTTTTTTTGATCCTGCAGGTGGAGGAGATCCAATTTTATATCAACACTTATTT
MBPK_000157632	TTTGAGATCACTACAAAGTCATTCAGGAGCTGCTATTGACTTAGCTATCTTCAGTTTACATCTTTCAGGAGCTTCTTCGATTCTAGGAGCAATTAATTTTATTTCTACCATTATAAATATGCGAAATCCTGGACAAACATTTTATCGCATTCCTTTATTTGTTTGATCGATTTTCGTAACTGCTTTACTACTATTATTAGCAGTACCAGTTTTAGCAGGAGCTATTACCATGTTACTAACTGATCGTAATTTTAATACAGCCTTTTTTGACCCTTCTGGAGGTGGTGATCCTGTACTTTATCAACATTTATTT
MBPK_001091172	TTTGAGTTCAATACAAAGTCATTCAGAGCTGCTATTGACTTAGCTATCTTCAGTTTACATCTTTCAGGAGCTTCTTCGATTCTAGGAGCAATTAATTTTATTTCTACCATTATAAATATGCGAAATCCTGGACAAACATTTTATCGCATTCCTTTATTTGTTTGATCGATTTTCGTAACTGCTTTACTACTATTATTAGCAGTACCAGTTTTAGCAGGAGCTATTACCATGTTACTAACTGATCGCAATTTTAATACAGCCTTTTTTGACCCTTCTGGAGGTGGTGATCCTGTACTTTATCAACATTTATTT
MBPK_000041866	ACTAAGTTCAATACAAAGTCATTCTGGAGCTTCAGTTGATTTAGCAATTTTTAGTTTACATTTGTCAGGTGCTTCATCTATTTTGGGTGCAATTAATTTTATTTCTACAATTTTAAATATGCGTAATCCAGGACAAACTTTTTACAGAATTCCTTTATTTGTTTGATCAATATTTGTTACTGCATTTTTATTATTATTAGCTGTACCAGTGTTAGCAGGTGCTATAACTATGTTATTAACAGATAGAAATTTTAATACGTCATTTTTTGATCCTTCAGGAGGAGGTGATCCTATTTTGTATCAACATTTATT
MBPK_000024187	TTTAAGTTCAATACAAAGTCATTTAGGAGCGTCTGTAGATTTAGCAATTTTTAGTTTACACTTAGCGGGAGCTTCATCAATACTAGGTGCTGTAAATTTTATCTCAACTATTTTAAATATGCGTAATCCAGGGCAAAGTATGTATAGAATGCCTTTATTTGTTTGATCAATTTTTGTTACAGCTTTTTTACTTTTATTAGCTGTTCCTGTATTGGCTGGGGCAATAACAATGCTTTTAACTGATAGAAACTTTAATACTTCTTTTTTTGATCCTGCAGGAGGAGGAGATCCTATTTTATACCAACATTTATT
MBPK_000071982	CTTAAGTTCTATCCAAAACCACCCAGGAGCTGCTGTAGATTTAGCTATTTTTAGTTTACATATAGCGGGAGCATCTTCAATTTTAGGAGCTGTTAATTTTATATCAACTATTTTAAATATGCGAAATCCTGGTCAAAGTATGTATAGAATGCCTTTATTTATTTGGTCTATTTTTGTCACAGCTATTTTAATACTTTTAGCTGTCCCTGTATTAGCGGGAGCAATTACAATGTTATTAACAGATAGAAATTTTAACACATCGTTTTTTGATCCTGCAGGAGGAGGAGATCCCATTTTGTATCAACATTTATTT
MBPK_001816950	TTTAAGTTCAATACAAAGTCATTCTGGGGCTTCAGTAGATTTAGCTATTTTTAGTTTACATTTAGCAGGAGCTTCTTCAATATTAGGAGCAGTAAACTTTATATCAACCATTTTAAATATGCGTAATCCAGGTCAAAGTTTATATAGAATGCCTTTATTTGTTTGGTCTATTTTTGTAACAGCGTTTTTACTATTATTAGCAGTGCCAGTTTTAGCAGGAGCTATTACAATGATTTTGACAGATAGAAACTTTAACACTTCTTTTTTTGATCCTGCAGGTGGAGGAGATCCAATTTTATATCAACACTTATT
MBPK_000014627	TTTAAGTTCTATTCAAAGCCACTCTGGTGCATCTGTAGACTTAGCAATTTTTTCATTACATTTATCAGGTGCATCTTCTATCTTGGGAGCAGTAAATTTTATTTCTACAATTTTAAATATGCGTAATCCTGGACAAAGTATGTATAGAATTCCGTTATTTGTATGATCTATTTTTGTAACAGCAATATTACTTTTATTAGCGGTACCTGTATTGGCAGGAGCTATTACAATGCTTTTAACAGACCGTAATTTTAATACATCATTTTTTGACCCAGCTGGAGGAGGAGACCCTATTCTTTATCAACATTTGTTT
MBPK_000458679	TTTAAGTTCTATTCAACGCCATTCAGGTGCATCAGTTGATTTAGCAATTTTTAGTTTACATTTAGCAGGTGCATCATCTATATTAGGAGCTGTAAATTTCATTTCAACAATTTTGAATATGCGTAATCCTGGTCAAAGCTTATATAGAATACCACTTTTTGTTTGATCAATTTTCGTTACAGCGTTTTTACTTTTACTTGCTGTACCTGTGTTGGCAGGAGCTATTACAATGTTATTGACTGATAGAAATTTCAACACCTCATTTTTTGATCCAGCGGGTGGTGGAGATCCTATTTTATACCAGCATTTATTT
MBPK_000652993	TCAAGTTCTATCCAAAGTCATTCTGGAGCATCAGTGGACTTAGCAATTTTTAGTTTACATTTAGCAGGAGCATCTTCAATACTTGGTGCTATTAATTTTATATCAACTATTTTAAATATGCGTAATCCTGGTCAAAGTATGTATAGAATTCCTTTATTTGTTTGATCAATTTTTGTTACTGCATTTTTACTTTTATTGGCAGTACCTGTTTTAGCTGGTGCAATTACAATGTTATTAACTGATAGAAATTTTAATACTTCGTTTTTTGATCCTGCAGGAGGAGGTGATCCAATTTTGTATCAACATTTATTT
MBPK_000011103	CTTAAGATCTATCTAAAGTCATTCTGGAGCATCAGTGGACTTAGCAATTTTTAGTTTACATTTAGCAGGAGCATCTTCAATACTTGGTGCTATTAATTTTATATCAACTATTTTAAATATGCGTAATCCTGGTCAAAGTATGTATAGAATTCCTTTATTTGTTTGATCAATTTTTGTTACTGCATTTTTACTATTATTGGCAGTACCTGTTTTAGCTGGTGCAATTACAATGTTATTAACTGATAGAAATTTTAATACTTCGTTTTTTGATCCTGCAGGAGGAGGTGATCCAATTTTGTATCAACATTTATTT
MBPK_000253625	CCTAAGTTCTATCCAAAGTCATTCTGGAGCATCAGTGGACTTAGCAATTTTTAGTTTACATTTAGCAGGAGCTTCTTCAATACTTGGTGCTATTAATTTTATATCAACTATTTTAAATATGCGTAATCCTGGTCTAAGTATGTATAGAATGCCTTTATTTGTTTGATCAATTTTTGTTACTGCATTTTTACTTTTATTGGCAGTACCTGTTTTAGCTGGTGCAATTACAATGTTATTAACTGATAGAAATTTTAATACTTCGTTTTTTGATCCTGCAGGAGGAGGTGATCCAATTTTGTAACAACATTTATTT
MBPK_000492053	TTAGTTCAATACAAAGACATTCTGGAGCTTCAGTTGATTTAGCAATTTTTAGTTTACATTTGTCAGGTGCTTCATCTATTTTGGGTGCAATTAATTTTATTTCTACAATTTTAAATATGCGTAATCCAGGACAAACTTTTTACAGAATTCCTTTATTTGTTTGATCAATATTTGTTACTGCATTTTTATTATTATTAGCTGTACCAGTGTTAGCAGGTGCTATAACTATGTTATTAACAGATAGAAATTTTAATACGTCATTTTTTGATCCTTCAGGAGGAGGTGATCCTATTTTGTATCAACATTTATTT
MBPK_000288373	ATTAAGTTCAATACGAAGCCATTCAGGAGCCGCGGTAGACTTAGCTATTTTTAGTTTACATTTAGCAGGAGCTTCTTCAATTTTAGGTGCAGTTAACTTCATTTCAACTATTTTAAATATGCGTAATCCGGGGCAAAGTATGTATAGAATGCCTCTATTTGTTTGATCAATTTTAGTTACAGCTTTTTTGCTTTTATTAGCAGTTCCAGTTTTAGCAGGTGCAATAACAATGCTTTTAACTGATAGAAACTTTAATACTTCTTTTTTTGACCCAGCAGGGGGAGGAGATCCAATTTTATACCAACATTTATTT
MBPK_001075515	CTTAAGTTCAATACAAAGCCATTCAGGAGCCGCGGTAGACTTAGCTATTTTTAGTTTACATTTAGCAGGAGCTTCTTCAATTTTAGGTGCAGTTAACTTCATTTCAACTATTTTAAATATGCGTAATCCGGGGCAAAGTATGTATAGAATGCCTCTATTTGTTTGATCAATTTTAGTTACAGCTTTTTTGCTTTTATTAGCAGTTCCAGTTTTAGCAGGTGCAATAACAATGCTTTTAACTGATAGAAACTTTAATACTTCTTTTTTTGACCCAGCAGGGGGAGGAGATCCAATTTTATACCAACATTTATT
MBPK_000123533	CTTAAGTTCAATTCAAAGTCATTCAGGAGCTTCTATTGATTTAGCAATTTTTAGTTTACATATTGCAGGAGCTTCTTCAATATTAGGCGCAGTTAATTTTATCTCAACTATTTTAGATATGCGTAATCCTGGTCAAAGTTTATATAGAATTCCACTTTTTGTTTGATCTATATTTGTTACAGCATTTTTACTTTTATTAGCGGTACCTGTATTAGCTGGAGCTATTACAATGCTTTTAACTGATAGAAATTTCAATACTTCTTTTTTTGATCCAGCAGGCGGAGGCGATCCTATTTTATATCAACATTTATTT
MBPK_001201634	TTTGAGTTCTATTCAAAGCCACTCTGGAGCTGCAGTAGATCTAGCTATTTTTAGCCTACATTTGGCAGGAGCTTCTTCAATATTAGGCGCTGTTAATTTTATATCAACAATTTTAAACATGCGTAATCCAGGACAAAGTTTGTATAGGATGCCATTATTTGTTTGATCTATTTTTGTTACAGCTTTCTTACTACTACTAGCAGTACCTGTTTTAGCAGGGGCTATAACTATGCTTTTAACGGATAGAAATTTTAATACTTCCTTTTTTGATCCAGCTGGTGGTGGGGATCCTATTTTATATCAACACTTGTTT
MBPK_000095866	TTTGAGCTCTATACAAAGTCATTCAGGAGCTGCTGTTGACTTAGCCATCTTTAGTCTACATATTTCAGGAGCGTCGTCAATTTTAGGAGCAGTTAATTTTATATCTACTATACTAAATATGCGTAATCCTGGCCAAAGTATGTATAGAATACCTTTATTTGTGTGATCTATTTTTGTTACAGCAATCTTACTACTTTTAGCTGTTCCTGTATTAGCTGGAGCAATTACGATGTTACTAACAGATAGAAACTTCAATACGTCGTTTTTTGACCCTGCGGGAGGAGGAGATCCTATCTTGTACCAACACCTCTTT
MBPK_002918381	TTTAAGTTCAATTCAAAGTCATTCAGGTGCTTCAGTTGATTTAGCTATTTTTAGTTTACATGTCTCAGGTGCTTCCTCAATTTTAGGTGCAGTTAATTTTATTTCTACGATTATTAATATGCGTAATCCTGGACAAAATATGTATCGTATTCCACTTTTCGTATGGTCAATCTTTGTGACAGCAGTTTTACTTTTACTAGCCGTTCCAGTTTTAGCTGGTGCAATTACTATGTTATTAACAGATCGTAATTTTAATACTTCATTTTTTGATCCAGCTGGTGGTGGTGACCCTATTTTGTACCAGCATTTATTT
MBPK_003616775	GCTAAGTTCGATACAAAGTCATTCAGGAGCTGCAGTAGATTTAGCTATTTTTAGTCTACATTTAGCAGGAGCTTCCTCAATTTTAGGTGCAGTTAATTTTATTTCAACAATTTTAAATATGCGTAATCCTGGACAAAGTATGTACAGAATGCCATTATTTGTTTGATCAATTTTAGTTACGGCTTTTTTACTACTATTGGCTGTTCCTGTTTTAGCGGGTGCTATAACAATGCTTCTAACAGATAGAAATTTTAATACTTCCTTTTTTGATCCAGCGGGAGGAGGAGATCCAATTTTATATCAACATTTGTTT
MBPK_003850265	ACATAGTTCAATACAAAGTCATTCTGGAGCTTCAGTTGATTTAGCAATTTTTAGTTTACATTTGTCAGGTGCTTCATCTATTTTGGGTGCAATTAATTTTATTTCTACAATTTTAAATATGCGTAATCCAGGACAAACTTTTTACAGAATTCCTTTATTTGTTTGATCAATATTTGTTACTGCATTTTTATTATTATTAGCTGTACCAGTGTTAGCAGGTGCTATAACTATGTTATTAACAGATAGAAATTTTAATACGTCATTTTTTGATCCTTCAGGAGGAGGTGATCCTATTTTGTATCAACATTTA
MBPK_001103789	TTTAACTTCAATACAGAGCCACTCTGGAGCTTCTGTAGATTTAGCAATTTTTAGCTTACATTTAGCAGGAGCTTCATCAATATTAGGTGCTGTAAACTTCATATCAACTATTTTAAATATGCGTAATCCAGGTCAAAGTATGTATAGAATGCCTTTATTTGTTTGATCAATTTTTGTTACAGCTTTTTTACTTTTATTAGCTGTTCCTGTGCTAGCAGGAGCAATAACAATGCTCTTAACTGATAGAAATTTTAATACTTCATTTTTTGATCCTGCAGGAGGAGGAGACCCAATCTTATACCAACATTTATTT
MBPK_002490598	ATTAAGTTCAACTCAAAGCCACTCTGGCGGTGCTATTGATTTAGCAATTTTTAGTTTACATCTAGCAGGGGCATCATCTATTTTAGGTGCAGTAAATTTTATTTCTACAATTATAAATATGCGTAGCCCTGGCCAAAGTATGTATAGAATTCCATTATTTGTTTGGTCTATTTTTGTTACTGCATTTTTATTATTATTAGCAGTTCCAGTATTAGCTGGAGCTATCACAATGCTTTTAACTGATCGTAATTTTAATACTTCGTTTTTTGATCCGGCAGGTGGTGGTGATCCTATTTTATACCAACATCTTTTT
MBPK_003592101	TTTAAGTTCAATACGAAGCCACTCAGGAGCTTCTGTAGATTTAGCAATTTTTAGTTTACATTTAGCAGGAGCATCATCAATATTAGGGGCTGTAAACTTTATTTCAACTATTTTAAATATGCGTAATCCGGGTCAAAGTATGTATCGAATGCCTTTATTTGTTTGGTCAATTTTTGTTACAGCTTTTTTGCTTTTATTAGCTGTTCCCGTATTAGCGGGAGCAATAACAATGCTTTTAACGGATAGAAATTTTAATACTTCTTTTTTTGATCCTGCGGGAGGGGGAGATCCTATTTTATATCAACATTTATTT
MBPK_000966287	CTTAAGTTCAGTACAAAGCCACTCAGGAGCTTCTGTAGATTTAGCAATTTTTAGTTTACATTTAGCAGGAGCATCATCAATATTAGGGGCTGTAAACTTTATTTCAACTATTTTAAATATGCGTAATCCGGGTCAAAGTATGTATCGAATGCCTTTATTCGTTTGGTCAATTTTTGTTACAGCTTTTTTGCTTTTATTAGCTGTTCCCGTATTAGCGGGAGCAATAACAATGCTTTTAACGGATAGAAATTTTAATACTTCTTTTTTTGATCCTGCGGGAGGAGGAGATCCTATTTTATATCAACATTTATTT
MBPK_001695170	TTACGTTCAATACAAAGCCACTCAGGAGCTTCTGTAGATTTAGCAATTTTTAGTTTACATTTAGCAGGGGCATCATCAATACTAGGGGCTGTAAACTTTATTTCAACTATTTTAAATATGCGTAATCCGGGTCAAAGTATGTATCGAATGCCTTTATTCGTTTGGTCAATTTTTGTTACAGCTTTTTTACTTTTATTAGCTGTTCCCGTATTAGCGGGAGCAATAACAATGCTTTTAACGGATAGAAATTTTAATACTTCTTTTTTTGATCCTGCGGGAGGAGGAGATCCTATTTTATATCAACATTTATTT
MBPK_003887635	TTTAAGTTCAATACAAAGTCATTCTGGAGATTCAGTAGATTTAGCTATTTTTAGTTTACATTTAGCAGGAGCTTCTTCAATATTAGGAGCAGTAAACTTTATATCAACCATTTTAAATATGCGTAATCCAGGTCAAAGTTTATATAGAATGCCTTTATTTGTTTGGTCTATTTTTGTAACAGCGTTTTTACTATTATTAGCAGTGCCAGTTTTAGCAGGAGCTATTACAATGATTTTGACAGATAGAAACTTTAACACTTCTTTTTTTGATCCTGCAGGTGGAGGAGATCCAATTTTATATCAACACTTATTT
MBPK_001719775	TTAAGTTCAATACAAAGTCATTCTGGAGCTTCAGTAGATTTAGCTATTTTTAGTTTACATTTAGCAGGAGCTTCTTCAATATTAGGAGCAGTAAACTTTATATCAACCATTTTAAATATGCGTAATCCAGGTCAAAGTTTATATAGAATGCCTTTATTTGTTTGGTCTATTTTTGTAACAGCGTTTTTACTATTATTAGCAGTGCCAGTTTTAGCAGGAGCTATTACAATGATTTTGACAGATAGAAACTTTAACACTTCTTTTTTTGATCCTGCAGGTGGAGGAGATCCAATTTTATATCAACACTTATT
MBPK_000038130	TTCAAGTTCTATACAAAGCCATTCAGGAGCAGCTGTAGACTTAGCTATTTTTAGTTTACATTTAGCGGGAGCGTCTTCAATTTTGGGTGCAGTGAATTTTATTTCAACAATTTTAAATATGCGTAATCCTGGACAAAGTATGTACAGAATGCCCTTATTTGTTTGGTCAATTCTAATTACCGCTTTTTTATTGTTATTAGCTGTTCCAGTTCTAGCAGGCGCAATTACAATGCTTTTAACTGATAGAAATTTTAATACGTCATTTTTTGATCCTGCAGGAGGAGGAGATCCAGTTTTATATCAGCATCTGTTT
MBPK_000050533	TTTAAGTTCTATACATAGCCATTCAGGAGCAGCTGTAGACTTAGCTATTTTTAGTTTACATTTAGCGGGAGCGTCTTCAATTTTGGGTGCAGTGAATTTTATTTCAACAATTTTAAATATGCGTAATCCTGGACAAAGTATGTACAGAATGCCCTTATTTGTTTGGTCAATTCTAATTACCGCTTTTTTATTGTTATTAGCTGTTCCAGTTCTAGCAGGCGCAATTACAATGCTTTTAACTGATAGAAATTTTAATACGTCATTTTTTGATCCTGCAGGAGGAGGAGATCCAGTTTTATATCAGCATCTGTTT
MBPK_001702710	GTTAAGTTCAATACAAGGCCACTCAGGAGCCGCAGTAGATTTAGCTATTTTTAGTTTACACTTGTCCGGAGCTTCCTCAATTTTAGGTGCTGTTAACTTTATTTCTACCATTTTAAATATGCGTAATCCTGGACAAACGTTTTATCGAATTCCTCTTTTTGTCTGATCTATTCTTGTAACAGCTTTCTTACTATTATTAGCAGTTCCTGTTTTAGCTGGTGCCATTACTATGTTACTAACTGACCGTAATTTTAATACAGCTTTTTTTGACCCTGCAGGTGGCGGTGACCCAATATTATATCAACATTTATTT
MBPK_001966665	CTAAGTTCAATACAAAGTCATTCTGGAGCTTCAGTTGATTTAGCAATTTTTTCTTTACATTTATCTGGAGCTTCGTCTATTTTAGGAGCTGTAAATTTTATATCAACTATTCTAAATATGCGAAATACAGGTCAAAGTCTGTATAGAATCCCTTTATTTGTTTGATCGATTTTTATTACAGCAATATTACTTTTATTAGCAGTGCCTGTTTTAGCAGGAGCTATTACGATGCTTTTAACTGATAGAAATTTTAATACCTCTTTTTTTGATCCTGCAGGAGGAGGAGGTCCTATTCTTTACCAACATCTTTTC
MBPK_002575341	TTTATCTGGAATAGAAAGTCATTCTGGAGGTTCTGTTGATTTAGCGATATTTAGTCTACATTTAGCAGGAGCTTCTTCTATTTTAGGTGCAATTAATTTTATCACAACGATATTAAATATGCGATTACCTGGGTTGAAAATGCATAAAATACCATTATTTGTTTGAGCAATTTTTATTACGGCAATATTATTATTATTAGCATTACCTGTATTAGCTGGTGCAATAACGATGCTATTAACAGATCGTAATTTTAATACAACTTTCTTTGATCCGTCGGGAGGAGGTGACCCAATTTTATATCAACACTTATTC
MBPK_003817345	TTAAGTTCGATTCAAAGTCATTCTGGTGGTGCCATAGATTTAGCAATTTTTAGTTTACATATAGCGGGTGCATCTTCAATTTTAGGTGCAATAAATTTTATTTCAACTATTTTAAATATGCGTAATTCAGGACAAAGTATGTACAGAATACCTTTATTTGTTTGGTCTATTCTTATTACAGCATTTTTATTACTTTTAGCAGTTCCTGTATTAGCGGGTGCAATAACAATGTTATTAACTGATAGAAATTTTAATACTTCTTTTTTTGATCCTGCAGGAGGTGGAGATCCTATTTTATATCAGCATTTATTT
MBPK_002859311	TTTAAGTTCAATACAAAGTCATCCTGGAGCTTCAGTAGATTTAGCTATTTTTAGTTTACATTTAGCAGGAGCTTCTTCAATATTAGGAGCAGTAAACTTTATATCAACCATTTTAAATATGCGTAATCCAGGTCAAAGTTTATATAGAATGCCTTTATTTGTTTGGTCTATTTGTGTAACAGCGTTTTTACTATTATTAGCAGTGCCAGTTTTAGCAGGAGCTATTACAATGATTTTGACAGATAGAAACTTTAACACTTCTTTTTTTGATCCTGCAGGTGGAGGAGATCCAATTTTATATCAACACTTATTT
MBPK_001119312	TTTAAGTTCAATACAATGTCATTTTGGAGCTTCAGTAGATTTAGCTATTTTTAGTTTACATTTAGCAGGAGCTTCTTCAATATTAGGAGCAGTAAACTTTATATCAACCATTTTAAATATGCGTAATCCAGGTCAAAGTTTATATAGAATGCCTTTATTTGTTTGGTCTATTTTTGTAACAGCGTTTTTACTATTATTAGCAGTGCCAGTTTTAGCAGGAGCTATTACAATGATTTTGACAGATAGAAACTTTAACACTTCTTTTTTTGATCCTGCAGGTGGAGGAGATCCAATTTTATATCAACACTTATTT
MBPK_000490405	TTTAAGTTCTATTCAAAGCCATTCTGGTGCATCAGTTGATTTAGCAATTTTTAGTTTACATTTAGCAGGTGCATCATCTATATTAGGAGCTGTAAATTTCATTTCAACAATTTTGAATATGCGTAATCCTGGTCAAAGCTTATATAGAATACCACTTTTTGTTTGATCAATTTTCGTTACAGCGTTTTTACTTTTACTTGCTGTACCTGTGTTGGCAGGAGCTATTACAATGTTATTGACTGATAGAAATTTCAACACTTCATTTTTTGATCCAGCGGGTGGTGGAGATCCTATTTTATACCAGCATTTATTT
MBPK_001360384	ATTAAGTTCAATACAGAGTCATTCAGGTGCATCTGTTGACCTTGCTATTTTTAGTTTACATTTATCTGGAGCTTCTTCCATTTTAGGTGCCATAAACTTCATATCAACTATTTTAAATATGCGAAACCCTGGTCAAAGTTTATATAGAATACCTTTATTTGTTTGGTCAATCTTCGTTACTGTATTTTTATTATTGTTAGCTGTTCCTGTATTAGCAGGTGCAATTACAATGTTATTAACAGATCGTAATTTTAACACATCTTTTTTTGATCCGTCTGGTGGTGGAGATCCTATTCTATATCAACATTTATTC
MBPK_001067244	ATTAAGTTCAATTCAAGGCCATTCAGGTGCTTCAGTGGATTTAGCTATTTTTAGTTTACATTTATCTGGGGCTGCTTCAATATTAGGTGCAGTTAATTTTATATCAACAATTTTAAATATGCGTAATCCTGGGCAAAGTTTTTATAGAATGCCATTATTTGTATGATCAATTTTTGTTACAGCTTTTTTACTTTTATTAGCAGTACCTGTATTAGCAGGAGCAATTACAATGTTATTGACAGATCGTAATTTTAATACATCTTTTTTTGATCCTGCTGGTGGAGGAGACCCTATTTTATACCAGCATTTATTT
MBPK_000139862	TTTAAGTTCAATACAGAGTCATTCTGGCGGAGCTGTTGACTTAGCTATATTTAGTTTACATCTTTCAGGAGCAGCTTCAATTTTAGGTGCAATAAATTTTATTTCTACAATATTAAATATGAGAAATCCGGGACAAAGTATGTACAGGATGCCTCTATTTGTTTGATCAATTTTTGTAGCCGCTTTTTTACTTCTTTTAGCAGTACCTGTTTTGGCTGGTGCAATAACAATGCTTTTAACCGATCGTAATTTTAATACTTCGTTTTTTGATCCTGCAGGAGGAGGGGATCCTATTTTATACCAACATTTATTT
MBPK_003565207	TTTAAGTTCGATTCAAAGTCATTATGGAGCTTCCATTGATTTAGCAATTTTTAGTTTACATATAGCGGGAGCATCTTCTATACTAGGAGCAGTTAATTTTATATCAACAATATTAAATATGCGCAATCCCGGCCAAAGCTTATATAGAATTCCACTTTTTGTTTGATCAATTTTTGTTACTGCTTTTTTACTTTTACTTGCAGTTCCTGTGTTAGCAGGAGCTATTACTATGCTTTTAACTGATAGAAATTTTAATACTTCTTTTTTTGATCCTGCAGGAGGAGGAGATCCTATTTTATATCAACATTTATTT
MBPK_000495367	TTTAAGTTCTACTCAAAGCCACTCAGGTGCATCTGTAGACTTAGCAATTTTTTCATTACATTTATCAGGTGCATCTTCTATCTTGGGAGCAGTAAATTTTATTTCTACAATTTTAAATATGCGTAATCCTGGACAAAGTATGTATAGAATTCCGTTATTTGTATGATCTATTTTTGTAACAGCAATATTACTTTTATTAGCGGTACCTGTATTGGCAGGAGCTATTACAATGCTTTTAACAGACCGTAATTTTAATACATCATTTTTTGACCCAGCTGGAGGAGGAGACCCTATTCTTTATCAACATTTGTTT
MBPK_000768534	TTCAAGCTCCATTCAAAGCCATTCTGGTGCGTCAGTTGATTTAGCTATTTTTAGTTTACATTTATCTGGTGCTTCTTCTATTTTGGGTGCTATAAACTTTATTTCTACAATTATCAATATGCGAAATCCAGGGCAAAGTATGTATAGAATTCCTTTGTTTGTTTGATCTATTTTAGTAACGGCATTTTTACTTCTGTTAGCAGTACCTGTATTAGCAGGTGCCATTACAATGTTATTAACAGATCGCAATTTTAATACATCTTTTTTTGACCCTGCAGGTGGAGGTGACCCTGTTTTATATCAACATCTTTTT
MBPK_000573953	TTTCAGCTCATTACAAAGCCACTCTGGAGCTGCAGTAGATCTAGCTATTTTTAGCCTACATTTGGCAGGAGCTTCTTCAATATTAGGCGCTGTTAATTTTATATCAACAATTTTAAACATGCGTAATCCAGGACAAAGTTTGTATAGGATGCCATTATTTGTTTGATCTATTTTTGTTACAGCTTTATTACTACTACTAGCAGTACCTGTTTTAGCAGGGGCTATAACTATGCTTTTAACGGATAGAAATTTTAATACTTCCTTTTTTGATCCAGCTGGTGGTGGGGATCCTATTTTATATCAACACTTGTTT
MBPK_001773891	ATTATCAGGTGTTGAAAGTCATTCAGGAGGTTCTGTAGATTTAGCAATTTTTAGTTTACATTTAGCAGGTGCGTCATCAATTTTAGGTGCTATTAATTTTATTACAACTGTATTAAATATGCGTGTACCAAATATGAAAATGCATAAAATACCTTTATTTGTTTGAGCAATTTTTATTACTGCAATATTATTATTATTATCATTACCTGTATTAGCTGGAGCTATTACTATGTTATTAACTGATAGAAATTTTAATACTACTTTTTTTGATCCATCAGGAGGAGGAGATCCAATTTTATATCAACATTTATTT
MBPK_000282664	TTACGTTCTATCCAAAGTCATTCTGGAGCATCAGTGGACTTAGCAATTTTTAGTTTACATTTAGCAGGAGCATCTTCAATACTTGGTGCTATTAATTTTATATCAACTATTTTAAATATGCGTAATCCTGGTCAAAGTATGTATAGAATTCCTTTATTTGTTTGATCAATTTTTGTTACTGCATTTTTACTTTTATTGGCAGTACCTGTTTTAGCTGGTGCAATTACAATGTTATTAACTGATAGAAATTTTAATACTTCGTTTTTTGATCCTGCAGGAGGGGGTGATCCAATTTTGTATCAACATTTATTT
MBPK_003600631	ATTAAGTTCAATCCAAAGCCACTCTGGCGGTGCTATTGATTTAGCAATTTTTAGTTTACATCTAGCAGGGGCATCATCTATTTTAGGTGCAGTAAATTTTATTTCTACAATTATAAATATGCGTAGCCCTGGCCAAAGTATGTATAGAATTCCATTATTTGTTTGGTCTATTTTTGTTACTGCATTTTTATTATTATTAGCAGTTCCAGTATTAGCTGGAGCTATCACAATGCTTTTAACTGATCGTAATTTTAATACTTCGTTTTTTGATCCGGCAGGTGGTGGTGATCCTATTTTATACCAACATCTTTTT
MBPK_001438771	ATTAAGTTCAATGCAAAGTCATTCTGGAGCAGCAGTTGACTTAGCTATTTTTAGTTTACATTTATCTGGAGCTTCTTCAATTCTAGGAGCTGTTAATTTTATATCAACTATTTTAAATATGCGTAATCCTGGTCAAAGTATGTATAGAATGCCTTTGTTTGTTTGATCAATTTTTGTAACAGCAATTTTATTACTTTTAGCAGTACCAGTTTTAGCAGGTGCTATTACAATGTTGTTAACAGATAGAAATTTTAATACATCTTTTTTTGATCCAGCTGGAGGTGGAGATCCTATTTTATATCAACATTTATTT
MBPK_003045362	ATTGTGCTCAATACAAAGTCATTCTGGAGCAGCCGTAGACTTAGCTATATTTAGTTTACATTTAGCTGGAGCTTCTTCAATTTTAGGAGCAGTTAATTTTATCTCAACAATTTTAAATATGCGTAACCCTGGTCAAAGTATGTATAGAATGCCTTTATTTGTTTGATCTATTTTTATAACTGCAGTTTTACTTTTATTAGCAGTTCCTGTATTAGCAGGGGCGATTACGATGCTTTTGACTGATAGAAACTTTAATACATCTTTTTTTGATCCTGCAGGAGGAGGAGATCCTATTTTATATCAACATCTATTT
MBPK_000298299	ACTTAGTTCAATCCAGAGTCATTCAGGAGCATCTGTCGATCTTGCACTTTTTAGTTTGCATTTATCAGGAGCATCATCTATTTTGGGTGCCATAAACTTCATATCAACAATAATAAACATGCGTAGTGTAGGACAAAACTTTTATAGAATCCCTCTATTTGTGTGATCAATTTTCGTTACTGCTATTTTACTTTTATTAGCTGTGCCTGTTTTAGCCGGCGCTATAACTATGTTGTTAACTGATCGTAATTTTAACACAACTTTTTTTGACCCAGCAGGAGGTGGGGATCCAATTTTATATCAACACTTATTT
MBPK_000483483	TTTAGCCGGTATAATTTCTCATTCAGGACCTTCTGTTGATTTAGCTATTTTTAGTTTACATTTAGCAGGGGCTTCTTCTATTTTAGGAGCTTCTAATTTTATTACTACAATATTTAATATGAGAGCACCAGGAATGCATTTATATAAAATGCCTTTATTTGTTTGGTCAGTATTAATAACAGCGTTTTTATTATTGTTATCATTACCTGTTTTAGCTGGTGCCATTACTATGTTATTAACTGATAGAAATTTTAATACATCTTTTTTTGATCCTACGGGAGGAGGTGATCCTGTTTTATACCAACATTTATT
MBPK_000862001	TTTATCGTCTTCAACTGGACAACCTGGGCCTGCAATGGATTTTGCTATTTTAAGTTTACACTTAGCAGGTGCTTCATCAATTTTAGGAGCGGTGAACTTTATTACAACAATTTTAAATATGCGAACTCCAGGCATGACTTTACATAAAATGCCTTTATTTGCTTGGTCAATTCTAGTTACAGCGTTTTTATTATTGTTATCTTTACCAGTTTTAGCAGGAGCAATTACAATGCTTTTAACTGATAGAAATTTTGGAACGGCTTTTTTTGATGCTCAAACTGGAGGAGACCCAGTTTTATTCCAACATTTATTT
MBPK_000816475	ATTATCTTCAATAGAATATCACTCAGGTGGTGCAGTAGACTTAGCAATATTTTCTTTACATTTAGCAGGTATCTCTTCAATCTTAGGAGCTATGAATTTTATTACAACAATTTTAAACATGCGAGCTCCAGGAATGACAATGCATAGATTACCTTTGTTCGTTTGAGCAATATTTGTAACAGCTATATTGTTATTACTATCATTACCCGTATTAGCAGGTGCAATTACAATGTTATTAACTGATCGAAACTTTAATACAAGTTTCTATGACCCAGCAGGAGGAGGAGATCCTATTTTATATCAGCATCTTTT
MBPK_000788327	GTTATCTGCTATTTATGCTCATTCAGGAGGCGCTGTAGATTTAGCTATTTTTAGTTTACATGTAGCGGGAGTTTCTTCTTTATTAGGTGCCGTTAATTTTATAACGACCATTTTAAATATGAGGGCACCTGGCCTAACAATGCATAAGCTTCCATTATTTGTTTGGTCCGTTTTTATTACGGCTATTTTATTATTATTATCGCTACCTGTTTTAGCAGGTGCGATTACGATGCTTTTAACAGATCGTAATTTTAATACAACATTTTTTGATCCCGCAGGTGGAGGAGACCCTATTTTATACCAACATTTATT
MBPK_001241392	TTTATCTAATATTGAATACCATTCCGGACCTTCTGTAGATTTAGCAATTTTTAGTTTACATTTGGCTGGTGTTGCTTCTTTAATGGGTGCTATAAACTTTATTACAACTATATTTAATATGCGCTTACCTGGAATGTATTTGTCTAGAATGCCTTTATTTCCTTGAGCAATTTTAATTACTGCATTCTTATTGTTGTTATCTTTACCTGTATTAGCCGGTGCTATTACAATGTTATTGACGGATCGTAACTTTAATACTACTTTTTATGACCCTGCAGGTGGTGGTGATCCTATTTTATATCAACATTTATTT
MBPK_000282449	TTTAGCTTCTATAGAAGCACATTCAGGTGGTGCAGTGGATTTAGCTATTTTTAGCTTACATATCGCGGGTGCTTCATCAATTATGGGAGCTATTAATTTTATGACAACAATTATAAATATGAGAGCACCAGGGATCGAAATGCATAGGTTACCTTTATTTGTATGGTCTATTTTTATTACAGCAGTATTATTGTTGTTGTCATTACCAGTATTAGCAGCGGCTATTACTATGTTATTAACAGATCGTAATTTTAATACTACTTTTTTTGATCCTGCAGGTGGGGGTGATCCTATATTATATCAACATTTATTT
MBPK_003119935	TTTAAGTCACATTGAAAGTCACTCTGGTGGTGCTGTCGATTTAGCTATATTCAGTTTACATCTTGCTGGTGCTTCTTCTTTATTGGGAGCTATTAATTTTATTACAACAATCGTTAATATGCGAACACCGGGAATGTCGATGTTCTCAATGCCTTTATTTGTATGGGCGGTATTTATTACTGCGATACTACTACTTTTATCTTTACCTGTTCTTGCAGGTGGTATAACGATGTTGTTAACCGATCGTAACTTTAATACTACTTTTTTTGATCCTTCAGGAGGAGGAGATCCTATACTATATCAACATTTATT
MBPK_000138297	TTTAGCGAGTATAGAGAGTCATTCAGGAGGAGCTGTAGATTTTGCTATTTTTAGTTTACATTTAGCAGGAGCTTCATCTTTATTAGGAGCAATGAATTTTATTTCAACAATTTTAAACATGAAATCTGATGAAATATTAATGTATCGTATTCCTTTATTTGTATGAGCTATCTTTTTTACAGCTATTTTATTATTATTATCTTTACCAGTATTAGCTGGTGCAATAACAATGTTATTAACAGATAGAAATTTTAATACTACATTTTTTGATCCTGCAGGTGGAGGTGATCCTATATTATATCAACATTTATTC
MBPK_000050906	ATTAGCATCAATTACTGCGCATTCAGGCCCTGCTGTTGATTTTGCTATTTTTAGTTTACATTTAGCAGGAGCTTCTTCATTATTAGGTGTTATAAATTTTATAACAACTGTTATAAATATGCGTGCCCCTGGTATAACTTGGTATCGTTTGCCTTTATTTGTTTGGGCTATATTTATAACTGCTGTTTTATTATTATTATCACTACCTGTCTTAGCAGGTGGTATTACTATGTTGCTTACTGATCGTAATTTTAATACTTCGTTTTTTGACCCAACTGGAGGTGGTGATCCTATTTTATATCAGCATTTGTTT
MBPK_000022218	ATTATCGGGACCTTACGGACATTCTGGGGGTTCTGTTGATTTAGCTATTTTTAGTTTACATTTAGCTGGTATTTCATCTTTATTAGGTTCAATTAATTTTTTAACAACTATTTTTAATATGAAAGTAATGCGGTTTACACAATTACCTTTATTTGTTTGGTCAGTTTTAATAGCAGCAGTTTTATTATTATTGTCACTACCAGTTTTAGCTGGTGCTATTACTATGTTATTAACTGATCGTAATTTTAATACAACTTTTTTTGACCCAGCAGGTGGTGGTGATCCTATACTATATCAGCATTTATTT
MBPK_002894011	TTTAGCTAGTGTAGAAAGTCATTCTGGTGGTGCTGTAGATTTTGCTATATCTAGTTTACATTTAGCAGGTGCTTCTTCACTTTTAGGGGCCATGAATTTTATATCTACAATTTTAAATATGAAATCAGTAGAAATACAAATGTATTTAATACCATTATTTGTGTGATCTATATTTTTTACAGCTATTTTATTATTACTATCATTACCAGTATTAGCAGGTGCTATAACAATGTTATTAACAGATAGAAATTTTAATACAACTTTTTTTGATCCAGCAGGGGGTGGAGATCCTATATTATATCAACATTTATTT
MBPK_000366979	ATTAAGTGCTATTCAAGCACACTCTGGCGGTTCAGTTGATTTAGCTATTTTTAGCTTACATATTGCCGGTGCTTCTTCAATTTTAGGTGCAATTAATTTTATTGTTACTATTTTAAATATGCGCGCACCAGGTATGACTATGCATAAATTACCTTTATTTGTTTGAACAGTTGTTGTAACAGCTATTTTACTTTTATTATCATTACCTGTTTTAGCTGCTGCAATTACAATGTTATTAACTGACCGTAATTTTAATACAACTTTTTTTGACCCAGCAGGTGGGGGTGATCCGATTTTATATCAACATTTATTT
MBPK_000429370	TTTATCTTCTATACAAGCGCATTCTGGAGGTTCCGTAGATTTAGCAATTTTTAGTTTACATTTAGCGGGTATGTCATCAATTTTAGGAGCAATTAATTTTATTACAACGATTTTAAATATGAGAACTCCTGGGCTGCACTTACATCGAATGCCACTTTTTGTTTGGGCTATATTTATTACGGCTATATTATTGTTGTTAGCGGTTCCAGTTTTGGCTGGTGGTATAACAATGCTATTGACTGATCGTAATTTTAATACAACATTTTTTGACCCGGCAGGAGGTGGGGATCCAATTTTATATCAACATTTGTTT
MBPK_000025525	ATTAAGCCACATTACCAGTCACTCAGGTGGCGCTGTTGATTTAGCTATTTTTAGTCTACACGTTTCTGGAGCTTCCAGTATTCTAGGGGCAATTAATTTTATTACCACCATTTTTAACATGAGAGGACCAGGTCTTAGTATGCACAGACTCCCACTATTTGTATGGGCTGTTCTTATTACTGCATTTTTATTACTTCTCTCACTTCCTGTATTAGCTGGAGCAATTACTATGTTGCTCACAGATCGTAACTTTAATACATCTTTCTTTGATCCTGCCGGAGGAGGAGATCCTATTCTATTCCAACACCTTTTT
MBPK_000111401	TCTAAGTCATATTACGAGCCACTCTGGTGGTGCAGTTGATTTAGCTATTTTCAGTTTACATTTATCTGGAGCGAGCAGTATTTTAGGGGCGATTAACTTTATTACCACTATCTTTAACATGCGTGGGCCTGGTCTGGGCTTCCATCGCTTACCTTTATTTGTGTGGTCTGTTCTGATTACGGCCTTCTTACTTCTTCTCTCTTTACCGGTTTTAGCGGGAGCGATTACGATGCTGTTAACGGATCGTAACTTCAATACCTCGTTCTTTGATCCGGCGGGCGGAGGTGACCCTATTTTGTTCCAGCACCTTTTT
MBPK_001889764	ATTAAGCCATATTACAAGTCACTCCGGTGGGGCTGTAGATTTAGCGATCTTTAGTCTTCATTTATCAGGAGCTTCAAGTATTCTTGGCGCAATTAAATTTATTACAACTATTTTCAATATGAGAGGTCCAGGTTTAAGTATGCACAGACTTCCTTTATTTGTATGGTCTGTCCTTATTACTGCATTTCTCTTACTTCTGTCATTACCTGTACTTGCAGGTGCAATTACAATGTTATTAACAGATAGAAATTTTAATACGTCGTTTTTTGACCCAGCAGGGGGTGGGGATCCGATTCTTTTTCAACACCTTTTC
MBPK_000022657	ATTAAGTCATATTACAAGTCACTCTGGAGGTGCAGTAGATTTAGCTATTTTTAGTTTACACGTATCAGGAGCAAGTAGTATTTTAGGTGCAATTAATTTTATTACAACTATTTTTAATATGCGAGGACCTGGGTTACTTCTTCACCGTCTGCCATTATTTGTGTGGAGTGTACTAATTACAGCTTTTTTACTTTTATTATCTCTTCCAGTTTTAGCTGGCGCTATTACAATGCTTTTAACTGATCGTAACTTTTCAACTAGTTTTTTTGATCCAAGTGGCGGTGGTGACCCGATTTTATATCAGCATTTATTC
MBPK_002043700	ACTTTCTAGTATTCTTGCTCATTCTGGGGGGGCGGTTGATCTTGCAATTTTTTCTCTTCACCTTTCTGGAATTTCGTCTATTCTAGGAGCTATTAATTTTATTACAACCGTTTTTAATATGCGCGCTCCTGGTATGGCTATATATCGTCTTCCGCTTTTTGTTTGGTCAATTCTCATTACAGCGTTTCTTCTTCTCCTTAGTCTGCCTGTTCTTGCGGGAGCTATTACTATGCTTCTCACTGACCGAAATTTCAATACAAGCTTTTTTGACCCTGCTGGTGGTGGAGACCCTATTCTGTATCAACACCTTTTG
MBPK_000745270	GTTGTCATCATCGCTCGGACATAGCGGGCCGTCGGTCGACATGGCGATTTTCGCCCTGCACTTGGCTGGCGCGTCCTCGATCCTGGGCGCAGTGAACTTCATCACGACCATCTTCAACATGCGTGCGCCCGGCATGACGCTGCATAAGATGCCGCTGTTTGTCTGGTCCATGCTGATCACCGCCTTCCTGCTTCTTCTTGCGGTGCCGGTGCTTGGCGGCGCCATCACCATGCTGCTGACCGACCGTAACTTCGGCACGACTTTCTTCGAGCCGGCCGGCGGCGGTGATCCGATCCTGTTCCAGCATCTCTTT
MBPK_000108298	ACTGTCAACGTCAGGGCAACCGGGACCGGCAATGGATCTTGCAATCCTGTCGCTGCACATTGCCGGTGCTTCGTCGATCCTGGGTGCAATCAACTTCATAACCACGATCTTCAACATGCGTGCACCGGGCATGACCCTGCACAAGATGCCGCTGTTTGCGTGGTCGGTTCTGATCACCGCGTTCCTGCTGCTTCTGTCGCTGCCGGTTCTCGCTGGTGCGATCACAATGCTTCTGACGGACCGTAACTTCGGTACGACCTTCTTCGATCCTGCCGGTGGCGGTGATCCGATCCTGTTCCAGCACCTGTTC
MBPK_000400851	CCTGTCAAACAGCATGTTCCACCCGGGCATGGCGGTGGATTTTGCCATCCTGTCCCTGCACGTGGCTGGAGCCTCGTCTATCTTGGGGGCCATCAATTTTATTGTCACCATTTTCAACATGCGGGCGCCAGGGATGACCTTGCACCGCATGCCGCTTTTCGCCTGGGCTATTTTGGTAACCGCATTCCTGTTGCTTTTGGCCTTGCCGGTCCTGGCCGGGGCGCTGACCATGCTGTTGACCGACCGCAACTTCGGCACCTCCTTTTTCGACCCGGCCGGTGGCGGTGACCCTATTCTGTGGCAGCACCTGTTC
MBPK_003690949	TTTAAGCAATCTGCTTGGACACCCGGGTGCTGCGGTCGATATGGCCATATTTAGTTTGCATCTTGCCGGTATATCCTCAATTCTGGGTTCTATCAATATGATAGTTACTATTTTCAACATGCGAGCTCCCGGAATGGGACTATTCAAAATGCCTCTTTTTGTTTGGTCAATTTTAATTACGGCGTTTCTACTGGTATTAGCTCTTCCGGTTCTTGCCGGTGCAATTACCATGTTACTTACTGACCGTAATTTCGGTACTAGTTTCTTCTCGCCCGAAGGTGGCGGTGATCCGGTATTATTCCAGCATCTATT
MBPK_002180890	ATTAAGCACTTCTTTCATGAGTTTATCACCTTCAAGTACAGGAAATCTTATCTTTGGATTATTAATCTCAGGTATATCCTCATGTCTCACATCTCTTAACTTTTGGACAACAATTCTAAATCTGAGATCTTATTATCTGACATTAAAGACTATGCCATTATTCCCTTGGGCTCTCTTGATTACAGGAGGAATGCTTTTATTAACATTACCAATCTTATCAGGAGCTCTTCTAATGGTCTTGGCTGATCTTCATTCTAATACACTTTTCTTTGATCCAATCTTTGGAGGAGATCCTATATTCTATCAACACTTATTT
MBPK_002710846	ATTAAGCACTTCTTTCATGAGTTTATCACCTTCAAGTACAGGAAATCTTATCTTTGGATTATTAATCTCAGGTATATCCTCATGTCTCACATCTCTTAACTTTTGGACAACAATTCTAAATCTGAGATCTTATTCTCTGACATTAAAGACTATGCCATTATTCCCTTGGGCTCTCTTGATTACAGGAGGAATGCTTTTATTAACATTACCAATCTTATCAGGAGCTTTTCTAATGGTCTTGGCTGATCTTCATTCTAATACACTTTTCTTTGATCCAATCTTTGGAGGAGATCCTATATTCTATCAACACTTATTT
MBPK_000107735	TCTTTCAGGTATTATTGCACACTCTGGTGGAGCTGTTGATTTAGCAATTTTTAGTCTTCATTTATCAGGTGCTTCATCAATTTTAGGAGCAATTAATTTTATTTGTACTATTGTTAATATGCGTACTGAAAGTTTACCATTTCATAAATTACCTTTATTTGTTTGGGCAGTTTTGATTACAGCTGTTCTATTACTACTATCATTACCAGTTTTAGCAGGTGCTATAACGATGCTATTAACTGATAGAAATTTTAATACAACTTTTTTTGATCCTGCAGGTGGAGGTGATCCTGTTTTATACCAACACCTGTTC
MBPK_001513967	ATTAAGCACTTCTTTCATGAGCTTATCACCTTCAAGTACAGGAAATCTTATCTTTGGATTATTAATCTCAGGTATATCCTCATGTCTCACATCTCTTAACTTTTGGACAACAATTCTAAATCTGAGATCTTATTATCTGACATTAAAGACTATGCCATTATTCCCTTGGGCTCTCTTGATTACAGGAGGAATGCTTTTATTAACATTACCAATCTTATCAGGAGCTCTTCTAATGGTCTTGGCTGATCTTCATTCTAATACACTTTTCTTTGATCCAATCTTTGGAGGAGATCCTATATTCTATCAACACTTATTT
MBPK_000040745	ATTATCCACTTCTTTTATGACTTTATCACCTTCAAGTACAGGAAATCTTATATTTGGATTATTAATCTCTGGTATATCTTCATGTCTTACATCTCTTAACTTTTGGACAACAATTCTAAATCTGAGATCTTATTATCTGACATTAAAGACTATCCCATTATTTCCTTGGGCTTTCTTGATTACAGCTTTTATGCTTTTATTAACATTACCAATCTTATCTGGTACACTTCTTTTAATATTGGGTGATCTTCATTCTAATACACTTTTCTTTGATCCTATATTTGGAGGAGATCCTATATTCTATCAACATTTATT
MBPK_001531044	GCTATCCACTTCTTTTATGACTTTATCACCTTCAAGTACAGGAAATCTAATATTTGGATTATTAATCTCTGGTATATCTTCATGTCTTACATCTCTTAACTTTTGGACAACAATTCTAAATCTGAGATCTTATTATCTGACATTAAAGACTATCCCATTATTTCCTTGGGCTTTCTTGATTACAGCTTTTATGCTTTTATTAACATTACCAATCTTATCTGGTACACTTCTTTTAATATTGGGTGATCTTCATTCTAATACACTTTTCTTTGATCCTATATTTGGAGGAGATCCTATATTCTATCAACATTTATTT
MBPK_000104976	ATTAAGTACATCATTAATAAGTCTATCACCTATTGGAATTGATATTTTATTATATGGATTATTATTGTCAGGTATATCATCATGTCTAACATCTATTAATTTCATCGCTACAATTATAAATATGAGATGTTATAGTATGACATTATCGATTATGCCAGTATATACATGGTCTATAAATATTACAGGATTTCTATTGTTATTAACATTACCTATATTAACAGGAGCTCTTATAATGTCGTTAGCAGATCTTCATTATAATACAGTTTTCTTTAATCCAATATTTGGAGGCGATCCTGTACTTTATCAACATTTAT
MBPK_000975148	ATTAAGCACTTCTTTCATGAGCTTATCACCTTCAAGTACAGGAAATCTTATCTTTGGATTATTAATCTCAGGTATATCCTCATGTCTCACATCTCTTAATTTTTGGACAACAATTCTAAATTTGAGATCTTATTATCTGACATTAAAGACTATGCCATTATTCCTTTGGGCTCTCTTGATTACAGGAGGAATGCTTTTATTAACATTACCAATCTTATCTGGAGCTCTTCTAATGGTCTTGGCTGATCTTCATTCTAATACACTTTTCTTTGATCCAATCTTTGGAGGAGATCCTATATTCTATCAACACTTATTT
MBPK_002030042	GTTAAGTACTTCTTTGATGAGTTTATCACCTGTGACTATAGATCTTATTATTGATGGATTATTTATTTCAGGTATATCTTCTTTTTTATCTTCATTAAATTTTATGGGAACTATCAGTAATTTACGTTTCTTAGGATTTCTTCTTTGTTTGATTCCTTTATTTCTTTGGGCCATCCTAATAACTGCTCTCTTACTTCTATTGGTTCTACCTATTTTAACTGGTACTTTAGGAATATTACTAGCAGATCTTCATTTTAATACCGTTTATTTTGATTCAGGTTTTGGTGGTGATCCGGTATTATATCAACATTTCTTT
MBPK_002312916	ATTAAGCACTTCTTTCATGAGTTTATCGCCTTCAAGTTTTTATTATCTTATCTTTGGATTATTTATGTCAGGTATATCCTCATGTCTCACATCTCTTAATTTTTGGACAACAATTCTAAATCTGAGATCTTATTATCTGACATTAAAGACTATACCATTATTTTCTTGAGCTCTCTTGATAACAGGAGGAATGCTTTTATTAACTTTTCCAATCTTATCAGGAGCTCTTCTAATGGTCTTGGTTGATCTTCATTCTAATACACTTTTCTTTGATCCAATGTTTGGAGGTGATCCTATATTCTATCAACATTTATTT
MBPK_000894211	ATTAAGCACTTCTTTCATGAGTTTATCACCTTCAAGTACAGGAAATCTTATCTTTGGATTATTCATCTCAGGTATATCCTCATGTCTCACATCTCTTAACTTTTGGACAACAATTCTAAATCTGAGATCTTATTCTCTGACATTAAAGACTATGCCATTATTCCCTTGGGCTCTCTTGATTACAGGAGGAATGCTTTTATTAACTTTACCAATCTTATCAGGAGCTCTTCTCATGGTCTTGGCTGATCTTCATTCTAATACACTTTTGTTTGATCCAATCTTTGGAGGAGATCCTATATTCTATCAACACTTATT
MBPK_000096485	ATTAACCACTTCTTTCATGACTTTATCACCTTCAACTTTTTATTATCTTATCTTTGGATTATTAATGTCAGGTATATCTTCATGTCTCACATCTATTAACTTTTGGATAACAATTCTAAATCTGAGATCTTATTATCTGACATTAAAGACTATCCCATTATTCCCTTGAGGTCTCTTGATAACAGGAACAATGCTTTTATTTACATTTCCAATCTTATCAGGAGGTCTTCTAATGGTATTGGGTGATCTTCATTCTAATACACTTTTCTTTGATCCAATCTTTGGAGGAGATCCTATATTCTATCAACATCTATTT
MBPK_000421813	ATTAAGCACTTCTTTCATGAGTTTATCACCTTCAAGTACAGCTTATCTTATCTTTGGATTATTAATGTCAGGTATATCCTCATGTCTCACATCTCTTAACTTTTGGACAACAATTCTAAATCTGAGATCTTATTATCTGACATTAAAGACTATGCCATTATTCCCTTGGGCTCTCTTGATAACAGCAGGAATGCTTTTATTAACATTACCAATCTTATCAGGAGCTCTTCTAATGGTCTTGGCTGATCTTCATTCTAATACACTTTTCTTTGATCCAATCTTTGGAGGAGATCCTATATTCTATCAACACTTATTT
MBPK_003952157	ATTAAGCACTTCGTTCATGAGTTTATCACCTTCAAGTACAGGAAATCTTATCTTTGGATTATTAATCTCAGGTATATCCTCATGTCTCACATCTCTTAACTTTTGGACAACAATTCTAAATCTGAGATCTTATTATCTGACATTAAAGACTATGCCATTATTCCCTTGGGCTCTCTTGATTACAGGAGGAATGCTTTTATTAACATTACCAATCTTATCAGGAGCTCTTCTAATGGTCATGGCTGATCTTCATTCTAATACACTTTTCTTTGATCCAATCTTTGGAGGAGATCCTATATTCTATCAACACTTATTT
MBPK_000046435	ATTAAGCACTTCTTTCATGATTTTATCACCTTCAAGTACAGGATATCTTATCTTTGGATTATTAATCTCAGGTATATCCTCATGTCTCACATCTCTTAACTTTTGGACAACAATTCTAAATCTGAGATCTTATTATCTGACATTAAAGACTATGCCATTATTCCCTTGGGCTCTCTTGATTACAGGAGGAATGCTTTTATTAACATTACCAATCTTATCAGGAGCTCTTCTAATGGTCTTGGCTGATCTTCATTCTAATACACTTTTCTTTGATCCAATCTTTGGAGGAGATCCTATATTCTATCAACACTTATTT
MBPK_001749498	ATTAAGCACTTCTTTTATGAGTTTATCACCTTCAAGTACAGGAAATCTTATCTTTGGATTATTAATCTCAGGTATATCCTCATGTCTCACATCTCTTAACTTTTGGATAACAATTCTAAATTTGAGATCTTATTATCTGACATTAAAGACTATGCCATTGTTCCCTTGGGCTCTCTTGATTACAGGAGGAATGCTTTTATTTACATTACCAATCTTATCAGGAGCTCTAATAATGGTCTTGGCTGATCTTCATTCTAATACACTTTTCTTTGATCCAATCTTTGGAGGAGATCCTATATTTTATCAACACTTATT
MBPK_000453417	ATTAAGCACTTCTTTCATGAGTTTATCACCTTCAAGTACAGCTTTCATGGTCTTTGGATTATTAATCTCAGGTATATCTTCTACTCTTACATCTCTTAATTTCTGGATAACAATTCTAAATCTGAGATCTTATTATCTATCATTAAAGACTATACCATTATTCCCTTGGTCTCTCTTTATAACAGGATTCCTCCTTCTCTTAACATTACCAATCTTATCTGGAGGACTTCTAATGGTCTCTTCTGATCTTCATTCTAATACACTTTTCTTTGATCCAATCTTTGGAGGTGATCCTATATTCTATCAACACTTATTC
MBPK_001626584	ATTAAGCACTTTTTTCATGAGTTTATCACCTTCATGTACAGGAAATCTTATCTTTGGATTATTAATCTCAGGTATATCCTCATCTCTCACATCTCTTAACTTTTAGACAACAATTATAAATCTGAGATCTTATTATCTGACATTAAAGACTATGCCATTATTATCTTGGTCTCTCTTGATTACAGCTGGAATGCTTTTATTAACATTACCAATCTTATCTGGATCTCTTTTAATGGTCTTGGCTGATCTTCATTCTAATACACTTTTCTTTGATCCTATCTTTGGAGGAGATCCTATATTCTATCAGCATTTATTT
MBPK_000066333	ATTAAGTACTTCCTTCATGAGTTTATCACCTTCTAGCACTGCTTATATTATATTTGGATTATTAATGTCTGGAATATCCTCCTGTGTCACGTCTCTTAACTTTTGGGTTACAATATTAAATATGAGGTGTTACTGTCTCACATTAAAAACTATGGTATTATTTTCTTGGAGTCTTTTGATTACTGGAGCTATGCTTTTATTAACATTGCCTGTATTAACTGGAGCTCTTCTTATGATATTGTCTGATCTTCATTGTAATACTCTTTTATTTGACCTGGTTTTTCTTGGAGACCCTGTACTCTATCAACATTTATTT
MBPK_000443236	CTTTGAGTAGTATATCTGGTCATCCAGGTGGAGCTGTAGATTTAGGTATATTTAGTTTACACGTGGCTGGTGCTTCTAGTATTCTAGGTGCCGTTAATTTCATTACTACTATCTTTAACATGCGATGTCCTGGGATGACTATGCATAGATTACCATTATTTGTATGGTCTGTATTAATTACTGCTTTTTTATTATTACTATCTTTACCTGTTTTTGCGGGAGCTATAACAATGTTATTGACAGATAGAAATTTTAATACAACATTTTTTGATGCTGCTGGTGGTGGTGATCCTGTTTTATATCAACATCTTTTT
MBPK_000363992	TTTAAGTTCGATACAAGCTCATTCAGGTGGTTCAGTAGATTTAGCTATTTTTTCTTTGCATATCGCCGGTGTTTCTTCAATCCTAGGAGCTATTAATTTTATAACTACAATTTTTAATATGCGGTTACCGGGTCTTACAGCTCATCGCTTAGGTTTGTTTCCTTGGGCCGTTTTGATAACTGCTTTTCTTTTGTTACTTTCACTTCCAGTTTTAGCTGGTGCCATAACTATGCTTCTTGTAGACCGTAATTTTAATACTACTTTTTTTGACCCTTCCGGGGGCGGTGATCCTTTGCTTTATCAACATTTATTT
MBPK_003748097	TCTTTCAGGAATTATTGCTCACTCAGGTGGTGCAGTAGATTTAGCAATTTTTAGTCTTCACTTATCTGGTGCAGCTTCTATTTTAGGTGCAATTAACTTTATTTGTACAATTGTTAATATGAGAACCGAAAGTCTTCCGTTCCATAAGTTACCTTTATTTGTATGGTCTGTTTTCATTACTGCAATTTTATTATTGTTATCTTTACCAGTATTAGCAGGTGCTATTACTATGTTATTAACTGATAGAAATTTCAATACTACATTCTTTGATCCTGCAGGTGGAGGTGATCCTGTGTTATATCAGCATTTATTC
MBPK_000323701	TCTTTCAGGTATTTTAGCACATTCTGGTGGTGCTGTTGATTTAGCTATTTTTAGTTTACACCTTTCAGGTGCAGCTTCTATTTTAGGTGCAATTAATTTTATTTGTACTATTGTAAATATGAGAACTGAAAGTTTACCTTTTCATAAATTACCTTTATTTGTTTGGGCTGTATTTTTAACAGCAATTCTTTTATTATTATCTTTACCTGTGTTAGCTGGTGCTATTACAATGTTATTGACTGATAGAAATTTCAACACTACTTTTTTTGATCCTGCTGGTGGTGGTGATCCAGTTCTTTATCAGCATTTATTT
MBPK_000416260	ACTATCTGGTATTATTGCTCACTCAGGTGGGTCTGTTGACTTAGCAATTTTTAGTCTTCACTTATCTGGAGCTGCTTCAATTTTAGGAGCAATTAATTTCATTTGTACTATTGTGAACATGCGAACTGAGAGTTTACCATTCCATAAGTTACCTCTGTTTGTATGGGCTGTTTTCATTACAGCTATCTTACTTTTATTATCGCTTCCTGTATTAGCTGGTGCAATTACCATGCTATTAACTGACCGAAACTTCAACACTACTTTCTTTGATCCAGCAGGTGGTGGTGATCCTGTATTATTTCAACACCTTTT
MBPK_000478641	ACTATCGGGTGTTATAGCTCACTCAGGAGGTTCTGTAGACCTAGCAATTTTCAGTCTTCATTTATCTGGAGCTGCATCTATTTTAGGTGCAATTAATTTCATCTGTACTATCGTAAACATGCGAACAGAAAGTTTACCTTTCCATAAGTTGCCTCTGTTTGTGTGGCTGTTTTCATTACTGCTATTTTACTGCTATTATCTTTACCGGTATTAGCAGGAGCAATTACAATGTTACTTACAGATAGAAATTTTAATACTACTTTCTTTGATCCAGCGGGTGGTGGAGACCCTGTGTTATTCCAGCATTTATTC
MBPK_000591361	ATTATCAAGTATTACAGCACATTCAGGTGGATCAGTTGATTTAGCAATTTTCAGCCTTCATTTAGCAGGAGCTGCTTCTATTCTTGGAGCAATTAACTTTATTTGTACAATAACTAATATGAGATCTAAAAGTTTACCTTTTCATAGATTACCTTTATTTGTTTGGTCAGTTTTTATAACAGCTATATTATTACTGTTATCATTACCTGTTTTAGCAGGAGCAATTACTATGCTATTAACTGATCGTAATTTTAATACTACATTTTTTGATCCAGCCGGTGGTGGAGATCCTGTATTATTTCAACATCTTTT
MBPK_001969631	ATTATCAGGTATTATTGCTCATTCTGGTGGTGCTGTTGATTTAGCGATTTTCAGTCTTCATTTATCAGGAGCTTCATCGATTTTAGGTGCTATTAATTTTATTTGTACTATATTTAATATGAGAGTTGATAGTTTACCATTTCATAAATTACCATTATTTGTTTGGTCAGTTTTAATTACTGCAGTGTTACTATTATTATCTTTACCAGTATTAGCAGGTGCTATTACCATGTTATTGACTGACAGAAATTTTAACACTACTTTTTTTAACCCTATTGGTGGTGGTGATCCCGTATTATATCAGCATCTATT
MBPK_003166504	TTTAGCTGGTATAACAGCTCACTCAGGAGGATCTGTAGATCTAGCAATTTTCAGTCTTCACTTGGCTGGAGCTTCTTCCATTTTAGGAGCGATTAATTTTATTTGTACTATTTGTAACATGCGTACTGAAAGTTTACCATTCCATAAGTTACCTCTATTTGTTTGGGCTGTTCTTATTACAGCTATATTACTATTGTTATCTTTACCTGTTTTAGCTGGAGCTATTACTATGCTATTGACAGATAGAAATTTTAATACTACTTTTTTTGATCCAGCAGGAGGAGGAGACCCAGTTCTTTACCAACATTTATTT
MBPK_000042355	TTTATCTAGTATAACAGCACACTCAGGAGGATCCGTAGATTTAGCAATTTTCAGTCTTCATTTGGCTGGAGCTTCTTCAATACTAGGAGCAATTAATTTTATTTGTACCATTTGTAATATGCGTACTGAAAGTTTACCGTTCCATAAATTACCACTATTCGTTTGGGCAGTTCTTATTACAGCAGTATTATTATTACTTTCTTTACCTGTTTTAGCTGGAGCAATTACTATGTTATTAACAGATAGAAATTTTAATACTACTTTCTTTGACCCAGCTGGGGGAGGAGATCCTGTTCTTTACCAACACTTGTT
MBPK_000484973	TCTTTCTGGTATTATTGCACACTCAGGAGGTTCTGTGGATTTAGCGATTTTCAGTCTTCATTTATCAGGTGCCGCTTCAATTTTAGGTGCTATAAACTTCATTTGTACAATTGTTAATATGAGAACTGAGAGCTTGCCTTTTCATAAAATGCCTTTATTTGTTTGGTCTATTTTTATCACAGCAATTCTACTTTTACTGTCTCTTCCTGTATTGGCTGGTGCTATTACTATGTTATTAACCGATCGTAATTTTAATACTACATTTTTTGATCCAGCTGGTGGAGGTGATCCTGTTTTATATCAGCATTTATTT
MBPK_001951077	TCTTTCAGGTATTGTAGCTCATTCAGGAGGTGCTGTTGATTTAGCTATTTTTAGTCTACACCTTTCTGGTGCAGCGTCTATTTTAGGAGCAATCAATTTTATTTGTACGATTGTAAATATGCGGACTGAAAGTCTACCTTTTCATAAATTACCTCTCTTTGTTTGGGCGGTGTTTATTACCGCTATTTTGTTATTACTATCATTACCAGTTTTAGCAGGGGCGATTACTATGTTATTAACTGATAGAAATTTTAACACTACTTTTTTCGATCCTGCCGGTGGAGGTGATCCAGTACTGTATCAACATTTATTT
MBPK_001423406	TTTGTCTGGTATAACAGCTCACTCAGGGGGATCTGTGGATTTAGCGATTTTTAGTCTTCACTTGGCTGGAGCTTCTTCAATTTTAGGAGCAATCAATTTCATTTGTACTATTTGTAATATGCGTACTGAAAGTTTACCATTTCATAAACTACCTTTATTCGTTTGGTCTGTTATTATTACTGCAGTATTATTGTTACTTTCTTTACCTGTTTTAGCAGGAGCTATTACTATGCTTTTAACAGATAGAAATTTTAATACAACTTTTTTTGATCCAGCAGGAGGAGGAGATCCTGTTCTTTATCAACATTTATTT
MBPK_000218783	ATTATCTGGTATTATTGCTCACTCAGGAGGGTCTGTAGATTTAGCAATTTTTAGTCTACACCTTTCAGGGGCAGCATCTATTTTAGGAGCTATTAATTTTATTTGTACTATTGTAAATATGCGAACTGAAAGCCTTCCATTTCACAAATTACCATTATTTGTTTGGGCTATATTCATTACCGCTATTCTTCTATTATTATCTTTACCTGTTTTAGCGGGTGCTATTACTATGTTACTAACTGACAGAAATTTCAACACTACATTCTTTGATCCAGCAGGTGGAGGCGATCCTGTACTATATCAACATTTATTT
MBPK_003946959	TCTTTCTGGAGTGATAGCCCACTCTGGCGGGTCTGTAGACTTAGCAATTTTTAGTCTGCACTTATCTGGAGCTGCATCTATTTTAGGTGCAATTAATTTTATTTGTACTATTGTAAATATGCGAACTGAGAGTTTACCATTTCATAAATTACCTTTGTTTGTATGGGCTCTTTTTATTACTGCTATTCTGTTACTATTATCTTTACCAGTCCTAGCAGGAGCTATTACTATGTTGCTAACTGATAGAAATTTTAATACAACTTTCTTTGATCCTGCAGGTGGAGGAGATCCTGTATTATTTCAGCATCTATTT
MBPK_000751081	ATTATCTAGTATAACAGCACACTCAGGAGGATCAGTAGATTTAGCAATTTTCAGTCTTCATTTGGCTGGAGCTTCTTCAATACTAGGGGCAATTAATTTTATTTGTACCATTTGTAATATGCGTACTGAAAGTTTGCCATTCCATAAATTACCATTATTCGTTTGGGCAGTTCTTATTACAGCAGTATTATTATTACTTTCTTTACCTGTTTTAGCTGGAGCAATTACTATGTTATTAACAGATAGAAATTTTAATACTACTTTTTTTGACCCAGCTGGGGGAGGAGATCCTGTTCTTTACCAACACTTATT
MBPK_000694346	ACTGTCAGGTATCATTGCCCATTCCGGTGGTTCTGTTGATCTTGCAATTTTCAGTCTTCATTTATCGGGAGCAGCTTCAATTTTAGGAGCAATTAATTTTATTTGTACAATTGTAAACATGCGAACTGAAAGTCTTCCATTTCATAAATTACCGTTATTTGTTTGGTCGATTTTTATTACAGCTATTCTTTTACTATTGTCATTACCAGTTTTAGCAGGTGCTATTACCATGTTATTAACTGATAGAAATTTTAATACTACCTTTTTTGATCCCGCGGGTGGTGGTGACCCTGTGCTTTATCAGCACCTGTTC
MBPK_003649578	ATTATCTAGTATAAAAGCTCATTCTGGTGGGGCTGTGGATTTAGCTATTTTTAGTCTTCATCTTTCTGGAGCAGCCTCTATTTTAGGAGCAATTAATTTTATTTGCACCATAATTAATATGAGGTCAAAAAGTGTACCATTCCATAGATTACCACTATTTGCCTGGTCAATTTTTATTACAGCCTTTCTATTATTATTATCATTACCTGTTTTGGCAGGAGCAATCACTATGTTATTGACAGATAGAAATTTTAATACTACTTTTTTTGACCCATTAGGAGGAGGGGATCCCGTTTTGTATCAGCATTTGTTT
MBPK_001976804	TCTATCCGGTGTTATAGCGCACTCAGGTGGATCTGTAGACTTGGCAATTTTTAGTTTACATTTGTCTGGAGCTGCTTCTATTTTAGGAGCTATTAATTTTATTTGTACTATTGTTAATATGCGGACTGAAAGCTTACCATTTCATAAATTACCTTTGTTTGTGTGGTCTGTTTTCATTACTGCTATCTTACTGCTATTATCTTTACCGGTTTTAGCGGGTGCCATTACAATGCTATTAACAGATCGAAACTTTAATACCACCTTTTTTGACCCAGCAGGTGGAGGTGATCCTGTTCTTTTTCAGCACCTGTT
MBPK_001702938	TTTATCAGGTATTATTGCTCATTCAGGAGGTGCCGTTGATTTAGCCATTTTTAGTTTACATTTATCTGGAGCCTCTTCTATTTTAGGGGCTATTAATTTTATATGTACAATTGTTAATATGCGTACTGAAAGCCTTCCTTTTCATAAATTACCTTTATTTGTTTGGTCTATTCTAATCACAGCAGTCTTATTATTGCTTTCTTTACCAGTTTTAGCAGGTGCTATAACAATGTTATTAACAGATAGAAATTTTAATACTACTTTCTTTGATCCTGCAGGTGGAGGTGATCCTGTACTTTATCAACATCTATT
MBPK_000034823	TCTATCTGGTATAACAGCTCACTCAGGAGGAGCTGTAGACTTAGCAATTTTCAGTCTTCATTTAGCTGGAGCTTCTTCAATCTTAGGAGCGATCAACTTTATTTGTACTATTTGTAATATGAGAACTGAAAGTTTACCATTCCACAAATTACCATTGTTTGTTTGGGCTGTTCTTATTACTGCAGTATTATTATTACTTTCTTTACCTGTTTTAGCTGGAGCTATTACTATGCTATTAACGGATAGAAATTTTAATACTACTTTTTTTGATCCGGCAGGAGGAGGTGATCCTGTTCTTTACCAACATTTATT
MBPK_001752760	TTTAGCTGGTATAACAGCTCATTCTGGAGGATCTGTTGATCTAGCAATTTTCAGTCTTCACTTAGCAGGAGCTTCCTCTATATTAGGAGCTATTAATTTTATTTGTACTATCTGTAACATGCGTACAGAAAGTCTACCATTCCATAAATTACCCCTATTTGTTTGGGCAGTTTTAATTACAGCAGTTCTACTATTGTTAGCATTACCTGTTCTAGCAGGGGCTATTACTATGTTATTAACGGATAGAAATTTCAATACTACCTTTTTTGATCCTGCCGGAGGTGGAGATCCTGTTTTATATCAACATTTATTT
MBPK_003301958	CTTATCTAGTATAACAGCACATTCTGGAGGTTCAGTAGATATGGCAATTTTCAGTTTACACCTTTCAGGTGCAGCCTCTATATTAGGAGCAATTAATTTTATATGTACTATTACTAATATGAGATCTAAAAGTTTACCATTTCACAGATTACCTTTATTTGTTTGGTCAATTTTTATCACTGCTTTCTTATTACTACTTTCATTACCTGTATTTGCTGGAGCTTTAACCATGTTATTAACGGATAGAAATTTTAATACTACTTTTTTCGATCCAGCAGGTGGTGGTGATCCTGTTTTATACCAACACTTAT
MBPK_000075153	ATTATCAGGAGTTACAGCACATTCAGGAGGGGCAGTAGATCTAGCAATTTTTAGCTTGCATTTATCAGGAGCAGCTTCAATTTTGGGTGCAATCAATTTTATTTGTACTATTACTAATATGAGAGCAAAAAGTCTACCATTTCACAGATTACCTCTGTTTGCATGGGCAATTTTTATTACTGCTTTTTTATTACTTTTATCGTTACCAGTGTTAGCTGGTGCAATTACAATGTTGTTAACTGATCGAAATTTTAATACTACCTTTTTCGATCCAGCAGGGGGTGGTGATCCTGTATTGTATCAACATCTATTT
MBPK_001525426	TTTATCAAGTATTACAGCTCACTCTGGGGGATCTGTAGATTTAGCAATTTTTAGTCTACACGTTTCAGGAGCAGCATCTATTTTAGGAGCAATTAACTTTATCTGTACTATTTGTAACATGAGAACAGAAAGTTTGCCATTCCATAAGCTACCTTTATTTGTTTGGGCTATTTTTATTACCGCAATTTTATTATTATTATCTTTACCTGTTTTAGCAGGAGCAATTACTATGTTACTAACAGATAGAAATTTTAATACTACCTTTTTTGATCCTGCTGGAGGAGGTGATCCTGTTCTTTACCAACATTTATTT
MBPK_000261737	TTTATCTAGTATTATAGCACATTCAGGAGGATCAGTTGATTTAGCAATTTTTAGTCTTCATTTATCAGGAGCTTCTTCAATATTAGGAGCTATAAATTTTATTTGTACTATTTTTAATATGCGTACAGATAGTTTACCATTTCATAAGCTACCCTTATTCGTTTGGTCTGTTCTTATCACAGCAGTATTATTGCTCTTGTCTATGCCTGTATTAGCAGGAGCAATTACAATGCTACTAACTGATAGAAATTTTAATACTACTTTCTTTGATCCTGCGGGTGGTGGTGATCCTGTACTTTATCAACATTTATTT
MBPK_003216641	TTTATCAAGTATTACTGCTCACTCAGGAGGATCGGTAGATTTAGCAATTTTTAGTTTACACCTTTCAGGTGCTTCTTCTATTTTAGGAGCTATTAATTTTATTTGTACAATTACTAATATGAGAACAAAAAACCTTGCTTTTCATAGATTGCCTTTATTTGCTTGTGCTATTTTTATTACAGCATTTTTATTACTCCTTTCTTTACCAGTTTTAGCAGGAGCAATTACCATGCTATTAACAGATCGTAATTTTAACACTACTTTCTTTGATCCTGCAGGTGGTGGGGACCCTGTACTTTACCAACACCTTTTC
MBPK_002874643	TCTTTCAGGTATTACAGCTCACTCAGGAGGATCTGTTGATTTAGCAATTTTTAGTCTTCACTTATCAGGAGCTTCTTCTATTTTAGGTGCAATTAACTTTATTTGTACTATTACAAATATGAGAACAAAAAACTTTGGTTTCCATAGATTACCTTTATTTGTTTGGTCAGTTTTTATTACAGCATTTTTATTATTACTTTCATTACCTGTATTAGCAGGTGCTATTACAATGTTATTAACAGATCGAAACTTTAATACTACATTTTTTGATCCAGCAGGAGGTGGTGATCCAGTTTTATATCAGCATTTATTC
MBPK_003456262	ACTTTCTGGTATTACAGCTCACTCAGGGGGTTCTGTTGATTTAGCTATTTTCAGTCTTCACCTATCAGGAGCTTCTTCAATTTTAGGAGCTATAAACTTTATTTGTACAATTACAAATATGAGAACAAAAAATCTTGCTTTTCATAGACTACCACTATTTGTTTGGTCAGTTTTTATTACAGCATTTTTACTTTTACTTTCTCTTCCTGTGTTAGCCGGTGCAATAACCATGCTTTTGACAGACCGTAATTTCAATACTACCTTCTTTGATCCGGCAGGAGGAGGAGATCCTGTTCTTTATCAACATTTATT
MBPK_000606858	ATTATCTAGTATAACTGCACATTCCGGAGGAGCTGTTGATTTAGCAATTTTCAGTTTACATCTTGCTGGAGCGGCTTCAATTTTAGGTGCCATAAATTTTATTTGTACAATAACAAATATGAGGTCTAATAGCTCACCATTTCACAGATTACCTTTATTTGCATGGGCTACGTTTATTACAGCTTTTTTACTAGTATTATCATTACCTGTACTAGCAGGTGCAATTACTATGTTATTAACAGATAGAAATTTCAACACTACTTTTTTTGATCCAGCTGGAGGAGGAGACCCAGTTCTTTATCAACATTTAT
MBPK_002414228	TCTATCAAGTATTACTGCGCACTCCGGAGGTTCCGTTGACCTAGCCATTTTTAGTCTTCATTTATCAGGAGCTTCTTCTATTTTGGGAGCAATTAATTTTATTTGTACTATTACAAATATGAGAACAAAAAATTTAGCATTCCACAGATTACCTTTATTTGCTTGGGCAATTTTCATTACAGCATTTTTACTACTACTTTCTTTACCAGTATTAGCGGGCGCGATAACTATGTTGTTGACGGATCGTAATTTCAATACAACTTTTTTTGACCCGGCTGGTGGAGGAGATCCAGTTCTTTATCAGCATCTTTTT
MBPK_000761738	TTTGTCAAGTATTACAGCTCATTCAGGAGGGTCAGTAGATTTAGCAATTTTTAGTCTTCATCTTTCTGGAGCTTCTTCAATTTTGGGTGCTATTAATTTTATATGTACTATAACTAATATGAGAACTAAAAATATGGCTTTTCATCAACTACCTTTGTTCGTGTGGGCTATATTTATTACTGCATTTTTACTTTTACTTTCTCTTCCAGTACTTGCAGGAGCAATTACAATGCTATTAACTGATCGAAATTTTAATACTACTTTTTTTGATCCAGCTGGAGGAGGAGACCCAGTTTTATATCAGCACCTCTT
MBPK_000567671	GCTTTCAAGTATAACAGCCCATTCAGGAGGTTCTGTAGATTTAGCAATTTTTAGTTTACACCTTTCCGGTGCTTCTTCAATTTTAGGAGCGATAAATTTTATTTGTACTATTACCAATATGAGAACAAAAAATTTGGCGTTTCATAGATTGCCATTATTCGCTTGGGCAATTTTCATTACAGCATTTTTATTACTTCTTTCTTTACCTGTTTTAGCAGGAGCAATCACTATGTTATTAACAGATCGTAATTTTAATACTTCCTTTTTTGACCCAGCGGGTGGGGGTGACCCAGTTCTTTACCAGCATTTATTT
MBPK_001708779	TTTATCAAGCATCACTGCTCACTCAGGTGGAGCTGTAGATTTAGCTATTTTTAGCCTTCATATATCAGGAGCTGCGTCTATATTAGGAGCTATAAATTTTATTTGTACAATAACTAATATGAGATCAAAAAGTTTACCATTTCATAGATTACCTTTATTCGCTTGGGCAATTTTTATTACTGCCTTTTTATTATTATTATCTTTACCAGTACTTGCGGGTGCTATAACGATGTTATTAACAGATAGAAATTTTAATACTACATTTTTTGACTCAGCAGGTGGAGGAGATCCAGTTCTTTACCAACATTTATT
MBPK_002120589	TTTATCAAGCATCACTGCTCATTCAGGTGGAGCTGTAGATTTAGCTATTTTTAGCCTTCATTTATCAGGAGCTGCGTCTATATTAGGAGCTATAAATTTTATTTGTACAATAACTAATATGAGATCAAAAAGTTTACCATTTCATAGATTACCTTTATTCGCTTGGGCAATTTTTATTACTGCCTTTTTATTATTATTATCTTTACCAGTACTTGCGGGTGCTATAACAATGTTATTAACAGATAGAAATTTCAATACTACATTTTTTGACCCAGCAGGTGGAGGAGATCCAGTTCTTTACCAACATTTATT
MBPK_001816460	TCTATCAAGTATAACGGCCCATTCTGGTGGATCCGTAGATTTGGCTATTTTCAGTTTACACCTTTCGGGAGCTTCTTCTATTTTAGGAGCTATTAATTTCATTTGTACAATTACTAATATGAGAACTAAAAACATGGCTTTTCATAATTTACCTCTATTTGCATGGGCAATATTTATTACAGCATTTTTATTATTACTGTCGTTACCTGTACTCGCAGGAGCAATAACTATGTTATTAACGGACCGAAACTTCAATACTACTTTTTTTGATCCTGCTGGTGGAGGGGACCCTGTCCTTTACCAACATCTTTTC
MBPK_002013259	TTTATCAGGAATTACAGCTCACTCTGGTGGTTCTGTTGATTTGGCAATTTTTAGTCTACATCTTTCAGGAGCGTCTTCTATCTTAGGAGCAATTAATTTCATTTGTACTATTACAAATATGCGAGCGAAAAGTCTTGCATTTCATAAATTACCTTTATTTGCTTGGGCTATTTTTATTACAGCATTTTTATTACTTCTTTCTTTACCAGTATTAGCAGGAGCAATTACTATGTTATTAACTGATCGTAATTTTAACACTAGTTTTTTTGATCCAGCTGGAGGAGGTGACCCAGTACTTTATCAGCATCTTTTT
MBPK_002343923	TCTTTCAAGTATAACAGCCCATTCAGGGGGGTCCGTAGATTTGGCTATTTTTAGTTTACACCTTGCCGGAGCTTCTTCTATTTTAGGAGCTATCAATTTCATTTGTACAATTACTAATATGAGAACTAAAAACATGGCTTTTCATAATTTACCTTTATTTGCATGGGCAATCTTTATCACAGCATTTTTATTGCTACTCTCGTTACCTGTACTCGCAGGAGCAATAACTATGTTATTAACAGACCGAAACTTCAATACTACTTTTTTTGATCCTGCTGGTGGAGGAGATCCTGTTCTTTATCAGCACCTTTT
MBPK_000978810	TTTGTCTGGAATAACAGCTCATTCAGGAGGTGCAGTAGATTTAGCAATTTTTAGTCTACACCTTTCTGGAGCTGCTTCAATTTTAGGAGCAATAAATTTTATTTGTACTATCACTAATATGAGATCTAAAAGTTTACCATTTCATAGATTACCTCTATTTGCTTGGGCTATTTTTATTACAGCTTTTTTACTACTGTTATCTTTACCAGTTTTAGCAGGAGCCATAACTATGTTATTAACTGATCGAAATTTCAATACTACTTTCTTTGATCCTGCGGGTGGAGGAGATCCAGTATTATATCAACATTTATTT
MBPK_000056247	TCTTTCAAGTATAACAGCCCATTCCGGAGGATCCGTAGATCTAGCAATTTTCAGTCTTCACTTATCGGGAGCTTCTTCTATTTTAGGAGCTATTAATTTTATTTGTACAATAACAAATATGCGAACAAAAAACCTTGCCTTTCATAGATTACCTTTATTTGCCTGGGCTATTTTTATTACAGCATTCTTATTGTTACTTTCTCTACCAGTACTTGCAGGAGCAATTACAATGCTATTAACTGATCGAAACTTCAATACTACTTTTTTCGACCCAGCAGGAGGTGGTGACCCAGTATTATACCAACATTTATTT
MBPK_002053881	ACTTTCAGGTATCACTGCTCACTCAGGAGGATCAGTAGACTTAGCAATTTTCAGTTTACACCTATCTGGTGCTTCATCAATTTTAGGAGCTATTAATTTTATTTGTACCGTTACTAATATGAGAACAAAAAACCTTGCTTTTCATCGACTACCTTTATTTGTTTGGTCAGTTTTTATTACAGCAATTTTATTATTACTTGCTTTACCTGTATTAGCAGGAGCAATAACTATGTTATTAACAGACCGTAACTTTAATACTTCTTTCTTTGATCCAGCAGGTGGTGGAGATCCTGTTCTTTATCAACACCTTT
MBPK_000424807	CTTATCAGGTATAACTGCTCATTCAGGAGGTTCCGTAGATTTAGCTATTTTTAGTTTACATCTTTCAGGAGCGTCTTCTATTTTAGGAGCAATAAATTTTATATGTACTATTACAAATATGAGATCTAAAAGTCTTGCATTTCACAAATTACCTCTATTTGCTTGGTCTATTTTCATCACAGCATTTTTATTACTTCTTTCTTTACCAGTATTAGCTGGAGCTATTACTATGTTATTAACTGATCGTAATTTTAATACTAGTTTTTTTGATCCCGCTGGCGGAGGTGATCCAGTACTTTATCAACATCTTTTT
MBPK_000187176	TTTGTCAAGTATAACAGCTCATTCTGGAGGGTCAGTTGATTTGGCTATTTTTAGTCTTCATTTGTCAGGAGCTTCTTCTATTCTAGGTGCTATTAATTTTATTTGTACAATTACAAATATGCGAACAAAAAATTTAGCTTTCCATCGGTTACCACTTTTTGCTTGGGCTATTTTTATTACTGCTTTTTTACTGTTGCTTTCTCTACCTGTACTTGCTGGAGCAATAACTATGTTACTTACCGATCGTAATTTCAATACTACTTTTTTCGACCCTGCTGGTGGTGGAGATCCGGTTCTGTATCAACACCTATTC
MBPK_000061927	TATCAAGTATTACTGCGCACTCCGGAGGTTCCGTTGACCTAGCCATTTTTAGTCTTCATTTATCAGGAGCTTCTTCTATTTTGGGAGCAATTAATTTTATTTGTACTATTACAAATATGAGAACAAAAAATTTAGCATTCCACAGATTACCTTTATTTGCTTGGGCAATTTTCATTACAGCATTTTTACTACTACTTTCTTTACCAGTATTAGCGGGCGCGATAACTATGTTGTTGACGGATCGTAATTTCAATACAACTTTTTTTGACCCGGCTGGTGGAGGAGATCCAGTTCTTTATCAGCATCTTTTT
MBPK_000564499	ACTCTCAAGTATAACTTCTCATTCAGGAGGTTCCGTAGATTTAGCAATTTTCAGTTTACACCTCTCGGGTGCTTCTTCAATTTTAGGAGCGATAAATTTTATTTGTACTATTACTAATATGAGAACAAAAAATCTTGCTTTTCACAGATTACCTTTATTCGCTTGGGCAATCTTCATTACAGCATTTTTATTACTTCTTTCTTTACCTGTTTTAGCAGGAGCAATCACTATGTTATTAACAGATCGTAATTTCAATACTTCATTTTTTGACCCAGCAGGTGGTGGTGATCCAGTTCTTTATCAGCATTTATTT
MBPK_001080057	TCTTTCAGGTATTACAGCTCACTCAGGAGGATCAGTTGATTTAGCAATTTTCAGTCTTCACTTATCAGGAGCTTCTTCTATTTTAGGTGCAATTAATTTTATTTGTACTATTACAAATATGAGAACAAAAAATTTTGGTTTTCATCGATTACCATTATTTGTTTGGTCAGTTTTTATTACAGCATTTTTGTTATTACTGTCATTACCAGTATTAGCAGGTGCAATTACAATGTTATTAACAGATCGAAACTTCAATACTACTTTTTTTGATCCAGCAGGAGGAGGTGATCCAGTATTATATCAACATTTATTT
MBPK_002117959	CTTTCTGGTATCACTGCTCACTCAGGAGGTTCAGTAGACTTAGCAATTTTCAGTCTTCACTTATCAGGAGCATCTTCTATTTTAGGAGCTATAAACTTTATTTGTACAATTACTAACATGAGAACCAAAAACCTTGCTTTTCATAGATTACCTTTTTTTGTTTGGTCAGTTTTTATTACAGCATTTCTACTTTTACTTTCTTTACCTGTATTAGCTGGAGCAATTACTATGTTATTAACAGATCGTAATTTCAATACTACTTTTTTTGATCCAGCTGGTGGAGGAGATCCTGTTCTTTACCAGCACCTTTTC
MBPK_000109257	TCTTTCAGGTATTACAGCTCACTCAGGAGGCTCTGTTGATTTAGCAATTTTCAGTCTTCACCTATCAGGAGCGTCTTCTATTTTAGGTGCAATTAACTTTATATGTACCATTACAAATATGCGAACTAAAAACTTTGGTTTCCATAGATTACCTTTATTTGTTTGGGCAATTTTTATTACAGCATTTTTACTTCTACTTTCATTACCTGTACTTGCTGGCGCAATAACCATGCTCCTGACAGATCGAAATTTTAACACTACATTTTTTGATCCAGCAGGAGGTGGTGATCCTGTATTATACCAACATTTGTTC
MBPK_001116408	TCTTTCAGGTATTACAGCTCACTCAGGAGGATCTGTAGATTTAGCAATTTTCAGTCTTCATTTATCAGGAGCTTCTTCTATTTTAGGTGCAATTAACTTTATTTGTACCATTACAAATATGAGAACAAAAAATTTTGGTTTTCATAGATTACCTTTATTTGTTTGGTCAGTTTTTATTACAGCATTTTTGTTATTACTGTCATTACCAGTATTAGCAGGTGCCATTACAATGTTATTGACAGATCGAAACTTTAATACCACATTTTTCGATCCAGCAGGTGGTGGTGATCCAGTTTTATATCAACATTTAT
MBPK_001355044	TCTTTCATCTATAACAGCTCACTCTGGAAGTGCTGTAGATTTAGCTATTTTTAGTTTACATTTGTCAGGCGCGGCTTCAATTTTAGGAGCCATTAATTTTCTTTGTACTATCACAAATATGAGATCAAAAAATTTAGCTTTTCATAGCTTACCTTTGTTCGTATGGGCAATTTTCATAACAGCTTGCCTACTATTACTATCTTTACCTGTGCTAGCTGGTGCAATTACTATGCTTTTGACTGATCGCAATTTCAACACAGCATTCTTTGATCCAGCAGGTGGTGGAGATCCCGTATTGTATCAGCATTTATTT
MBPK_001481646	TTTATCTGGTATTACAGCACACTCTGGAGGATCTGTGGATTTAGCAATTTTCAGCCTTCATTTATCTGGAGCTTCTTCAATACTAGGAGCTATTAATTTCATTTGTACTATTTTTAACATGCGTACAGATAGTTTACCATTCCATAAATTACCTTTATTTGTTTGGGCTATTCTTATTACAGCAGTATTATTATTATTATCTTTACCTGTATTAGCAGGAGCAATTACAATGTTACTAACTGATCGGAATTTCAATACTACTTTTTTTGATCCTGCAGGCGGAGGTGACCCAGTACTTTATCAACATTTATT
MBPK_000091323	TTTATCTAGTATTACAGGTCACTCAGGAGGAGCTGTTGATTTAGCAATTTTTAGTTTACATCTCTCAGGAGCTGTTTCTATCTTAGGAGCTATAAATTTTATTTGTACTATTACAAATATGAGATCAAAAAGTTTATCTTTTCATAGGTTGCCTTTATTTGTTTGGGCTATTTTTATTACTGCTTTTTTACTTGTGCTATCACTACCTGTATTAGCAGGGGCTATTACCATGTTACTAACTGATCGGAATTTTAACACAACTTTTTTCGATCCTGCTGGAGGGGGTGACCCTGTATTATATCAACATTTATTT
MBPK_001356442	TTTATCGAGTATTACAGCACATTCAGGTGGAGCAGTAGACTTAGCAATTTTTAGCTTACACCTTTCAGGAGCTGCGTCGATTCTAGGTGCCATTAACTTTATTTGTACTATTTTTAATATGCGAGCAAAAGGAATTTCATTTCACCAATTACCTCTGTTTGTTTGGGCAATTTTAATTACTGCATTTCTTTTATTATTATCATTGCCCGTATTAGCTGGAGCCATTACTATGTTATTAACAGATCGAAACTTTAATACTACATTTTTTGATCCTGCTGGAGGAGGTGATCCTGTATTATACCAACATTTGTTT
MBPK_003080893	TTTATCAAGTATCACAGCTCATTCAGGAGGATCTGTAGACTTAGCAATTTTTAGTCTTCATTTATCAGGAGCTTCTTCTATTTTAGGGGCGATCAATTTTATATGTACAATTACCAATATGCGTACCAAAAATTTAGCTTTCCATCGACTACCTCTTTTTGCTTGGGCTATCTTTATTACAGCTTTTTTACTTTTACTTTCTTTACCTGTATTGGCTGGAGCAATTACAATGTTGCTAACAGACAGGAATTTTAATACAACATTTTTTGATCCTGCAGGCGGGGGAGATCCAGTACTTTACCAACACCTTTTT
MBPK_000291835	TCTTTCAGGTATTACAGCACACTCAGGAGGTTCTGTTGATTTAGCAATTTTCAGTTTACACTTATCAGGTGCTTCTTCTATTTTAGGAGCAATAAACTTTATTTGTACGATTACAAATATGCGTACAAAAAACCTTGCTTTCCATAGATTACCTCTTTTTGCATGGGCTATCTTTATTACAGCTTTTCTACTGTTACTTTCATTACCTGTATTAGCAGGAGCCATAACAATGTTATTAACAGATCGAAATTTCAACACAACATTTTTTGATCCTGCCGGAGGTGGAGACCCTGTGTTATACCAACACCTCTTC
MBPK_000051918	TCTTTCAGGTATCACAGCACACTCAGGAGGTTCTGTTGACCTAGCAATTTTCAGTTTACACTTATCAGGTGCTTCTTCTATTTTAGGGGCAATAAACTTTATTTGTACAATTACGAATATGCGTACAAAAAATCTTGCTTTTCATAGATTGCCTCTTTTTGCCTGGGCAATCTTTATTACAGCCTTTTTACTTTTACTTTCGTTACCTGTATTGGCAGGAGCAATTACAATGTTGCTAACAGACCGAAATTTTAACACAACGTTTTTTGATCCTGCCGGAGGTGGAGACCCTGTGTTATACCAACACCTTTTT
MBPK_000805061	TTTATCAGGAATTACTGCACATTCTGGTGGATCAGTAGATTTAGCAATTTTCAGTTTACATTTATCTGGTGCAGCTTCTATTTTAGGTGCTATTAATTTTATTTGTACTATTACAAATATGAGATCAAAAAGTTTACCATTTCATAGATTACCTTTATTTGTTTGGTCTATTTTTATAACAGCATTTTTATTACTATTATCTTTACCTGTTCTTGCTGGTGCGATAACAATGCTATTAACTGATAGAAACTTCAATACTACTTTTTTTGATCCTGCGGGAGGCGGAGATCCAGTGCTATATCAGCATTTAT
MBPK_002333319	TCTTTCTAGTATTACAGCACATTCAGGCGGGTCTGTCGACCTCGCAATTTTCAGTCTTCACCTTTCTGGAGCTTCTTCTATTTTAGGAGCTATAAATTTCATATGTACTATTACAAATATGAGAACAAAAAATTTAGCTTTTCATAGATTACCTTTGTTTGCGTGGTCTATATTTATAACAGCATTTTTATTACTACTGTCTTTACCAGTATTAGCAGGAGCTATCACTATGTTGTTAACAGATAGAAACTTTAATACTACTTTTTTTGACCCAGCAGGAGGAGGGGATCCAGTACTATATCAACACCTTT
MBPK_001202760	ACTTTCAAGTATTACAGCTCACTCAGGAGGGTCGGTAGATTTAGCAATTTTTAGTTTGCACTTATCCGGAGCTTCTTCTATTTTAGGAGCCATCAATTTTATATCTACAATCACAAATATGCGAACAAAAAATCTTGCTTTTCATCGACTGCCTTTATTCGCGTGGTCTATCTTTATTACAGCATTTTTATTATTACTTTCGTTACCAGTATTAGCAGGTGCGATTACAATGTTACTCACAGATAGAAATTTTAATACTACATTTTTTGATCCAGCAGGAGGTGGTGACCCGGTTCTTTACCAACACTTGTTT
MBPK_000131019	ATTATCTAGTATAACTGCTCATTCTGGTGGGGCTGTTGACTTAGCTATTTTTAGCCTTCATCTTTCTGGTGCAGCTTCTATTTTAGGAGCAATTAATTTTATTTGTACTATAATTAACATGAGATCAAAAAGCTTACCGTTTCACAGGTTACCTTTATTTGCTTGGGCAATTTTTATTACAGCTTTTCTATTATTACTATCATTACCAGTGTTAGCAGGGGCAATTACTATGTTATTAACAGATAGAAACTTTAATACTTCTTTCTTTGATCCAGCAGGAGGAGGGGATCCAGTTTTGTATCAACATCTTTTT
MBPK_003550918	ACTATCTAGTATAACAGCTCACTCAGGAGGCGCCGTAGATTTAGCTATTTTCAGTCTTCACCTTTCTGGTGCAGCTTCCATTTTAGGAGCTATTAATTTTATTTGTACTATAACTAACATGCGATCAAAAAGTCTACCATTTCATAGATTGCCCTTATTCGCGTGGTCTATTTTTATTACAGCTTTTCTTTTATTGCTATCGTTACCTGTTTTAGCAGGGGCGATTACTATGTTATTAACAGATCGGAATTTTAATACTACTTTTTTTGACCCAGCTGGGGGAGGAGATCCTGTACTATACCAGCACCTTTTC
MBPK_000387335	TCTTTCAAGTATTACGGCGCATTCGGGAGGCTCTGTCGACTTAGCAATTTTTAGCCTTCATTTATCAGGAGCTTCTTCGATTTTAGGCGCTATTAATTTCATCTGCACTATAACTAATATGCGTACAAAAAATCTAGCTTTTCATAGACTACCTCTTTTTGCTTGGGCTATTTTTATTACAGCTTTTCTACTTTTACTTTCTTTACCAGTTCTAGCGGGAGCAATAACAATGCTATTAACAGATAGAAACTTTAATACTACTTTTTTTGATCCTGCAGGGGGCGGAGATCCAGTTCTTTACCAGCATTTATT
MBPK_000353803	GCTTTCCAGCATTACAGCACATTCTGGTGGTTCAGTTGATCTAGCAATTTTCAGTTTGCACTTATCGGGGGCGTCTTCTATTTTAGGAGCGATTAATTTTATTTGCACCATAACAAACATGCGAACCAAAAATTTAGCTTTTCACCGTTTACCGCTTTTTGGTTGGGCCATTTTTATTACAGCATTTTTATTGTTGCTTTCATTACCTGTACTTGCAGGAGCCATTACGATGCTATTGACAGATCGAAACTTTAATACTACCTTTTTTGACCCTGCAGGAGGTGGTGACCCTGTTCTTTATCAGCATTTATTT
MBPK_000325397	ATTATCTGGAATAACATCTCATTCAGGAGGATCTGTAGATTTAGCTATTTTTAGTCTACACTTGTCTGGAGCAGCTTCTATTTTAGGGGCCATAAATTTCATATGTACTATAACAAATATGAGATCAAAACATTTACCATTTCATAGACTACCTTTATTTGCTTGGTCTATTTTTATTACAGCCTTTTTATTACTTTTAGCTTTACCAGTTTTAGCAGGAGCTATAACTATGTTATTAACAGATAGAAATTTCAATACTACTTTTTTTGACCCAGCTGGGGGTGGGGATCCAGTTTTATTTCAACACCTAT
MBPK_000258256	ATTGTCTGGTATTACAGCACACTCAGGTGGATCAGTAGACTTAGCCATTTTTAGTCTTCACCTTTCTGGTGCAGCTTCAATTTTAGGTGCAATAAATTTCCTTTGTACTATTACAAATATGAGATCAAAAAGTTTACCATTTCATAGATTACCCTTATTTGTTTGGTCTATTTTTATAACTGCAATTTTATTATTATTAGCTCTACCTGTTCTTGCTGGTGCAATAACTATGTTATTAACAGATAGAAATTTTAATACAACTTTTTTCGATCCAGCAGGTGGTGGTGACCCTGTACTATACCAGCATCTTTTC
MBPK_000689475	TCTATCAAGTATTACAGGACATTCAGGTGGGGCTGTTGACTTAGCAATATTTAGTTTACACCTGTCAGGTGCTGCTTCTATTTTAGGAGCAATTAATTTCATTTGTACCATTACAAATATGAGATCAAAAAGTTTACCGTTTCATAGATTACCTCTATTTGCTTGGGCAATTTTTATTACAGCCTTCTTATTAGTTTTATCATTACCGGTATTAGCAGGGGCAATTACTATGTTATTAACAGATAGAAATTTTAATACTACTTTTTTTGACCCAGCAGGAGGAGGCGATCCCGTTTTATATCAACATCTTTT
MBPK_000723810	ATTATCTGGAATAACAGCTCATTCAGGAGGTGCTGTAGATCTAGCAATTTTCAGCTTACATCTTTCTGGAGCGGCTTCAATTTTAGGAGCAATTAATTTTATTTGTACTATTACAAATATGAGATCAAAAAGTTTACCTTTTTATAGATTACCATTATTTGCTTGGTCAATTTATATAACGGCATTTTTATTACTTTTATCTTTACCTGTATTAGCAGGTGCAATTACTATGTTATTAACTGATCGAAATTTTAATACTAGTTTTTTTGACCCAGCAGGGGGTGGAGATCCTGTATTATATCAGCATCTTTTC
MBPK_002449170	TCTATCTAGTATAACAGCTCATTCCGGGGGAGCCGTTGATCTAGCAATTTTCAGTTTACACCTTTCTGGTGCTGCCTCTATATTAGGAGCTATAAACTTTATTTGTACCATTACTAATATGAGATCAAAAAGTTTACCATTCCATAGACTTCCTTTATTTGCTTGGGCTATTTTCATTACAGCATTTTTATTACTACTATCTTTACCGGTGTTAGCGGGTGCTATTACCATGCTGTTAACAGATAGAAACTTCAACACAACTTTTTTCGATCCTGCAGGAGGAGGTGACCCAGTGCTTTACCAGCACTTATTT
MBPK_002818166	ATTATCCGGTATTATTGCTCACTCAGGGGGCTCTGTTGATTTAGCAATTTTCAGTCTTCACTTATCAGGTGCTTCGTCTATTTTAGGAGCGATTAATTTTATTTGTACTATCGTAAATATGCGAGTGGATAGTCTTCCATTTCATAAACTACCATTGTTTGTTTGGGCTATCTTTATTACTGCAATTCTTTTATTACTATCTTTACCAGTTCTGGCGGGTGCGATTACTATGTTATTGACTGATCGGAATTTTAATACTACTTTCTTCGATCCAGCCGGTGGAGGTGATCCTGTTCTTTACCAGCATT
MBPK_002454826	ATTATCAAGCATAACAGCCCATTCTGGAGGTTCAGTCGATTTAGCAATTTTTAGTCTACATCTTTCAGGAGCTGCTTCTATTTTAGGAGCTATAAATTTTATCTGTACCATCACTAACATGCGATCTAAAAGTTTACCATTTCATCGATTACCTTTATTTGTATGGTCTATTTTTATAACAGCATTTTTATTATTATTATCATTACCTGTACTTGCAGGAGCAATTACAATGTTACTAACTGATAGAAATTTTAATACTACTTTTTTTGATCCAGCAGGTGGTGGAGACCCTGTATTATACCAACATCTATT
MBPK_001494626	ATTATCTGGAATAACATCTCATTCAGGAGGATCTGTAGATTTAGCTATTTTTAGTCTACACTTGACTGGAGCAGCTTCTATTTTAGGGGCCATAAATTTCATATGTACTATAACAAATATGAGATCAAAACATTTACCATTTCATAGACTACCTTTATTTGCTTGGTCTATTTTTATTACAGCCTTTTTATTACTTTTAGCTTTACCAGTTTTAGCAGGAGCTATAACTATGTTATTAACAGATAGAAATTTCAATACTACTTTTTTTGACCCAGCTGGGGGTGGGGATCCAGTTTTATTTCAACACCTATTT
MBPK_000648640	TCTATCGGGTATTATAGCTCACTCTGGTGGCGCTGTTGATTTAGCTATATTCAGCTTGCACTTATCGGGAGCTGCCTCTATTTTAGGTGCAATAAACTTTATTTGTACTATTATAAACATGAGAGTGGACAGTTTACCTTTCCATAAGTTACCTTTATTTGTTTGGGCAGTTTTAATTACAGCGGTTCTTCTACTTCTTTCTTTACCCGTACTAGCAGGCGCCATAACTATGTTATTAACTGATAGGAATTTTAACACCACCTTTTTCGACCCTTCTGGTGGAGGAGACCCGGTTCTATACCAACATTTATTT
MBPK_001631358	ATTATCTGGAATAACAGCTCATTCAGGAGGCTCTGTAGACCTAGCAATTTTCAGCTTACATCTTTCTGGAGCGGCTTCAATTCTAGGAGCAATTAATTTTATTTGTACTATTACAAATATGAGATCAAAAAGTTTACCTTTTTATAGATTACCATTATTTGCTTGGTCAATTTATATAACGGCATTTTTATTACTTTTATCTTTACCTGTATTAGCAGGTGCAATTATTATGTTATTAACTGATCGAAATTTTAATACTAGTTTTTTTGATCCAACAGGAGGTGGAGATTCTGTATTATATCAGCATCTTTT
MBPK_001011237	GCTTTCCAGCATTACAGCACATTCTGGTGGTTCAGTTGATCTAGCAATTTTCAGTTTGCACTTATCGGGGGCGTCTTCTATTTTAGGAGCGATTAACTTTATTTGCACCATAACAAACATGCGAACCAAAAATTTAGCTTTTCACCGTTTACCGCTTTTTGGTTGGGCCATTTTTATTACAGCATTTTTATTGTTGCTTTCATTACCTGTACTTGCAGGAGCCATTACGATGCTATTGACAGATCGAAACTTTAATACTACCTTTTTTGACCCTGCAGGAGGTGGTGACCCTGTTCTTTATCAGCATTTATTT
MBPK_002280108	ATTATCTGGTATAACAGCTCATTCAGGTGGTGCTGTTGATTTGGCTATTTTCAGCTTACATCTTTCAGGAGCTGCGTCAATATTAGGTGCAATTAATTTTATTTGTACAATAACAAATATGCGGTCAAAAAGCTTGCCTTTTCATAGGTTACCTTTATTTGCGTGGGCGATTTTCATAACAGCTTTTTTATTACTTTTATCGTTACCAGTATTGGCTGGAGCAATAACAATGCTATTAACTGACAGAAATTTCAACACTACATTTTTTGACCCTGCTGGTGGCGGAGATCCAGTATTATATCAACATCTTTTC
MBPK_001504146	GTTATATAGTATAACAGCTCATTCTGGGGGTGCTGTAGATTTAGCTATTTTTAGCTTACATCTTTCAGGTGCTGCTTCTATTTTAGGTGCAATAAATTTTATTTGTACTATAACTAATATGAGGGCTAAAAGTTTGCCTTTCCATAGGCTACCTTTATTCGCATGGGCTATTTTTATAACAGCTTTTTTATTGCTTTTATCTTTACCTGTATTAGCTGGAGCAATAACTATGCTTTTAACAGATAGAAACTTTAATACCACATTTTTTGACCCAGCAGGGGGTGGAGATCCTGTTTTATATCAACATCTATTT
MBPK_003545188	ATTAGCTGGTATAACAGCACATTCTGGAGGATCTGTTGATTTGGCTATTTTTAGCCTACATTTGTCTGGTGCCGCTTCTATTTTAGGAGCCATAAATTTCATATGTACTATAACAAATATGAGATCGAAAAGTTTACCATTTCATAAACTTCCTTTATTTGCTTGGGCTATTTTTATCACTGCTTTCTTATTACTTTTAGCTTTACCTGTATTAGCGGGAGCTATAACAATGTTATTAACCGATAGAAATTTTAATACTACTTTTTTTGATCCTGCAGTAGGAGGAGACCCAGTATTATTTCAACATCTTTTT
MBPK_003551087	TCTTTCTGCTATAACAGCCCACTCTGGTGGTGCTGTGGATTTAGCCATTTTCAGCTTACACCTCTCAGGAGCTGCCTCAATTTTAGGGGCCATCAATTTCATTTGTACTATCACAAATATGAGATCCAAAAGTTTAGCTTTTCACAGCTTACCTTTGTTCGTATGGGCTATTTTCATAACAGCTTTTTTACTTTTACTATCTTTACCTGTATTAGCAGGTGCAATTACTATGCTTTTGACTGATAGGAATTTTAATACAACGTTCTTTGATCCAGCTGGAGGTGGAGACCCTGTATTATATCAACATTTATT
MBPK_001888195	ACTTTCAGGTATTGTGGCTCATTCAGGTGGTGCTGTAGATTTAGCAATTTTTAGTTTACATCTTTCAGGAGCTGCTTCTATTTTAGGTGCTATAAATTTTATTTGTACTATAACGAATATGCGATCTAAAAGTTTACCTTTTCATAGATTACCTTTATTTGTATGGTCTATTTTTATAACAGTATTTTTATTAGTATTATCATTACCGGTGCTTGCAGGAGCAATTACAATGTTGCTATGCGATAGAAATTTTAATACTACTTTTTTTGATCCAGCTGGGGGAGGAGACCCGGTATTGTACCAACATCTTTTT
MBPK_000440269	TTTATCTAGTATTACCGGTCATTCAGGTGGATCAGTTGATTTAGCAATTTTTAGTCTACATTTATCTGGTGCAGCATCAATTTTAGGAGCAATTAATTTTATTTGTACTATTACAAATATGAGATCAAAAAGCCTACCATTTCATAGACTACCATTATTTGTTTGGGCAATTTTTATTACTGCCTTTTTACTTGTTTTAGCGTTGCCAGTATTAGCTGGAGCAATAACTATGTTATTAACAGATAGAAATTTTAATACAACTTTTTTCGATCCTGCTGGGGGTGGAGATCCTGTTTTATACCAACATCTTTTT
MBPK_002298684	ATTAGCTGGAATTACAGCACACTCAGGTGGGTCAGTAGATTTAGCCATTTTCAGCCTTCACCTTTCTGGTGCAGCGTCAATTTTAGGTGCAATTAATTTCCTTTGTACTATTACAAATATGAGATCAAAAAGTTTACCTTTTCATAGACTACCTTTGTTTGTTTGGTCTATTCTAATAACAGCAATTTTACTATTATTAGCTTTACCTGTTTTAGCGGGTTCAATAACTATGTTATTAACAGACAGAAATTTTAATACAACTTTTTTTGATCCAGCAGGTGGAGGTGACCCTGTATTATACCAGCATTTGTT
MBPK_000548887	ACTATCAAGTATAACTGCGCATTCAGGAGGATCAGTCGATTTAGCAATTTTTAGTCTTCATTTATCAGGAGCTGCTTCTATTCTTGGAGCAATTAACTTTATTTGTACAATAACTAATATGAGAGCTAAAAGTTTACCATTTCATAGATTACCTTTACTTGCCTGGTCAATTTTTATAACAGCTTTTTTATTACTTTTATCATTACCAGTTTTAGCTGGAGCAATTACAATGTTATTAACTGATCGTAATTTTAATACTACATTTTTTGACCCAGCAGGAGGTGGTGATCCGGTATTATTTCAACATCTTTTC
MBPK_003201559	ATTAGCTGGAATTACAGCACACTCAGGTGGTTCAGTAGACTTGGCTATTTTCAGTCTTCACCTTTCAGGTGCAGCGTCTATTTTAGGTGCAATTAATTTTCTTTGCACTATAACAAATATGAGATCCAAAAGCTTACCATTTCATAGACTGCCTTTATTTGTTTGGTCTATTTTTATAACCGCAATTTTATTATTATTAGCTTTACCTGTTTTAGCTGGTGCAATAACTATGTTATTAACAGATAGAAATTTTAATACCACTTTTTTTGACCCAGCTGGTGGAGGTGATCCTGTACTATACCAACATCTATTT
MBPK_001227369	GTTATCGAGTATAACAGCTCATTCTGGGGGTGCTGTAGATTTAGCTATTTTTAGCTTACATCTTTCAGGTGCTGCTTCTATTTTAGGTGCAATAAATTTTATTTGTACTATAGCTAATATGAGGCCTAACAGTTTGCCTTTCCATAGGCTACCTTTATTTGCATGGGCTATTTTTATAACAGCTTTTTTATTGCTTTTATCTTTACCTGTATTAGCTGGAGCAATAACTATGCTTTTAACATATAGAAACTTTAATACCACATTTTTTGACCCAGCAGGGGGTGGAGATCCTGATTTATATCAACATCTATTT
MBPK_001187315	TTTATCAAGTATTACAGCTCATTCAGGTGGTGCTGTTGATTTAGCTATTTTTAGTCTTCATCTTTCAGGTGCAGCTTCGATATTAGGAGCTATTAATTTCATTTGTACTATTACAAATATGAGATCTAAAAGTTTGCCATTTCACCGGCTGCCTCTATTTGCTTGGGCAATTTTTATAACAGCTTTTTTATTAGTATTATCATTGCCAGTACTAGCAGGAGCAATTACTATGTTATTAACCGATAGAAATTTTAACACTACGTTTTTTGACCCAGCAGGAGGAGGAGACCCTGTATTATACCAACATTTATTT
MBPK_003992309	TTTATCAGGTATAACTGCTCATTCAGGAGGTTCCGTGGATTTGGCCATTTTCAGTTTACACCTTTCTGGTGCAGCATCTATTTTAGGGGCTATAAATTTTATTTGTACTATCACTAATATGAGATCTAAAAGTTTACCTTTCCACAGATTGCCTCTATTTGCTTGGTCTATTTTTATTACTGCTTTTTTATTGCTTTTCTCTTTACCAGTATTGGCTGGAGCAATAACTATGCTTTTAACGGATCGAAACTTTAATACTACATTTTTTGATCCTGCTGGGGGCGGAGATCCGGTACTATATCAACATTTATTC
MBPK_000292828	TTTATCAAGTATAACAGCCCATTCAGGTGGTTCTGTAGATTTAGCGATTTTTAGCTTACACCTTTCTGGTGCTTCTTCTATTTTAGGAGCTATTAATTTTATTTGCACTATAACTAATATGAGAGCTAAAAGTTTACCTTTCCACAGATTACCTTTATTTGCTTGGGCTATTTTTATTACCGCATTTTTATTACTTTTATCTTTACCAGTTTTAGCTGGGGCAATAACTATGCTTTTAACTGATAGAAATTTTAATACAACATTCTTTGATCCAGCAGGAGGAGGCGACCCTGTGTTATACCAGCATCTGTTC
MBPK_002045224	ATTAGCCGGAATTACGGCGCACTCTGGAGGAGCTGTAGATTTAGCTATATTTAGTTTACATCTTTCAGGAGCCGCTTCTATTTTAGGAGCTATAAACTTTATTTGTACTGTAACTAACATGCGATCAAAAAGTTTACCATTCCACCGACTACCGTTATTTGTTTGGTCTATTTTTATTACAGCTTTTTTATTGCTTTTAGCTTTACCAGTTCTTGCAGGTGCTATTACAATGTTATTAACTGATAGAAATTTTAATACCACTTTTTTTGATCCCGCCGGAGGTGGAGATCCAGTATTATATCAACACTTATT
MBPK_002970515	CATTATCAAGTATAACTGCACATTCTGGTGGATCTGTAGATTTAGCTATTTTTAGTCTACACCTTTCAGGGGCAGCCTCAATATTAGGGGCTATAAATTTTATTTGTACTATAACAAATATGAGAGCAAAAAATTTACCATTTCACAGACTACCTTTGTTTGCTTGGTCTATTTTTATAACAGCTTTTTTATTAGTTTTAGCGTTACCGGTTTTAGCAGGTGCGATAACTATGTTGTTGACCGATAGAAATTTTAATACTACTTTTTTTGATCCAGCAGGGGGAGGAGACCCTGTATTATTTCAGCATTTGTTT
MBPK_000272361	ACTTTCTGGTATTACCACACATTCAGGTGGTTCTGTAGATTTAGCAATTTTTAGTCTTCATCTTTCTGGAGCTGCTTCTATTTTAGGTGCAATAAATTTTATATGTACTATTACTAATATGAGATCAAAAAAACTACCATTTCACAGACTTCCTCTATTTGCTTGGGCTATTTTTGTTACAGCATTTTTACTTCTTTTAGCTTTACCAGTTTTAGCTGGTGCTATTACTATGTTATTAACTGATAGAAATTTTAATACTACGTTTTTTGATCCAGCAGGAGGTGGTGATCCAGTATTATATCAACATTTATTT
MBPK_002077152	TTTATCAGGAATTATTGCGCACTCAGGAGGATCTGTGGATTTAGCAATTTTCAGTTTACACCTTTCAGGAGCAGCATCTATTCTAGGAGCTATCAATTTTATTTGTACTATTATAAATATGCGAACTGATAGTCTTCCATTTCATAAATTACCGTTATTTGTTTGGGCGATATTTATTACCGCTATTCTTTTACTATTATCTTTACCAGTTCTAGCCGGTGCTATTACTATGTTATTAACCGATCGAAATTTTAATACTACTTTTTTTGATCCAGCTGGGGGAGGTGACCCGGTATTATACCAGCATTTAT
MBPK_003399201	TTTATCTAGTATAACAGCACATTCTGGAGGTTCAGTAGATATGGCAATTTTTAGTTTACACCTTTCAGGTGCAGCGTCTATATTAGGAGCAATTAATTTTATATGTACTATTACTAATATGAGATCTAAAAGTTTACCATTTCACAGATTACCTTTATTTGTTTGGTCAATTTTTATCACTGCTTTCTTATTATTACTTTCATTACCAGTATTTGCTGGAGCTTTAACCATGTTATTAACGGATAGGAATTTTAATACTACTTTTTTCGATCCAGCTGGTGGTGGTGATCCTGTTTTATATCAACACTTATTT
MBPK_000285727	ATTATCAAGTATTACAGCTCATTCAGGTGGATCGGTCGATTTAGCAATTTTCAGTCTTCATTTATCAGGAGCTTCTTCTATTTTAGGAGCAATTAATTTCATATGCACAATTACAAATATGCGTACTAAAAATCTGGCTTTTCACCGGTTACCTCTTTTTGCTTTGGCTATTTTCATTACAGCCTTTCTGCTGTTACTTTCTTGACCAGTACTTGCTGGAGCAATCACAATGTTACTAACAGACCGAAATTTCAATACAACATTTTTTGACCCCGCGGGGGGTGGAGATCCAGTGCTTTACCAGCACCTTTTC
MBPK_003272594	ATTATCCAGTATAACAGCACATTCAGGCGGTTCAGTAGATTTAGCAATTTTCAGTCTACATCTTTCTGGTGCTGCTTCTATTTTAGGAGCTATTAATTTTATTTGTACTATAACTAATATGAGATCTAAAAGTCTGCCTTTTCATAGACTACCTTTGTTTGCTTGGGCTATCTTTATTACTGCTTTTTTATTACTTTTATCTTTACCTGTTTTAGCTGGGGCAATAACCATGCTTTTAACTGATAGAAACTTCAATACAACATTCTTCGACCCAGCAGGGGGGGGTGATCCTGTTCTATATCAGCATTTATTT
MBPK_000229774	ATTATCAAGTATAACAGCACATTCAGGGGGTGCTGTAGATTTAGCTATTTTTAGTTTACATGTTTCGGGTGCTTCATCTATTTTAGGTGCAATTAATTTTATTTGTACAATTTTTAATATGCGTGTAAAAAGTTTATCATTTCATAAATTACCTTTATTTGTATGGGCTGTTTTAATAACAGCTTTTTTATTATTATTGTCATTACCTGTATTAGCAGGTGCTATAACAATGTTGCTTACTGATCGAAATTTTAATACAACTTTTTTTGATCCTGCAGGAGGAGGAGATCCAGTATTATATCAGCATTTATT
MBPK_002867284	TTTATCTAGTGGTAACTCACATTCAGGGCCTGCTGTAGATTTAGCTATTTTCAGTTTACATTTATCAGGAGCGTCTTCTATTTTAGGCGCTATAAATTTTATTACTACCATATTAAATATGAGAACTAAAGGTTTATTTATGCATAAACTTCCTTTATTTGCATGGTCTATTTTAATTACAGCAGTTTTATTACTTTTGTCATTACCTGTACTTGCAGGAGCAATAACTATGTTATTAACTGATAGAAATTTTAATACAACATTTTTTGACCCTGCAGGAGGAGGAGATCCAGTTTTGTATCAACATTTATT
MBPK_003932246	ATTATCGAGTGCAACTGCCCATTCAGGGGGCGCTGTAGATTTAGCAATATTCAGTCTCCATTTATCAGGTGCTTCATCAATTTTAGGTGCAATAAATTTTATCTGTACGATCTTCAATATGCGAGTAAAAAGTTTATCGTTCCATAACTTACCCTTGTTTGTTTGGTCTGTTTTGATAACGGCTTTTCTATTATTATTAGCATTACCGGTGTTAGCAGGTGCGATTACAATGTTATTAACTGACAGAAACTTCAATACAACCTTTTTTGACCCAGCTGGTGGAGGAGATCCTGTTCTTTATCAGCATCTTTTT
MBPK_003883235	TTTATCCAGTATAATAGCTCATTCGGGAGGATCCGTAGATTTAGCTATTTTTAGTTTACATGTTTCTGGTGCAGCTTCTATTTTAGGAGCTATTAATTTTATATGTACTATTTTCAATATGCGGGTGAAAAGTATGTCTTTTCATCGACTACCCTTATTTGTTTGGTCTATTCTTATTACTGCTTTTTTATTATTATTATCTTTGCCTGTTTTAGCTGGAGCTATTACAATGTTATTAACGGATAGAAACTTTAACACTACGTTTTTTGATCCGGCAGGTGGTGGTGACCCTGTTTTATTCCAGCACTTATT
MBPK_001296820	TTTGTCTAGCGGCAGCTCACATTCTGGTGGTGCTGTTGATTTAGCGATTTTTAGTTTACATTTATCGGGAGCTGCTTCTATTTTAGGGGCTATAAATTTTATATGTACAATATTTAATATGAGGGTTAAAGGTTTATTTTTTCATAACTTACCTTTATTTGTTTGGGCTATTCTAGTAACCGCATTTTTATTATTATTATCACTACCCGTTTTAGCAGGAGCTATTACTATGTTATTAACTGATAGAAATTTCAATACTACGTTTTTTGATCCTTCTGGCGGGGGTGATCCTGTATTATACCAACATTTATTT
MBPK_001662827	TTTATCTAGTGGAAATTCGCATTCTGGACCGTCAGTAGATTTAGCAATTTTCAGTTTACACTTAGCAGGAGCCTCTTCAATTTTAGGTGCTATAAACTTTATTTGTACTATTTTAAATATGCGAACTAAAGGATTATTTATGCATAAACTTCCATTGTTTGCTTGGTCTATTTTAATAACTGCAGTACTTTTACTTTTATCATTACCTGTACTTGCAGGAGCTATAACAATGTTATTAACTGATAGAAATTTCAATACAACTTTTTTTGATCCTGCCGGAGGTGGAGATCCAATTCTATTTCAGCATTTATT
MBPK_000017987	ATTATCAAGTATTACAGCTCATTCAGGAGGTGCTGTAGATTTAGCTATTTTTAGTTTACATGTTTCAGGAGCTTCATCAATTTTAGGAGCAATTAATTTTATTTGTACGATTTTTAATATGAGAGTTAAAAGTTTATCTTTTCATAAATTACCATTATTTGTATGGTCTGTGTTAATTACAGCTTTTTTATTGTTATTATCATTGCCTGTTTTAGCAGGTGCTATTACAATGTTATTAACTGATAGAAACTTTAACACAAGTTTTTTTGACCCAGCAGGAGGCGGAGACCCTGTGTTATATCAGCATTTAT
MBPK_000465466	GTTAGCAGGTATAACTTCTCATTCTGGTGGAGCTGTGGATTTAGCTATTTTTAGTCTACATCTATCAGGTGCTGCATCCATTTTAGGAGCAATAAATTTTATTTGTACCATAACAAATATGAGAGCAAAAAGTTTACCATTTCATAAGTTACCTTTATTTTGTTGGGCAATTTTAATAACAGCTTACCTGTTATTATTATCTTTACCAGTACTTGCAGCCGCAATAACAATGCTTTTAACTGATAGAAATTTTAATACTACATTTTTTGATCCTGCTGGAGGAGGAGATCCTGTTTTATACCAACATCTTT
MBPK_000150100	TTTATCGAGTATTGCAGGTCATTCCGGAGGGGCTGTTGATTTAGCTATATTCAGCCTTCATCTATCTGGAGCAGCTTCTATTTTAGGTGCTATAAATTTTATTTGTACTATTACAAATATGAGGTCAAAAAGTTTACCATTCCATAGATTACCTTTATTTGTTTGGTCAATATTTATTACCGCCTTTTTATTACTGCTATCACTGCCAGTATTAGCAGGTGCTATTACTATGTTATTAACTGATAGAAATTTCAATACAACCTTTTTTGACCCTGCAGGCGGAGGGGACCCCGTTCTTTATCAACATTTATT
MBPK_000027815	TTTATCAAGTATTACAGGGCATTCTGGAGGTTCTGTTGATTTAGCAATTTTCAGCTTACATTTATCAGGTGCTGCTTCAATTTTAGGAGCTATAAATTTTATATGTACTATAACAAACATGAGATCTAAAAGTTTACCATTTCACAGATTACCACTATTTGTTTGGGCTATCTTTATAACAGCATTTTTATTAGTACTGTCTCTTCCTGTGTTAGCAGGTGCTATTACAATGCTTTTAACCGATAGAAATTTTAACACCACATTTTTTGATCCTGCAGGTGGTGGTGACCCTGTATTATATCAACATCTTTT
MBPK_003750038	ATTATCAGGGATTATTTCACATTCAGGTGGCTCTGTAGACTTAGCCATTTTTAGCTTACATTTATCTGGTGCTGCTTCTATTTTAGGAGCAATTAATTTTATTTGTACTATTACTAATATGCGATCAAAAAGTTTACCATTTCATCGATTACCATTATTTGCGTGGTCTATTTTTATTACAGCTTTTTTACTTTTATTATCTTTACCCGTGTTAGCAGGCGCAATTACTATGTTATTAACTGATAGAAATTTCAATACTACTTTTTTTAACCCAGTTGGAGGAGGCGATCCTATTTTATACCAACATT
MBPK_001604126	ATTATCCGGAATAACCTCTCACTCTGGAGGATCTGTAGATTATGCAATATTTAGTTTACACCTTTCTGGAGCAGCTTCTATACTAGGAGCTATAAATTTTATTTGTACGATAGTTAATATGAGAGCAAAAAGTATGCCATACCATAGATTGCCCCTTTTTGTTTGGGCGATTTTTATAACGGCATTTTTATTATTACTATCCTTACCAGTTTTAGCGGGTGCTATAACAATGCTTTTAACTGACCGTAATTTTAACACCACTTTTTTTAACCCTACAGGGGGAGGAGATCCAGTTTTATTTCAACATCTAT
MBPK_003636332	TCTATCAAGTGGTGGATCTCATTCTGGTGGCGCTGTTGATTTAGCGATTTTTAGTTTACATTTGTCGGGAGCTTCTTCAATTTTAGGAGCTATTAATTTTATTACAACAATTTTTAATATGCGAGTAAAAAGTTTATATTTTCATAATTTACCTTTATTCGTATGGTCAGTTTTAATTACAGCTTTTTTATTGCTTTTATCTTTACCTGTTTTAGCTGGGGCAATTACCATGCTTTTAACTGATCGAAATTTCAATACTACCTTTTTCGATCCAGCTGGTGGTGGTGATCCTGTATTGTATCAACATTTATT
MBPK_001739257	ATTGTCAAGTGGAAGTTCACATTCAGGAGGAGCTGTTGATTTAGCTATTTTTAGTCTTCATTTATCAGGCGCGTCATCAATTTTAGGTGCTATAAATTTTATTTGTACTATTTTTAATATGAGAGTTAAAAGTTTATTTTTTCATAAATTACCTTTATTTGTATGGGCAGTTCTAGTTACTGCTTTTTTATTGTTATTATCTTTACCTGTTTTAGCTGGAGCTATAACAATGTTATTAACTGATAGAAATTTTAATACTACATTTTTTGATCCTGCAGGAGGAGGAGATCCTGTTTTATACCAACATTTATTT
MBPK_000773893	TTTGTCAAGTATAACAGGTCACTCTGGAGGGGCTGTAGACTTAGCTATTTTCAGTCTTCACTTGTCTGGTGCAGCTTCAATTCTAGGTGCTATTAATTTTATTTGTACTATTACTAATATGAGATCAAAAAGCTTACCATTTCACAGATTACCTTTATTTGTTTGGTCAATATTTATTACTGCCTTTTTATTACTTTTATCACTACCGGTACTAGCAGGTGCTATTACTATGTTATTAACTGACAGAAACTTTAATACAACTTTTTTCGACCCTGCAGGTGGAGGAGACCCTGTACTTTACCAACACTTATTT
MBPK_000019450	TTTATCAAGTATTACAGGACATTCTGGAGGAGCTGTAGATTTAGCTATCTTTAGTTTACATTTGTCAGGGGCAGCATCTATTTTAGGAGCAATTAACTTTATATGTACTATTACAAATATGAGATCAAAAAGTTTACCATTTCACAGATTACCTTTATTTGTATGGGCAATTTTTATTACGGCTTTTTTGCTAGTTTTATCGTTGCCTGTTTTAGCTGGAGCAATTACAATGCTATTAACTGATAGAAATTTTAATACTACTTTTTTTGATCCTGCCGGAGGAGGGGATCCAGTATTATACCAACACCTTTT
MBPK_000412582	TTTATCTAGTGGTAGCTCTCACTCAGGAGGTGCTGTAGATTTGGCTATTTTTAGTCTTCATCTATCAGGAGCTGCATCTATATTAGGTGCTATAAATTTTATTTGTACAATTTTAAATATGCGTGTTAAAAGCTTATTTTTTCATAAATTACCGTTATTTGTATGGGCTATATTAATAACAGCTTTTTTATTGTTATTATCTTTACCTGTACTTGCTGGGGCTATTACGATGTTATTAACTGATAGAAATTTTAATACTACATTTTTTGATCCTGCCGGTGGTGGAGATCCTGTTTTATATCAACATTTATTT
MBPK_000139216	ATTATCAAGTATTTCTGCTCATTCTGGGGGAGCTGTGGATCTAGCTATTTTTAGTTTACATCTTGCTGGAGCATCATCTATTTTAGGTGCAATTAACTTTATTTGTACCATTATAAATATGAGATCAAAAAGTTTACCTTTTTATAGATTACCACTATTTGCTTGGGCTGTTTTTATTACAGCTTTCTTATTACTGCTATCTTTACCAGTTTTAGCAGGTGCGATAACTATGTTATTGACAGATCGAAATTTCAATACTACTTTTTTCGACCCAGCTGGAGGTGGAGACCCTGTTTTATACCAACATTTATT
MBPK_000836973	TCTATCAAGTGTTACAGCTCATTCAGGAGGTGCTGTTGATTTAGCAATTTTTAGCCTACATCTTTCGGGTGCTGCATCCATATTAGGTGCTATCAATTTTATTTGTACTATTACAAATATGAGAGCAAAAAGCCTTCCTTTCCACAGGTTACCTCTATTCGTTTGGTCTATATTGTTAACTGCATTTTTGCTATTATTAGCCCTACCTGTGTTAGCTGGTGCAATAACAATGTTATTAACCGATCGAAATTTTAATACCACATTTTTCGATCCTGCTGGAGGAGGAGATCCAGTGTTATATCAGCATTTGTT
MBPK_000324046	TCTTTCAAGTATTACGGCGCATTCGGGAGGCTCTGTCGACTTAGCAATTTTTAGCCTTCATTTATCAGGAGCTTCTTCGATTTTAGGCGCTATTAATTTCATCTGCACTATAACTAATATGCGTACAAAAAATCTAGCTTTTCATAGACTACCTCTTTTTGCTTGGGCTATTTTTATTACAGCTTTTCTACTTTTACTTTCTTTACCAGTTCTAGCGGGAGCAATAACAATGCTATTAACAGATAGAAACTTTAATACTACTTTTTTTGATCCTGCAGGGGGCGGAGATCCAGTTCTTTACCAGCATTTA
MBPK_003191877	GTTATCTAGTGTAACAGGTCACAGTGGAGGTGCTGTTGATTTAGCAATTTTTAGTTTACACTTATCTGGAGCTGCCTCAATTCTTGGAGCTATCAACTTTATTTGTACTATTACAAATATGAGATCGAAAAGTTTGCCTTTTCACAGATTGCCTTTATTTGTTTGGGCTATCTTTATTACAGCATTTTTATTACTTTTATCTTTACCAGTATTAGCTGGGGGTATTACAATGCTATTAACTGATAGAAATTTTAACACTACTTTCTTTGATCCAGCAGGAGGTGGTGATCCAGTTTTATATCAACACCTATT
MBPK_000006896	TTTATCAAGTGTTACAGGTCATAGCGGTGGTGCTGTTGATTTGGCTATTTTTAGCTTACATTTATCAGGAGCAGCATCAATTTTAGGAGCAATTAATTTTATTTGTACTATTACAAATATGAGATCAAAAAGTTTGCCTTTTCATAGATTGCCTTTATTTGTATGGGCAATTTTTATTACTGCTTTTTTATTGCTTTTATCATTACCTGTATTAGCAGGAGGAATTACCATGTTACTTACTGATAGGAATTTTAATACCACTTTTTTTGATCCAGCAGGAGGAGGTGATCCTGTGCTATACCAACATCTTTTCG
MBPK_002406750	TTTATCAAATATTATTAACCATTCAGGTGGTTCCGTAGATTTAGCTATTTTTAGTTTACATCTTGCAGGAGCAGCTTCTATTTTAGGAGCAATAAATTTTATTTGTACTATAACAAATATGAGATCGGAAAAATTACCATTTCATAAACTTCCTTTATTTGTATGGTCAGTTTATATAACAGCCTTTTTGCTTGTATTAGCACTACCGGTTTTAGCAGGAGCAATAACTATGTTGTTAACTGATAGAAATTTTAATACAACCTTTTTTGATCCTGTAGGTGGTGGTGATCCTATTTTATTTCAACATCTTTTT
MBPK_001048336	ATTATCTGGAATAACAGCTCATTCAGGAGGTTCGGTAGATTTAGCTATTTTTAGTTTACACTTATCAGGTGCAGCTTCTATTTTAGGAGCCATTAATTTTATTTGTACCATAACTAACATGCGATCTAAAAATTTACCATTTCACAGACTTCCTTTATTTGCATGGTCTATTTTTATAACTGCATTTTTATTAATTTTAGCTTTACCAGTTTTAGCAGGAGCAATTACTATGTTATTAACTGATAGAAATTTCAATACAACTTTTTTTGATCCTGCAGGAGGAGGAGATCCAGTATTATACCAGCATTTAT
MBPK_000772319	TTTATCTAGTATAACAGCACACTCAGGAGGATCTGTAGATTTAGCAATTTTCAGTCTTCATTTGGCTGGAGCTTCTTCAATACTAGGAGCAATTAATTTTATTTGTACCATTTGTAATATGCGTACTGAAAGTTTACCGTTCCATAAATTACCACTATTCGTTTGGGCTGTACTTATTACAGCAGTATTATTATTACTTTCTTTACCCGTGCTAGCTGGCGCAATTACAATGCTCTTGACGGATAGAAATTTTAATACTACTTTCTTTGATCCAGCTGGAGGAGGCGACCCTGTTCTTTACCAACACTTGTT
MBPK_000767143	ATTATCTAGCATTACTGCGCACTCAGGTGGTTCCGTTGATTTAGCAATTTTCAGTTTGCACCTTTCAGGGGCAGCTTCTATATTAGGTGCCATAAACTTTATTTGTACTATAATAAATATGAGAGCAAAAAGTTTCCCTTTTCACGAGTTACCTTTATTTGTTTGGTCTATTTTTATAACTGCATTACTATTAGTGCTAGCACTGCCGGTTTTAGCAGGTGCAATAACTATGCTAATAACAGATAGAAACTTTAATACTACATTTTTTGATCCAGCTGGCGGTGGAGATCCCGTACTATTCCAACATTTGTTC
MBPK_002507574	CTTATCGAGTATTTCAGGACATTCTGGAGGAGCTGTAGACTTGGCTATTTTTAGCCTTCACTTATCTGGGGCAGCTTCTATTTTAGGCGCTATAAATTTTATTTGTACTATTACAAATATGAGATCAAAAAGCTTACCATTTCATAGATTGCCTCTATTTGTTTGGTCAATATTTATTACTGCTTTTTTATTATTGCTATCATTACCAGTATTAGCAGGTGCTATTACTATGTTACTGACCGATAGAAATTTTAATACAACCTTTTTTGATCCTGCTGGTGGAGGAGATCCTGTGCTTTATCAGCATTTATTT
MBPK_003226259	ATTATCAGGTATAACAGCTCATTCAGGTGGTGCTGTGGATTTAGCAATTTTTAGTCTTCACCTTGCGGGAGCAGGGTCAATTTTAGGAGCTATTAATTTTATTTGTACTATTACAAATATGAGATCAAAAAGTTTACCATTTCACAGATTACCTTTATTTTGTTGGTCTATTTTTATTACTGCTATTTTATTGTTATTAGCATTACCTGTGTTAGCGGGAGCTATTACAATGCTTTTAACTGATCGTAATTTCAATACTACTTTTTTTGACCCCGCTGGAGGAGGTGATCCCGTACTCTACCAACATCTTTTT
MBPK_000780679	ATTATCAAGTATAACAGCTCATTCAGGGGGTTCCGTAGACTTGGCTATTTTCAGCTTACACCTTTCGGGAGCAGCCTCTATTTTAGGGGCAATAAATTTTATTTGTACTATAACAAACATGAGATCAAAAAACTTACCGTTCCATAGATTACCTCTATTTGCGTGGTCCATTTTTATAACAGCGTTTTTATTAGTTTTAGCATTACCAGTTTTAGCTGGAGCAATAACCATGTTATTGACTGATAGAAATTTCAATACAACTTTTTTTGATCCTGCAGGAGGTGGAGATCCAGTTTTATTTCAACATTTAT
MBPK_000239009	ATTAGCTAGTATAACAGCACATTCTGGTGGTGCTGTTGATTTAGCAATTTTTAGCCTTCACCTCGCAGGAGCAGGATCAATCTTAGGGGCTATAAATTTTATTTGTACTATTACAAACATGAGATCAAAAAGCTTACCATTTCATAGATTGCCTTTATTTTGTTGGTCAATTTTTGTTACTGCGATTTTACTATTATTAGCATTACCTGTATTAGCAGGAGCTATTACAATGCTCTTAACTGATCGTAACTTCAATACTACTTTTTTTGATCCAGCTGGAGGAGGTGACCCTGTACTCTACCAACATCTTT
MBPK_003448807	TTTATCAAGTATTACAGGGCATTCTGGAGGAGCTGTTGATTTGGCTATTTTTAGTTTACATCTTTCAGGAGCTGCGTCTATTTTAGGAGCTATTAATTTTATATGTACTATTACAAATATGAGATCGAAAAGTTCACCATTTCATCGATTATCTTTATTTGTTTGGGCTATTTTTATAACAGCTTTTTTACTTGTTTTATCTTTACCTGTGCTTGCAGGAGCTATTACTATGCTATTAACTGATAGAAATTTTAATACAACATTTTTCGACCCTGCTGGTGGAGGTGATCCAGTATTATACCAGCATTTATTT
MBPK_000237891	TTTATCTAGTGTAACAGGTCATAGTGGTGGAGCAGTAGATTTAGCTATTTTTAGCTTACATTTATCAGGGGCAGCCTCAATTTTAGGAGCTATTAACTTTATTTGTACTATTACAAATATGAGATCAAAAAGTTTACCTTTTCACAGACTGCCTTTATTTGTGTGGTCAATTTTTATTACTGCTTTTTTATTGCTTTTATCATTACCTGTATTAGCAGGAGGGATTACTATGCTACTTACTGATAGAAACTTTAATACTACTTTTTTTGATCCAGCAGGAGGAGGTGACCCTGTGCTATACCAACACCTTTTC
MBPK_000601015	ATTATCTAGTGTTACTTCACATTCAGGAGGTTCTGTTGATTTAGCAATTTTTAGTTTACATTTATCAGGAATATCTTCTATATTAGGAGCTATTAATTTTATTTGTACTATTTTTAATATGAGAACTAAAAACATGTTTTTTCATAATTTACCTCTTTTTGTTTGGTCTGTTTTAATAACAGCATTTTTATTATTGTTATCGTTACCAGTTTTAGCTGGCGCAATAACAATGCTTTTAACTGATAGAAATTTCAATACTACATTTTTTGATCCTGCAGGAGGAGGAGATCCAATATTATATCAACATTTATTT
MBPK_002422105	ATTATCAAGCGGTAGCTCACATTCGGGTGGAGCTGTGGATTTAGCAATTTTTAGTCTTCATTTATCTGGTGCGTCATCTATATTAGGAGCAATAAATTTTATTTGTACTATTTTTAATATGAGAGTTAAAAGTTTATTTTTTCATAACTTGCCGTTATTTGTTTGGGCAGTATTAATTACAGCGTTTTTGTTGTTATTATCGTTACCAGTATTAGCTGGAGCTATTACAATGCTATTAACTGATAGAAATTTTAATACGACTTTTTTTGACCCTGCGGGTGGAGGAGATCCTGTTTTATATCAACATTTATT
MBPK_000811609	TTTAGCAGGTATAACTGCACATTCAGGTGGAGCAGTAGACTTAGCTATTTTTAGCCTTCATTTAGCAGGTGCGGCTTCTATTTTAGGAGCTATTAATTTTATCTGTACTATTACAAATATGAGAACAAAAAGTTTACCTTTTTATAAATTACCTTTATTTTGCTGGTCAATTTTTATCACTGCAATTTTACTATTGTTAGCATTACCTGTTTTAGCAGGTGCTATTACTATGCTTTTAACCGATCGTAATTTTAACACCACATTTTTTGATCCTGCTGGAGGTGGGGACCCTGTGCTTTATCAACATCTTT
MBPK_000159574	TTTATCTAGCATAACAGGTCATTCGGGGGGTGCTGTTGATTTAGCTATTTTCAGCTTACATTTATCTGGAGCTGCTTCTATTTTAGGAGCAATCAATTTTATATGTACAATTACAAATATGAGAGCAAAAAGTTTACCATTTCATAGATTGCCTTTGTTTGTTTGGGCTATCTTTATTACTGCTTTTTTACTTGTTTTGTCATTACCAGTGTTAGCAGGTGCTATTACTATGTTGCTGACTGATAGAAATTTTAATACAACATTTTTTGATCCGGCTGGAGGAGGAGATCCAGTATTGTACCAACATTTGTTT
MBPK_002014203	TTTATCTAGTGCTACAGCTCACTCAGGAGGTTCTGTAGATTTAGCAATTTTTAGTTTACATTTATCAGGAGCTGCTTCAATTTTAGGAGCTATCAATTTTATTTGTACTATTTTCAATATGAGAGTGAAAAGTTTATCTTTTCATAATATGCCTTTGTTTGTATGGTCAATTTTAATAACAGCATTTTTACTTTTATTGTCTCTTCCTGTATTAGCTGGAGCTATCACTATGCTTTTAACAGATAGAAACTTTAATACAACATTTTTTGACCCTGCAGGTGGCGGAGATCCTGTATTATACCAACATTTATTT
MBPK_000051020	TCTAGCAGGTATAACAGCACATTCGGGTGGAGCAGTAGACTTAGCAATTTTTAGTCTTCATTTAGCAGGTGCCGCTTCTATTTTAGGGGCTATTAATTTTATATGTACTATTACAAATATGAGAACAAAAAGTTTACCTTTTTATAAATTACCATTATTTTGCTGGTCAATTTTTATTACTGCAGTTTTATTATTGTTAGCATTACCTGTTTTAGCGGGTGCTATTACTATGCTTTTAACTGATCGTAATTTTAACACTACATTTTTTGATCCTGCCGGAGGTGGGGACCCTGTACTTTACCAACATCTTT
MBPK_002370973	TTTATCAAGTATAACAGGCCACTCTGGGGGAGCTGTAGACCTGGCTATTTTCAGCCTTCATTTATCAGGAGCAGCTTCAATTCTAGGAGCTATAAACTTTATTTGTACTATTACAAACATGAGATCAAAAAGTTTACCATTTCATAGACTACCATTATTCGTTTGGTCAATATTTATTACTGCCTTTTTATTACTACTATCTCTGCCAGTGTTAGCAGGTGCTATTACTATGCTATTAACTGACAGAAACTTCAACACAACCTTTTTTGACCCTGCTGGTGGTGGAGATCCTGTACTTTATCAACATCTATTT
MBPK_000740062	TTTATCTGGTATAACTGCTCATTCTGGTGGATCTGTTGATTTAGCTATATTCAGTTTACATTTATCAGGTGCCGCTTCAATTTTAGGAGCAATCAATTTTCTTTGTACAATAACTAATATGAGATCTAAAAGTTTACCTTTCCATAGATTACCTCTATTTGTTTGGTCTATTTTTATAACCGCTGTTTTATTACTTTTATCATTACCTGTTTTAGCTGGTGCAATAACCATGTTATTAACTGATAGAAATTTTAATACAACCTTTTTTGATCCGGCTGGTGGTGGTGACCCAGTACTGTACCAGCATTTGTT
MBPK_001038790	TCTTTCAAGTATTACAGCGCACTCAGGAGGATCTGTTGATTTAGCAATTTTCAGTCTTCATTTATCGGGTGCATCTTCTATTTTAGGTGCAATTAATTTTATATGCACCATTACAAATATGCGAACTAAAAATTTTGGTTTTCATAGACTACCTTTATTTGTTTGGGCAATTTTCATTACAGCATTTTTATTATTACTTTCATTACCTGTACTTGCGGGTGCGATTACTATGTTACTAACAGATCGAAATTTTAACACTACATTTTTTGATCCAGCAGGTGGTGGTGATCCAGTTTTATACCAACACCTTTTT
MBPK_000956018	ATTATCAAGTGGTAGTTCACACTCAGGCGGGGCTGTAGATTTAGCAATTTTTAGTCTTCATTTATCTGGTGCGTCATCTATATTAGGTGCAATAAATTTTATTTGTACTATTTTTAATATGAGGGGTAAAAGTTTATTTTTTCATAATTTACCATTATTTGTTTGGGCAGTGCTGATTACAGCATTTTTGTTATTATTATCGTTACCAGTATTAGCTGGAGCCATTACAATGTTATTAACCGATAGAAATTTTAATACGACTTTTTTTGATCCTGCAGGTGGAGGAGATCCTGTTTTATATCAACATTTATTC
MBPK_000417023	GCTATCCGGTATTAATGGTCATTCTGGTGGTGCTGTTGATTTAGCCATTTTTAGTTTACACCTTTCGGGAGCAGCATCTATTTTAGGAGCAATTAATTTCATTTGTACTATAGTAAATATGCGATCAAAATCATTACCATTTCATAGGCTTCCATTATTTGTTTGGTCAATTTTTATAACTGCATTTTTATTGTTATTATCTTTACCAGTTTTTGCTGGGGCATTAACTATGTTAATTACGGACAGAAATTTTAACACTACATTCTTTGATCCAGCAGGTGGTGGCGACCCCGTGTTGTACCAACATTTATT
MBPK_000005417	GTTATCTGGAATCACTTCTCATTCTGGGGGATCAGTTGATTTAGCTATTTTCAGTTTACATCTTTCTGGAGCTGCATCAATTTTAGGAGCTATTAATTTCATTTGTACTATAACTAATATGCGATCAAAAAGTTTACCATTTCACAGATTACCTCTGTTTGTTTGGTTTATTTTTATTACAGCTTTCTTACTACTTTTAGCATTACCAGTTTTAGCAGGTGCAATTACAATGTTATTAACAGATAGAAATTTTAATACCACTTTTTTCGATCCAGCAGGAGGAGGTGATCCTGTATTATACCAACACCTATTT
MBPK_000879816	TTTATCTAGTATTACAGGACATTCTGGAGGAGCAGTAGATTTAGCAATATTTAGTCTTCATCTTTCAGGAGCTGCTTCTATTTTAGGAGCTATTAATTTTATATGTACTATTATAAATATGAGATCAAAAAGTTTACCTTTTCATAGATTACCTTTATTTGTTTGGGCTATTTTTATAACAGCTTTTTTACTTTTATTATCATTACCTGTATTAGCAGGAGCTATTACTATGTTATTAACTGATCGAAATTTTAATACAACATTTTTCGATCCTGCTGGTGGTGGTGATCCAGTGTTATATCAGCATTTATTT
MBPK_002888479	TCTTTCCGCTATAACAGCTCACTCTGGTGGTGCTGTGGATTTAGCGATTTTTAGTTTACATCTCTCAGGAGCTGCCTCAATTTTAGGCGCCATAAATTTCATTTGTACTATCACAAATATGAGATCAAAAAGTTTAGCTTTTCATAGCTTACCTTTGTTCGTATGGGCTATTTTCATAACAGCTTTTTTACTTCTATTATCTTTACCTGTACTAGCAGGTGCAATTACTATGCTTTTGACTGATAGAAATTTTAATACAACGTTCTTTGATCCAGCTGGAGGTGGAGACCCCGTATTGTATCAACATTTGTTT
MBPK_001612640	GTTATCAAGTATTACAGCTCACTCAGGTGGATCTGTTGATTTAGCTATTTTCAGTCTTCATTTATCAGGAGCTGCTTCTATTCTTGGAGCAATTAACTTTATTTGTACAATAACAAATATGAGAGCGAAAAGTTTACCATTTCATAGACTACCTTTATTTGCTTGGTCAATTTTCATAACAGCTTTTTTATTACTTTTATCATTACCTGTTTTAGCTGGAGCAATTACTATGTTATTAACTGATCGTAATTTTAATACTACATTTTTTGATCCAGCAGGAGGAGGTGATCCAGTTTTATTTCAACACCTTTTC
MBPK_003061185	GCTATCAAGTATAACTGCTCATTCGGGTGGAGCGGTTGATTTAGCGATATTTAGTTTACACCTTTCAGGTGCTTCATCTATACTAGGTGCAATAAATTTTATTTGTACAATAGTAAATATGCGTACTGAAAGTTTACCATTTCACAGATTACCTCTTTTTGTTTGGTCTGTTTTTGTTACAGCTTTTCTGTTATTGCTCTCTCTACCGGTATTAGCCGGGGCAATTACAATGCTCTTAACTGATCGTAATTTTAATACTACGTTTTTTGATCCTGCGGGAGGAGGTGACCCTGTACTTTATCAGCATTTATTT
MBPK_003475336	ATTGTCTGGAATTACAGCACACTCAGGAGGTTCTGTTGATTTGGCTATTTTCAGCCTTCACCTGTCAGGTGCAGCATCTATTTTAGGTGCAATTAATTTCCTTTGTACTATAACAAATATGAGATCGAAAAGTTTACCTTTTCATAGATTACCTTTATTTGTTTGGTCTATTTTTATAACTGCAATTTTATTATTGTTATCTTTACCTGTTTTAGCTGGTGCGATAACTATGTTATTGACAGATAGAAATTTTAACACAACTTTTTTTGATCCAGCTGGAGGTGGTGATCCTGTATTATACCAACACTTGTTT
MBPK_000988039	ACTTTCTAGTATAACTGCTCATTCTGGAGGTTCTGTAGATTTAGCGATTTTTAGTTTACATCTTTCTGGTGCAGCTTCTATTTTAGGTGCGATTAATTTTATTTGTACCATAACTAATATGCGATCTCGAAGTTTTCCTTTCTATCGTTTATCTTTATTTTCTTGGTCAATTTTTATAACTGCTTTTTTATTACTTTTATCTTTACCAGTTTTGGCAGGTGCCATCACAATGTTATTAACTGATCGAAATTTTAATACTACATTTTTCGATCCTGCTGGAGGTGGAGATCCAGTGCTGTATCAGCATCTTTTT
MBPK_003506973	ATTGTCTGGTATAACATCACACTCAGGTGGTTCAGTAGATTTAGCTATATTTAGTCTGCATTTATCTGGTGCAGCTTCAATCTTAGGAGCAATAAATTTCATATGTACTATAACAAATATGAGATCAAAAAGCCTTCCATTCCACAAACTTCCTTTATTTGCTTGGGCTATATTTATTACAGCTTTTTTATTACTTTTGGCTTTACCAGTTTTAGCAGGAGCTATAACTATGCTATTAACTGATAGAAATTTCAATACTACTTTTTTTGATCCAGCAGGAGGTGGAGATCCAGTTTTATTTCAACATCTATTT
MBPK_003505944	ATTATCAAGCATTACGGGTCATTCGGGCGGTGCTGTGGATTTAGCTATTTTTAGCTTACATCTATCAGGAGCTGCATCAATTTTAGGGGCTATTAATTTTATCTGTACTATCACAAATATGAGATCAAAAAGTTTACCATTTCACAGACTTCCTTTATTTGTTTGGGCTATTTTTATAACGGCATTCTTATTAGTTTTATCTTTACCAGTATTAGCGGGTGCGATTACAATGTTATTAACTGATAGAAACTTTAATACTACTTTTTTCGATCCTGCAGGGGGGGGTGATCCCGTACTTTATCAGCATTTATTT
MBPK_001678142	TTTATCAGGTATTACCGCCCATTCTGGGGGAGCTGTTGATTTAGCAATTTTCAGTTTGCACCTTTCTGGAGCAGCATCTATTTTAGGTGCTATTAATTTCATTTGTACTATTACAAATATGAGAGCAAAAAGCTTACCATTTCACCGACTACCTCTTTTTGCTTGGGCAATTTTTATTACAGCTTTCTTACTATTATTAGCTCTACCAGTATTAGCAGGTGCAATTACTATGCTATTAACCGATAGAAATTTCAACACAACTTTTTTTGATCCAGCAGGAGGTGGAGATCCAGTATTATATCAACACTTATTT
MBPK_000130522	TTTGTCCAGTATTACGGGACATTCTGGTGGAGCTGTAGATTTAGCTATTTTCAGCCTTCATTTATCTGGAGCAGCTTCTATTTTAGGAGCTATAAACTTTATTTGTACTATTACAAATATGAGATCAAAAAGTTTACCATTTCACAGACTACCTTTATTTGTTTGGTCAATATTTATTACTGCTTTTTTATTATTACTATCATTGCCGGTATTAGCAGGCGCTATTACCATGTTGTTAACTGATAGAAATTTCAATACAACTTTTTTTGACCCTGCCGGTGGAGGAGACCCAGTACTTTATCAGCATTTATTT
MBPK_002259677	ATTATCAAGTGTGACCGCCCATTCAGGTGGTGCTGTTGACTTAGCTATTTTTAGTCTTCACTTGTCAGGTGCTGCTTCTATTTTAGGAGCTATTAACTTTATTTGCACTATTACTAATATGCGAGCTAAAAGTTTACCATTTCATAGATTACCGCTATTCGCTTGGGCTATCTTTATTACAGCTTTTCTTTTATTATTATCATTACCGGTTTTAGCAGGAGCAATTACTATGTTATTAACAGATAGAAATTTCAATACTACTTTCTTTGATCCTGCTGGTGGTGGGGATCCGGTATTATACCAGCACCTTTT
MBPK_001632957	ATTATCAAGTATTACAGCACATTCAGGTGGATCTGTAGATTTAGCAATATTCAGTCTTCATCTTGCTGGAGCAGCATCTATTTTAGGAGCTATTAATTTTATTTGTACAATAACCAATATGAGAACGAAAAGTTTACCTTTTCACAGGTTACCACTATTTTGTTGGTCAATTTTTGTTACTGCAATTTTATTACTATTAGCATTACCTGTTTTAGCAGGAGCTATTACAATGCTTTTAACTGACCGTAACTTTAATACTACATTCTTCGACCCAGCTGGAGGAGGAGATCCTGTGCTTTATCAACATCTTTTT
MBPK_001663356	ATTAGCGGGCATAACTTCTCACTCTGGTGGGTCTGTGGATTTAGCTATTTTTAGTCTGCATTTATCAGGTGCTGCATCAATTTTAGGAGCAATAAATTTTATTTGTACTATCACAAATATGCGAGCAAAAAGCTTACCATTCCATAAATTACCTTTATTTTGTTGGGCAATTTTAATAACAGCTTATCTGTTATTATTAGCTTTACCAGTACTTGCAGCCGCGATAACAATGCTTTTAACTGATAGAAACTTTAATACTACATTTTTTGATCCTGCTGGAGGTGGAGATCCTGTTTTATACCAACATCTTTT
MBPK_002221687	TTTATCCAATATTAAAAATCACTCGGGTGGTGCTATTGATTTGGCTATTTTTAGTTTACATTTATCTGGTGCTGCTTCAATTTTAGGTGCTATTAATTTTATTTGTACCATAACTAATATGAGAGTCAAAAGTTTACCATTTTATCGTTTACCATTGTTTGTTTGGTCTATTTTTTTAACAGCTTTTTTATTAATATTATCATTACCTGTTTTTGCAGGAGCATTAACAATGTTGATTACTGATCGTAATTTTAATACAACATTTTTTGATTCTGCTGGAGGTGGTGATCCAATTCTTTATCAACATTTATTT
MBPK_000258286	TTTATCAAGTATTACGGGGCATTCTGGCGGAGCTGTAGATTTGGCTATTTTTAGTTTACACCTGTCTGGTGCAGCCTCGATTCTTGGGGCAATAAATTTTATTTGTACTATTACAAATATGAGATCAAACAGTTTACCATTTCACAGATTACCTTTATTTGTTTGGGCCATTTTTATTACTGCATTTTTATTGGTTTTATCATTACCAGTATTAGCAGGAGCTATTACGATGTTACTTACGGATAGAAATTTTAATACAACTTTTTTTGACCCAGCTGGAGGCGGTGATCCAGTATTATACCAGCACCTATTT
MBPK_003274822	TTTATCTAGTATAACAGGTCATTCGGGAGGTGCTGTTGATTTAGCTATTTTCAGTTTGCACTTATCTGGAGCTGCTTCTATTTTAGGAGCAATTAATTTTATATGTACAATTATAAATATGAGAGCAAAAAGTTTACCATTCCATAGATTACCTTTATTTGTTTGGGCTATTTTTATTACTGCTTTTTTGCTTGTTTTATCATTACCTGTATTAGCAGGTGCAATTACCATGTTATTGACTGATAGAAATTTTAATACAACGTTTTTTGATCCTGTTGGAGGAGGAGACCCAGTATTGTATCAACATTTGT
MBPK_002748940	ATTATCTGGAATAACAGCTCATTCTGGTGGAGCCGTTGATTTAGCTATATTTAGTTTACACCTTTCAGGAGCAGCGTCTATTTTAGGAGCAATAAACTTTATTTGTACTATTACAAATATGAGATCAAAAAGTTTACCATTTCATAGATTACCTTTATTTGCATGGGCAATTTTTATTACTGCATTTTTGCTTCTTCTATCTTTACCTGTTTTAGCTGGTGCAATAACTATGTTACTGACTGATCGAAATTTTAATACAACATTTTTTGACCCTGCAGGTGGTGGAGACCCAGTTCTTTACCAGCACCTATTT
MBPK_002547327	ATTAGCGAGTATAACAGCACATTCTGGTGGAGCAGTAGATTTAGCAATATTTAGTCTTCACCTTGCTGGAGCTGCTTCTATTTTAGGAGCTATTAATTTTATTTGTACCATAACAAATATGAGAACAAAAAGTTTACCTTTTCACAAATTACCACTATTTTGTTGGTCAATTTTTGTAACTGCTATTTTATTACTATTAGCATTACCTGTTTTAGCAGGAGCAATTACAATGCTTTTAACTGACCGTAATTTCAATACTACTTTTTTTGATCCAGCGGGAGGCGGAGATCCTGTACTTTATCAACATCTTTTT
MBPK_000355586	CTTATCAAGTATTACAGCCCATTCTGGAGGATCAGTGGATTTGGCAATTTTTAGTCTTCATTTATCAGGTGCTGCTTCTATTCTTGGAGCGATAAATTTTATATGCACCATAACTAATATGAGATCTAAAAGTTTACCATTTAATAGACTACCTTTATTTGCTTGGTCAATTTTTGTAACAGCCTTCTTATTATTATTATCGTTACCTGTTTTAGCAGGTGCTATTACTATGTTATTAACAGATCGTAATTTTAATACTACATTTTTTGATCCAGCCGGAGGAGGTGACCCTGTATTATTTCAACATCTTTTC
MBPK_002664159	TTTATCTAGTATTACGGGCCATTCAGGAGGGGCTGTTGATTTAGCCATTTTTAGCTTACACTTATCTGGAGCAGCTTCAATTTTAGGAGCAATTAATTTTATTTGTACTATTACAAATATGAGATCAAAAAGTTTACCGTTTCATAGGTTACCTTTATTTGTTTGGTCAATATTCATAACCGCTTTTTTATTACTTTTATCACTACCAGTATTAGCAGGAGCAATTACAATGTTATTGACTGATAGAAATTTTAACACGACTTTTTTCGATCCAGCTGGGGGTGGAGACCCTGTATTATACCAGCATCTATTT
MBPK_000781988	TTTGTCTAGTACTACAGGACATTCTGGAGGTGCTGTTGACCTTGCTATTTTTAGTTTACATTTATCAGGCGCAGCTTCTATATTAGGTGCTATTAATTTTATATGTACTATAACGAACATGAGGTCGAAAAGTGTGCCTTTTCATAGATTGCCCCTATTTGTTTGGGCTATTTTAATAACTGCTTTTTTATTAGTATTATCTCTACCAGTGTTAGCAGGTGCCATTACTATGTTATTGACTGATAGAAATTTTAATACGACCTTTTTTGATCCTGCAGGGGGTGGAGATCCTGTGTTATATCAGCATTTGTT
MBPK_000046559	ACTTTCAAGTATAAAAGGCCACTCAGGTGGAGCTGTTGATTTAGCTATATTTAGTCTTCATCTTTCTGGTGCTGCATCTATTTTGGGAGCTATTAATTTTATTTGTACTATAACAAATATGAGATCAAAAAGTTTACCATTTCACAGACTTCCATTATTTGTGTGGTCAATATTCATAACAGCTTTTTTATTAGTTTTATCACTTCCTGTTTTTGCTGGTGCACTAACTATGTTAATTACGGATCGTAATTTTAATACAACTTTTTTTGACCCAGCAGGAGGAGGTGATCCAGTGCTTTATCAGCATTTATTT
MBPK_001408774	ACTAGCGAGTATTACGTCACACTCAGGCGGATCTGTGGACTTAGCTATTTTTAGTCTACACCTTTCTGGTGCAGCCTCTATTTTAGGCGCTATTAATTTCTTATGTACTATTACAAATATGAGATCAAAAAATTTACAATTCCACAAACTGCCTTTATTTGTTTGGTCTATTTTCATAACATCGATTTTATTACTGTTAGCATTACCTGTCTTGGGTGGTGCCTTAACGATGTTACTGTCGGATAGAAATTTTAATACAACTTTTTTTGACCCTGCAGGAGGAGGTGACCCTGTATTATACCAACACATTTTC
MBPK_001103581	ATTATCTAGTATAACAGCACACTCTGGAGGTTCTGTCGATTTGGCAATTTTCAGTCTTCACTTATCAGGAGCAGCATCTATATTAGGAGCTATAAATTTTATTTGTACTATTACTAACATGAGATCTAAAAGCTTACCATTCCATAGGTTACCTCTATTTGCTTGGTCTATATATGTAACAGCTTTTTTATTGGTATTATCTTTACCAGTATTCGCTGGAGCATTAACTATGCTGATAACCGATAGAAATTTCAATACTACTTTTTTCGATCCTGCTGGAGGTGGAGATCCAGTTTTATACCAACATTTAT
MBPK_000003815	ATTATCAGGTATAACAGCACACTCTGGTGGAGCTGTTGATTTAGCAATTTTTAGCTTACACCTTGCTGGAGCAGGTTCTATTTTAGGAGCTATTAATTTTATATGTACTATCACTAATATGAGATCAAAAAGTTTACCTTTTCACAGATTACCTTTATTTTGTTGGTCAATTTTTATTACTGCAATATTGTTACTGCTAGCACTACCTGTACTTGCAGGTGCTATAACAATGCTTTTAACTGATCGTAATTTTAATACTACTTTTTTTGACCCAGCCGGAGGAGGAGATCCTGTACTTTATCAACACCTTTT
MBPK_003438712	TTTATCAAGCATTATAGCACATTCAGGAGGATCGGTAGATTTAGCTATCTTCAGTTTGCATTTATCAGGAGCTTCTTCCATTTTAGGAGCTATTAATTTTATTTGTACTATTTTTAATATGCGGGTAAAAAGTTTGTCTTTTCATAAACTGCCTTTATTTGTTTGGGCAATACTAATTACAGCTTTTTTATTACTTTTATCATTACCTGTTTTAGCTGGAGCTATTACAATGTTATTAACTGATAGAAATTTTAACACTACTTTTTTTGATCCGGCAGGAGGAGGAGATCCTGTATTATACCAGCATTTATTT
MBPK_002179516	ATTATCAGGAATAACAGCGCACTCAGGGGGATCTGTAGACTTAGCTATTTTTAGTTTACATCTTTCTGGAGCAGCTTCTATTTTAGGAGCAATAAATTTTATTTGCACTGTGACAAATATGAGATCAAGAAACTTACCATTTCATAGACTACCTTTATTTGCTTGGGCTATTTTTATCACAGCTTTTTTATTACTTCTAGCTTTACCAGTTCTAGCAGGTGCTATAACTATGTTACTAACAGATAGAAATTTTAATACAACTTTTTTTGATCCAGCGGGAGGTGGAGATCCAGTTTTATTTCAACAT
MBPK_003353734	TCTTTCAGGTATTATTGCTCATTCAGGAGGTGCTGTTGATCTAGCGATCTTTAGTTTGCACCTTTCGGGTGCAGCTTCTATTTTAGGTGCGATCAATTTTATTTGTACTATTGTAAATATGAGAACTGAAAGCCTTCCTTTTCATAAATTACCTTTATTTGTTTGGGCTATATTTATTACAGCTATTCTTTTATTATTATCATTACCTGTTTTAGCGGGTGCTATTACTATGCTATTAACGGACAGAAATTTCAATACTACTTTTTTTGATCCAGCAGGTGGTGGTGATCCAGCGTTATATCAACACCTTTTT
MBPK_000066803	TTTATCTAGTATTACAGCCCACTCAGGTGGGGCCGTAGATTTAGCTATTTTTAGTTTACACGTATCTGGTGCGTCATCGATTTTAGGTGCAATTAATTTTATATGTACCATTTTTAATATGCGTGTAAAAAGTTTATCTTTCCATAAACTGCCTTTATTTGTTTGGGCTATACTAATTACAGCATTTTTACTTTTATTATCTTTACCTGTATTAGCGGGAGCAATTACTATGCTATTAACTGATAGAAATTTTAATACAACTTTCTTTGATCCTGCGGGAGGAGGGGACCCTGTATTATATCAGCATTTATT
MBPK_000578707	TCTATCAAATATTAAAAATCATTCGGGTGGTGCTATTGATTTGGCTATTTTTAGTTTACATTTATCCGGTGCTGCTTCAATTTTGGGTGCTATTAATTTTATTTGTACCATAACTAATATGAGAGTTAAAAGTTTACCATTTTATCGTTTACCGTTGTTTGTTTGGTCTATTTTTTTAACAGCGTTTTTATTAATATTATCATTACCGGTTTTTGCAGGAGCATTGACAATGTTAATTACTGACCGTAATCTTAATACAACATTTTTTGATTCTGCAGGGGGTGGTGATCCGATTCTTTATCAACATTTATTT
MBPK_003190234	ATTGTCTGGAATAACAGCCCATTCCGGGGGGTCTGTAGACTACGCAATATTCAGTTTACATCTTTCTGGTGCTTCTTCTATATTAGGAGCTATAAATTTTATTTGCACAATAGTAAATATGAGGTCAAAAAGTATGCCATTTCATAGATTACCTCTTTTTGTGTGGTCAATTTTTATAACAGCTTTTTTATTATTACTATCTTTACCAGTTTTAGCAGGAGCTATTACTATGCTTCTTACTGATAGAAATTTTAACACTACTTTTTTCAACCCTACGGGTGGAGGAGATCCTGTTTTATTCCAACACTTATT
MBPK_003105792	CATTATCAAGTATAACAGCACATTCTGGTGGAGCAGTAGATTTAGCCATATTTAGTCTTCATCTCGCTGGAGCTGCTTCTATTTTAGGAGCTATTAATTTTATTTGTACAATAACAAATATGAGAGCAAAAAGTTTACCTTTTCATAAATTACCTTTATTTTGTTGGTCTATTTTTGTAACTGCTATTTTATTAATATTAGCACTGCCTGTTCTAGCAGGAGCAATTACAATGCTTTTAACTGACCGAAATTTTAATACTACTTTTTTTGATCCAGCAGGGGGTGGAGATCCTGTGCTTTATCAACATCTTTT
MBPK_002178232	ATTATCTGGTATAACTGCGCATTCTGGGGGTTCCGTTGACTTAGCAATTTTCAGTTTACACCTATCTGGGGCAGCATCTATATTAGGAGCTATAAATTTCATTTGCACCATTACAAATATGCGATCAAAAAGTTTACCTTTCCACAGATTACCATTATTTGCTTGGTCTATATATATAACAGCTTTCTTATTAGTACTAGCTCTACCAGTATTTGCTGGAGCATTGACTATGCTAATAACTGATAGAAACTTTAACACTACTTTTTTTGACCCCGCAGGAGGAGGCGACCCAGTATTATACCAACACCTTTTC
MBPK_000811637	TTTATCAAGTATAACTGCTCATTCAGGGGGTTCCGTTGATTTGGCCATTTTCAGTTTACACCTTTCTGGTGCAGCATCTATTTTAGGGGCGATAAATTTTATTTGTACTATCACTAATATGAGATCTAAAAGTTTACCTTTCCACAGATTGCCTCTATTTGCTTGGTCTATTTTTATTACTGCTTTTTTATTGCTTTTATCTTTACCAGTATTGGCTGGAGCAATAACTATGCTTTTAACGGATCGAAACTTTAATACTACATTTTTTGACCCTGCTAGGGGTGGAGATCCGGTACTATATCAACATTTATTC
MBPK_003641777	TTTATCCAAGTATTACGGGGCATTCTGGTGGAGCTGTAGATTTGGCTATTTTTAGTTTACACCTGTCTGGTGCAGCCTCGATTCTTGGGGCAATAAATTTTATTTGTACTATTACAAATATGAGATCAAACAGTTTACCATTTCACAGATTACCTTTATTTGTTTGGGCCATTTTTATTACTGCATTTTTATTGGTTTTATCATTACCAGTATTAGCAGGAGCTATTACGATGTTACTTACGGATAGAAATTTTAATACAACTTTTTTTGACCCAGCTGGAGGCGGTGATCCAGTATTATACCAGCACCTATTT
MBPK_001305343	ATTATCTAGTATTACAGGGCATTCTGGTGGAGCTGTTGATTTAGCAATTTTTAGTTTACATCTATCTGGAGCAGCATCAATATTAGGAGCAATTAATTTTGTCTGTACCATTACAAATATGAGATCAAGAAGTTTCCCATTTCATAGATTACCATTATTTGTTTGGGCAATTTTCATTACTGCTTTTTTATTAGTTTTATCTTTACCTGTGTTAGCTGGAGCAATTACTATGTTATTAACGGATAGAAACTTTAACACTACTTTTTTTGATCCGGCAGGAGGAGGAGACCCTGTTTTATATCAGCATCTTTTT
MBPK_000225115	ATTAGCAGGAATAACTTCACATTCCGGTGGAGCTCTTGATTTAGCAATTTTTAGTTTACACTTAACTGGTGCTGCTTCAATTCTAGGAGCAATAAACTTTATCTGTACGATAACAAATATGAGATCAAAAAGTCTTCCATTTCATAAATTACCACTATTCGGCTGGGCAATACTAATAACAGCTTACTTACTTTTATTAGCTTTACCTATTTTAGCAGCAGCAATAACTATGCTTATAACTGATAGAAATTTTAATACTACATTTTTTGATCCTGCTGGAGGAGGAGACCCTGTGTTATACCAGCATCTTTTT
MBPK_002041725	TCTATCAGGTATCACTGCTCACTCTGGAGGTTCTGTTGATTTAGCCATTTTTAGCTTGCATTTATCAGGAGCTTCCTCTATACTAGGAGCAATAAATTTTATTTGTACTATTTTCAACATGCGTACTGATAGTTTACCATTTCATAAGCTACCTTTGTTTGTTTGGGCTGTTCTTATAACAGCAGTGCTACTTTTATTATCAATGCCCGTTTTAGCAGGAGCTATTACAATGCTGCTAACTGATAGAAATTTCAACACTACTTTTTTCGACCCCGCTGGAGGAGGGGACCCAGTTTTATACCAACATTTATTC
MBPK_000765051	ATTAGCAGGTATAACTTCTCATTCTGGCGGGTCTGTAGATTTGGCAATTTTTAGCTTACATTTATCAGGTGCTGCGTCAATTTTAGGGGCAATAAATTTTATTTCTACTATAACAAATATGAGAGCAAAAAGTTTACCATTTCATAAATTACCTTTATTTTGTTGGGCAATTTTAATAACAGCTTATCTACTATTATTAGCTTTACCAGTACTTGCAGCAGCTATAACAATGCTTTTAACTGATAGAAATTTTAATACTACATTTTTCGATCCTGCAGGAGGAGGAGATCCTGTTTTATATCAACATCTTTT
MBPK_000201850	ATTATCAAGTGTTACAGCACACTCAGGTGGAGCTGTAGATTTAGCGATATTTAGTCTTCATCTTGCTGGAGCAGCATCTATTTTAGGAGCTATTAATTTTATTTGTACAATAACCAACATGAGGGCAAAAAGGTTACCGTTTCATCGGTTACCGCTATTTTGTTGGTCAATTTTTATTACTGCAATTTTATTAGTATTAGCGTTACCTGTTTTAGCAGGAGCTATTACAATGCTTTTAACTGATCGTAATTTTAACACTACATTTTTTGACCCAGCTGGAGGAGGAGATCCTGTTCTTTATCAACATCTTTTT
MBPK_000364540	ATTATCTAGTATTACAGCACACTCAGGAGGAGCTGTAGATTTAGCAATTTTTAGTTTACACCTTTCAGGTGCTTCTTCAATTTTAGGAGCTATTAATTTTATTTGTACAATTTTTAATATGCGAGCTAAAGGAATTTCATTTCACCACTTACCTCTTTTTGTATGGTCAGTTTTAATTACCGCATTTCTTCTTTTGTTATCATTACCAGTGTTAGCAGGAGCGATTACCATGCTATTAACTGATCGAAATTTTAATACCACATTTTTTGATCCTGCCGGTGGAGGTGATCCTGTGTTATATCAACATCTATTT
MBPK_002647005	ATTGTCTAGTATTACTGCTCACTCAGGAGGTTCCGTAGATTTGGCAATTTTTAGTTTACACCTTTCAGGTGCAGCTTCTATATTAGGTGCTATTAATTTCATTTGTACTATTACTAATATGAGATCAAACAGTTTACCATTTCATAGATTGCCTTTATTTGCTTGGGCTATATTTTTAACTGCATTCTTATTAGTACTGTCTTTACCCGTTTTAGCTGGTGCGATAACAATGTTATTAACTGATAGAAATTTTAACACTACTTTTTTTGATCCTGCTGGAGGAGGTGATCCTGTGTTATATCAGCACCTTTTC
MBPK_002462770	ACTATCTAGTATTACAGGTCATTCTGGAGGAGCTGTAGATTTAGCTATATTTAGTCTTCATTTATCAGGAGCTGCTTCTATTTTAGGTGCCATAAATTTTATTTGTACTATTACAAATATGAGATCAAAAAGTTTACCATTTCATAGACTTCCTTTATTCGTTTGGTCAATATTTATTACTGCCTTCTTATTATTATTATCATTACCAGTGCTTGCAGGTGCTATTACTATGTTATTAACTGATAGAAATTTCAATACAACTTTTTTCGACCCCGCTGGTGGCGGAGATCCAGTTCTTTACCAGCATTTATTT
MBPK_000039689	ATTATCCGGAATTACAGCTCACTCAGGTGGTTCTGTTGATTTGGCAATTTTTAGTCTTCATTTATCAGGAGCGGCTTCAATTTTAGGGGCAATTAATTTCATATGTACTATTACAAATATGAGATCTAAAAGTTTGCCTTTTCACAAATTACCATTATTTGCTTGGTCAATTTATATCACTGCTTTTCTATTAGTTCTATCTTTGCCAGTATTAGCTGGTGCAATAACTATGTTATTGACTGACCGAAATTTTAATACTACTTTTTTTGATCAAGCCGGAGGTGGAGACCCTGTTTTATATCAACACTTATTC
MBPK_000342694	ATTAGCAGGTATAACTTCTCATTCTGGTGGAGCTGTTGATTTAGCTATTTTTAGTCTACATTTATCAGGTGCTGCATCAATTTTAGGAGCAATAAATTTTATTTGTACTATAACAAATATGAGAGCAAAAAGTTTACCATTTCATAAATTACCTTTATTTTGCTGGGCAATTTTAATAACAGCTTACCTGCTATTATTAGCTTTACCAGTACTTGCAGCTACAATAACAATGCTTTTAACCGACAGAAATTTTAATACTACATTTTTTGATCCTGCTGGAGGAGGAGATCCTGTTTTATATCAGCACCTTTTT
MBPK_000064520	ATTATCAAGTATTACTTCTCATTCAGGAGGGTCAGTTGATTTAGCTATTTTTAGTCTTCATCTTGCTGGAGCTTCTTCTATTTTAGGTGCAATAAATTTTATTTGTACAATAACAAATATGAGATCAAGAAACCTGCCATTTCATAGATTACCATTATTTGCTTGGTCTGTTTTTATAACAGCTTTTTTATTAGTTCTAGCTTTACCAGTTTTAGCAGGGGCTATTACTATGCTATTAACTGATAGGAATTTCAATACAACCTTTTTTGATCCAGCTGGTGGTGGAGATCCTGTTTTATTTCAACATTTATTT
MBPK_001539955	ATTGTCAAGTATTAGGTCACACTCAGGTGGGTCTGTGGACTTAGCTATTTTCAGTCTACACCTTTCTGGTGCAGCCTCTATTTTAGGTGCTATTAATTTTTTGTGCACTATTATAAACATGAGCTCAAAAAATTTACAATTCCACAGACTGCCTTTATTCGTTTGGTCTATCTTTATAACTGCAATTTTATTACTGTTAGCACTGCCTGTTTTAGGAGGTGCCTTGACTATGCTGTTATCGGATAGAAATTTTAACACAACTTTTTTCGACCCAGCTGGAGGCGGTGACCCTGTACTTTTTCAACATCTCTTT
MBPK_000843847	TTTAGCTGGAGTAACATCTCATTCAGGAGGTTCTGTAGATTTAGCAATTTTTAGCTTACATATGTCTGGAGCAGCTTCTATTTTAGGGGCTATTAATTTTATTTGTACTATTATAAATATGAGAGTAAAAAGTTTACCCTTTCATAGATTGCCCTTATTCGTATGGTCCATTTTTATTACTGCTTTTTTACTACTTCTGTCTTTACCTGTTTTCGCAGGCGCTTTAACTATGTTATTGACAGATCGTAATTTTAATACTACTTTTTTTGATCCCGCAGGAGGCGGTGATCCTGTCTTATATCAACATTTATT
MBPK_000085579	TTTATCGAGTATAACTGCTCATTCAGGTGGTTCCGTTGACTTAGCTATTTTTAGTTTACATTTGTCTGGTGCAGCTTCGATTTTAGGAGCGATAAATTTTATTTGTACTATAACAAATATGAGATCAAAAAATCTACCATTTCACAGACTTCCATTATTCGCGTGTGCTATTTTTATTACAGCCTTTTTATTAGTTTTAGCTTTACCAGTTTTGGCAGGAGCTATAACAATGCTATTAACCGATAGAAATTTCAACACTACTTTTTTTGACCCTGCTGGAGGCGGGGATCCCGTTTTATTCCAACATTTATTC
MBPK_000353612	TTTGTCGAGTGTTGCAGGGCATTCCGGAGGGGCTGTTGATCTAGCTATATTTAGCCTTCACCTATCCGGAGCAGCTTCTATTTTAGGTGCTATAAATTTTATTTGCACTATTACAAATATGAGATCAAAAAGTTTACCATTTCATAGATTACCTTTATTTGTTTGGTCAATATTTATTACCGCCTTTTTATTACTGCTGTCACTACCAGTGTTAGCAGGTGCTATTACTATGTTATTAACTGATAGAAATTTCAATACAACCTTTTTTGACCCTGCAGGTGGAGGTGACCCTGTTCTTTATCAACATTTATTC
MBPK_000508090	ATTATCAAGTATTACGGCACACTCAGGTGGAGCTGTAGATTTAGCGATATTTAGTCTTCATCTTGCTGGAGCAGCATCTATTTTAGGAGCTATTAATTTTATTTGTACAATAACCAATATGAGGGCAAAAAGTTTACCGTTTCATCGGTTACCGCTATTTTGTTGGTCAATTTTTATTACTGCAATTTTATTAATATTAGCGTTACCTGTTTTAGCAGGAGCTATTACAATGCTTTTAACTGATCGTAATTTTAACACTACATTTTTCGACCCAGCTGGAGGAGGAGATCCTGTTCTTTATCAACATCTTTT
MBPK_000504186	GTTAGCGGGCATAACTTCTCACTCTGGTGGGTCTGTGGATTTGGCTATTTTTAGTCTGCATTTATCAGGTGCTGCATCAATTTTAGGAGCAATAAATTTTATTTGTACTATCACAAATATGCGAGCAAAAAGCTTACCATTTCATAAATTACCTTTATTTTGTTGGGCAATTTTAATAACAGCTTATCTGTTGTTATTAGCTTTACCAGTACTTGCAGCCGCAATAACAATGCTTTTAACTGATAGAAACTTTAATACTACATTTTTTGATCCTGCTGGAGGCGGAGAACCTGTTTTATACCAACATCTTTTT
MBPK_001275598	TCTTTCAAGTATAAAAGCCCATTCAGGGGGTCCGTAAACTTGGCTATTTTTAGTTCACACCTTTTGGGAGTTTCTTCTATTTTAAGAGCTATCAATTTCATTTGTACAATTACTAATACAAGAATTAAATTCATGGTTTTTCATAGATTACCCTTTGTTTGCATGGTCAATTTTATCACGGCATTTATTATTACTATCGTTACCTGTACTTGCAGGAACAATAACTATGTTATTAACAGACCGAAACTTTAATACTACTTTTTTTGATCCTGCTGGTGGAGGAGATCATGTTCTTTATCAGCACCTTTT
MBPK_000006080	GTTATCAAGTATTACAGCACATTCAGGCGGAGCAGTTGATTTAGCAATTTTTAGTCTGCATTTATCAGGTGCTGCTTCTATATTAGGAGCAATAAACTTTATTTGTACAATTACAAATATGAGAGCAAAAAGTTTACCATTTCATAGATTACCTTTATTTGCTTGGGCAATTTTTATCACTGCAATTTTATTGCTCTTATCATTACCAGTTTTAGCAGGCGCAATAACAATGTTATTAAAGGATAGAAATTTTAATACTACTTTTTTTGACCCAGCTGGTGGAGGTGATCCTGTGCTGTACCAACATCTTTTC
MBPK_000557753	TTTGTCTAGTATTACAGCCCATTCAGGTGGGGCCGTAGATCTAGCAATTTTCAGTCTACATGTAGCTGGAGCTTCATCAATTTTAGGTGCAATTAACTTCATTTGTACTATTTTTAATATGCGTTTAAAAAGTTTATCTTTTCACAAATTACCTTTATTTGTTTGGTCAATTTTAATTACAGCATTTTTACTTTTATTATCTTTACCGGTATTAGCTGGTGCAATTACTATGCTATTAACTGATAGAAATTTTAACACTACCTTTTTTGATCCGGCAGGAGGAGGAGATCCTGTACTATATCAGCATTTATTT
MBPK_002945963	TCTAGCTTCTATAACAGCTCCTTCTGGAGGTTCAGTAGATTTAGCAATTTTCAGCCTTCATCTTGCAGGAGCTGCTTCTATTTTAGGAGCTATAAATTTTATTTGCACCATTACTAATATGCGATCTAAAAGTTTACCATTTCATAGATTACCTTTATTTGTTTGGTCTGTTTTTATAACAGCATTTTTACTACTATTATCATTACCTGTACTAGCAGGAGCAATCACAATGTTGTTAACTGACCGAAATTTTAACACTACTTTTTTTGATCCAGCTGGAGGTGGTGATCCTGTATTATATCAACATCTTTTT
MBPK_000014429	TTTATCAGGCATTACAGCGCATTCCGGAGGTGCTGTTGACTTAGCTATTTTTAGCCTTCACCTATCAGGAACCGCTTCGATTTTAGGTGCTATAAATTTTATTTGTACTATTACAAACATGAGGTCAAATAGCTTACCTTTACACAAACTGCCTTTATTTGGATGGGCCATTTTAATAACTGCATTTTTATTATTATTATCTTTACCAGTTTTAGCAGGTGCTATTACAATGTTATTAACAGATCGAAATTTTAACACAACATTTTTTGACCCAGCAGGAGGAGGAGACCCAGTACTTTACCAACACCTTTTC
MBPK_000005311	TTTATCGAGTATTACTGGGCATTCTGGAGGGGCTGTTGATTTAACTATATTCAGCCTTCATCTATCCGGAGCAGCTTCTATTTTAGGTGCTATAAATTTTATTTGTACTATTACAAATATGAGATCAAAAAGTTTACCATTCCATAGATTACCTTTATTTGTTTGGTCTATATTTATTACCGCCTTTTTATTACTGCTATCACTACCAGTACTAGCGGGTGCTATTACTATGTTATTAACTGATAGAAATTTCAATACAACCTTTTTCGACCCTGCAGGTGGAGGTGACCCTGTTCTTTATCAACATTTATTC
MBPK_003183262	TTTATCAAGTATAACAGGTCACTCCGGTGGGGCAGTGGATTTAGCCATTTTCAGCCTGCACCTGTCTGGGGCAGCTTCAATTTTAGGAGCAATTAATTTTATTTGTACTATTACAAATATGAGATCGAAAAGTTTGCCTTTTCATAGATTGCCTTTGTTTGTTTGGTCAATTTTTATAACTGCATTTTTACTACTGTTATCTCTGCCGGTTTTAGCAGGTGGTATTACCATGTTATTGACTGATAGAAACTTTAACACTACCTTTTTTGATCCGGCAGGGGGAGGTGATCCTGTGTTGTACCAGCATCTGTTC
MBPK_003761794	TCTATCAAGTATTACGGGACATTCTGGAGGGGCTGTTGATCTAGCCATTTTCAGTCTTCATTTATCCGGAGCAGCTTCTATTTTAGGTGCTATAAATTTTATTTGTACTATTACAAATATGAGATCAAAAAGTTTACCGTTTCACAGATTGCCTTTATTTGTTTGGTCAATATTTATAACCGCCTTTTTATTACTGTTAGCACTACCAGTATTAGCAGGTGCTATTACCATGTTGTTAACTGACAGAAATTTTAATACAACTTTTTTCGATCCCGCAGGTGGAGGAGACCCTGTACTTTACCAACATCTGTTT
MBPK_000397434	ATTATCAAGTATTTCTGCACATTCTGGGGGAGCTGTGGATCTAGCTATTTTTAGTTTACATCTTGCTGGAGCATCATCTATTTTAGGTGCAATTAACTTTATTTGTACCATTATAAATATGAGATCAAAAAGTTTACCTTTTTATAGATTACCACTATTTGCTTGGGCTGTTTTTATTACAGCTTTCTTATTACTGCTATCTTTACCAGTTTTAGCAGGTGCGATAACTATGTTATTGACAGATCGAAATTTCAATACTACTTTTTTCGACCCAGCTGGAGGTGGAGACCCTGTTTTATACCAACATTTATTT
MBPK_003558557	TTTATCAGGTATCACAGCACACTCAGGAGGATCTGTAGACTTAGCTATTTTTAGTTTACACCTTTCAGGTGCTGCATCTATTTTAGGAGCAATTAATTTTATATGTACTATTACCAATATGAGATCTAAAAGTTTATCATTCAATAGATTGCCTTTATTTGTTTGGTCTATTTTTATAACAGCTTTTCTACTACTACTAGCATTACCTGTATTTGCCGGTGCACTAACAATGCTTATAACTGATAGAAATTTTAATACTACTTTTTTTGACCCAGCAGGTGGCGGAGATCCTGTTTTATATCAACATCTTTT
MBPK_003469757	ACTATCGAGTATAACAGCTCATTCCGGAGGATCTGTAGATTTGGCCATTTTTAGTCTACATTTATCCGGTGCAGCTTCTATTTTGGGAGCCATCAATTTCATATGTACTATAACAAATATGAGGTCAAAAAGTTTACCCTTCCATAAACTTCCTTTGTTTGCTTGGGCTATTTTTATTACTGCTTTTTTATTACTTTTAGCTTTACCTGTATTAGCAGGAGCTATCACAATGTTATTAACCGATAGAAATTTTAATACTACTTTTTTTGATCCTGCAGGAGGAGGAGATCCAGTACTATTTCAACATCTTTTT
MBPK_000126862	GTTATCGGGTATAACGGCTCATTCTGGCGGAGCTGTGGATTTAGCAATTTTCAGTTTACATCTTGCTGGTGCTGCATCAATTTTAGGTGCTATTAATTTTATATGTACAATAACAAATATGAGAGCAAAAAGTATGCCATTTCATAGACTACCTTTATTTTGTTGGTCTATTTTTGTAACTGCAATTTTATTATTATTAGCGTTACCAGTATTAGCAGGAGCTATAACAATGCTTTTAACTGATCGAAATTTTAATACTACTTTTTTCGACCCGGCTGGGGGAGGGGATCCTGTACTTTACCAACACCTCTTT
MBPK_001903017	TTTAGCTAGTATTACAGGTCACTCTGGGGGAGCTGTGGATTTAGCAATTTTTAGTTTACATTTAGCTGGAGCAGCTTCGATTTTAGGAGCAATTAATTTTATTTGTACTATTGTAAATATGAGATCTAAAAGTCTACCATTTCATAGACTGCCCTTGTTTGTTTGGTCAATTTTTATTACAGCTTTTTTATTAGTTTTATCACTTCCTGTTCTTGCTGGAGCAATTACTATGCTTTTAACTGATAGAAATTTCAACACTACTTTTTTTGATCCTGCGGGGGGAGGAGACCCTGTTTTATATCAACATTTGTTC
MBPK_000071944	GTTAGCGGGCATAACTTCTCACTCTGGTGGATCTGTGGATTTGGCTATTTTTAGTCTACATCTATCAGGTGCTGCATCAATTTTAGGAGCAATAAATTTTATTTGTACTATCACAAATATGCGAGCAAAAAGCTTACCATTCCATAAATTACCTTTATTTTGTTGGGCAATTTTAATAACAGCTTACCTATTATTATTAGCCCTACCAGTACTTGCAGCCGCAATAACAATGCTTTTAACTGATAGAAATTTTAATACTACATTTTTTGATCCTGCTGGAGGCGGAGATCCTGTTTTATATCAACATCTTTTT
MBPK_001058791	ATTGTCTAGTGGTACATCTCATTCAGGAGGTGCTGTAGACTTAGCTATTTTTAGTTTACATTTATCTGGAGCTTCTTCAATTTTAGGTGCTATTAATTTTATTTGTACTATTTTTAACATGAGGGTAAAAAGCTTAGCTTTTCATAAATTACCTCTTTTTGTTTGGGCTGTATTAATAACAGCGTTTTTGTTGTTATTATCTTTACCAGTTTTAGCAGGTGCTATTACAATGTTACTTACTGATAGAAATTTTAATACTACATTTTTCGACCCTGCGGGCGGAGGAGATCCTGTATTATATCAGCATTTATTT
MBPK_000363296	ATTATCTAGTATAAAAAGTCATTCAGGTGGTTCTGTTGATTTAGCTATTTTTAGTTTACATCTTTCTGGAGCTGCTTCTATATTAGGAGCTATTAATTTTATTTGTACGATAATAAACATGAGAATAAGAGGTCTATTTTTTCATAGACTACCTCTTTTTGCTTGGTCTATTTTTATTACAGCGTTTTTATTAATTTTATCATTACCTGTCTTTGCAGGAGTGTTGACTATGTTAATAACTGATAGAAATTTTAATACTACTTTTTTTGGCCCAGCTGGTGGTGGTGATCCAGTATTATATCAACATATTTTT
MBPK_000091315	ACTTTCCAGTATAACCGCGCATTCTGGAGGTCCTGTGGATTTGGCGATTTTCAGCTTACATCTTTCGGGTGCCGCTTCGATTTTAGGTGCAATTAACTTCATTACCACAATTACAAATATGAGAGCTAGAAGTTTTCCTTTTTATCGTTTATCTTTATTTACTTGGTCAATTTTTATAACTGCTATTCTATTACTTTTATCTTTACCGGTTTTAGCAGGTGCAATTACAATGTTATTAACAGATCGAAATTTTAATACTACGTTTTTTGATCCCGCAGGAGGTGGGGATCCTGTGTTATACCAGCATTTATTT
MBPK_000022260	GCTTTCTGGCATTAGTGGTCATTCGGGCGGTTCTGTTGATTTAGCTATTTTTAGTCTTCATTTATCAGGAGCAGCTTCGATTTTAGGAGCAATAAATTTTATTTGTACTATAACAAATATGAGGGCAAAAAGTTTACCTTTCAACAGATTGCCTTTATTTGTATGGTCAATATTTGTAACTGCATTTTTATTACTTTTATCCCTACCTGTTTTTGCAGTTGCATTAACTATGTTAATTACTGATAGAAATTTTAATACAACTTTTTTTGATCCTTCAGGAGGAGGTGATCCAGTACTTTACCAACATTTATTT
MBPK_001218839	ATTAGCAGGTATTACTGCTCACTCAGGTGGAGCTGTAGATTTAGCTATTGTCAGTCTTCATTTATCGGGGGCGGCTTCTATTTTAGGAGCAATTAATTTTATTTGCACAATAACAAATATGAGATCAAATAGTTTACCCTTTCATAGAATGCCTTTATTTGCTTGAGCTATTTTTATTACTGCATTTTTACTACTTTTATCTTTACCAGTTCTAGCGGGGTGTATAACTATGTTATTAACTGATAGAAATTTTAATACTACTTTTTTTGATTTTACTGGAGGAGGTGATCCTGTTTTATTTCAGCACCTGTTT
MBPK_000220913	TTTATCGAGTATTACAGGGCATTCTGGAGGGGCTGTTGATTTAGCTATATTCAGCCTTCATTTATCAGGAGCAGCTTCTATTTTAGGTGCTATAAATTTTATTTGTACTATTACAAATATGAGGTCAAAAAGTTTACAATTCCATAGATTACCTTTATTTGTTTGGTCAATATTTATTACCGCCTTTTTATTACTGCTATCACTACCAGTATTAGCAGGCGCTATTACTATGTTATTAACTGATAGAAATTTCAATACAACCTTTTTCGACCCTGCAGGTGGAGGTGATCCTGTTCTTTACCAACATTTATTC
MBPK_000466218	GTTATCAGGAATAACTGCTCATTCAGGAGGTTCAGTAGATCTTGCTATTTTTAGTTTACATCTATCGGGTGCTGCTTCTATTTTAGGAGCGATCAACTTTATTTGTACTATAACTAACATGAGATCTAAAAATCTACCATTTCACAGACTTCCTTTATTTGCTTGGTCTGTTTTTATTACAGCATTTTTACTACTTCTAGCTCTACCAGTTTTAGCCGGAGCAATAACAATGCTTTTGACTGATCGTAACTTTAATACCACTTTTTTTGATCCCGCAGGAGGAGGAGATCCTGTATTATACCAACACCTGTTT
MBPK_001171736	ATTATCAACTATAAAAGGTCATTCAGGTGGATCAGTAGATTTAGCGATTTTCAGTCTTCATATTTCAGGAGCAGCTTCAATTTTAGGTGCTATTAATTTTATTTGCACAATTATAAATATGAGAGCCAAAAGCTTATCATTTTATCGATTACCATTGTTTGTATGGTCTATTTTTTTAACGGCTTTTCTATTAATTTTATCATTACCTGTTTTTGCAGGAGCTTTAACTATGTTAATAACAGATAGAAATTTTAATACGACTTTTTTTGATCCTACTGGAGGGGGAGATCCTGTATTGTATCAGCATTTTTTT
MBPK_000128650	TTTATCAAGTATAACAGGCCACTCTGGGGGGGCTGTAGATTTAGCTATCTTCAGTCTTCATTTATCAGGAGCAGCTTCAATTCTAGGAGCTATAAATTTTATTTGTACTATTACAAATATGAGATCAAAAAGTTTACCATTTCATAGATTACCCTTATTCGTTTGGTCTATATTTATTACTGCCTTTTTATTACTATTATCTCTACCAGTGTTAGCAGGTGCTATTACTATGTTGCTAACTGACAGAAATTTTAATACAACCTTTTTTGACCCAGCGGGTGGAGGAGACCCTGTGCTTTACCAACATTTATTT
MBPK_001642220	ATTAGCGGGTGTTACGGCACATTCAGGAGGTTCTGTAGATTTAGCGATTTTTAGTCTTCATTTATCTGGAGCAGCATCTATATTAGGAGCTATTAATTTTATTTGTACTGTAACCAACATGCGGTCTAAAGGTTTACAGTTTCATACTTTAGCTTTATTTATTTGGTCGCTTTTTATTACGGCATTTTTATTACTTTTATCTTTACCTGTGTTAGCAGGTGCAATAACAATGTTACTAACAGATCGAAATTTTAATACAACTTTTTTTGACCCTGCAGGTGGTGGTGATCCAGTATTGTATCAACATTTATTT
MBPK_002416193	TTTATCAAGTATTACAGGACATTCTGGTGGGTCTGTTGACTTAGCGATTTTTAGTCTCCACTTATCTGGAGCAGCGTCTATTTTAGGGGCAATTAATTTTATTTGTACTATCACAAATATGAGATCGAAAAGTTTACCATTTCATAGATTATCTTTGTTTGTTTGGGCAATTCTTATAACAGCCTTTTTACTTCTTTTATCATTACCTGTATTAGCTGGAGCAATAACTATGTTATTGACTGATAGAAATTTCCATACAACTTTTTTTGATCCAGCTGGAGGTGGAGACCCTGTTTTATATCAACATCTTTTT
MBPK_000243609	ATTAGCTGGTATAACGGCACATTCGGGTGGAGCCGTAGATTTAGCAATATTTAGTCTCCATCTTGCTGGAGCAGCTTCCATTTTGGGTGCAATAAATTTTATTTGTACTATAACAAATATGAGAGCAAAAAGTTTACCTTTTCATAAATTACCTTTATTTTGTTGGTCAATTTTTGTAACTGCTATTTTATTAATATTAGCTTTACCTGTTTTAGCAGGTGCAATAACTATGCTTTTAACTGATCGAAATTTTAATACCACTTTTTTTGACCCTGCAGGAGGTGGAGATCCTGTACTTTATCAGCACTTGTTC
MBPK_000013705	ATTGTCAAGTATCACAGCACATTCAGGTGGATCAGTAGATTTAGCTATTTTCAGTCTACATTTATCAGGAGCTGCTTCAATCTTAGGTGCTATTAATTTTATTTGTACTATTACAAATATGCGATCAAAAAGTGTTCCATTTCACGGATTACCTTTATTTGGATGGGCTATTTACATTACTGCCTTTTTATTATTACTATCATTGCCAGTTTTAGCTGGAGCAATAACAATGTTATTAACTGATCGTAACTTTAATACAACTTTCTTTGATCCAGCTGGTGGAGGAGATCCTGTTTTATACCAACATTTGTTT
MBPK_002638979	ATTATCCAGCATAACAGCTCATTAAGGAGGGTCGGTTGACTTAGCCATTTTTAGTTTACACCTTTCGGGAGCAGCTTCTATTTTAGGTGCAATCAATTTTATTTGTACTATAACAAATATGAGATCAAAAAGCGTTCCATTCCATAGGCTACCTCTATTTGCATGGGCTATTTTTATTACAGCATTTCTACTTGTTTTATCATTGCCTGTGTTAGCAGGTGCTATAACAATGCTTTTAACTGATCGTAATTTTAACACTACTTTTTTTGACCCCGCTGGTGGTGGCGACCCAGTTTTATATCAACACTTATTT
MBPK_001237492	TTTAAGTGGAATACAGGCACATTCAGGTCCTTCTGTAGATTTAGCTATTTTTAGTTTACATTTATCTGGAGCAGCTTCTATTTTAGGAGCCATTAATTTTATTACTACAATTTTAAATATGCGGGCTCCTGGAATGGGCATGCACCGTTTACCTTTATTTGTTTGGTCCGTTTTTATTACAGCTATTTTATTACTTTTATCATTACCTGTTTTGGCTGGGGGTATTACGATGTTATTAACTGATAGAAATTTTAACACTACCTTTTTTGACCCAGCTGGGGGGGGGGATCCGGTACTTTATCAGCATTTGTT
MBPK_000241635	TCTTAGTGGTATACAAGCTCATTCAGGTCCTTCGGTAGATTTAGCTATCTTTAGTCTCCATCTTTCTGGTGCAGCCTCTATATTAGGAGCAATCAATTTTATTACAACAATTTTTAATATGCGTGCTCCTGGTATGAGTATGCACCGCTTACCTCTTTTTGTTTGGTCCGTTTTGATTACAGCGTTTTTGCTTCTTCTTTCTCTTCCAGTGTTGGCCGGAGGTATTACTATGTTATTAACTGATCGTAATTTCAATACTACATTTTTTGATCCTGCGGGTGGAGGTGATCCGGTTCTTTACCAACATTTGT
MBPK_001548340	TCTTAGTGGTATACAAGCTCACTCAGGCCCTTCGGTGGATTTAGCTATTTTTAGTCTTCACCTTTCCGGCGCGGCCTCTATATTAGGAGCCATCAATTTCATTACGACAATTTTTAATATGCGTGCACCTGGTATGAGCATGCACCGTTTGCCTCTTTTTGTTTGGTCTGTTTTAATTACAGCGTTTTTGCTTCTTCTTTCTCTTCCAGTATTAGCCGGGGGTATTACTATGCTGCTAACTGATCGTAATTTTAATACTACATTTTTTGATCCCGCAGGTGGAGGTGATCCGGTCCTTTACCAGCATTTGTT
MBPK_000173559	TTTAAGCGGTATTCAGGCGCATTCTGGCCCATCTGTTGATTTAGCAATATTTAGCCTTCACCTTTCTGGAGCAGCTTCTATCTTGGGGGCTATTAACTTTATAACTACTATTATCAATATGAGGTCGCCAGGTATGGGTATGCATAGGCTTCCTTTATTCGTGTGGTCTGTATTTATCACCGCATTCCTTCTGCTTCTTTCATTACCTGTTTTGGCTGGGGGTATTACCATGTTGTTAACTGATAGAAACTTTAACACGACTTTTTTTGATCCTGCGGGAGGAGGCGATCCAGTGCTTTACCAACATTTA
MBPK_002392829	GTTAAGTGGTATACAAGCCCATTCTGGACCTTCTGTTGATTTGGCTATTTTTAGTCTTCATTTGTCTGGTGCCGCTTCTATTTTAGGCGCGATTAATTTTATTACTACTATCTTTAATATGCGTGCACCGGGTATGGGTATGCACCGTTTGCCGCTTTTTGTGTGGTCGGTTCTCATTACGGCCTTTTTGTTATTGCTATCATTGCCTGTTTTGGCGGGGGGTATTACTATGCTTTTAACTGATCGTAATTTTAATACAACATTTTTTGATCCTGCTGGAGGAGGCGATCCTGTTTTATACCAACAT
MBPK_002012048	GTTAAGCGGTATACAGGCACATTCCGGCCCATCTGTTGATTTAGCTATTTTTAGTCTTCATTTATCGGGTGCTGCTTCTATTTTAGGGGCTATTAACTTTATTACGACTATTTTTAATATGCGTGCGCCTGGTATGGGTATGCACAGATTACCCCTTTTTGTGTGGTCCGTTCTTATAACGGCTTTTTTATTACTGTTATCACTACCAGTATTGGCGGGGGGTATAACGATGCTCTTAACGGACAGAAATTTTAATACAACGTTTTTTGATCCTGCTGGGGGTGGAGATCCTGTCTTGTACCAGCATTTATT
MBPK_003737291	GTTAAGTGGTATACAAGCTCATTCAGGTCCTTCTGTTGATTTGGCTATTTTTAGTCTTCATTTGTCTGGTGCTGCTTCTATCTTAGGTGCTATTAATTTTATTACAACCATCTTTAATATGCGTGCACCTGGTATGGGTATGCATCGTTTACCACTTTTTGTATGGTCTGTTCTTATTACAGCTTTTTTGCTTTTGTTATCATTGCCTGTTTTGGCAGGGGGTATTACTATGCTTCTAACAGATCGAAATTTTAATACAACATTTTTTGATCCCGCGGGTGGTGGTGATCCGGTATTGTATCAACATTTATTT
MBPK_000102471	TTTAAGCGGTGTTCAGGCCCACTCAGGCCCATCTGTAGATTTAGCTATTTTTAGCTTGCATTTATCCGGGGCTGCTTCCATCTTAGGCGCCATTAATTTTATTACGACTATTTATAATATGCGTGCCCCAGGTATGGGGATGCATAGATTGCCGCTATTCGTTTGGTCTATTTTTATTACTGCGTTTTTATTATTATCTCTTCCAGTTTTGGCGGGGGGGATCACGATGCTTCTTACGGACCGAAATTTTAATACCACCTTTTTTGATCCCGCGGGCGGAGGTGATCCGGTTTTATATCAACACTTGTTT
MBPK_000368359	GTTAAGTGGTATTCAAGCCCACTCGGGTCCTTCTGTAGATTTAGCAATCTTTAGCCTTCATTTATCCGGGGCAGCATCTATTCTTGGTGCAATTAATTTTATCACCACGATTTTTAATATGCGTGCACCTGGTATGACTATGGATAGATTACCTCTTTTTGTTTGGTCTGTTTTAATAACAGCCTTTTTACTTTTATTATCCCTCCCAGTTTTAGCTGGAGGTATTACTATGCTATTAACTGATCGAAACTTTAACACTACTTTTTTTGATCCTGCAGGTGGTGGTGACCCTGTATTGTACCAACACTTATT
MBPK_000080197	GTTAAGTGGTATTCAAGCACATTCGGGCCCCTCTGTTGATTTAGCGATATTTAGTCTTCATCTTTCCGGTGCAGCTTCTATTCTTGGTGCGATAAATTTTATTACTACTATTTTTAATATGCGTGCTCCAGGGATGACTATGGATAGGTTACCTCTTTTTGTTTGGTCTGTTTTAATAACGGCTTTTTTGCTTCTATTATCTCTTCCTGTCTTAGCGGGGGGTATTACGATGCTACTAACTGATCGAAATTTTAATACTACGTTTTTTGATCCTGCTGGTGGCGGAGATCCTGTATTGTACCAACATTTGTTT
MBPK_000420073	ATTAAGTGGTATTCAAGCGCATTCAGGCCCTTCCGTAGACTTAGCCATATTTAGTCTTCATTTATCTGGGGCAGCTTCTATTCTTGGAGCAATAAACTTTATTACTACTATTTTTAATATGCGTGCTCCGGGTATGACTATGAATAGATTACCTCTTTTTGTTTGGTCAGTTTTAATAACTGCTTTTTTACTTTTGTTATCTCTTCCTGTTTTAGCGGGTGGTATTACAATGTTATTAACTGATCGAAATTTTAATACTACTTTTTTTGATCCGGCTGGTGGTGGTGATCCAGTATTATATCAGCATTTATTT
MBPK_003658900	ATTAAGTGGTATTCAAGCACATTCAGGTCCTTCTGTAGATTTAGCCATATTTAGTCTTCATTTATCTGGGGCAGCTTCGATTCTTGGTGCAATAAATTTTATTACTACTATTTTTAATATGCGTGCACCGGGTATGTCTATGAATAGATTACCTCTTTTTGTTTGGTCAGTATTAATAACTGCTTTTTTACTTTTGTTATCTCTTCCTGTTTTAGCAGGTGGTATTACAATGTTACTAACTGATCGAAATTTTAATACTACTTTTTTTGATCCGGCGGGTGGTGGTGATCCAGTTCTATATCAGCATTTATT
MBPK_000890772	ATTAAGTGGTATTCAAGCTCATTCAGGTCCTTCTGTTGATTTTGCTATATTTAGCCTTCATTTGTCGGGTGCTGCGTCTATTTTAGGTGCTATAAACTTTATTACCACTATTTTTAATATGCGGGCGCCGGGTATGACTATGGATAGATTACCTCTTTTTGTTTGGTCTGTTTTAATAACAGCTTTTTTACTTTTGCTTTCTCTTCCTGTTTTAGCTGGGGGTATTACAATGTTACTAACTGATAGGAATTTTAATACTACTTTCTTTGATCCTGCGGGTGGAGGAGATCCAGTCTTATACCAGCATTTATTT
MBPK_001020130	ATTAAGTGGTATTCAAGCCCACTCCGGACCTTCTGTAGATTTAGCAATTTTTAGTCTTCATTTATCAGGTGCTGCATCTATTCTAGGGGCTATAAATTTTATTACTACTATTTTTAATATGCGTGCACCTGGTATGACTATGGATAGACTACCTCTTTTTGTTTGGTCCGTTTTAATTACAGCTTTTTTACTTTTATTATCTTTACCTGTTTTAGCCGGTGGTATTACAATGCTATTAACTGATAGAAATTTCAATACTACTTTTTTTGATCCGGCTGGTGGTGGAGATCCTGTTCTATACCAGCATTTATTT
MBPK_000064757	TTTAAGTGGTATTCAGGCCCATTCAGGTCCTTCAGTTGATTTAGCTATTTTTAGTTTGCACTTATCTGGAGCTGCTTCTATTTTAGGAGCTATTAATTTTATTACTACTATTTTTAATATGCGTGCTCCTGGTATGACTATGGACAGATTACCTCTTTTTGTTTGGTCTGTGCTAATAACAGCTTTTTTACTTTTGTTATCTCTTCCTGTTTTAGCTGGAGGTATTACAATGCTTTTAACTGATAGAAATTTTAATACTACTTTTTTTGATCCTGCTGGTGGTGGTGATCCTGTATTGTACCAACATTTGTTT
MBPK_001059959	ACTAAGTGGTATTCAAGCACATTCAGGTCCTTCAGTTGATTTAGCAATTTTTAGTTTACATCTATCTGGTGCTGCATCTATTTTAGGGGCTATTAATTTTATTACTACTATTTTTAATATGCGTGCTCCTGGTATGACTATGGATAGGTTACCTCTTTTCGTTTGGTCCGTTTTAATAACAGCATTTTTACTTTTGCTGTCTCTTCCCGTATTAGCTGGGGGTATTACAATGCTTTTAACTGATAGAAACTTTAATACCACTTTTTTTGATCCAGCTGGTGGGGGTGATCCTGTATTATACCAGCATT
MBPK_000760372	ATTAAGTTGTATTCAGGCACACTCAGGGCCTTCAGTAGATTTGGCAATTTTTAGTCTGCATTTATCTGGTGCTGCATCTATTTTAGGAGCTATAAATTTTATTACTACTATCTTTAATATGCGTGCGCCTGGTATGACTATGGTTAGATTACCTCTATTCGTTTGGTCTGTTTTAATTACGGCATTTTTACTTTTACTTTCGTTACCTGTGTTAGCTGGAGGTATTACTATGTTGTTAACAGATAGAAATTTTAATACTACTTTTTTTGATCCTGCTGGTGGTGGAGATCCTGTATTATATCAGCATCTATTT
MBPK_000043123	TTTAAGTGGTATTCAGGCTCATTCAGGTCCTTCAGTTGATTTAGCCATTTTTAGTTTGCATTTATCTGGAGCAGCTTCTATTTTAGGGGCTATTAATTTTATTACTACTATCTTTAATATGCGTGCTCCAGGTATGACTATGGACAGGTTACCTCTTTTTGTTTGGTCGGTACTAATAACAGCCTTTTTACTTTTGTTATCTCTTCCTGTTTTAGCTGGAGGTATTACAATGCTTTTAACTGATAGAAATTTTAATACTACTTTTTTTGACCCTGCTGGTGGTGGTGATCCTGTATTGTATCAACACTTAT
MBPK_000045171	TTTAAGTGGTATTCAGGCTCATTCAGGCCCTTCAGTTGATTTAGCAATTTTTAGTTTGCATCTATCTGGAGCGGCTTCTATTTTAGGGGCTATTAATTTTATTACTACTATTTTTAATATGCGTGCTCCTGGTATGACTATGGATAGGTTACCTCTTTTTGTTTGGTCCGTCCTAATAACAGCCTTTTTACTTTTATTGTCTCTTCCTGTTTTAGCTGGAGGTATTACAATGCTTTTAACTGATAGAAATTTTAATACTACTTTTTTTGACCCTGCTGGTGGTGGTGATCCTGTATTGTATCAACACTTATTT
MBPK_000477676	ACTAAGTGGTATTCAAGCACACTCAGGTCCTTCGGTTGATTTAGCTATTTTTAGTTTACATTTATCTGGAGCGGCTTCAATTTTAGGAGCTATTAATTTTATTACTACAATCTTTAATATGCGTGCTCCTGGTATGACTATGGATAGATTACCTCTTTTTGTTTGGTCTGTTTTAATTACAGCCTTTTTACTTTTATTATCTCTTCCTGTTTTAGCTGGAGGTATTACAATGCTTTTAACAGATAGAAATTTTAATACTACTTTTTTTGACCCTGCTGGCGGTGGTGATCCGGTATTATATCAACACTTAT
MBPK_000398781	TTTAAGCGGTATTCAAGCACATTCAGGTCCTTCAGTTGATTTAGCTATTTTTAGTTTACATTTATCGGGAGCTGCTTCTATTTTAGGAGCTATTAATTTTATTACTACTATTTTTAATATGCGTGCTCCTGGTATGACTATGGATAGATTACCTTTATTTGTTTGGTCTGTTTTAATTACAGCATTTTTACTTTTATTATCTCTTCCTGTTCTAGCTGGAGGTATTACAATGCTTTTAACTGATAGAAATTTTAATACTACTTTTTTTGATCCTGCTGGTGGTGGTGACCCTGTATTATACCAACATTTATT
MBPK_000246831	ATTAAGTGGTATTCAAGCCCATTCAGGTCCTTCAGTAGATTTAGCTATTTTTAGTTTACATTTATCTGGGGCTGCTTCTATTCTAGGGGCTATTAATTTTATTACTACTATCTTTAATATGCGTGCTCCTGGTATGACTATGGATAGATTACCTCTTTTTGTTTGGTCTGTCTTAATAACAGCATTTTTACTTTTATTATCTCTTCCTGTTTTAGCTGGGGGTATTACAATGCTTTTAACCGATAGAAATTTTAATACTACTTTTTTTGATCCAGCAGGTGGTGGTGATCCTGTATTGTATCAACATTTATT
MBPK_001151315	TTTAAGTGGTATTCAAGCTCATTCAGGTCCTTCAGTTGATCTAGCAATTTTTAGTTTACATTTATCTGGAGCAGCATCTATTTTAGGTGCTATTAATTTTATTACTACTATTTTTAATATGCGTGCTCCTGGTATGACCATGGATAGATTACCACTTTTTGTTTGGTCTGTGTTAATAACAGCCTTTTTACTTTTGTTATCGCTTCCGGTTTTAGCTGGAGGTATTACAATGCTTTTAACTGATAGAAATTTTAACACTACTTTTTTTGATCCTGCTGGTGGTGGTGATCCTGTATTGTACCAACATTTATT
MBPK_003030515	ATTAAGTGGGATTCAAGCCCACTCGGGTCCTTCTGTCGATTTAGCTATATTTAGCCTTCATTTATCAGGAGCAGCTTCTATTTTAGGGGCTATAAATTTTATTACAACCATCTTTAATATGCGTGCTCCTGGTATGACTATGGACCGATTACCTCTTTTTGTGTGGTCTGTTTTAATTACAGCTTTTTTATTATTACTTTCTCTCCCTGTTTTAGCTGGTGGCATTACAATGTTATTAACTGATAGAAATTTTAATACTACTTTTTTTGATCCTGCAGGTGGAGGAGATCCAGTGTTATATCAACATTTATTT
MBPK_000002028	ATTAAGTGGTATTCAAGCTCATTCAGGGCCTTCAGTAGATTTAGCTATTTTTAGTTTACATCTATCTGGGGCTGCATCTATTTTAGGGGCTATTAACTTTATCACTACTATTTTTAATATGCGTGCTCCTGGTATGACTATGGATAGGTTACCTCTCTTTGTTTGGTCTGTTTTAATAACAGCATTCTTACTTTTATTATCTCTTCCTGTTTTAGCTGGGGGTATTACAATGCTTTTAACTGATAGAAATTTCAATACTACTTTTTTTGATCCTGCTGGTGGTGGTGATCCTGTCTTGTATCAACATTTATTT
MBPK_002633153	CTTAAGTGGTATTCAAGCACATTCAGGACCTTCTGTAGATTTAGCCATATTTAGTCTTCATTTATCTGGTGCTGCATCTATACTTGGTGCTATTAATTTTATCACTACTATTTTTAATATGCGTGCTCCTGGTATGACTATGGATAGGTTACCTCTTTTTGTTTGGTCTGTATTAATAACGGCTTTTTTGCTTTTATTATCTCTTCCTGTTTTAGCTGGAGGTATTACTATGCTATTAACAGATAGAAATTTCAATACTACTTTTTTTGATCCGGCGGGTGGTGGTGATCCTGTATTATATCAGCATTTATT
MBPK_000185823	ATTAAGTGGTATTCAAGCTCATTCAGGTCCTTCAGTTGATTTAGCGATTTTTAGTTTACACTTGTCTGGAGCGGCCTCTATCTTAGGGGCTATTAATTTTATTACTACTATCTTTAATATGCGTGCTCCTGGTATGACTATGGATAGGTTGCCTCTTTTTGTTTGGTCTGTTTTAATAACAGCTTTTTTACTCTTGTTGTCTCTTCCTGTCCTAGCTGGGGGGATTACAATGCTTTTAACTGATAGGAACTTTAATACTACTTTTTTTGATCCTGCTGGTGGGGGTGATCCTGTATTGTACCAACATTTATT
MBPK_003910879	ATTAAGCGGTATTCAAGCTCATTCAGGACCTTCAGTTGATTTAGCTATTTTTAGTTTACATTTATCTGGGGCTGCTTCTATCTTAGGGGCTATTAATTTTATTACTACTATTTTTAATATGCGTACTCCTGGTATGACTATGGATAGGTTACCTCTTTTTGTTTGGTCTGTTTTAATAACAGCATTCTTACTTTTATTATCTCTTCCCGTTTTAGCTGGGGGGATTACAATGCTTTTAACTGACAGGAACTTTAATACTACTTTTTTTGATCCCGCTGGTGGTGGTGACCCTGTATTGTACCAACATTTATTT
MBPK_003660894	ATTAGCGGGTATAGCAGCGCATTCGGGACCTTCTATTGATTTAGCTATTTTTAGTTTACATTTAGCGGGTGCTTCTTCTATATTAGGTGCTTCTAATTTTATTACAACTATTTTTAATATGCGTGCTCCGGGTATGTATATGCATAAATTGCCTTTATTTGTATGGGCAGTTTTAATTACAGCTTTCTTGCTTTTATTATCTTTACCTGTTTTAGCGGGTGCTATTACAATGTTATTAACTGATCGTAACTTTAATACTACTTTTTTTGATCCAGCAGGTGGAGGGGATCCCGTTTTATATCAGCATTTATT
MBPK_000020143	ATTAAGTGGTATTCAAGCTCATTCAGGTCCTTCGGTAGATTTAGCAATTTTTAGTTTGCATTTATCTGGTGCAGCGTCTATTTTGGGGGCTATTAATTTTATTACTACTATTTTTAATATGCGTGCACCTGGTATGACTATGGATAGATTACCTTTATTTGTTTGGTCGGTTTTAATAACAGCATTTTTACTTTTATTATCGCTTCCTGTATTAGCTGGGGGTATTACAATGCTGTTAACTGACCGAAACTTTAATACTACTTTTTTTGATCCTGCTGGTGGTGGAGATCCTGTTTTATACCAACATTTATTT
MBPK_000211199	ATTAAGTGGTATTCAAGCGCATTCAGGACCTTCAGTTGACTTAGCTATTTTTAGTTTACATTTATCTGGGGCTGCGTCTATCTTAGGGGCTATTAACTTTATTACTACTATTTTTAATATGCGTGCTCCTGGTATGACTATGGATAGGTTACCTCTTTTTGTTTGGTCTGTTTTAATAACAGCCTTTTTACTTTTATTATCTTTACCTGTTTTAGCCGGAGGTATTACAATGCTTTTGACTGATAGAAACTTCAATACTACTTTTTTTGATCCTGCTGGTGGTGGGGATCCTGTATTGTACCAACATTTAT
MBPK_001042013	ATTAAGTGGCATTCAGGCTCATTCAGGTCCTTCTGTTGATTTTGCTATATTTAGTCTTCATTTGTCGGGTGCTGCGTCTATTTTAGGTGCTATAAACTTTATTACCACTATTTTTAATATGCGGGCGCCGGGTATGACTATGGATAGATTACCTCTTTTTGTTTGGTCTGTTTTAATAACAGCTTTTTTACTTTTGCTTTCTCTTCCTGTTTTAGCTGGGGGTATTACAATGTTACTAACTGATAGGAATTTTAATACTACTTTCTTTGATCCTGCGGGTGGAGGAGATCCAGTCTTATACCAGCATTTATTT
MBPK_002417531	CTTAAGTGGTATCCAAGCTCACTCAGGTCCTTCCGTTGATTTGGCTATTTTTAGTTTACACTTGTCTGGAGCAGCTTCTATTTTAGGTGCTATTAATTTTATTACTACTATTTTTAACATGCGTGCTCCTGGTATGACTATGGATAGGTTACCTCTTTTTGTTTGGTCTGTTTTAATAACAGCCTTTTTACTTCTATTGTCTCTTCCTGTTTTAGCTGGAGGTATCACCATGCTTTTAACGGATAGGAATTTTAATACTACTTTTTTTGATCCTGCTGGTGGGGGTGATCCTGTCTTGTACCAACACTTATT
MBPK_002569767	ATTAAGTGGTATTCAAGCCCATTCAGGCCCTTCAGTTGATTTAGCAATTTTTAGTTTACATTTATCTGGAGCTGCTTCTATTTTAGGAGCTATTAATTTTATTACGACTATTTTTAATATGCGTGCTCCTGGTATGACTATGGATAGGTTACCTCTTTTTGTTTGGTCGGTTTTAATAACAGCATTTTTACTTTTGTTATCTCTTCCTGTATTAGCTGGAGGTATTACAATGCTTTTAACAGATAGAAATTTTAATACTACTTTTTTTGATCCTGCTGGTGGTGGTGATCCAGTGTTGTACCAACATTTAT
MBPK_001070471	ATTAGCAGGAATTGCAGCGCATTCAGGGCCGTCTATAGATTTAGCTATTTTTAGTTTACATTTAGCAGGAGCTTCTTCTATATTAGGAGCTTCTAATTTTATTACAACAATTTTCAATATGCGTGCTCCTGGTATGTATATGCATAAATTACCTTTATTTGTTTGGGCTGTTTTAATTACAGCTTTTTTACTTTTATTATCTTTACCAGTTTTAGCAGGAGCTATTACTATGTTATTAACTGATCGTAATTTTAATACAACTTTTTTCGATCCTGCCGGTGGAGGGGACCCTGTTTTATACCAACATTTATTT
MBPK_003479151	ACTTAGTGGTATTCAAGCACATTCAGGTCCTTCAGTGGATTTAGCTATTTTTAGTTTACACTTATCTGGGGCAGCTTCTATTTTAGGGGCTATCAATTTTATTACTACTATCTTTAATATGCGTGCTCCTGGTATGACTATGGATAGGTTACCTCTTTTTGTTTGGTCTGTTTTAATAACAGCATTTTTACTTTTATTATCTCTTCCTGTTTTAGCTGGAGGTATTACAATGCTTTTAACTGATAGAAATTTTAATACTACTTTTTTTGATCCTGCTGGCGGAGGTGATCCCGTATTGTACCAACATTTATTT
MBPK_002506710	ATTAAGTGGTATTCAAGCTCATTCAGGGCCTTCAGTAGATTTAGCTATTTTTAGTTTACATCTATCTGGGGCTGCATCTATTCTAGGGGCTATTAACTTTATCACTACTATTTTTAATATGCGTGCTCCTGGTATGACTATGGATAGGTTACCTCTCTTTGTTTGGTCTGTTTTAATAACAGCATTCTTACTTTTATTATCTCTTCCTGTTTTAGCTGGGGGTATTACAATGCTTTTAACTGATAGAAATTTCAATACTACTTTTTTTGATCCTGCTGGTGGTGGTGATCCTGTCTTGTATCAACATTTATTT
MBPK_000093579	TTAAGTGGTATCCAAGCTCACTCAGGTCCTTCCGTTGATTTGGCTATTTTTAGTTTACACTTGTCTGGAGCAGCTTCTATTTTAGGTGCTATTAATTTTATTACTACTATTTTTAACATGCGTGCTCCTGGTATGACTATGGATAGGTTACCTCTTTTTGTTTGGTCTGTTTTAATAACAGCCTTTTTACTTCTATTGTCTCTTCCTGTTTTAGCTGGAGGTATCACCATGCTTTTAACGGATAGGAATTTTAATACTACTTTTTTTGATCCTGCTGGTGGGGGTGATCCTGTCTTGTACCAACACTTATTT
MBPK_000396163	TTTAAGTGGTATTCAAGCCCATTCAGGGCCTTCAGTGGATTTAGCTATTTTTAGTTTACATTTATCCGGGGCTGCTTCTATTTTAGGGGCTATTAATTTTATTACTACTATTTTTAATATGCGTGCTCCTGGTATGACTATGGATAGGTTACCTCTTTTTGTTTGGTCTGTACTGATAACAGCTTTTTTACTTTTATTGTCTCTTCCTGTTTTAGCGGGAGGCATTACAATGCTTCTAACTGATAGAAATTTTAATACTACTTTCTTCGATCCTGCTGGTGGTGGTGATCCTGTATTATATCAACACTTATT
MBPK_000795340	ATTAAGCGGTATTCAAGCTCATTCAGGACCTTCAGTTGATTTAGCTATTTTTAGTTTACATTCATCTGGGGCTGCTTCTATCTTAGGGGCTATTAATTTTATTACTACTATTTTTAATATGCGTACTCCTGGTATGACTATGGATAGGTTACCTCTTTTTGTTTGGTCTGTTTTAATAACAGCATTCTTACTTTTATTATCTCTTCCCGTTTTAGCTGGGGGGATTACAATGCTTTTAACTGACAGGAACTTTAATACTACTTTTTTTGATCCCGCTGGTGGTGGTGACCCTGTATTGTACCAACATTTATTT
MBPK_002884027	ATTAAGCGGTATTTAAGCTCATTCAGGACCTTCAGTTGATTTAGCTATTTTTAGTTTACATTTATCTGGGGCTGCTTCTATCTTAGGGGCTATTAATTTTATTACTACTATTTTTAATATGCGTACTCCTGGTATGGCTATGGATAGGTTACCTTTTTTTGTTTGGTCTGTTTTAATAACAGCATTCTTACTTTTATTATCTCTTCCCGTTTTAGCTGGGGGATTACAATGCTTTTAACTGGCAGGAACTTTAATACTACTTTTTTTGATCCCGCTGGTGGTGGTGACTCTGTATTGTACCAACATTTATTT
MBPK_002764730	ATTAAGTGGTATTCAGGCACATTCAGGTCCTTCAGTGGATTTAGCTATTTTTAGTTTACATTTATCTGGGGCTGCCTCTATTCTAGGGGCTATTAACTTTATTACTACTATCTTTAATATGCGTGCTCCTGGCATGACTATGGATAGATTACCTCTTTTTGTTTGGTCTGTCTTAATTACAGCATTTTTACTTTTATTATCTCTTCCTGTTTTAGCTGGAGGTATTACAATGCTTTTAACCGATAGAAACTTTAATACTACTTTTTTTGATCCTGCGGGCGGTGGTGACCCTGTATTGTATCAACATTTATTT
MBPK_000026075	ATTAAGTGGTATTCAAGCTCATTCAGGTCCTTCTGTTGATTTAGCGATTTTTAGTTTACACTTGTCTGGAGCGGCCTCTATCTTAGGGGCTATTAATTTTATTACTACTATCTTTAATATGCGTGCTCCTGGTATGACTATGGATAGGTTGCCTCTTTTTGTTTGGTCTGTTTTAATAACAGCTTTTTTACTCTTGTTGTCTCTTCCTGTCCTAGCTGGGGGGATTACAATGCTTTTAACTGATAGGAACTTTAATACTACTTTTTTTGATCCTGCTGGTGGGGGTGATCCTGTATTGTACCAACATTTATTT
MBPK_000536221	GTTAAGCGGTATTCAAGCACACTCAGGACCCTCTGTTGACTTGGCTATATTTAGCCTTCATTTGTCTGGGGCTGCCTCTATACTTGGTGCCATAAATTTTATTACTACTATTTTTAATATGCGTGCTCCTGGTATGACTATGGATAGGTTACCTCTTTTTGTTTGGTCCGTTTTAATTACAGCTTTTTTGCTTTTATTATCTCTTCCTGTTTTGGCGGGAGGTATTACAATGTTGCTGACAGATCGAAACTTTAACACTACTTTTTTTGATCCTGCAGGTGGTGGTGATCCAGTATTGTACCAGCATTTATT
MBPK_003067579	ATTAAGTGGTATTCACGCTCATTCAGGGCCTTCAGTAGATTTAGCTATTTTTAGTTTACATCTATCTGGGGCTGCATCTATTTTAGGGGCTATTAACTTTATCACTACTATTTTTAATATGCGTGCTCCTGGTATGACTATGGATAGGTTACCTCTCTTTGTTTGGTCTGTTTTAATAACAGCATTCTTACTTTTATTATCTCTTCCTGTTTTAGCTGGGGGTATTACAATGCTTTTAACTGATAGAAATTTCAATACTACTTTTTTTGATCCTGCTGGTGGTGGTGATCCTGTCTTGTATCAACATTTATTT
MBPK_001988323	ATTGAGTGGTATTCAGGCTCACTCAGGCCCTTCTGTTGATTTAGCTATATTTAGTCTTCATTTATCAGGTGCAGCATCTATTTTAGGGGCTATAAATTTTATTACCACTATTTTTAATATGCGAAGCCCTGGTATGACAATGGATAGATTACCTCTTTTTGTATGGTCTGTTTTAATAACGGCCTTTTTACTTTTATTATCTCTTCCTGTTTTGGCAGGAGGCATTACAATGCTGTTGACAGACAGGAACTTTAACACTACTTTTTTTGACCCTGCAGGAGGTGGAGATCCAGTATTGTATCAACATTTATTT
MBPK_002898197	ATTAAGTGGCACTCAGGCTCATTCAGGTCCTTCTGTTGATTTTGCTATATTTAGCCTTCATTTGTCGGGTGCTGCGTCTATTTTAGGTGCTATAAACTTTATTACCACTATTTTTAATATGCGGGCGCCGGGTATGACTATGGATAGATTACCTCTTTTTGTTTGGTCTGTTTTAATAACAGCTTTTTTACTTTTGCTTTCTCTTCCTGTTTTAGCTGGGGGTATTACAATGTTACTAACTGATAGGAATTTTAATACTACTTTCTTTGATCCTGCGGGTGGAGGAGATCCAGTCTTATACCAGCATTTATTT
MBPK_003979103	TTAAGTGGTATTCAAGCACATTCAGGACCTTCTGTAGATTTAGCCATATTTAGTCTTCATTTATCTGGTGCTGCATCTATACTTGGTGCTATTAATTTTATCACTACTATTTTTAATATGCGTGCTCCTGGTATGACTATGGATAGGTTACCTCTTTTTGTTTGGTCTGTATTAATAACGGCTTTTTTGCTTTTATTATCTCTTCCTGTTTTAGCTGGAGGTATTACTATGCTATTAACAGATAGAAATTTCAATACTACTTTTTTTGATCCGGCGGGTGGTGGCGATCCTGTATTATATCAGCATTTATTT
MBPK_002899859	TTAAGTGGTATTCAAGCTCATTCAGGGCCTTCAGTAGATTTAGCTATTTTTAGTTTACATTTATCTGGGGCTGCATCTATTCTAGGGGCTATTAACTTTATTACTACTATTTTTAATATGCGTGCTCCTGGTATGACTATGGATAGGTTACCTCTTTTTGTTTGGTCTGTTTTAATAACAGCATTCTTACTTTTATTATCTCTTCCTGTTTTAGCTGGGGGTATTACAATGCTTTTAACTGATAGAAATTTCAATACTACTTTTTTTGATCCTGCTGGTGGTGGTGATCCTGTATTGTATCAACATTTATTT
MBPK_003765396	ATTAAGTGTTATTCAAGCTCATTCAGGGCCTTCAGTAGATTTAGCTATTTTTAGTTTACATCTATCTGGGGCTGCATCTATTTTAGGGGCTATTAACTTTATCACTACTATTTTTAATATGCGTGCTCCTGGTATGACTATGGATAGGTTACCTCTCTTTGTTTGGTCTGTTTTAATAACAGCATTCTTACTTTTATTATCTCTTCCTGTTTTAGCTGGGGGTATTACAATGCTTTTAACTGATAGAAATTTCAATACTACTTTTTTTGATCCTGCTGGTGGTGGTGATCCTGTCTTGTATCAACATTTATTT
MBPK_002054574	TAAGTGGTATTCAAGCTCATTCAGGGCCTTCAGTAGATTTAGCTATTTTTAGTTTACATTTATCTGGGGCTGCATCTATTCTAGGGGCTATTAACTTTATTACTACTATTTTTAATATGCGTGCTCCTGGTATGACTATGGATAGGTTACCTCTTTTTGTTTGGTCTGTTTTAATAACAGCATTCTTACTTTTATTATCTCTTCCTGTTTTAGCTGGGGGTATTACAATGCTTTTAACTGATAGAAATTTCAATACTACTTTTTTTGATCCTGCTGGTGGTGGTGATCCTGTATTGTATCAACATTTATTT
MBPK_001855029	TTTAAGTTGTATTCAAGCACATTCAGGACCTTCTGTAGATTTAGCCATATTTAGTCTTCATTTATCTGGTGCTGCATCTATACTTGGTGCTCTTAATTTTATCACTACTATTTTTAATATGCGTGCTCCTGGTATGACTATGGATAGGTTACCTCTTTTTGTTTGGTCTGTATTAATAACGGCTTTTTTGCTTTTATTATCTCTTCCTGTTTTAGCTGGAGGTATTACTATGCTATTAACAGATAGAAATTTCAATACTACTTTTTTTGATCCGGCGGGTGGTGGTGATCCTGTATTATATCAGCATTTATTT
MBPK_003195896	ATTAAGCGGTATTCAAGCTCATTCAGGGCCTTCAGTAGATTTAGCTATTTTTAGTTTACATCTATCTGGGGCTGCCTCTATTTTAGGGGCTATTAACTTTATCACTACTATTTTTAATATGCGTGCTCCTGGTATGACTATGGATAGGTTACCTCTCTTTGTTTGGTCTGTTTTAATAACAGCATTCTTACTTTTATTATCTCTTCCTGTTTTAGCTGGGGGTATTACAATGCTTTTAACTGATAGAAATTTCAATACTACTTTTTTTGATCCTGCTGGTGGTGGTGATCCTGTCTTGTATCAACATTTATTT
MBPK_000014538	TTGAGTGGTATCCAGGCTCATTCAGGTCCTTCTGTCGATCTAGCTATCTTTAGCTTACATCTCTCTGGAGCAGCCTCTATCCTGGGTGCCATCAACTTCATCACCACTATCTTTAACATGCGTGCTCCTGGTATGACGATGGATAGGTTGCCTCTTTTTGTTTGGTCTGTTTTGATAACAGCCTTCTTGCTTCTATTGTCTCTCCCGGTTTTGGCTGGAGGTATTACGATGCTTTTGACGGATAGGAATTTTAATACTACTTTTTTTGATCCCGCGGGTGGTGGTGATCCCGTGTTGTATCAACACTTATTT
MBPK_000150937	TTTAAGCGGTATTCAAGCACACTCTGGACCATCAGTTGATCTAGCTATTTTTAGTCTTCATTTATCTGGTGCGGCTTCTATTTTAGGCGCTATTAACTTTATAACCACTATTTTTAACATGCGCGCCCCGGGTGTGAGTATGCATCGTTTACCTCTATTTGTATGGTCTGTGTTAATAACAGCATTTTTACTCTTATTGTCCCTTCCTGTTTTAGCTGGGGGTATTACGATGCTTTTAACGGATCGTAATTTTAACACAACATTTTTTGATCCTGCAGGTGGTGGTGACCCTGTGCTTTATCAGCATTTAT
MBPK_001437994	TTTAAGCGGTATTCAAGCACACTCGGGACCATCAGTTGATCTAGCTATTTTTAGTCTTCATTTATCAGGTGCCGCTTCTATTTTAGGTGCTATTAACTTTATAACCACTATTTTTAACATGCGTGCCCCCGGTATAAGTATGCATCGTTTACCTTTATTTGTATGGTCTGTGTTAATAACAGCATTTTTACTCTTATTGTCTCTTCCTGTTTTAGCCGGGGGTATTACGATGCTTTTAACGGATCGTAATTTTAACACAACATTTTTTGATCCTGCAGGTGGTGGCGACCCTGTGCTTTATCAGCAT
MBPK_000409818	TTTAAGTGGTATTCAGGCTCACTCGGGACCATCAGTTGATTTAGCTATTTTTAGTCTTCATTTATCTGGTGCTGCCTCTATTTTAGGTGCTATTAACTTTATAACCACTATTTTTAATATGCGTGCCCCAGGTATGAGTATGCATCGTTTGCCTTTATTTGTATGGTCTGTGTTAATAACAGCATTTTTACTTTTGTTGTCTCTCCCTGTTTTAGCCGGCGGTATTACAATGCTTTTAACGGATCGTAATTTTAACACCACATTTTTTGATCCTGCTGGTGGTGGTGACCCCGTACTTTATCAGCATTTGTTT
MBPK_000095331	TTTAAGTGGTATCCAGGCGCATTCGGGGCCATCAGTTGATCTAGCTATCTTCAGTTTACATTTATCCGGTGCTGCTTCTATTTTGGGTGCCATTAATTTCATAACAACCATTTTTAATATGCGTGCTCCGGGTATGGGTATGCACCGTTTACCTTTATTTGTTTGGTCTGTTTTAATAACAGCATTTTTACTTTTATTATCTCTTCCAGTTTTGGCTGGAGGCATTACTATGCTTTTAACGGACCGTAATTTTAATACTACATTTTTTGATCCGGCGGGGGGTGGCGACCCAGTGCTTTACCAGCATT
MBPK_001502509	TCTAAGTGGTATACAAGCTCACTCAGGGCCTTCTGTGGACTTGGCCATTTTTAGCCTACATTTATCCGGGGCCGCTTCGATTTTAGGTGCAATTAATTTTATTACCACAATTTTTAATATGCGTGCACCAGGTATGGGGATGCATAGATTGCCTCTTTTTGTGTGGTCCGTCTTAATTACTGCTTTGTTACTTTTATTATCGTTACCCGTTTTAGCGGGAGGTATTACAATGTTATTAACAGATCGTAATTTTAATACCACCTTTTTTGATCCCGCAGGTGGTGGCGATCCTGTCTTATATCAGCATTTATTT
MBPK_001484228	TCTTAGTGGTATTCAAGCGCATTCAGGCCCATCTGTGGACTTAGCCATTTTTAGTCTTCATCTTTCGGGGGCGGCTTCTATCTTGGGTGCTATAAATTTCATTACGACAATCTTTAATATGCGTGCTCCTGGTATGAGCATGCATCGCTTACCTCTTTTTGTTTGGTCTGTTTTAATCACGGCCTTTTTACTCTTACTTTCTCTTCCGGTATTGGCTGGTGGTATTACAATGTTACTGACCGATCGTAATTTTAATACAACCTTTTTTGATCCAGCAGGTGGTGGTGATCCGGTTCTTTACCAGCATTTGTTT
MBPK_000069571	TTTAAGTGGTGTTCAAGCTCATTCAGGTCCTTCGGTAGATTTAGCTATTTTTAGTTTACACCTTTCAGGGGCAGCTTCTATATTGGGTGCCATTAACTTTATTACTACTATTTTTAATATGAGAGCACCTGGTATGTCAATGCATCGTCTTCCACTTTTTGTTTGGTCAGTATTGATTACGGCTTTTCTTCTTCTGTTATCCTTGCCTGTTTTAGCTGGTGGTATTACGATGTTGTTGACGGATCGTAATTTTAATACTTCATTTTTTGATCCTGCTGGTGGTGGTGATCCGGTTTTATATCAACATCTGTT
MBPK_000079676	GTTAAGCGGAGCTTTAGCACATTCGGGGGCTTCGGTTGATATGGCTATTTTTAGTCTCCATTTATCAGGAGCTGCCTCTATTCTAGGTGCCATTAACTTTATAACAACAATATTTAATATGCGTGCATTAGGTATGGCTATGCATCGATTACCGCTTTTCGTTTGGTCGATTCTTATCACAGCCTTTTTATTACTATTGTCTTTGCCTGTTTTGGCTGGTGGTATTACTATGCTATTGACAGATCGTAATTTTAACACTACTTTTTTTGATCCCGCTGGAGGTGGCGACCCTGTACTTTATCAACATTTATT
MBPK_000023600	GTTAAGTGGGGCTTTAGCGCACTCAGGAGCTTCGGTGGACATGGCTATTTTTAGTCTTCATTTATCTGGAGCTGCTTCTATTTTAGGTGCGATCAACTTTATCACAACAATTTTTAATATGCGTGCATTAGGTATGGCCATGCATAGATTACCGCTTTTTGTATGGTCTATTCTTATTACAGCTTTTTTACTGTTGTTGTCGTTGCCTGTCTTGGCTGGTGGTATCACCATGTTGTTGACAGATCGTAATTTTAACACTACTTTTTTTGATCCAGCTGGAGGTGGAGATCCTGTACTTTATCAACATTTATT
MBPK_001098101	GCTTAGTGGGGCATTAGCTCATTCTGGTGCTTCTGTTGATATGGCTATTTTTAGTCTTCATCTTTCAGGTGCGGCATCTATTTTAGGTGCGGTTAACTTTATCACAACTATTTGTAATATGCGTGCAGTTGGTATGTCTATGCATCGGTTACCACTTTTTGTTTGGTCAATTTTTATTACAGCCTTTTTACTTTTGCTATCCTTGCCTGTTTTGGCTGGTGGTATTACAATGCTACTAACTGATAGAAATTTTAATACAACCTTCTTTGATCCTGCTGGAGGAGGAGATCCCGTGCTATATCAACATTTAT
MBPK_002482688	ACTTAGTGGAGCATTAGCACACTCAGGTGCTTCTGTTGATATGGCTATTTTTAGTCTTCATCTGTCAGGTGCAGCATCTATTTTAGGAGCTATTAATTTTATTACGACTATTTGTAACATGCGGGCCATTGGTATGTCTATGCATCGATTACCACTTTTTGTGTGGTCAATTTTCATTACAGCTTTTTTGCTTTTATTATCTTTACCTGTTTTAGCAGGTGGAATAACAATGTTATTAACAGATAGAAATTTTAATACAACTTTTTTTGACCCTGCTGGAGGAGGAGATCCTGTGTTATATCAGCATTTATTC
MBPK_003562479	ACTTAGTGGAGCATTAGCACACTCAGGTGCTTCTGTTGATATGGCTATTTTTAGTCTTCATCTGTCAGGTGCAGCATCTATTCTAGGAGCTATTAATTTTATTACGACTATTTGTAACATGCGGGCAATTGGTATGTCTATGCATCGATTACCACTTTTTGTGTGGTCAATTTTCATTACAGCTTTTTTGCTTTTATTATCTTTACCTGTTTTAGCAGGTGGAATAACAATGTTATTAACAGATAGAAATTTTAATACAACTTTTTTTGACCCTGCTGGAGGAGGAGATCCTGTGTTATATCAGCATTTATT
MBPK_002137372	ACTTAGTGGAGCATTAGCACACTCAGGTGCTTCTGTTGATATGGCTATTTTTAGTCTTCATCTGTCAGGTGCAGCATATATTTTAGGAGCTATTAATTTTATTACGACTATTTGTAACATGCGGGCAATTGGTATGTCTATGCATCGATTACCACTTTTTGTGTGGTCAATTTTCATTACAGCTTTTTTGCTTTTATTATCTTTACCTGTTTTAGCAGGTGGAATAACAATGTTATTAACAGATAGAAATTTTAATACAACTTTTTTTGACCCTGCTGGAGGAGGAGATCCTGTGTTATATCAGCATTTATT
MBPK_000043963	ACTTAGTGGAGCATTAGCACACTCAGGTGCTTCTGTTGATATGGCTATTTTTAGTCTTCATCTGTCAGGTGCAGCATCTATTTTAGGTGCTATTAATTTTATTACGACTATTTGTAACATGCGGGCAATTGGTATGTCTATGCATCGATTACCACTTTTTGTGTGGTCAATTTTCATTACAGCTTTTTTGCTTTTATTATCTTTACCTGTTTTAGCAGGTGGAATAACAATGTTATTAACAGATAGAAATTTTAATACAACTTTTTTTGACCCTGCTGGAGGAGGAGATCCTGTGTTATATCAGCATTTAT
MBPK_002784629	ACTTAGTGGAGCAGTAGCTCATTCTGGTGCTTCTGTTGATATGGCTATTTTTAGTCTTCATTTGTCTGGTGCAGCATCTATTTTAGGGGCCATTAATTTTATTACAACTATTTGTAATATGCGTGCAATTGGGATGTCGATGCATCGATTACCACTTTTTGTTTGGTCTATTTTTATTACAGCTTTTTTACTTTTATTATCTTTACCTGTTTTAGCTGGTGGTATTACTATGTTATTAACGGATCGAAATTTTAATACGACTTTTTTTGATCCGGCTGGGGGAGGAGATCCTGTATTATATCAGCATTTATT
MBPK_003557142	ACATAGTGGAGCATTAGCACACTCAGGTGCTTCTGTTGATATGGCTATTTTTAGTCTTCATCTGTCAGGTGCAGCATCTATTTTAGGAGCTATTAATTTTATTACGACTATTTGTAACATGCGGGCAATTGGTATGTCTATGCATCGATTACCACTTTTTGTGTGGTCAATTTTCATTACAGCTTTTTTGCTTTTATTATCTTTACCTGTTTTAGCAGGTGGAATAACAATGTTATTAACAGATAGAAATTTTAATACAACTTTCTTTGACCCTGCTGGAGGAGGAGATCCTGTGTTATATCAGCATTTATTC
MBPK_002111904	ACTTCGTGGAGCATTAGCACACTCAGGTGCTTCTGTTGATATGGCTATTTTTAGTCTTCATCTGTCAGGTGCAGCATCTATTTTAGGAGCTATTAATTTTATTACGACTATTTGTAACATGCGGGCAATTGGTATGTCTATGCATCGATTACCACTTTTTGTGTGGTCAATTTTCATTACAGCTTTTTTGCTTTTATTATCTTTACCTGTTTTAGCAGGTGGAATAACAATGTTATTAACAGATAGAAATTTTAATACAACTTTTTTTGACCCTGCTGGAGGAGGAGATCCTGTGTTATATCAGCATTTATTC
MBPK_000218340	TTAGTGGAGCATTAGCACACTCAGGTGCTTCTGTTGATATGGCTATTTTTAGTCTTCATCTGTCAGGTGCAGCATCTATTTTAGGAGCTATTAATTTTATTACGACTATTTGTAACATGCGGGCAATTGGTATGTCTATGCATCGATTACCACTTTTTGTGTGGTCAATTTTCATTACAGCTTTTTTGCTTTTATTATCTTTACCTGTTTTAGCAGGTGGAATAACAATGTTATTAACAGATAGAAATTTTAATACAACTTTTTTTGACCCTGCTGGAGGAGGAGATCCTGTGTTATATCAGCATTTATT
MBPK_000017378	ACTTAGTGGAGCTGTAGCTCATTCTGGTGCTTCTGTTGATATGGCTATTTTTAGTCTTCATTCGTCTGGTGCAGCATCTATTTTAGGGGCCATTAATTTTATTACAACTATTTGTAATATGCGTGCAATTGGGATGTCGATGCATCGATTACCACTTTTTGTTTGGTCTATTTTTATTACAGCTTTTTTACTTTTATTATCTTTACCTGTTTTAGCTGGTGGTATTACTATGTTATTAACGGATCGAAATTTTAATACGACTTTTTTTGATCCGGCTGGGGGAGGAGATCCTGTATTATATCAGCATTTATTT
MBPK_003850430	CACTTAGTGGAGCATTAGCACACTCAGGTGCTTCTGTTGATATGGCTATTTTTAGTCTTCATCTGTCAGGTGCAGCATCTATTTTAGGAGCTATTAATTTTATTACGACTATTTGTAACATGCGGGCAATTGGTATGTCTATGCATCGATTACCACTTTTTGTGTGGTCAATTTTCATTACAGCTTTTTTGCTTTTATTATCTTTACCTGTTTTAGCAGGTGGAATAACAATGTTATTAACAGATAGAAATTTTAATACAACTTTTTTTGGCCCTGCTGGAGGAGGAGATCCTGTGTTATATCAGCATTTATTC
MBPK_000006805	ACTTAGTGGAGCATTAGCTCACTCAGGTGCTTCTGTTGATATGGCTATTTTTAGTCTTCATCTGTCAGGTGCAGCATCTATTTTAGGAGCTATTAATTTTATTACGACTATTTGTAACATGCGGGCAATTGGTATGTCTATGCATCGATTACCACTTTTTGTGTGGTCAATTTTCATTACAGCTTTTTTGCTTTTATTATCTTTACCTGTTTTAGCAGGTGGAATAACAATGTTATTAACAGATAGAAATTTTAATACAACTTTTTTTGACCCTGCTGGAGGAGGAGATCCTGTGTTATATCAGCATTTATTC
MBPK_000620929	CTTAGTGGAGCATTAGCACACTCAGGTGCTTCTGTTGATATGGCTATTTTTAGTCTTCATCTGTCAGGTGCAGCATCTATTTTAGGAGCTATTAATTTTATTACGACTATTTGTAACATGCGGGCAATTGGTATGTCTATGCATCGATTACCACTTTTTGTGTGGTCAATTTTCATTACAGCTTTTTCGCTTTTATTATCTTTACCTGTTTTAGCAGGTGGAATAACAATGTTATTAACAGATAGAAATTTTAATACAACTTTTTTTGACCCTGCTGGAGGAGGAGATCCTGTGTTATATCAGCATTTATTC
MBPK_001090098	TTTAAGCGGTGTTCAGGCCCACTCAGGCCCATCTGTAGATTTAGCTATTTTTAGCTTGCATTTATCCGGGGCTGCTTCCATCTTAGGCGCCATTAATTTTATTACGACTATTTATAATATGCGTGCCCCAGGTATGGGGATGCATAGATTGCCGCTATTCGTTTGGTCTATTTTTATTACTGCGTTTTTATTATTATTATCTCTTCCAGTTTTGGCGGGGGGGATCACGATGCTTCTTACGGACCGAAATTTTAATACCACCTTTTTTGATCCCGCGGGCGGAGGTGATCCGGTTTTATATCAACACT
MBPK_003977221	TTTAAGCGGTGTTCAGGCCCACTCAGGCCCATCTGTAGATTTAGCTATTTTTAGCTTGCATTTATCCGGGGCTGCTTCCATCTTAGGCGCCATTAATTTTATTACGACTATTTATAATATGCGTGCCCAGGTATGGGGATGCATAGATTGCCGCTATTCGTTTGGTCTATTTTTATTACTGCGTTTTTATTATTATTATCTCTTCCAGTTTTGGCGGGGGGGATCACGATGCTTCTTACGGACCGAAATTTTAATACCACCTTTTTTGATCCCGCGGGCGGAGGTGATCCGGTTTTATATCAACACTTGTTT
MBPK_000957444	TCTTAGTAGTATTCAAGCACATTCGGGTCCCTCTGTCGATTTAGCTATTTTTAGTCTTCATCTATCTGGTGCGGCATCTATTTTAGGGGCTATAAATTTTATTACGACTATTTTTAACATGAGAGCTCCAGGTATGGGTTTTCATCGTTTGCCTCTTTTTGTTTGGTCTATTTTAATTACAGCTTTCTTATTGTTATTATCTCTTCCGGTTTTAGCTGGAGCTGTTACAATGTTGTTAACTGATCGTAATTTTAATACTACTTTTTTTGATCCAGCTGGTGGTGGGGATCCGGTTCTTTATCAGCATTTATT
MBPK_000088043	GCTTAGTGGTATTCAAGCACACTCCGGCCCTTCGGTAGATCTTGCAATTTTTAGCCTTCATCTTTCGGGTGCTGCTTCTATCTTGGGTGCTATAAATTTTATTACAACAATTTTTAATATGCGTGCGCCGGGTATGAGCATGCATCGTTTACCGCTTTTTGTTTGGTCGGTTTTAATTACAGCTTTTTTACTTTTATTATCTCTTCCTGTTTTAGCCGGCGGTATAACCATGTTGCTAACAGATCGTAATTTTAATACTACTTTTTTTGATCCAGCTGGTGGAGGTGATCCGGTGTTATATCAACATTTATT
MBPK_001715366	ATTAAGTGGTATTCAGGCTCATTCAGGTCCCTCTGTTGATTTAGCTATATTTAGTCTTCATTTGTCTGGTGCTGCGTCTATTTTGGGCGCTATAAATTTTATTACTACGATTTTTAATATGCGTGCACCAGGTATGACTATGGATAGATTACCCCTTTTTGTTTGGTCTGTTTTAATAACAGCTTTTTTACTTTTACTTTCTCTTCCCGTTTTAGCTGGTGGTATTACGATGCTCCTTACTGATAGGAATTTTAATACTACCTTTTTTGATCCTGCTGGTGGAGGAGATCCAGTATTATATCAGCATTTATTT
MBPK_000474117	ACTTAGTGGGATTCAGGCTCATTCAGGTCCTTCGGTGGATTTAGCAATCTTTAGTTTACATCTTTCTGGAGCGGCTTCAATTTTAGGTGCCATAAATTTTATTACAACAATTTTTAATATGCGTGCCCCAGGAATGAGCATGCATCGTTTGCCTCTTTTTGTGTGGTCAGTCTTAATTACAGCTTTCTTACTTTTATTATCTCTTCCTGTTTTAGCAGGGGGGATTACTATGTTATTGACTGATCGGAACTTTAATACTACTTTTTTTGATCCTGCTGGTGGAGGTGATCCAGTTCTTTATCAGCATTTATT
MBPK_000245037	GTTAGCGGGTATTGCAGCTCATTCCGGGCCTTCCGTTGATTTAGCAATTTTTAGTTTACATTTAGCAGGTGCTTCTTCAATTTTAGGTGCATCAAATTTTATTACAACAATTTTTAATATGAGAGCTCCTGGAATGTATTTACATAAGATGCCTCTTTTTGTTTGGGCTGTTTTAATTACAGCTTTTTTATTATTATTATCTTTACCCGTTTTAGCTGGGGCTATTACAATGCTTTTAACAGATCGTAATTTTAATACCACTTTTTTCGATCCTGCTGGTGGAGGAGATCCTGTTTTATATCAGCATTTATT
MBPK_003170362	TCTTAGTAGTATTCAAGCACATTCGGGTCCCTCTGTCGATTTAGCTATTTTTAGTCTTCATCTATCTGGTGCGGCATCTATTTTAGGGGCTATAAATTTTATTACGACTATTTTTAACATGAGAGCTCTAGGTATGGGTTTTCATCGTTTGCCTCTTTTTGTTTGGTCTATTTTAATTACAGCTTTCTTATTGTTATTATCTCTTCCGGTTTTAGCTGGAGCTGTTACAATGTTGTTAACTGATCGTAATTTTAATACTACTTTTTTTGATCCAGCTGGTGGTGGGGATCCGGTTCTTTATCAGCATTTATTT
MBPK_000147834	ACTTAGTGGTATTCAGGCCCATTCAGGCCCATCGGTTGATCTAGCTATCTTTAGTCTTCATCTATCGGGTGCAGCTTCTATCCTAGGTGCTATAAATTTTATTACAACAATTTTTAACATGCGTGCCCCGGGTATGAGCATGCATCGCTTGCCTCTTTTTGTTTGGTCTATTCTAATTACAGCTTTTTTACTTTTATTGTCTCTTCCTGTTTTAGCAGGTGGTATCACGATGCTATTAACAGATCGCAATTTTAATACCACCTTTTTTGACCCCGCGGGTGGTGGTGATCCAGTGCTTTACCAGCATTTATTT
MBPK_000229639	TCTCAGTAGTATTCAAGCACATTCAGGCCCGTCTGTTGATTTAGCTATTTTTAGTCTTCATTTGTCTGGTGCTGCGTCTATTTTAGGAGCTATAAATTTCATTACGACTATTTTTAATATGAGAGCCCCTGGAATGGGTTTTCATCGTTTGCCTCTTTTTGTTTGGTCTATTCTAATTACAGCTTTCTTATTGTTATTATCTCTTCCTGTTTTGGCTGGGGGTATTACAATGTTGTTAACTGATCGTAATTTTAATACTACTTTTTTTGATCCAGCCGGTGGTGGAGATCCGGTTCTTTATCAGCATTTATTC
MBPK_001574329	ATTAAGCGGTATTCAGGCCCACTCCGGACCTTCGGTTGATCTAGCAATCTTCAGTCTCCACTTATCAGGTGCCGCTTCTATCCTAGGTGCTATTAACTTTATTACAACAATTTTTAATATGCGTGCGCCCGGTATGAGTATGCATCGTTTACCCCTTTTTGTTTGGTCAGTATTAATCACCGCCTTTTTGTTACTATTGTCTCTCCCGGTTTTGGCGGGCGGAATAACAATGCTGTTAACGGATCGCAATTTTAACACAACTTTTTTTGATCCAGCAGGGGGTGGGGATCCAGTGCTTTATCAGCATTTATTT
MBPK_001081964	TTCAAGCGGTGTTCAGGCCCACTCAGGCCCATCTGTAGATTTAGCTATTTTTAGCTTGCATTTATCCGGGGCTGCTTCCATCTTAGGCGCCATTAATTTTATTACGACTATTTATAATATGCGTGCCCCAGGTATGGGGATGCATAGATTGCCGCTATTCGTTTGGTCTATTTTTATTACTGCGTTTTTATTATTATTATCTCTTCCAGTTTTGGCGGGGGGGATCACGATGCTTCTTACGGACCGAAATTTTAATACCACCTTTTTTGATCCCGCGGGCGGAGGTGATCCGGTTTTATATCAACACTTGTTT
MBPK_002329088	TTTAAACGGTGTTCAGGCCCACTCAGGCCCATCTGTAGATTTAGCTATTTTTAGCTTGCATTTATCCGGGGCTGATTCCATCTTAGGCGCCATTAATTTTATTACGACTATTTATAATATGCGTGCACCAGGTATGGGGATGCATAGATTGCCGCTATTCGTTTGGTCTATTTTTATTACTTCGTTTTTATTATTATTATCTCTTCCTGTTTTGGCGGGGGGGATCACGATGCTTCTTACGGACCGAAATTTTAATACCACCTTTTTTGATCCCGCGGGCGGAGGTGATCCGGTTTTATATCAACACTTGTTT
MBPK_000217607	CTTAAGCGGTGTTCAGGCCCACTCAGGCCCATCTGTAGATTTAGCTATTTTTAGCTTGCATTTATCCGGGGCTGCTTCCATCTTAGGCGCCATTAATTTTATTACGACTATTTATAATATGCGTGCCCCAGGTATGGGGATGCATAGATTGCCGCTATTCGTTTGGTCTATTTTTATTACTGCGTTTTTATTATTATTATCTCTTCCAGTTTTGGCGGGGGGGATCACGATGCTTCTTACGGACCGAAATTTTAATACCACCTTTTTTGATCCCGCGGGCGGAGGTGATCCGGTTTTATATCAACACTTGTTT
MBPK_000697267	CTTAAGTGGTATTCAGGCTCATTCGGGACCTTCGGTTGATCTTGCTATTTTTAGTCTTCACCTTTCAGGTGCAGCTTCTATTCTTGGTGCGATAAATTTTATTACGACAATATTTAATATGCGAGCACCTGGATTGAGTATGCATCGCTTGCCGCTTTTTGTGTGGTCGGTTTTAATTACAGCTTTCTTACTTCTTTTGGCTCTTCCTGTTTTGGCTGGGGGCATTACGATGTTGTTAACAGATCGCAATTTCAACACCACCTTCTTCGATCCTGCTGGAGGGGGAGATCCTATTCTTTTTCAGCATTTGTTT
MBPK_001979309	GCTATCCAGTGTTGAAGCTCATTCAGGTCCTTCTGTTGATTTGGCTATTTTTAGTTTGCACCTAGCAGGGGCTTCATCTATTTTGGGTGCGATTAATTTTATTACAACAATTTTTAATATACGTAGCCCTGGTATGACAATGCACCGCTTACCTTTGTTTTGTTGGGCTGTTTTGATTACTGCTGTTTTGTTGTTGTTGTCTCTTCCGGTTCTAGCAGGGGCTATTACAATGTTGTTGACAGACCGTAATTTTAATACAACTTTTTTTGATCCAGCAGGGGGGGGTGATCCTGTATTGTATCAACATTTGTTT
MBPK_002094497	CTTAAGTCATATACAAGCACATAGTGGTTCATCAGTAGATTTAGCTATTTTTAGCCTTCATTTAGCTGGTGCCTCATCTATTTTAGGTGCTATTAATTTTATAACAACTATTATTAATATGCGTTTACCTGGTTTAAGAATGAATGAAATTCCTTTATTTGTATGGTCAGTTTTAATTACTGCTATATTATTATTATTATCTTTACCTGTATTAGCTGCAGCAATTACTATGTTATTAACAGATAGAAACTTTAATACAACTTTTTTTGATCCAGCGGGTGGTGGTGATCCAGTTTTATACCAACATTTATTT
MBPK_001959346	CTTAAGCGGAATCCAAGCGCATTCAGGCCCATCTGTTGATTTGGCTATTTTTAGTCTTCATTTATCTGGTGCTGCTTCTATTTTGGGGGCTATTAATTTTATTACTACTATTTTTAATATGCGCGCACCGGGTATGACTATGGACAGGTTGCCTCTTTTCGTTTGGTCTGTATTAATAACAGCCTTTTTACTTTTGTTATCTCTTCCTGTTCTTGCAGGGGGTATTACGATGTTATTGACTGACAGAAACTTTAACACCACGTTTTTTGACCCCGCTGGTGGTGGAGATCCTGTTTTATATCAGCACCTTT
MBPK_003626724	TTTGAGTGGTATTCAAGCTCATTCAGGTCCTTCTGTTGATTTAGCTATCTTCAGTCTTCACTTATCGGGTGCAGCTTCTATCTTGGGGGCTATTAATTTTATTACTACTATTTTTAATATGCGTGCTCCTGGTATGACTATGGATAGGCTACCTCTTTTTGTTTGGTCAGTACTTATAACAGCTTTTTTACTCTTGTTATCTCTTCCTGTTTTGGCAGGGGGTATTACAATGTTATTGACAGATCGAAATTTCAATACCACTTTTTTTGATCCCGCTGGAGGAGGAGACCCCGTTTTATATCAGCACCTTT
MBPK_000951493	ATTGTCAAGTGTAGAAGCTCACTCTGGACCTTCTGTTGATTTGGCTATTTTTAGTCTTCACTTGGCTGGTGCTTCTTCTATTTTGGGAGCAATTAACTTTATTACAACGATTTTTAACATGCGTAGCCCAGGAATGACTATGCATCGTTTGCCACTATTCTGTTGGGCTGTTCTTATTACAGCTGTACTTTTGTTGTTGTCTTTGCCAGTTTTGGCTGGAGCGATTACAATGTTGCTTACAGATCGTAATTTTAACACTACATTCTTTGATCCTGCTGGGGGAGGAGATCCTGTATTGTACCAACACTTGTT
MBPK_002099727	CTTCAAGTTCTCAGGCACATTCTGGACCTTCTGTTGATTTAGCTATCTTTAGTTTACATTTATCAGGTATTGCTTCAATTTTAGGAGCTATAAATTTTATTACAACAATTTGTAATATGAGATCACCTGGTATGACTTTTCATAGATTGCCTTTATTTGTATGGTCTGTTTTAATTACAGCTATATTATTACTTCTATCTTTACCTGTTTTAGCAGGAGGTATTACAATGTTATTAACTGATAGAAATTTAAACACAACTTTTTTTGACCCTTCTGGTGGAGGTGATCCAATTTTATATCAACATTTATTT
MBPK_000288791	TCTTTCAAGTGCACAAGCACATTCAGGGCCTTCAGTTGATTTAGCTATTTTTAGTTTACATTTATCTGGTATAGCTTCAATTTTAGGTGCAATAAATTTTATTACAACTATTTTTAATATGAGATCACCAGGTATGACTTTTCATAGATTACCTTTATTTGTTTGGTCTGTTTTAATTACTGCGGTATTATTACTTTTATCTTTACCTGTATTAGCTGGAGGTATAACAATGTTATTAACGGATAGAAATTTAAATACTTCTTTTTTTGACCCTTCAGGCGGAGGAGATCCTGTTTTATACCAACATTTATT
MBPK_001127626	TCTTTCTAGTTCACAAGCGCATTCAGGCCCTTCTGTAGATTTAGCGATTTTCAGTTTACATTTATCAGGTATTGCTTCTATTTTAGGAGCTATAAATTTCATAACAACAATTTGTAATATGAGATCACCAGGTATGACTTTTCATAGATTACCTTTATTTGTTTGGTCTGTTTTAATAACAGCTGTTTTATTACTTTTATCTTTACCTGTTTTAGCAGGAGGTATTACAATGTTACTAACTGATAGAAATTTAAATACTTCTTTTTTTGACCCTTCAGGTGGAGGTGATCCTATTTTATATCAACATTTATT
MBPK_001058651	ATTATCAAGTTCTCAAGCACATTCAGGACCATCAGTTGATTTAGCTATTTTTAGTTTACATTTATCTGGTATTGCTTCAATTTTAGGAGCAATAAATTTTATTACAACAATATGTAATATGAGATCACCTGGTATGACTTTTCATAGATTACCTTTATTTGTTTGGTCTGTTTTAATTACAGCTGTATTATTACTTTTATCGTTACCCGTTCTAGCAGGGGGTATTACTATGTTATTAACAGATAGAAATTTAAATACATCTTTTTTTGATCCATCTGGTGGAGGTGATCCTATTTTATATCAACAT
MBPK_000073691	TTTAGCAAGTATTCAAAGTCACTCAGGTGGTGCTGTAGACTTAGCTATTTTTAGCTTACACTTAGCTGGTATATCATCAATGTTAGGGGCAATGAATTTCATTACAACTATTTTTAACATGAGAGCTCCTGGTATGACTTTATATAGAATGCCATTATTTGTTTGGGCAGTATTAATTACAGCCTTCTTACTTTTATTATCATTACCTGTTTTAGCAGGAGGTATTACTATGCTATTAACAGATAGAAACTTTAATACTTCTTTCTTTGATCCTGCTGGAGGAGGTGATCCAATCTTATACCAACACTTATT
MBPK_000653000	TCTTTCAAGCTCTCAAGCACATTCAGGACCATCGGTAGATTTAGCGATTTTTAGTTTACATTTATCAGGAATTGCTTCCATTCTAGGAGCTATAAACTTTATTACTACTATTTATAATATGAGATCTCCAGGTATGACTTTTCATAGATTGCCATTATTTGTATGGTCTGTATTAATTACAGCAGTATTATTATTATTATCATTACCTGTTTTAGCCGGAGGAATTACAATGTTATTAACTGATAGAAATTTAAATACTTCCTTTTTTGACCCTTCTGGGGGAGGAGATCCGATTTTATATCAACATTTATTT
MBPK_000604009	TTTATCAAGTGCACAAGCTCATTCAGGTCCTTCTATTGATTTAGCAATTTTTAGCTTGCATTTAGCTGGTATTGCTTCTATTTTAGGATCAATAAATTTTATAACAACAATTTATAATATGAGAAGTCCTGGGTTAACCTTCCATAGATTACCTTTATTTGTTTGGTCTGTTTTAATAACTGCTATTCTATTATTATTATCATTGCCTGTTTTAGCAGGGGCTATAACTATGTTATTAACAGATAGAAATTTAAATACATCTTTTTTTGATTCATCAGGTGGTGGAGATCCTATCTTATATCAACATCTGTTT
MBPK_001626637	ATTAGCTAGTTCCCAAGCCCATTCCGGGCCTTCTGTTGATTTAGCAATATTTAGTTTACATTTAGCAGGTATTTCATCAATTTTAGGTGCAATTAATTTTATAACAACAATATGTAATATGCGAGCACCGGGGTTGTATTTTCATAGATTACCTCTTTTTGTTTGGTCAATATTTATTACTGCAATTTTATTATTACTATCATTACCAGTTTTAGCGGGTGCAATTACAATGTTATTAACAGATCGAAATTTAAATACAACCTTTTTTGACCCATCAGGTGGGGGCGATCCGATTTTATATCAACATTTATTT
MBPK_002991420	TTTAGCAAGTATTCAAAGCCACTCTGGTGGTGCTGTAGACTTAGCAATATTTAGTTTACATCTTGCAGGTGTATCTTCTTTATTAGGTGCTGTTAATTTTATAACAACTATCATAAATATGCGTGCTCCTGGGATGCATATGCATCGATTACCATTATTTGTTTGGGCAGTATTTATTACAGCTATTTTATTACTTTTATCTTTACCTGTTTTAGCAGGTGCGATTACAATGTTATTAACAGATCGTAATTTTAATACTTCATTCTTTGATCCTGCAGGTGGGGGAGATCCAATTTTATACCAACATTTATT
MBPK_000142278	TTTATCAAGTGTTCAAGCACATTCAGGCCCTTCTGTAGATTTAGCAATTTTTAGTTTACATTTAGCAGGTATTGCATCGATTTTAGGGGCTATTAATTTTATAACAACTATATATAATATGCGAGCACCGGGTATGACTTTTCACCGATTACCTTTATTTGTATGGGCTGTTTTAATTACAGCTGTATTATTATTATTATCACTGCCTGTTTTAGCAGGTGCAATAACAATGTTGTTAACTGATCGAAATTTAAATACAACTTTTTTTGATCCTGCCGGTGGTGGTGATCCAATTTTATACCAACATCTTTTT
MBPK_001198580	TTTATCAAGTGTAGTAGCTCATTCTACTCCTTCTGTAGATTTAGCTATTTTTAGTTTACATTTAGCAGGTATAGCTTCTATTGCAGGTTCTATAAATTATATTACTACAATTTTTAATATGAAAGTTGCTAGGTATGATATGTTTAGATTACCTTTATTTATTTGAGCTATGTTAATTACTGCTTATTTATTAGTTTTTACTTTACCAGTATTAGCAGGTGCTATTACTATGTTATTAACTGATAGAAATTTTAATACTTCATTTTTTGATCCAGCAGGAGGTGGAGATCCTATCTTATATCAACATTTATTT
MBPK_000115748	TCTTTCAAGTTCTCAGGCACATTCTGGACCTTCTGTTGATTTAGCTATCTTTAGTTTACATTTATCAGGTATTGCTTCGATTTTAGGAGCTATAAATTTTATTACAACAATTTGTAATATGAGATCACCTGGTATGACTTTTCATAGATTGCCTTTATTTGTATGGTCTGTTTTAATTACAGCTATATTATTACTTCTATCTTTACCTGTTTTAGCAGGAGGTATTACAATGTTATTAACTGATAGAAATTTAAACACAACTTTTTTTGACCCTTCTGGTGGAGGTGATCCAATTTTATATCAACATTTATTT
MBPK_000060860	ATTAGCAAGTTCACAAGCCCATTCAGGACCTTCTGTTGATTTAGCAATTTTTAGTTTACATCTGGCCGGTATTTCATCAATTTTGGGAGCAATAAATTTTATAACAACAGTATGTAATATGAGAGCGCCGGGTTTATATTTTCATAGATTACCTCTTTTTGTATGGGCTATTTTTATTACAGCTATATTATTATTATTATCCTTACCTGTTTTAGCTGGTGCAATTACGATGTTATTAACTGATAGAAATTTAAACACAGCTTTTTTTGATCCATCTGGTGGTGGTGATCCAATTTTATATCAACATTTATTC
MBPK_000638814	TCTTTCAAGTGCACAAGCACATTCAGGGCCTTCAGTTGATTTAGCTATTTTTAGTTTACATTTATCTGGTATAGCTTCAATTTTAGGTGCAATAAATTTTATTACAACTATTTTTAATATGAGATCACCAGGTATGACTTTTCATAGATTACCTTTATTTGTTTGGTCTGTTTTAATTACTGCGGTATTATTACTTTTATCTTTACCTGTATTAGCTGGAGGTATAACAATGTTATTAACGGATAGAAATTTAAATACTTCCTTTTTTGACCCTTCAGGCGGAGGAGATCCTGTTTTATACCAACATTTATTT
MBPK_003107578	ACTTTCAAGTGTACAAGCTCATTCTGGGCCTTCAGTAGATTTAGCTATATTTAGTTTACATTTATCAGGTGTTTCATCTATATTAGGTTCTATAAATTTTATAACAACTATTTTAAATATGAGGGCACCTGGTATGACTATGCATAGATTACCTTTATTTGTATGGGCTGTTTTTATTACAGCTATTTTATTATTATTATCTTTACCTGTATTAGCAGGAGCTATTACAATGTTATTAACAGACCGTAATTTAAATACTACTTTTTTTGACCCATCTGGTGGTGGTGATCCTGTTTTATATCAACATCTTTT
MBPK_000006879	TTTATCAAGTGTAGTAGCCCATTCTACTCCTTCAGTAGATTTAGCTATTTTTAGTTTACATTTAGCAGGTATTGCTTCTATAGCAGGTTCTATAAATTATATTACTACAATTTTTAATATGAAAGTTGCTAAGTATGATATGTTTAGATTACCTTTATTTATTTGAGCTATGTTAATTACTGCTTATTTATTAGTTTTTACTTTACCAGTCTTAGCAGGTGCTATTACTATGTTATTAACTGATAGAAATTTTAATACATCTTTTTTTGATCCAGCAGGTGGTGGAGATCCTATTTTATATCAACATTTATTT
MBPK_002992661	ATTATCTAGTGTTCAAGCACATTCAGGGCCATCAGTTGATTTAGCTATTTTTAGTTTACATTTAGCAGGTATTGCTTCTATTCTTGGTGCAATTAATTTTATTGTTACTATTTGTAATATGAGAGCTCCTGGTATGACTTTCCATAGATTACCCTTATTTGTTTGGTCTGTTTTAATTACTGCTATATTACTTTTATTATCTTTACCTGTACTAGCTGCAGCAATTACAATGTTATTAACTGATAGGAATTTAAATACTTCTTTTTTTGACCCGTCTGGTGGAGGTGATCCTGTTTTATATCAACATTTATTT
MBPK_000588437	TTTAGCAAGTATTCAAGCTCATTCAGGTCCTTCAGTTGATTTAGCTATTTTTAGTTTACATTTAGCAGGTATTTCATCTTTATTAGGCGCTATAAACTTTATAACAACTATTTGTAATATGAGATCACCTGGTTTTACTTTTCATAAGTTACCTTTATTTGTTTGGTCTGTTCTTATTACTGCTGTATTGTTATTATTAAGTTTACCCGTATTAGCTGGTGCTATTACTATGTTATTAACTGATAGAAATTTAAATACTTCTTTTTTTGACCCGTCCGGCGGAGGTGACCCTGTATTATATCAACATTTATTT
MBPK_000960622	TCTTTCAAGTTCACAAGCACATTCAGGACCTTCTGTTGATTTAGCAATTTTTAGCTTACATTTATCAGGTATTGCTTCTATTTTAGGGGCTATAAATTTTATAACAACAATCTGTAATATGAGATCACCTGGCATGACTTTCCATAGACTACCTTTATTTGTTTGGTCTGTTTTAATTACAGCAGTATTATTGCTTTTATCTTTACCTGTTTTAGCTGGTGGTATTACAATGTTATTAACAGATAGAAATTTAAATACATCTTTTTTTGATCCATCTGGGGGAGGAGATCCTATTTTATATCAACATTTATT
MBPK_000024023	TTTATCTGGTATTGAAGCACATTCAGGAGGTTCTGTAGATTTAGCTATTTTTAGTTTACATTTAGCAGGTGCATCATCTTTATTAGGTGCTATTAATTTTATTACAACTATATTTAATATGAGAGTACCTTCTTTAGAAATGCATAAATTACCTTTATTTGTTTGAGCTATATTAATTACTGCATTTTTATTATTATTATCTTTACCAGTATTAGCAGGTGCTATAACTATGCTTTTAACTGATAGAAATTTTAATACTACTTTTTTTGATCCTGCAGGGGGAGGTGATCCTATTTTATATCAACAT
MBPK_003866860	TTTAGCTAGTGTTCAAGCTCATTCAGGTCCTTCTGTTGATTTAGCTATTTTTAGTTTACATTTAGCAGGTGCATCATCTATTTTAGGGGCTATAAATTTTATAGTTACTATAATTAATATGCGTTGTCCTGGTATGTTCATGCATAAATTACCTTTATATGCTTGAGCTGTTTTAATTACAGCTGTATTATTATTATTATCATTACCTGTATTAGCAGGAGCTATAACAATGTTATTAACTGATCGTAATTTTAATACAACATTTTTTGATCCCGCAGGTGGTGGAGATCCTGTATTATATCAACATTTATT
MBPK_000001642	ATTATCAAGTGTACAGGCACATTCAGGGCCTTCAGTAGATTTAGCTATATTTAGTTTACATTTAGCAGGTATTTCTTCAATATTAGGTGCTATAAATTTTATAACTACTATTTGTAATATACGTGCGCCTGGTATGACTTTCCATAGATTACCTTTATTTGTATGGTCTGTTTTAATAACAGCTGTTTTATTATTATTATCTTTACCTGTATTAGCAGGTGCTATTACAATGTTATTAACTGATAGGAATTTAAATACAACTTTTTTTGATCCATCAGGTGGTGGTGACCCTGTATTATACCAACATTTATTT
MBPK_000411309	ATTATCAAGTATTCAAGCTCATTCTGGACCTTCTGTAGATTTAGCTATATTTAGTTTACATTTAGCTGGTATTTCTTCTTTATTAGGGGCTATAAATTTTATTACTACTATATGTAATATGAGATCTCCAGGATTTACTTTTCATAAATTACCTTTATTTGTATGGTCAGTTATTATAACAGCTGTTTTATTATTATTAAGTTTACCTGTTTTAGCTGGTGCAATTACCATGTTATTAACTGATAGGAATTTAAATACTTCTTTTTTTGATCCTTCTGGAGGTGGAGATCCTGTTTTATATCAACATTTATT
MBPK_000027898	TCTTTCAAGTTCACAAGCACATTCAGGACCTTCTGTTGATTTAGCAATCTTTAGTTTACATTTATCTGGTATTGCTTCTATTTTAGGAGCTATAAATTTTATAACAACAATCTGTAATATGAGATCACCAGGTATGACTTTTCATAGACTACCTTTATTTGTTTGGTCTATTTTAATTACAGCAGTATTATTGCTTTTATCTTTACCTGTTTTAGCAGGTGGAATTACAATGTTATTAACAGATAGAAATTTAAATACATCTTTTTTTGACCCATCTGGCGGAGGAGATCCTATTTTATATCAACATTTATTT
MBPK_001405148	ATTATCAAGTTCACAAGCCCATTCAGGTCCTTCTGTTGATTTAGCAATTTTTAGCCTACATTTAGCAGGTATCGCTTCAATTTTAGGGGCAGTTAATTTTATTACAACTATTTGTAATATGAGATCTCCTGGTATTACTTTTCATAGATTACCACTATTTGTTTGGTCTGTTTTAATTACCGCAGTTTTATTATTATTATCATTACCCGTTTTAGCAGGTGCAATTACCATGTTATTAACTGATAGAAATTTAAATACAGCCTTTTTTGATCCTTCAGGTGGAGGTGATCCAATTTTATACCAACATTTATTT
MBPK_000307604	TTTATCTTCAATAGAAGCTCATTCTGGTGGTTCAGTTGATTTAGCTATTTTTAGTTTACATTTAGCAGGTGCTTCTTCTATTTTAGGTGCTATGAATTTTATAACTACAGTTATAAATATGAGATCCCCTGGTTTACATATGCATAGAATTCCTTTGTTTGTTTGAGCTGTATTTATTACTGCTATATTATTATTATTATCTTTACCTGTTTTAGCTGGAGCAATTACAATGTTATTAACAGATAGAAATTTTAATACTACTTTTTTTGATCCTGCAGGAGGAGGTGATCCTATATTATATCAACATTTATT
MBPK_000038436	TAGCAAGTTCACAAGCCCATTCTGGTCCTTCTGTTGATTTAGCAATTTTCAGCTTACATTTAGCTGGTATTGCTTCAATTTTAGGTGCAGTTAATTTCATTACAACTATTTGTAATATGAGATCTCCGGGTATGACTTTCCATAGATTACCACTATTTGTTTGGTCTGTTTTAATTACTGCGGTTTTATTATTATTATCATTACCAGTTTTAGCTGGTGCTATTACTATGTTATTAACTGATAGAAATTTAAATACAGCATTTTTTGATCCTTCTGGTGGTGGTGACCCAATTTTATATCAACATTTATTT
MBPK_000568750	ATTAGCAAGTATTGAAGCACATTCAGGTGCATCAGTAGATTTAGCTATATTTAGTTTACATATAGCAGGTGTTTCATCGTTATTAGGTGCTATAAATTTTATAACAACAATTATAAATATGAGAGCACCAGGTTTATATATGCATAGATTACCATCATATGTGTGGGCTGTATTAATTACAGCAGTATTATTATTATTATCATTACCTGTATTAGCAGGTGGTATAACAATGTTGTTAACAGATAGAAATTTTAATACTACATTTTTTGATCCAGCAGGAGGTGGTGATCCAATCTTATTTCAACATTTATTC
MBPK_000176532	ATTATCTAGTGTTCAAGCACATTCAGGACCATCAGTTGATTTAGCTATTTTTAGTTTACATTTAGCAGGCGTTGCTTCTATTCTTGGTGCAATTAACTTTATTGTTACTATTTGCAATATGAGAGCGCCTGGTATGACTTTCCATAGATTACCTTTATTTGTTTGGTCTGTTTTAATTACTGCTATATTACTTTTATTATCTTTACCTGTATTAGCTGCAGCAATTACAATGTTATTAACCGATAGGAATTTGAATACTTCTTTTTTTGATCCGTCTGGTGGGGGTGATCCTGTTTTATATCAACATTTATTT
MBPK_000324352	ATTATCAAGTATTGAAGCTCATTCAGGAGGTTCTGTAGATTTAGCTATTTTTAGTTTACATTTAGCAGGTATCTCATCTTTATTAGGAGCAGTGAATTTCATTACTACTATTATGAATATGAGAGCCCCTGGGTTAGATATGCATAAATTGCCTTTATTCGTATGGGCTGTTTTAATTACTGCGGTATTATTATTATTATCATTACCTGTATTAGCTGGAGCTATTACAATGTTGTTAACTGATAGAAATTTCAACACAACATTTTTTGATCCTGCTGGAGGTGGTGATCCTATTTTATACCAGCATTTATT
MBPK_000170566	TTTATCTAGTATTCAAGCCCATTCTGGTGGATCTGTAGATTTAGCTATTTTTAGTTTACATTTAGCAGGTGCTTCTTCTTTATTAGGTGCAATTAATTTTATAACTACTGTATTTAATATGAGATCTCCTTATTTAGAAATGCATAAAATACCTTTATTTGTATGAGCTATTTTAATTACTGCTTTTTTATTGTTATTGTCTTTACCTGTATTAGCAGGTGCAATTACTATGTTATTAACTGATCGAAATTTTAATACAACATTTTTTGATCCAGCAGGAGGAGGAGATCCTATTTTATATCAACATTTATTT
MBPK_001166703	TTTAGCAGGTGTTCAAAGTCACTCAGGTGGTTCTGTAGATTTAGCAATCTTTAGTTTACATCTTGCAGGGGTTTCTTCTTTATTAGGAGCTATTAATTTTATAACAACTATTATAAATATGCGTGCTCCAGGAATGCATATGCATCGATTACCATTATTTGTTTGGGCTGTTTTCCTTACAGCAATTTTATTACTTTTATCTTTACCTGTATTAGCAGGTGCTATTACAATGTTATTAACAGATCGTAATTTCAATACTTCATTTTTTGATCCTGCAGGTGGAGGAGATCCAATTTTATATCAACATTTATTT
MBPK_000053749	ATTATCAAGTGTAGAAGCACATCCAGGTCCTTCTGTTGATTTAGCTATTTTTAGTTTACATCTAGCAGGAGCATCTTCTATTTTAGGAGCTGTTAATTTTATTACAACTATTTTAAATATGAGAGCGCCTGGAATGACAATGCATAGAATGCCATTATTTGTTTGATCCGTATTAATTACAGCAGTATTATTGTTATTATCTTTACCTGTATTAGCAGGAGCTATTACAATGTTATTAACTGATAGAAATTTTAATACATCATTTTATGATCCTGCCGGAGGTGGTGATCCTGTTTTATATCAACATTTATTT
MBPK_000003394	TTTATCTGGTATTGAAGCACATTCTGGAGGTTCTGTAGATTTAGCTATATTTAGTTTACATTTAGCAGGTGCCTCATCTTTATTAGGTGCTATTAATTTTATTACTACTGTATTTAATATGAGAGTACCTTCTTTAGAAATGCATAAATTACCTTTATTTGTTTGAGCTATACTAATTACTGCTTTTTTATTATTATTATCTTTACCTGTTTTAGCTGGTGCTATAACTATGCTTTTAACCGATAGAAATTTTAATACAACTTTTTTTGATCCTGCGGGTGGTGGTGATCCTATTTTATATCAACATTTATTT
MBPK_000103756	TTTAGCTAGTGTACAAGCACATTCAGGACCTTCTGTAGATTTAGCTATTTTTAGTTTACATTTAGCTGGTGCTTCTTCTATTTTAGGTGCTATTAATTTTATTGTAACTATTTTTAATATGCGTGCTCCTGGTATGTTTATGCATAAATTACCTTTATATGCTTGAGCAGTTTTAATAACAGCTGTTTTATTATTATTATCATTACCTGTATTAGCTGGTGCTATTACTATGTTATTAACTGATCGTAATTTTAATACTACTTTTTTTGATCCTTCTAGGGGAGGTGATCCTATTTTATATCAACATTTATTT
MBPK_002812944	TTTATCTGCTTTAGAAAGTCATTCTGGTGCTTCAGTAGATTTAGCTATCTTTAGTTTACATTTAGCTGGTGTATCTTCTCTTTTAGGTGCTGTTAACTTTATTTCTACTATTATGAATATGAGAGCTCCTAATTTACATATGTCTAGATTACCTTTATTTGTATGAGCAGTTTTTATTACTGCTATATTATTATTATTATCTTTACCAGTTTTAGCAGGTGCTATTACTATGTTATTAACTGATAGAAATTTTAATACTACTTTTTTTGATCCAGCTGGTGGTGGTGATCCTATTTTATATCAACATTTATT
MBPK_000048539	ATTATCAAGTGTTCAAGCACATTCAGGTCCTTCAGTAGATTTGGCTATTTTTAGTTTACATTTATCGGGTATTTCTTCATTATTAGGTGCTATAAATTTTTTATCAACAATTTATAATATGAGAGCGCCCGGTTTAAGTTTTCATAGATTACCCCTATTTGTTTGGGCTATTTTTATTACAGCTTTTTTATTATTATTAACATTACCTGTATTAGCAGGTGCAATTACAATGTTATTAACCGACCGAAATTTAAATACTTCTTTTTATGACCCTTCTGGTGGAGGGGATCCAGTATTATATCAACATTTATTT
MBPK_003312337	TTTAAGTAGTGTTCAAGCACATTCAGGTCCTGCGGTAGATTTAGCTATTTTTAGTTTACATGTATCTGGTATTTCTTCTATTTTAGGGGCTATAAATTTTATAACAACTATTTTTAATATGAGAGCTCCTGGAATGTCTTTTCACAGATTGCCTTTAATGGTTTGGGCGGTCTTAATTACTGCTTTTCTTTTATTATTGTCTTTACCTGTATTAGCAGGTGGAATTACTATGCTTTTAACTGATCGTAATTTCAATACTACTTTTTTTGATCCTGCTGGCGGAGGTGATCCGGTTCTTTTTCAACATCTTTTT
MBPK_000196237	TTTATCAAGTGCTCAAGCACATTCAGGACCTTCTGTAGATTTAGCTATTTTTAGTTTACATTTAGCAGGTATTTCATCTATTTTAGGAGCTGTTAATTTTATTACAACAATCTTTAATATGAGAGCTCCTGGTATGTCTTTTCATAGATTGCCTTTATTTGTATGGTCTGTTTTAATAACAGCTTTCTTATTATTACTTTCATTACCTGTATTAGCGGGAGCTATTACAATGTTATTAACTGATAGAAATTTAAATACTTCTTTTTTTGATCCTTCAGGTGGTGGTGATCCTATATTATATCAACATTTATTT
MBPK_001660836	ATTAGCAAGTGCTCAAGCGCATTCAGGCCCTGCTGTAGATTTAGCAATTTTTAGTTTACATTTAGCCGGTATTGCTTCAATATTAGGTTCTGTAAATTTTATAACAACTATTATGAATATGAAAGCACCAGGAATGACTTTTCATAGATTACCTCTTTTTGTTTGGTCTGTTTTTATTACAGCTATTTTATTATTACTATCCTTACCCGTTTTAGCTGCAGCAATAACGATGCTGTTAACTGACCGTAATTTAAATACATCTTTTTTTGATCCTTCTGGAGGAGGTGATCCTGTATTATATCAACATTTATTT
MBPK_001041977	TTATCAAGTATCCAAGCACATTCTGGTCCCTCGGTTGATTTGGCAATCTTTAGTCTACATTTATCTGGTATTGCGTCAATATTAGGTGCTGTAAATTTTATTACAACCATTTTTAATATGAGAGCCCCAGGAATGAGTTTTCATAAATTACCACTATTTGTATGGTCTGTTTTAATAACTGCTTTTTTATTATTACTATCTTTACCTGTCTTAGCTGGCGCTATTACAATGCTTTTAACAGATAGAAATTTAAATACTACGTTTTTCGACCCTTCTGGAGGAGGTGATCCAATACTTTACCAACATTTATTT
MBPK_000216316	TTTAGCAAGTTCTCAGGCACATTCAGGACCTTCAGTTGATTTGGCAATTTTTAGTTTACATTTAGCTGGTATCTCATCAATTTTAGGTGCTATAAATTTTATAACAACTATTTGTAATATGAGGGCACCTGGTCTTTATTTCCACAGATTACCCCTATTTGTATGGTCAATTTTTATAACTGCAATTTTATTATTATTATCATTGCCTGTTTTAGCAGGTGCAATTACAATGCTGTTAACAGACCGGAATTTAAACACCGCTTTTTTTGATCCATCAGGCGGGGGCGACCCTATTTTATATCAACATTTATT
MBPK_000764219	TTAGCAAGTTCACAAGCCCATTCTGGTCCTTCTGTTGATTTAGCAATTTTCAGCTTACATTTAGCTGGTATTGCTTCAATTTTAGGTGCAGTTAATTTCATTACAACTATTTGTAATATGAGATCTCCGGGTACGACTTTCCATAGATTACCACTATTTGTTTGGTCTGTTTTAATTACTGCGGTTTTATTATTATTATCATTACCAGTTTTAGCTGGTGCTATTACTATGTTATTAACTGATAGAAATTTAAATACAGCATTTTTTGATCCTTCTGGTGGTGGTGACCCAATTTTATATCAACATTTATTT
MBPK_000369563	TTATCAAGTGGTAACTCACATTCAGGACCTGCAGTTGATTTAGCAATTTTTAGTTTACATTTAGCAGGTGTATCTTCTATTTTAGGAGCTATTAATTTTATTTGTACTATATTAAATATGAGAACTAAAGGTTTATTCATGCACAAACTTCCTTTATTTGCTTGGTCTGTGTTAATTACTGCAGTACTTCTATTGTTATCATTACCTGTTTTAGCAGGTGCAATAACTATGTTATTAACAGATAGAAATTTTAATACAACTTTTTTTGATCCTGCAGGTGGAGGAGATCCTGTTCTTTATCAACATTTGTT
MBPK_001018364	TTTAGCGAGTATAGAAGCTCATTCAGGTGGTGCTGTTGATTTAGCAATTTTTAGTTTACATTTAGCAGGAGCTTCTTCTGTATTAGGTGCTATAAATTTTATAACTACAGTTTTTAATATGCGATCTCCTAATTTGAAAGTTCATAGATTACCTTTATTTGTTTGAGCTATTTTAATAACAGCGTTCTTATTATTACTATCATTACCTGTATTAGCTGGAGCTATTACAATGTTATTAACTGATAGAAATTTTAATACAACATTTTTTGATCCTTCAGGTGGAGGTGATCCTATTTTATATCAACATTTATTT
MBPK_001013535	ATTATCAGGTATAAAAAGCCATTCAGGTGCTTCAGTAGATTTAGCTATATTTAGCTTACATTTAGCTGGTATATCTTCATTATTAGGAGCTATGAATTTTATAACTACTATATTTCATATGAGATCTCCTAATTTATTAATGTTTAGAATGCCTTTATTTGTATGATCTGTATTGATAACAGCTTTTTTATTATTATTATCTTTACCTGTATTAGCAGGCGCTTTAACTATGTTATTAACAGATAGAAATTTTAATACAACTTTTTTTGATCCTGCTGGTGGTGGAGATCCTATATTATATCAACATTTGTTT
MBPK_002277381	ATTATCAAGTATTCAAAGTCATTCAGGTCCTTCTGTTGACTTAGCTATTTTTAGTTTACATTTAGCAGGTATTTCTTCATTATTAGGTGCAATTAATTTTATTACTACTGTAATAAATATGCGTGTACCTGGTTTACATTTTTTTAGATTACCTTTATATGTATGGGCTGTATTTTTAACAGCTATTTTATTATTATTATCTTTACCTGTATTAGCTGGTGCAATTACCATGTTATTAACTGATAGAAATTTTAATACAAGTTTCTATGAAGTAGCAGGTGGTGGTGATCCTATTTTATACCAACATTTATTT
MBPK_000831802	TTTATCAAGTATACAAGCACATTCTGGAGGGTCTGTAGACTTGGCTATTTTTAGTTTACATATAGCAGGGGCATCTTCTTTATTAGGTGCTATTAACTTTATTACAACTATCTTTAATATGAGATCACCTTTATTAGAAATGCATAAAATACCTTTATTTGTTTGAGCTATTTTAATAACAGCCTTTTTGTTATTATTATCTTTACCTGTTTTAGCAGGTGCTATTACTATGTTATTAACTGATAGAAATTTTAATACCACTTTTTTTGACCCTGCAGGAGGTGGTGACCCTATATTATATCAACATTTATTT
MBPK_000268156	ATTATCTAGTGTTCAAGCACATTCAGGACCATCAGTTGATTTAGCTATTTTTAGTTTACATTTAGCAGGTATTGCTTCTATTCTTGGTGCAATTAATTTTATTGTTACTATTTGTAATATGAGAGCTCCTGGTATGACTTTCCATAGATTACCCTTATTTGTTTGGTCTGTTTTAATTACTGCTATATTACTTTTATTATCTTTACCTGTACTAGCTGCAGCAATTACAATGTTATTAACTGATAGGAATTTAAATACTTCTTTTTTTGACCCGTCTGGTGGAGGTGATCCTGTTTTATATCAACATTTATTT
MBPK_003224290	TTTAAGTAATTCTTTATATCATTCTGGACCAGCAGTAGATTTAGCTATTTTTAGTTTACATTTAGCAGGTATTTCATCAATAGCAGGAGCAATTAATTTTATATCTACAATATTAAATATGCGATTAAATGGATTAGCGTTTCATAGATTACCATTATTTGTATGGTCAGTTTTTATTACAGCTTTTTTATTATTATTTTCTTTACCTGTACTTGCTGGAGCAATTACAATGTTATTAACTGATAGAAATTTTAATACTTCTTTTTTTGAATCAACTGGAGGTGGGGATCCTGTATTATATCAACATTTATTT
MBPK_000045758	ACTAGCAAGTGCTCAAGCCCATTCAGGGCCATCGGTTGATTTAGCTATATTTAGTTTACATTTAGCAGGTATTTCATCAATATTAGGTGCAATTAATTTTATAACGACAATTATAAATATGAGATCACCCGGTTTAACCTTTCACCGGTTACCTTTATTTGTATGGGCTATATTTATAACTGCAATATTACTTTTACTATCTTTACCTGTATTAGCAGGAGCAATAACAATGTTATTAACTGATCGGAATTTAAATACATCATTTTTTGACCCTTCAGGGGGCGGTGATCCTATTTTATATCAACATTTATTT
MBPK_003639098	TTTATCTAGTATACAAGCACATTCAGGACCTTCTGTAGATTTAGCAATTTTTAGTTTGCATTTAGCAGGAATTTCTTCTATACTTGGAGCAATTAATTTTATTACAACAATTTTAAATATGAGAAGTCCAGGTATGTATATGCATAGGTTACCTTTGTTTGTGTGGTCTGTTTTAATAACAGCTATATTGTTGTTATTATCTTTACCAGTATTAGCGGGAGCAATTACTATGTTGTTAACAGATCGTAATTTAAATACAACTTTTTTCGATTCTTCTGGTGGAGGTGATCCTGTTCTTTATCAACATTTGTTT
MBPK_003794128	ATTATCAAGTGCACAAGCACATTCTGGTCCTTCAGTTGACTTAGCTATTTTCAGTTTACATTTAGCAGGTATTTCATCTATATTAGGCGCTATAAATTTTATTTCAACTATATATAATATGAGGTTTCCGGGGTTAACTTTTCATAAACTACCTTTATTTGTTTGGTCTGTTTTTATTACAGCATTTCTATTATTATTATCGTTACCAGTACTAGCTGCTGCTATTACTATGTTACTAACGGATCGTAATTTAAATACAGCTTTTTTTGACCCATCTGGCGGAGGTGATCCTGTACTATACCAACATTTATTC
MBPK_001105725	ATTATCGTCTATTCAAGGACATGCTGGTGGTTCTGTAGATTTTGCAATTTTTAGTTTACATTTAGCAGGTATTTCTTCATTATTAGGTGCAATTAATTTTATTACTACTGTAATAAATATGAGAGCGCCACATTTATATATGTATAGACTGCCTTTATTTGTTTGAGCTATTTTTATTACAGCAATTTTATTATTATTATCTTTACCCGTATTAGCTGGTGCTATAACTATGCTATTAACTGATAGAAACTTTAATACAACTTTTTTTGATCCGGCAGGCGGCGGTGATCCTATATTATATCAACATTTATTT
MBPK_000493002	TCTTTCTAGTTTACAGGCACATTCAGGACCTTCTGTAGATTTAGCGATTTTCAGTTTACATTTATCAGGCATTGCTTCTATTTTAGGAGCTATAAATTTCATAACAACAATTTGTAATATGAGATCACCAGGTATGACTTTTCATAGATTACCTTTATTTGTTTGGTCTATTTTAATAACAGCTGTTTTACTACTTTTATCTTTACCTGTTTTAGCAGGAGGTATTACAATGTTACTAACTGATAGAAATTTAAATACTTCTTTTTTTGACCCTTCAGGTGGTGGTGATCCTATTTTATATCAACATTTATTT
MBPK_001188607	TTTATCAAGTATACAATACCATTCAGGAGGTTCTGTAGATTTAGCTATATTTAGTTTACATATAGCGGGTGCTTCTTCATTATTAGGTGCTATTAATTTTATAACTACTATAGTTAATATGAGAGCTCCTACATTAGGTTTTCATAGATTACCTTTATTTGTTTGAGCTGTTTTTATTACAGCTATATTATTATTATTATCTTTACCTGTATTAGCTGGGGCTATTACCATGCTTTTAACTGATAGAAATTTTAATACTACTTTTTTTGATCCAGCAGGAGGAGGTGATCCTATATTATATCAACATTTATT
MBPK_001237863	TTTAGCAGGTATTACTGCCCATTCAGGACCAGCTGTTGATTTAGCTATTTTTAGTTTACATTTAGCAGGTATTGCTTCAATTGCTGGTGCAATTAATTTTATTTGTACAATTTTTAATATGCGTGCAATTGGATTAAGTATGCATCGTATGCCTTTATATGGTTGGGCTATATTAATTACTGCTATATTATTATTATTATCTTTACCTGTATTAGCCGGTGCAATTACAATGTTATTAACTGATCGTAATTTTAATACATCTTTTTTTGATCCTGCAGGTGGTGGTGATCCAGTTTTATATCAACATTTATTT
MBPK_003915612	ATTATCGAGTGTAGTTGCTCATTCAACTCCTTCAGTTGATTTAGCTATCTTTAGTTTACATTTAGCAGGTATAGCTTCTATAGCTGGTTCTATTAATTATATTACTACCATATTTAATATGAGAGTTGCTAAATATGATATGTTTAGATTACCTTTATTTATTTGAGCTATGTTAATTACAGCTTACTTATTAGTTTTTACCTTACCAGTATTAGCAGGTGCTATTACTATGTTATTAACTGATAGAAATTTTAATACTTCTTTCTTTGATCCAGCCGGAGGTGGTGATCCAATATTATATCAACATTTATTT
MBPK_003710595	TTTATCTAGTTCACAGGCTCATTCTGGACCTTCAGTTGATTTAGCAATTTTTAGTTTACACTTAGCAGGTATTTCCTCTATACTAGGTGCTATTAATTTTATAACAACTGTTATAAATATGAGGTCACCAGGATACTCATTTCATCGGTTATCCTTATTTCTATGGTCAATTTTTATTACTGCTATTTTATTACTATTGTCATTACCCGTTCTAGCAGGTGCTATAACTATGTTATTAACTGATAGGAACTTAAATACTGCTTTTTTTGAGCCTTCAGGAGGAGGGGATCCTGTTCTTTACCAGCATTTATTT
MBPK_000789226	ATTATCTTCTATAGAAGCACATTCAGGTGGTGCAGTTGATTTAGCTATTTTTAGTTTACACTTAGCAGGTGCCTCATCATTATTAGGTGCTGTTATTTTTATAACTACTATATTTAATATGAGATCTCCAAATTTAAAAATGCATAGAATACCTTTATTTGTATGAGCTATTTTAATTACTGCATTTTTATTACTTTTATCATTACCTGTTTTAGCTGGTGCAATTACAATGTTATTAACAGATAGAAATTTCAATACTACTTTCTTTGATCCTGCAGGTGGGGGTGATCCAATTTTATATCAACATTTATTT
MBPK_000537906	ACTAGCTAGTATACAGTATCATTCAGGAGGTTCTGTAGATTTAGCTATATTCAGTTTACATTTAGCAGGTGTTTCTTCATTAATGGGAGCTATTAATTTTATAACTACAATTTTAAATATGAGAGTAAAAGGTTTATATATGCATAGAATAAATTTATTTGTATGGGCAGTTTTAGTTACAGCAGTATTATTATTATTATCTTTACCTGTTTTAGCTGGTGGCATTACAATGTTATTAACCGATAGAAATTTAAATACTTCTTTTTTTGATCCATCAGGTGGTGGAGATCCTATATTGTATCAACATTTATTT
MBPK_001643034	ATTATCTAGTATTCAAGCTCATTCAGGTCCTTCAGTAGATTTAGCTATTTTTAGTTTACGTTTAGCAGGTATTTCTTCTTTATTAGGAGCTATAAATTTTATTACTACTATATGTAATATGAGATCACCTGGATTTACTTTTCATAAATTGCCTTTATTTGTATGGTCAGTATTTATAACAGCAATTTTATTATTATTAAGTTTACCAGTTTTAGCTGGTGCAATTACTATGTTATTAACTGATAGAAACTTAAATACTTCTTTTTTTGATCCATCAGGAGGAGGAGATCCAGTTTTATATCAACATTTATTT
MBPK_003394395	TTTAGCAAGTATAACATCCCATTCCGGTGGTGCTGTTGATTTAGCTATTTTTAGTTTACATTTAGCTGGTATATCTTCATTATTAGGTGCTATTAATTTTATTACAACTATTTTTAATATGAGAGGGGATGGTTTACCTTTTCATAAATTACCATTATTTGTCTGGGCTGCTTTGATAACAGCATTTTTATTATTATTATCTTTACCTGTTTTAGCCGGTGGTATTACTATGTTGTTAACTGATCGTAATTTTAATACAAGTTTTTTTGATCCAGCCGGTGGTGGAGATCCTATATTATATCAACATTTATTT
MBPK_000148964	ATTAAGTAGTATTCAAGCACATTCTGGACCATCTGTTGATTTAGCCATTTTTAGTTTACACTTATCTGGTTTATCTTCTATTTTAGGTTCTGTAAATTTTATCGTAACTATTTTTAATATGAGAGCTCCAGGCTTTTTTATGCATAAAATTGAATTATTTGTTTGAGCTGTTTTAATTACTGCATTTTTATTATTAATTTCTTTACCAGTTTTAGCAGGTGCTATTACAATGTTATTAACTGATAGAAATTTTAATACTACTTTTTTTGATCCAGCTGGAGGAGGTGATCCTGTTTTATATCAACATTTATTT
MBPK_002691481	TTTAAGTGGTATAGGTAACCATTCAGGAGCAAGTGTAGATCTTGCAATTTTTAGTTTACATTTGGCAGGGGTTTCTTCATTATTAGGTGCAATTAATTTTATTACAACTATTTTAAATATGCGTACACCTGGTATGAGTATGATGGATTTACCTTTATTTGTGTGGGCTGTTTTAATTACTGCTGTATTATTATTATTATCTTTACCCGTTTTAGCAGGAGCAATTACAATGTTATTAACAGATAGAAATTTTAATACTGCATTCTTTGATCCTTCAGGTGGTGGTGATCCTATATTATACCAACATTTATTT
MBPK_002056463	ATTAGCAAGTGTTCAAGCACATTCAGGACCATCAGTTGATTTAGCAATTTTTAGTTTACATTTAGCTGGTATTGCTTCAATTTTAGGTGCTATAAATTTCATTGTTACAATTTGTAATATGAGAGCTCCAGGTATTAGTTTTCATAGATTACCTCTATTTGTATGGTCTGTCTTAATAACAGCAATTTTATTATTACTATCTCTTCCAGTTTTAGCTGCAGCAATAACAATGTTATTGACTGATAGAAATTTAAATACTTCATTTTTTGATCCTTCAGGTGGAGGTGATCCTATATTATATCAACATTTATTT
MBPK_001960863	TTTAGCTTCAATACAAGCACATTCAGGTGGATCAGTAGGTTTAGCTATTTTTAGTTTACATTTAGCAGGTGCTTCTTCATTATTAGGTGCTATTAATTTTATTACAACAGTATTTAATATGAGAGCTCCGAATTTAAAAATGCATAGAATACCTTTATTTGTATGAGCTATATTTATTACTGCATTTTTATTATTATTGTCTCTTCCAGTTCTGGCTGGAGCAATTACTATGTTATTAACAGATAGAAATTTTAATACTACATTTTTTGATCCAGCAGGTGGTGGTGATCATATTTTATATCAACATTTATTT
MBPK_000454292	TTTATCTAGTGTACAAGCACATTCAGGGCCTTCTGTTGATTTAGCTATTTTTAGTTTACATTTAGCTGGTATTTCTTCTATTTTAGGTGCTATAAATTTTATAACAACTATTTATAATATGAGAGCACCTGGTATGACTTTTTATAGGTTACCTTTATTTGTCTGGGCTGTTTTAATAACAGCCATTCTTCTTTTATTATCATTACCTGTATTAGCTGGTGCTATAACAATGTTATTAACTGATAGAAATTTAAATACAACTTTTTTTGACCCTTCTGGAGGAGGTGATCCTATTTTATATCAACATTTATTT
MBPK_000725983	TTTATCAAGTATCGAAGCGCACTCAGGTGCTTCAGTAGACTTAGCAATCTTTAGTTTACATATAGCAGGGGCTGCTTCTTTATTAGGAGCAATCAATTTTATTACAACAATTATGAATATGAGAGCACCAGGTTTATATATGCATAGGTTGCCTTTATTTGTGTGGGCAGTATTAATTACAGCTGTATTATTATTATTATCTTTACCAGTATTAGCAGGAGGTATTACAATGTTATTGACAGATAGAAACTTCAATACAACATTCTTTGATCCTGCCGGTGGTGGTGATCCAATTTTATATCAGCATATCTT
MBPK_001257227	TTTATCTAGTGTTCAAGCACATTCGGGTCCTTCAGTAGATTTGGCAATCTTTAGTTTACATTTAGCAGGTATCTCTTCATTACTTGGAGCCATCAATTTTATAACAACAATATGTAATATGAGATCCCCCGGATTAACGTTTCATAAATTACCTCTATTTGTATGGTCTGTATTTATAACTGCTATTTTACTCTTATTAACTTTACCTGTATTAGCTGGAGCAATTACTATGTTATTAACCGATAGAAATTTAAATACTTCTTTTTTTGATCCATCAGGTGGAGGAGATCCTGTTTTATATCAACATCTATTT
MBPK_000079926	TTTATCAAGTTCACAAGCTCATTCAGGACCTTCTGTTGATTTAGCTATTTTTAGTTCACATTTATCAGGTATTGCTTCAATTTTAGGAGCAATTAATTTTATTACTACAATATTAAATATGAGATCACCTGGTATGACTTTTCATCGACTTCCTTTATTTGTATGGTCTGTTTTAATTACAGCTGTTTTATTATTATTATCTTTACCTGTATTAGCAGGAGGTATAACTATGTTATTAACTGATAGAAATTTAAATACATCTTTTTTTGATCCTGCTGGTGGAGGTGATCCAATTTTATACCAACATTTATTT
MBPK_000062310	ATTATCTAGTATAGAAAGTCATTCAGGAGCATCTGTTGATTTATGTATATTTAGTTTACATTTAGCAGGGATTTCTTCATTATTAGGTGCTATTAATTTTATAACCACAATTATAAATATGAGATTACCACATTTATTTTGGCATAGAGTATCTTTATTTGTTTGGTCTGTTTTTATTACAGCTTTTTTATTATTATTATCTTTACCGGTATTAGCAGGTGCAATAACAATGTTATTAACTGATAGAAATTTTAATACTACTTTTTTTGATCCTGCAGGTGGTGGTGATCCAATATTATATCAACATTTATTT
MBPK_000016444	ACTTTCAAGTTCACAAGCACATTCAGGACCTTCTGTTGATTTAGCTGTATTTAGTTTACATTTATCTGGTATAGCATCAATTTTGGGAGCAATAAATTTCATTACAACTATCTTTAATATGCGATCACCTGGTATGACTTTTCACAGATTACCTTTATTTGTTTGGTCTATATTAATAACAGCTGTTTTATTATTATTATCTTTACCGGTACTAGCTGGAGCAATTACTATGCTATTAACTGATCGAAATTTAAATACCTCTTTTTTTGACCCTTCAGGTGGTGGTGATCCAATTTTATATCAGCATTTATTT
MBPK_001336245	TTTAGCAAGTATTCAAGCACATTCAGGTCCTTCAGTAGATTTAGCTATTTTTAGTTTACATTTAGCAGGAATATCTTCATTATTAGGAGCTATAAATTTTATAACTACTATATGTAATATGAGATCTCCTGGGTTTACTTTTCATAAATTACCTTTATTTGTTTGGTCTGTTCTTATCACAGCCGTTTTATTATTATTAAGTTTACCTGTATTAGCCGGTGCAATTACAATGTTATTAACTGATAGAAATTTAAATACTTCTTTTTTTGATCCTTCTGGGGGAGGTGATCCTGTATTATATCAACATTTATTT
MBPK_000474786	ATTATCTTCTATTGAAAGTCATTCAGGAGGCTCTGTAGATTTAGCAATCTTTAGTCTTCATTTAGCAGGTGTTTCATCTATTTTAGTAGCAATGAATTTTATTACTACAGTTATAAATATGAGATCACCTGGTTTAAAAATGCATAGATTACCTCTATTTGTTTGAGCAATTTTTATTACTGCATTTTTATTATTATTATCTTTACCAGTTTTAGCAGGTGCTATTACAATGTTATTAACTGATAGAAATTTTAATACAACTTTTTTTGATCCTGCTGGAGGTGGAGATCCAATATTATATCAACATTTATTT
MBPK_001126797	ATTAGCGGGTATAGCAGCACATTCGGGACCTTCTATTGATTTAGCTATTTTTAGTTTACATTTAGCGGGTGCTTCTTCTATATTAGGTGCTTCTAATTTTATTACAACTATTTTTAATATGCGTGCTCCGGGTATGTATATGCATAAATTACCTTTATTTGTATGGGCAGTTTTAATTACAGCTTTCTTGCTTTTATTATCTTTACCTGTTTTAGCGGGTGCTATTACAATGTTATTAACTGATCGTAATTTTAATACTACTTTTTTTGACCCAGCAGGTGGAGGGGATCCCGTTTTATATCAGCATTTATT
MBPK_000244060	TTTAAGTAGTATTCAAGCCCATTCAGGTGCTTCCGTTGATTTAGCTATATTTAGCTTACATATAGCAGGTGTTTCTAGTATTTTAGGTTCTATAAATTTTATTACTACTATTTTTAATATGAGATCACCTGGTTTAAGTTTACATAGAATGCCTCTTTTTGTTTGGGCAATTTTAGTTACTGTATTTCTTCTTTTACTTTCTTTACCGGTTTTAGCTGGTGCTATAACTATGTTATTAACTGATAGAAATTTTAATACTACTTTTTTTGACTCAGCTGGAGGTGGTGATCCTATATTATATCAACATCTTTT
MBPK_003000936	ATTATCTAATATAACAGCTCATTCTGGAGGGTCTGTTGATTTAGCGATTTTTAGTCTTCATCTTTCAGGGGCTGCTTCTATTTTAGGTGCTATCAATTTTATTTGTACCATTGTAAATATGCGTTCTAAAAACTTACCATTCCACAGACTTCCTTTGTTTGCTTGGTCTATTTTTATTACTGCGTTTTTATTAGTGTTAGCACTACCTGTTTTAGCAGGTGCTATAACAATGTTACTGACCGATAGAAATTTCAATACGACTTTTTTTGATCCTGCAGGGGGTGGTGACCCGGTGTTATTTCAGCATTTATT
MBPK_001040167	ATTGTCAAGTGTAGAAGCTCACTCTGGACCTTCTGTTGATTTGGCTATTTTTAGTCTTCACTTGGCTGGTGCTTCTTCTATTTTGGGAGCACTTAACTTTATTACAACGATTTTTAACATGCGTAGCCCAGGAATGACTATGCATCGTTTGCCACTATTCTGTTGGGCTGTTCTTATTACAGCTGTACTTTTGTTGTTGTCTTTGCCAGTTTTGGCTGGAGCGATTACAATGTTGCTTACAGATCGTAATTTTAACACTACATTCTTTGATCCTGCTGGGGGAGGAGATCCTGTATTGTACCAACACTTGTTC
MBPK_001539878	TTTAAGTGATATTACAGCTCACTCGGGTGGTGCAGTTGATTGTGCTATTTTTAGTTTACATTTAGCCGGTGTTTCTTCTTTATTAGGTGCAATTAACTTTATTACTACAATTGTTAATATGCAAGTTGATGGTATGAAATGAACCCGTACACCTCTTTTTGTTTGAACAGTTTTTGTGACTGCTATTCTTCTTTTGTTATCATTACCTGTTTTGGCAGGTGGTATTACTATGTTGTTAACAGATCGTAATTTTAATACTTCATTTTTTGATCCCAGTGGTGGTGGTGATCCCGTTTTATATCAGCATCTTTTC
MBPK_000218644	TCTTGCTAGTGTAGAAGCACACTCAGGTCCTTCTGTTGATCTAGCAATTTTTAGTTTGCACCTTGCTGGTGCTTCTTCAATTCTAGGTGCTATTAACTTTATTACAACTATCTTTAATATGCGTTGCCCTGGAATGACAATGCATCGCCTACCTTTGTTCTGTTGGGCTGTACTTATTACTGCAGTACTTTTGCTATTGTCTTTGCCTGTTTTGGCTGGTGCAATTACTATGTTGCTAACAGACCGAAACTTTAACACAACCTTCTTTGATCCTGCAGGTGGTGGAGACCCTGTTCTTTACCAACACTTGTT
MBPK_000258499	ATTATCTGGTGTAGAAGCTCATTCTGGGCCTTCTGTAGATTTAGCTATTTTTAGTTTACATTTAGCAGGTGCTTCTTCTATTTTAGGTGCTATTAATTTTATAGTTACTATTTTTAATATGCGTTGTCCTGGAATGTTTATGCATAAATTACCTTTATATGCTTGATCTGTTTTAATAACAGCGTTTTTATTATTATTATCACTACCTGTATTAGCGGGTGCTATTACAATGTTATTAACTGATCGTAATTTTAATACAACATTTTTTGATCCAGCTGGTGGTGGTGATCCTGTATTATATCAACATTTATT
MBPK_002582203	TTTAAGTAGTGTACAAGCACATTCTGGTCCTTCAGTAGATTTAGCGATCTTTAGTTTACACCTTTCAGGTGCTTCGTCAATTTTAGGAGCGATTAATTTCATTACTACTATTTTTAATATGCGAGCACCTGGTATGACTATGCACCGTCTACCTTTATTTGTGTGGGCCATTCTAATTACCGCATTCCTATTATTATTATCGTTACCTGTTTTAGCTGGTGCAATTACTATGCTATTAACTGATCGTAACTTTAATACTACTTTTTTTGACCCTGCTGGTGGGGGAGATCCAGTACTTTACCAACATTTATT
MBPK_003178573	ATTATCTGGTATAGAAGCACATTCAGGTGCATCAGTAGATTTAGCGATTTTTAGTTTACATATAGCAGGTGCATCATCTATTATGGGTGCTATAAATTTTATGACAACAGTGATCAATATGAGAGGTCCTGGTCACGAAATGCATAGAGTGCCGTTATTTGTTTGGGCTGTATTTATTACAGCGTTGTTGTTGTTATTATCATTACCAGTATTAGCAGCAGCTATTACTATGTTATTAACAGATCGTAATTTTAATACAACGTTTTTTGATGCAGCAGGAGGGGGTGACCCTATATTGTATCAACATTTATT
MBPK_000194719	ATTAGCAAGCATCCAAGCTCATTCAGGTGCATCTGTAGATTTAGCAATCTTTAGTTTACACATTGCAGGGGCATCTTCTATTTTAGGTGCAATTAATTTTATTTCAACTATTGTTAATATGCGTGCAATTGGTATGACCATGCACCGATTACCATTATTTTGTTGGGCAGTTTTAATTACTGCAGTTTTATTATTGTTATCATTACCTGTATTTGCTGGTGCAATTACCATGCTTTTAACTGATCGTAATTTTAACACTACCTTCTTTGACCCTGCCGGTGGGGGAGATCCGGTATTATATCAACATTTATTT
MBPK_001712358	ATTATCGGGAATAATTGCCCATTCAGGCGGATCAGTGGATTACGCAATTTTTAGTTTGCACTTATCAGGTGCTTCTTCTATATTAGGGGCAATAAATTTTATCTGTACAATCGTTAACATGCGGTCAAAAAGCATGCCATTTCATAGATTGCCTCTTTTTGTTTGGTCGATCTTTATAACAGCTTTCTTACTATTACTATCTTTACCAGTTTTAGCCGGAGCCATCACTATGCTTTTAACTGATAGAAATTTTAATACTACCTTTTTTGACCCTACAGGAGGTGGCGATCCGGTTTTATTTCAACATTTATT
MBPK_001599438	ACTTGCAAGTGTAGAAGCTCATTCTGGGCCGTCTGTAGATTTGGCTATTTTTAGCTTGCATCTTGCAGGTGCATCCTCAATTATGGGAGCAATTAATTTTATCACAACGATCTTTAATATGCGTGCCCCAGGAATGACTATGCATCGGCTTCCACTGTTTTGTTGGGCTGTTCTGATTACAGCATTCCTATTGTTGCTATCATTGCCAGTTCTAGCGGGGGCTATCACTATGCTTTTGACAGACAGGAATTTCAACACTAGTTTTTTTGACCCTGCGGGAGGTGGCGACCCTGTGCTTTATCAGCACCTCTTT
MBPK_003392147	ACTTTCTAGTATAACTGCTCACTCTGGAGGTGCTGTAGATTTAGCAATTTTTAGCTTACATCTTTCTGGTGCAGCCTCTATTTTAGGAGCAATTAACTTTATTTGTACTATAACAAACATGAGAGCCAGAAGCTTTCCTTTTTATCGTTTATCTTTATTTACTTGGTCAATCTTTATAACTGCTTTTCTGTTGCTTTTATCTTTACCAGTTTTAGCAGGTGCAATTACTATGCTGCTAACAGATCGTAATTTTAATACTACTTTTTTTGATCCTGCAGGAGGTGGTGATCCGGTATTATATCAGCATTTATTC
MBPK_002920048	TTTGTCTAGTGTTGAAGCTCATTCTGGACCCTCTGTGGATCTAGCAATTTTTAGCTTGCACCTTGCAGGTGCTTCTTCAATTATGGGAGCAATTAATTTTATTACAACTATTTTTAATATGCGGGCTCCAGGTATGACCATGCACCGACTTCCATTGTTCTGTTGGGCTGTTCTTATTACTGCTTTCTTGCTACTACTTTCACTTCCAGTACTTGCAGGAGCTATTACTATGTTGTTGACAGACAGGAATTTTAATACAAGTTTCTTTGACCCTGCTGGTGGCGGAGATCCTATTTTGTACCAACATTTGTTG
MBPK_002370533	ATTAGCAGGTATAACAGCACATTCTGGTGGTGCTGTTGATTTAGCAATTTTTAGTTTACATCTGGCTGGAGCTGGCTCTATTTTAGGAGCTATTAATTTTATATGTACTATAACCAATATGAGATCTAAAAATTTACCATTTCAAAAACTTCCTTTATTCTGTTGGTCAGTTTTTATTACTGCTATATTACTGTTATTAGCGCTACCTGTATTAGCAGGAGCAATAACTATGCTTTTAACTGATCGTAATTTTAATACTACTTTTTTTGATCCAGCTGGAGGTGGGGATCCAGTACTTTATCAACATTTATTC
MBPK_002941655	ATTGTCGAGTATTACAGCGCATTCAGGAGGTGCTGTTGATTTAGCAATTTTTAGTTTACATGTTTCAGGAGCTTCGTCCATTTTAGGTGCTATCAATTTTATTTGTACTATTTTTAATATGAGAGTTAAAAGTTTATCATTTCATAAATTACCATTATTTGTTTGGTCAGTGTTAATAACAGCCTTTTTATTGCTTTTATCATTACCAGTACTCGCAGGTGCAATTACAATGCTGTTAACCGATCGTAATTTTAATACAAGTTTTTTTGATCCTGCGGGAGGAGGTGATCCTGTACTATACCAACACCTATTT
MBPK_000080761	CATTAGCGGGTATAGCAGCACATTCGGGACCTTCTATTGATTTAGCTATTTTTAGTTTACATTTAGCGGGTGCTTCTTCTATATTAGGTGCTTCTAATTTTATTACAACTATTTTTAATATGCGTGCTCCGGGTATGTATATGCATAAATTACCTTTATTTGTATGGGCAGTTTTAATTACAGCTTTCTTGCTTTTATTATCTTTACCTGTTTTAGCGGGGGCTATTACAATGTTATTAACTGATCGTAATTTTAATACTACTTTTTTTGACCCAGCAGGTGGAGGAGATCCCGTTTTATATCAGCATTTATTT
MBPK_000520784	TTTAGCTAGTGTAACAGCACATTCAGGAGGTGCTGTAGATTTAGCAATTTTTAGTTTACATTTATCTGGAGCTGCGTCAATTCTTGGTGCTATTAATTTTATTTGTACTATTACAAATATGAGGTCTAAGAGTGTACCTTTCCACAGACTTCCATTATTTGGTTGGGCTATATATATTACTGCATTTTTATTACTTCTTTCTTTACCTGTTCTTGCAGGTGCTATTACAATGCTTTTAACTGATAGAAATTTTAACACTACCTTTTTTGATCCTGCAGGAGGAGGTGATCCTGTCCTTTATCAGCATCTTTT
MBPK_000125117	TTTATCCAGTATAACAGGCCACTCTGGTGGAGCTGTGGACCTGGCTATTTTCAGCCTTCATCTATCAGGAGCAGCTTCAATTCTAGGAGCTATAAACTTTATTTGTACTATTACAAACATGAGATCAAAAAGTTTACCATTCCATAGACTACCATTATTTGTTTGGTCAATATTTATTACGGCCTTTTTATTGTTACTATCTCTGCCAGTGTTAGCAGGTGCTATTACTATGTTATTAACTGACAGAAACTTCAACACAACCTTTTTTGACCCTGCTGGTGGTGGAGATCCTGTACTTTATCAACATCTATTT
MBPK_003492147	CTTATCTAGTGGTAACTCACATTCAGGACCTGCAGTTGATTTAGCTATTTTTAGTTTACACTTAGCCGGTGTATCGTCAATTTTAGGTGCCATTAATTTTCTTTGCACTATTTTAAATATGAGAACTAAAGGATTATTTATGCATAAACTCCCATTATTTGCATGGTCAATATTAATCACTGCCGTACTCTTATTGTTATCACTACCCGTTTTAGCTGGAGCAATAACTATGTTATTGACTGATAGAAATTTTAATACAACTTTTTTTGATCCTGCCGGTGGGGGAGATCCTGTTTTATACCAACATTTATTC
MBPK_000155925	TTTATCTGGTATACAAAGTCATAGTGGACCTAGTGTAGATTTAGCTATATTCGCTTTACATTTATCAGGTATAAGTAGTTTATTAGGTGCAATGAATTTCATAACAACTATATTGAATATGAGAGCCCCCGGTATAAGATTACACAAATTAGCTTTATTCGGCTGAGCTGTAGTTGTTACAGCTGTCTTACTATTATTATCTTTACCTGTTTTAGCCGGTGGAATAACTATGGTATTAACAGATAGAAACTTTAATACTTCCTTTTTCGAAGTAGCGGGAGGAGGTGATCCTATATTATACCAACACTTATT
MBPK_002298492	GATAGCTTCAATTGAGTTCCATTCAGGGGCTTCAGTAGATTTAGCTATCTTTAGTTTACATTTAGCAGGTATCTCGTCAATTTTAGGTGCTATGAATTTTATTACTACAATTATAAATATGAGAGCACCAGGTATGACAATGCATAAATTACCATTATTTGTGTGATCTGTCTTTATTACAGCTATTTTATTATTATTATCATTGCCTGTATTAGCAGGTGCGATCACAATGTTATTAACAGATCGAAACTTTAATACAAGTTTCTTCGATCCAGCTGCCGGGGGTGACCCTATCTTATATCAACATTTATTC
MBPK_004010445	ATTATCATCAATTGAATATCACTCAGGTCCTTCTGTTGACTTAGCTATTTTTAGTTTACATTTAGCTGGGATCAGTTCAATTTTAGGAGCAAGTAATTTTATAACTACTATTTTAAATATGAGAGCTCCTGGTATGACAATGCATAGACTACCTTTATTTGTATGAGCCGTATTTATTACAGCTATCTTATTATTATTATCATTACCTGTGTTAGCTGGAGGTATCACTATGTTATTAACAGATAGAAATTTCAACACAAGTTTCTTCGATCCAGCAGGAGGTGGTGATCCTATTTTATACCAACATTTATTC
MBPK_001171760	ATTATCATCAATAGAATTCCATTCAGGAGGATCAGTAGATTTAGCTATATTTAGTTTACATCTAGCAGGTATTTCATCAATATTAGGAGCAATGAATTTCATTACTACAATATTAAATATGAGAGCTCCGGGAATGACACTGCACAGATTGCCATTATTTGTATGAGCAGTATTAATAACAGCAGTATTATTATTATTATCTTTACCAGTATTAGCGGGAGCAATAACAATGTTATTAACAGATAGAAATTTCAATACAAGTTTCTATGATCCAGCAGGAGGTGGAGATCCAATATTATATCAGCACTTGTTC
MBPK_000104394	ATTAGCAGGAATAGAGTTCCATTCAGGAGGATCTGTAGATTTAGCTATCTTTAGTTTACACTTATCTGGAGCTGCTTCAATTTTAGGGGCTATGAACTTTATTACTACTATCTTTAATATGCGTGCCCCAGGTATGACAATGCACAAATTACCATTGTTTGTATGAGCAATTTTAATTACTGCATTATTATTAGTTTTATCATTACCAGTATTCGCGGGAGCATTAACAATGCTATTAACAGATCGTAACTTCAATACTTCTTTCTTTGACCCTGCTGGAGGAGGAGATCCTATTTTATATCAACATCTTTTC
MBPK_003290141	ACTATCTTCAATTGAATATCACTCAGGTGGATCTGTTGATTTAGCTATCTTTAGTTTACACTTAGCTGGTATTTCTTCAATTCTAGGGGCTATGAATTTTATTGCCACAATCTTAAATATGCGGGCTCCTGGTATGACAATGCATAAAATGCCTTTATTTGTATGAGCTTTATTTATTACAGCCATCTTATTATTATTGTCATTACCTGTTTTAGCTGGTGGAATTACTATGCTTCTAACAGACCGAAACTTTAATACAAGTTTCTTCGATCCTGCTGGTGGAGGTGATCCTATTTTATATCAACATTTAT
MBPK_001063996	TTTAGCAAGCATACAAAGTCATTCAGGTGGAGCCGTAGATTTAGCCATCTTTAGTCTACATTTAGCTGGTCTATCATCAATGTTAGGTGCTATGAACTTTATTACTACTATTTTCAATATGAGAGCACCTGGGATGACATTATCTAAAATGCCCTTATTTGCTTGGGCTGTACTAATCACAGCATTCTTACTTTTATTATCATTACCTGTATTAGCAGGAGGTATTACTATGCTATTAACAGATAGAAACTTTAATACTTCTTTCTTTGATCCTGCTGGCGGGGGAGATCCCATTTTATATCAACACTTATT
MBPK_000399328	TTTAGCAAGTATTCAAAGTCACTCAGGTGGTGCTGTAGACTTAGCTATATTTAGCTTACATTTAGCAGGTATATCATCAATGTTAGGTGCAATGAATTTCATTACAACTATTTTCAATATGAGAGCACCTGGTATGACATTATATAAAATGCCATTATTCGTATGGGCAACGCTAATTACAGCTTTCTTACTTTTATTATCTCTTCCTGTTTTAGCTGGAGGTATTACAATGCTATTAACAGATAGAAACTTCAATACTTCTTTCTTTGACCCAGCTGGAGGTGGTGATCCTATATTATATCAACACTTATTT
MBPK_002463990	ATTAGCAAGTATTGACTTCCATTCAGGTGGATCTGTTGATTTAGCTATTTTCAGTCTGCATTTAGCGGGTATATCATCTATTTTAGGTGCGTTAAATTTTATTACAACAATTATAAATATGAGAACTCCAGGTATGACATTCCATAGAATGCCATTATTTGTATGAGCTGTATTTATTACTGCTGTATTATTATTATTATCATTACCTGTATTAGCAGGTGGTATTACAATGCTATTAACAGATAGAAACTTTAATACATCATTCTTCGATCCAGCAGGAGGAGGTGATCCAATATTATATCAACATTTAT
MBPK_001127673	TTTATCTGGAATAGAATTCCATAGTGGTGGTTCTGTAGATTTGGCTATTTTTAGTCTTCATTTAGCGGGAGCTTCTTCAATTTTAGGAGCTATGAACTTCATTACAACTATTTTAAATATGAGAGCCCCTGGAATGACAATGCATAGATTACCTCTTTTTGTATGAGCAGTTTTTATTACAGCAATTTTATTAATATTATCATTGCCTGTTTTAGCTGGAGCAATTACAATGCTATTAACAGATAGAAACTTTAATACATCATTCTTTGATCCTGCAGGTGGTGGAGATCCTATTTTATATCAACACCTTTTC
MBPK_002057917	ACTCTCAAGTATTGAATTTCACTCCGGTGGTTCGGTAGATTTAGCTATTTTTAGTTTACATTTAGCAGGTATATCATCTATTTTAGGATCGATGAACTTTATTACTACTATCTTAAATATGAGAGCACCAGGAATGACTATGCATAAGATGCCTCTATTTGTATGAGCAGTTTTTATAACTACCATCTTATTATTATTATCTTTACCAGTATTAGCTGGTGGTATCACTATGCTTTTAACTGATCGTAATTTTAATACTTCTTTCTTTGATCCAGCTGGTGGTGGTGATCCTATCCTTTATCAACACCTCTTC
MBPK_000039404	TTTAGCAGGTATTGCTGCACATTCTGGTGGTGCTGTTGATTTAGCAATATTTAGTTTACATCTAGCAGGTGCGTCTTCTATTATGGGGGCATTAAACTTTATTACAACAATTGTAAATATGAGAGCTCCAGGTATGTCATGGCATAGATTACCTTTATTTGTATGGGCTGTATTTATTACTGCTATCTTACTTTTACTATCTTTACCTGTATTAGCAGGTGCGATTACTATGTTATTAACAGATCGTAATTTTAATACAACATTCTTTGATCCAGCAGGAGGTGGTGATCCAATTTTATATCAACATTTATTC
MBPK_002031206	ACTATCAAGAAATTTAGCTCATGCAGGACCTTCAGTAGATATAGTGATTTTCTCTCTTCACCTTGCAGGAGTATCATCAATTTTAGGAGCAATTAATTTTATAACTACTGTAATTAATATACGATGAAACGGATTACGTTTAGAACGAATTCCCTTATTTGTTTGAGCAGTATTTATTACAGCCATTTTACTACTTTTATCCCTACCTGTATTAGCTGGAGCCATTACCATACTCCTTACAGATCGTAACCTAAATACCGCTTTTTTTGACCCTGCAGGAGGAGGAGACCCAATTTTATTTCAACACTTAT
MBPK_003997061	CCTATCAAGAAACCTAGCCCACGCAGGACCCTCAGTAGATATAGTAATCTTCTCCCTCCACCTTGCAGGAGTATCTTCCATTCTAGGTGCCATTAACTTTATAACAACTGTAATCAATATACGATGAAATGGCTTGCGACTAGAGCGAATTCCCTTATTTGTATGAGCTGTATTTATCACAGCAATCCTTCTTCTTCTATCCCTACCTGTTTTAGCTGGAGCAATCACTATACTACTAACAGACCGTAACCTAAACACAGCCTTTTTCGACCCTGCAGGCGGAGGAGACCCAATCTTGTTTCAACACTTAT
MBPK_000664454	CCTATCAAGAAACCTAGCCCACGCAGGACCCTCAGTAGATATAGTAATCTTCTCCCTCCACCTTGCAGGAGTATCTTCTATTCTAGGTGCCATTAACTTTATAACAACCGTAATCAATATACGATGAAATGGCTTGCGACTAGAGCGAATTCCCTTATTTGTATGAGCTGTATTTATCACAGCAATCCTTCTTCTTCTATCCCTACCTGTTTTAGCTGGAGCAATCACTATACTACTAACAGACCGTAACCTAAACACAGCCTTTTTCGACCCTGCAGGCGGAGGAGACCCAATCTTGTTTCAACACTTATT
MBPK_002443137	CCTAGCAAGAAACATCGCTCATGCAGGCCCCTCAGTAGACATGGCCATCTTCTCCCTCCACTTAGCTGGCGCATCCTCCATTCTAGGAGCAGTGAACTTTATCTCCACGGTAATGAACATACGAAGAAAAGGATACCGTATAGAACGAATTCCTCTATTTGTATGAGCCGTGAAAATCACCGCAGTACTCCTTCTCCTCTCCCTACCAGTTCTAGCAGGGGCAATTACTATACTCCTAACAGATCGGAATCTAAACACCTCATTCTTCGACCCCTCGGGAGGAGGAGACCCAGTCCTCTTCCAACACCTAT
MBPK_003829780	CTTGTCAAGAAACCTGGCCCATGCAGGCCCATCTGTAGATATAGTGATCTTCTCACTTCATCTCGCAGGTGTGTCATCTATTCTAGGGGCGATCAACTTCATAACAACAGTAATTAATATACGATGAAACGGACTACGACTAGAGCGAGTACCTTTATTCGTCTGAGCTGTTTTCATTACAGCAGTTCTACTACTCCTATCCTTACCTGTTTTAGCAGGAGCAATCACAATACTTCTAACCGACCGCAACCTTAACACAGCTTTTTTCGACCCAGCTGGAGGGGGGGATCCAATTTTATTTCAACACCTAT
MBPK_000968553	CCTATCAAGAAACCTAGCCCACGCAGGACCCTCAGTAGATATAGTAATCTTCTCCCTCCACCTTGCAGGAGTATCTTCCATTCTAGGTGCCATTAACTTTATAACAACCGTAATCAATATACGATGAAATGGCTTGCGACTAGAGCGAATTCCCTTATTTGTATGAGCTGTATTTATCACAGCAATCCTTCTTCTTCTATCCCTACCTGTTTTAGCTGGAGCAATCACTATACTACTAACAGACCGTAACCTAAACACAGCCTTTTTCGACCCTGCAGGCGGAGGAGACCCAATCTTGTTTCAACACTTAT
MBPK_002818251	CTATCAAGAAACCTAGCCCACGCAGGACCCTCAGTAGATATAGTAATCTTCTCCCTCCACCTTGCAGGAGTATCTTCCATTCTAGGTGCCATTAACTTTATAACAACCGTAATCAATATACGATGAAATGGCTTGCGACTAGAGCGAATTCCCTTATTTGTATGAGCTGTATTTATCACAGCAATCCTTCTTCTTCTATCCCTACCTGTTTTAGCTGGAGCAATCACTATACTACTAACAGACCGTAACCTAAACACAGCCTTTTTCGACCCTGCAGGCGGAGGAGACCCAATCTTGTTTCAACACTTATT
MBPK_002867978	CCCTATCAAGAAACCTAGCCCACGCAGGACCCTCAGTAGATATAGTAATCTTCTCCCTCCACCTTGCAGGAGTATCTTCCATTCTAGGTGCCATTAACTTTATAACAACCGTAATCAATATACGATGAAATGGCTTGCGACTAGAGCGAATTCCCTTATTTGTATGAGCTGTATTTATCACAGCAATCCTTCTTCTTCTATCCCTACCTGTTTTAGCTGGAGCAATCACTATACTACTAACAGACCGTAACCTAAACACAGCCTTTTTCGACCCTGCAGGCGGAGGAGACCCAATCTTGTTTCAACACTTATTT
MBPK_000775129	TTGTCAAGAAACCTGGCCCATGCAGGCCCATCTGTAGATATAGTGATCTTCTCACTTCATCTCGCAGGTGTGTCATCTATTCTAGGGGCGATCAACTTCATAACAACAGTAATTAATATACGATGAAACGGACTACGACTAGAGCGAGTACCTTTATTCGTCTGAGCTGTTTTCATTACAGCAGTTCTACTACTCCTATCCTTACCTGTTTTAGCAGGAGCAATCACAATACTTCTAACCGACCGCAACCTTAACACAGCTTTTTTCGACCCAGCTGGAGGGGGGGATCCAATTTTATTTCAACACCTATT
MBPK_001809655	CCTATCTTCCAACCTAGCCCATGCAGGACCCTCAGTAGACATGGTAATTTTTTCACTTCATTTAGCAGGAGTCTCTTCTATTCTTGGAGCCATCAACTTTATCACCACTTTCATCAATATACGCTGAAGAGGCCTACGCTTAGAGCGGATCCCCCTATTCGTTTGATCCGTAGCGATTACTGCCCTACTTTTACTTCTCTCCCTCCCAGTACTGGCAGGAGCTATTACAATACTTCTAACAGATCGAAACCTCAACACTTCATTCTTTGACCCCGCAGGAGGAGGAGACCCTATTTTATACCAGCACTTATTT
MBPK_000048928	TCTTGCAGCAAACATTGCTCATGCGGGACCATCCGTAGATCTAGCAATTTTCTCATTACACTTAGCTGGTGCTTCATCTATTCTAGGTGCTATTAATTTCATCACTACTGTAATTAATATACGATGACAAGGTATACAATTAGAACGAATTCCTTTATTTGTTTGAGCAGTAACAATTACAGTAGTACTATTACTCTTATCCCTTCCAGTACTAGCTGGAGCTATTACTATACTATTAACAGATCGTAACTTAAATACCTCATTCTTTGACCCAGCAGGAGGTGGAGATCCAATTCTCTATCAACACCTATT
MBPK_001491393	TCTTGCAGCAAATATTGCACACGCTGGACCTTCTGTAGATTTAGCAATTTTTTCTCTCCATTTAGCAGGTGCTTCATCAATTTTAGGAGCTATTAACTTTATTACTACCGTAATTAACATACGATGGCAAGGTATACAATTGGAACGAATTCCTTTATTTGTTTGAGCAGTTACTATCACAGTAGTACTCCTCTTGTTATCGCTCCCAGTATTAGCAGGAGCAATTACAATATTACTAACAGATCGTAACTTAAACACATCTTTCTTTGATCCAGCTGGAGGAGGAGACCCTATTTTATATCAACATCTGTT
MBPK_000879195	ACTCGCCAGAAATATAGCACATGCAGGACCATCCGTAGACCTTGCAATTTTCTCCCTTCATTTAGCAGGGATTTCCTCTATTTTAGGGGCTATCAACTTTATTACAACAGTAGCCAACATACGATGAAAAGGCCTCCGTCTAGAACGTATCCCATTATTTGTATGAGCCGTCAATATTACAGTAATCCTGTTACTCCTCTCTCTCCCAGTCCTCGCAGGAGCCATTACGATACTACTGACAGATCGAAACGTAAACACTTCTTTCTTCGACCCAGCGGGAGGAGGTGACCCAATCCTATATCAACACCTATTT
MBPK_000049467	TCTTTCAGCAAATATTGCACACGCTGGACCTTCTGTAGACTTAGCAATTTTTTCTCTCCATTTAGCGGGTGCCTCATCAATTTTAGGAGCTATTAACTTTATTACTACCGTAATTAATATACGTTGACAAGGTATACAATTGGAACGAATTCCTCTATTTGTTTGAGCAGTTACTATTACAGTAGTACTCCTTTTATTATCACTCCCAGTATTAGCAGGAGCAATTACAATACTACTAACAGATCGTAACTTAAACACATCTTTCTTTGACCCAGCTGGGGGAGGAGACCCTATTTTATATCAACATCTGT
MBPK_000747822	CCTTGCAGCAAACATCGCTCATGCGGGACCATCCGTAGATCTAGCAATTTTCTCATTACATTTAGCCGGTGCTTCATCTATTCTAGGTGCTATTAATTTCATCACTACTGTAATTAATATACGATGACAAGGTATACAATTAGAACGAATTCCCTTATTTGTTTGAGCAGTAACAATTACAGTAGTACTATTACTCTTATCCCTTCCAGTACTAGCTGGGGCTATTACTATATTATTAACAGATCGTAACTTAAATACCTCATTCTTTGATCCGGCAGGGGGTGGAGATCCAATTCTCTATCAACACCTGT
MBPK_001159231	ACTTTCTAGAAATATCGCTCACGCAGGCCCCTCTGTAGATCTAGCAATTTTTTCCCTTCATCTAGCAGGGGTCTCTTCAATTTTAGGGGCCGTTAATTTTATCACTACGGTAATTAATATACGTTCATCAGGGTATCGCCTAGAGCGAGTTCCTTTATTTGTATGAGCCGTAAAAATCACAGCTGTCCTACTGCTTCTCTCTCTCCCAGTATTAGCTGGAGCCATTACTATACTATTAACTGATCGTAACCTAAATACCTCCTTCTTCGACCCAGCGGGAGGAGGGGACCCGGTTCTTTATCAACATCTATTT
MBPK_002333332	CTTGCAGCAAACATCGCTCATGCGGGACCATCCGTAGATCTAGCAATTTTCTCATTACATTTAGCCGGTGCTTCATCTATTCTAGGTGCTATTAATTTCATCACTACTGTAATTAATATACGATGACAAGGTATACAATTAGAACGAATTCCCTTATTTGTTTGAGCAGTAACAATTACAGTAGTACTATTACTCTTATCCCTTCCAGTACTAGCTGGGGCTATTACTATATTATTAACAGATCGTAACTTAAATACCTCATTCTTTGATCCGGCAGGGGGTGGAGATCCAATTCTCTATCAACACCTGT
MBPK_001428083	CATTAGCCTCAAACATTGCTCATGCTGGACCATCAGTAGATTTAGCCATTTTCTCTCTACATCTAGCTGGAGCATCATCAATTCTAGGGGCTATTAATTTCATTACAACCGTAATTAACATACGCTGACAAGGTATACAACTGGAACGTATTCCATTATTTGTTTGAGCAGTAACAATTACGGTTGTTCTTTTACTATTATCTCTCCCAGTACTTGCTGGTGCAATTACAATATTACTAACTGATCGAAACTTAAACACTTCATTTTTTGATCCAGCTGGAGGAGGAGACCCTATTCTATATCAACATTTATTT
MBPK_000161362	TCTTGCAGCAAATATTGCACACGCTGGACCTTCTGTAGATTTAGCAATTTTTTCTCTCCATTTAGCAGGTGCTTCTTCAATTTTAGGAGCTATTAACTTTATTACTACCGTAATCAATATACGTTGACAAGGTATACAATTGGAACGAATTCCTCTATTTGTTTGAGCAGTTACTATTACAGTAGTACTCCTTTTATTATCACTCCCAGTATTAGCAGGAGCAATTACAATACTACTAACAGATCGTAATCTAAACACATCTTTCTTTGATCCAGCTGGAGGAGGAGACCCTATTTTATATCAACATCTATTT
MBPK_000608276	ACTTGCAAGCAATATTGCCCACGCCGGTCCATCAGTTGATCTAGCAATTTTTTCACTACATTTAGCAGGTGCTTCCTCCATTCTAGGCGCCGTTAATTTTATTACAACAGTAATCAATATACGCTGACAAGGCATTAAATTAGATCGCATCCCACTATTTGTATGAGCAGTTGCTATTACAGTAGTATTATTACTATTATCACTTCCTGTACTTGCTGGAGCTATCACCATACTTTTAACAGATCGAAACCTAAATACATCATTCTTTGACCCCGCTGGAGGAGGTGACCCTATCCTATATCAACACCTTTT
MBPK_003124127	TCTAGCCAGAAATATAGCTCATGCAGGGCCCTCTGTAGATCTTGCTATTTTCTCCCTTCACCTAGCCGGAATCTCATCTATTTTAGGCGCTATTAACTTTATTACAACAGTTGCTAATATACGATGAAAAGGGCTACGCCTAGAACGAATCCCACTATTTGTTTGAGCAGTAAACATCACTGTAATTCTACTCCTTCTATCTCTCCCAGTATTAGCAGGAGCTATTACAATACTTCTTACAGACCGAAACGTAAACACCTCCTTTTTTGACCCGGCAGGAGGAGGAGACCCAATCCTATATCAACACCTATT
MBPK_000126038	ACTAGCTGGCAATCTAGCACACTCTGGCCCATCAGTAGACCTGGCAATCTTTTCCCTACACTTGGCGGGAGCATCATCTATTCTAGGAGCAATCAACTTCATCACCACAATAATTAATATGCGCTGAGATGGAATACGATTAGAACGAATCCCATTATTTGTTTGAGCTGTAATCCTAACAGTTATTCTACTTCTGCTAACACTACCTGTTCTAGCAGGAGCCATCACCATACTACTAACAGATCGTAATCTAAACACATCATTTTTCGATCCGGCAGGTGGTGGAGACCCAGTCCTATATCAACACCTATTT
MBPK_002239810	CCTAGCAAGAAATATGGCCCACTCTGGTCCATCCGTAGATATAGCAATCTTCTCTCTTCATCTTGCCGGAGCCTCATCCATTCTAGGAGCCATTAACTTCATTACTACAGTAATCAATATACGCTCTAACGGTATACGCCTAGAACGAATTCCTCTATTTGTATGAGCAGTAACCTTAACAGTTATTTTACTTCTTCTATCCCTCCCAGTCCTTGCAGGAGCAATTACCATACTTCTCACCGATCGTAACCTTAACACCTCCTTCTTCGACCCAGCAGGAGGAGGAGACCCAATTCTCTACCAACACCTATTT
MBPK_000642205	TCTTACAGCAAACATCGCTCATGCGGGACCATCCGTAGATCTAGCAATTTTCTCATTACATTTAGCCGGTGCTTCATCTATTTTAGGTGCTATTAATTTCATCACTACTGTAATTAATATACGATGACAAGGAATACAATTAGAACGAATTCCCTTATTTGTTTGAGCAGTAACAATTACAGTAGTACTATTACTCTTATCCCTTCCAGTACTAGCTGGGGCTATTACTATATTATTAACAGATCGTAACTTAAATACCTCATTCTTTGATCCGGCAGGGGGCGGAGATCCAATTCTCTATCAACATCTGTTT
MBPK_001556745	CCTCGCCAGAAATATAGCACATGCAGGACCATCCGTAGACCTTGCAATTTTCTCCCTTCATTTAGCAGGGATTTCCTCTATTTTAGGGGCTATCAACTTTATTACAACAGTAGCCAACCTACGATGAAAAGGCCTCCGTCTAGAACGTATCCCGTTATTTGTATGAGCCGTCAATATTACAGTAATCCTGTTACTCCTCTCTCTCCCAGTCCTCGCAGGAGCCATTACGATACTACTGACAGATCGAAACGTAAACACTTCTTTCTTCGACCCAGCGGGTGGAGGTGACCCAATCCTATATCAACACCTATTT
MBPK_000959729	GCTCGCAAGCAATATTGCCCACGCTGGCCCATCAGTTGATCTAGCAATTTTTTCACTCCATTTAGCAGGTGCTTCCTCCATTCTAGGTGCCGTTAATTTTATTACACCAGTGATCAATATACGTTGACAAGGCATTAAATTAGACCGCATTCCACTATTTGTATGAGCAGTTGCTATTACAGTAGTATTATTATTATTATCTCTCCCTGTACTTGCTGGAGCTATTACCATACTTTTAACAGATCGAAACTTAAATACATCATTCTTCGACCCCGCTGGCGGAGGTGATCCAATCTTATATCAACACCTTTTT
MBPK_000213608	TTGCAGCAAATATTGCACACGCTGGACCTTCTGTAGACTTAGCAATTTTTTCTCTACATTTAGCAGGGGCTTCGTCAATTTTAGGAGCTATTAATTTTATCACTACCGTAATTAACATACGTTGACAAGGTATACAATTAGAACGAATTCCCTTATTTGTTTGAGCAGTTACTATTACAGTAGTGCTTCTTTTATTATCACTTCCAGTATTGGCAGGAGCAATTACAATACTACTAACAGATCGTAACCTAAATACATCTTTCTTTGACCCAGCTGGTGGAGGTGATCCTATTTTATATCAACATCTGTTT
MBPK_000388622	CCTCGCAAGCAATATTGCCCACGCTGGCCCATCAGTTGATCTAGCAATTTTTTCACTCCATTTAGCAGGTGCTTCCTCCATTCTAGGTGCCGTTAATTTTATTACAACAGTGATCAATATACGTTGACAAGGCATTAAATTAGACCGCATTCCACTATTTGTATGAGCAGTTGCTATTACAGTAGTATTATTATTATTATCTCTCCCTGTACTTGCTGGAGCTATTACCATACTTTTAACAGATCGAAACTTAAATACATCATTCTTCGACCCCGCTGGCGGAGGTGATCCAATCTTATATCAACACCTTTTT
MBPK_000302878	TCTAGCCAGTAATTTAGCTCATAGAGGACCATCAGTAGATTTAGCTATTTTTTCTCTCCATTTAGCTGGAGCATCTTCTATTCTTGGTGCAATCAATTTTATTACTACAGTTATTAATATACGATCTATAGGAATACAACTAGAACGTATTCCACTATTTGTATGAGCTATTACTCTTACAGTAATTCTTCTTCTTCTATCTCTACCTGTTCTTGCTGGTGCAATTACTATATTACTAACAGATCGAAATCTTAATACTTCATTTTTTGACCCTGCTGGAGGAGGAGATCCAATTTTATTTCAACATCTTTTT
MBPK_003020102	TCTTGCAGGTAATCTCGCACACGCAGGCCCCTCAGTAGACCTCGCAATTTTTTCACTACATATTGCAGGTGCCTCATCTATTCTAGGCGCTATTAACTTCATTACTACTGTAATCAATATACGATGAAAAGGTTTACAACTAGAACGAGTCCCTCTATTTGTATGATCTGTAAAAATTACAGCAATCCTACTATTATTATCCCTTCCCGTATTAGCAGGTGCAATCACTATACTTCTTACAGATCGAAATTTAAATACTGCCTTCTTCGATCCCGCTGGAGGTGGAGATCCAGTACTATATCAACATTTAT
MBPK_000016511	CCTTGCGTCTAATATTGCTCATGCAGGTCCCTCTGTAGATTTGGCAATTTTCTCTCTTCATCTTGCTGGAATTAGCTCTATCTTAGGAGCGTTAAACTTCATCACCACTATATTTAATATACGCGCTAAAGGATTACGCCTAGAACGTGTTCCCTTATTTGTCTGAGCAGTTAAAATCACTGCAATTCTCCTACTATTGTCTCTCCCTGTTCTAGCTGGAGCAATCACCATGCTTCTAACCGACCGAAACCTAAACACAGCATTTTTTGACCCGTCTGGCGGTGGCGACCCTGTACTTTTCCAACACCTTTTC
MBPK_000009716	TTTATCAAGAAATTTATCACATAGGGGACCCTCTGTAGATTTTGCTATTTTTTCATTACACTTAGCAGGAATTAGTTCAATTTTAGGAGCTATTAATTTTTTAATTACTTTTGCTAATATACGACCTTCCTCTATAACATTAGAAAAAAGTTCTTTATTTGTTTGATCTATTCAAATTACAGCAGTACTTTTATTATTATCCCTACCAGTTTTAGCAGGTGGTATTACAATATTATTAACTGATCGTAATATTAATACTAGATTTTTTGATCCTAAAGGAGGAGGAGATCCTTTACTTTACCAACATTTATTT
MBPK_000010097	CTGTCAAGAAATATTGCCCACGCTGGTCCATCCGTAGACCTAGCAATCTTTTCACTACACCTAGCAGGTGTCTCTTCCATTCTCGGCGCAATCAACTTTATTACCACGATATTTAACATACGCTGAGAAGGAATACGAGTAGAACGAATTCCCCTTTTTGTATGAGCAGTAGTTATTACAACAGTACTTCTCCTCCTTTCCCTACCAGTTCTAGCCGGAGCCCTTACCATGCTCCTAACAGACCGAAACCTAAATACAGCCTTCTTCGATGCAGCGGGAGGGGGTGACCCCATCCTTTACCAACACCTATTC
MBPK_000354553	CCTCTCAAGTAACCTAGCCCATGCCGGCCCCCCTGTTGACATAGCTATTTTCTCCCTTCACCTTGCTGGAGCCTCATCTATCCTGGGCTCCATTAACTTTATTACTACCGCCCTAAACATACGAACCAAAAAATACCGCTTAGAAAAAATCCCCCTATTCGTTTGAGCTGCCACAATTACTACAATTCTCCTTCTCCTCTCCCTACCCGTCCTAGCCGGAGTTATTACCATACTACTAACAGACCGGAATCTAAACACAACCTTCTTTGACCCTAACGGGGGGGGGGACCCAATTCTTTTCCAGCATCTATTC
MBPK_000326317	CCTCTCAAGTAATATTGCCCATGCTGGTCCCTCTGTTGATTTAGCAATCTTCTCCCTACATTTAGCAGGAATTTCCTCAATCCTTGGCTCAATCAATTTCATCTCCACAGCCTATAACATGCGCGGAAGAGGCATTGAGCCAGAAATAACCCCATTATTCGTTTGAGCTGCGATCATCACAACTATTCTCCTCCTCCTCTCCCTGCCCGTGCTCGCAGGAGCAATCACTATGCTCCTTACAGACCGCAACCTTAACACCTCTTTTTTTGACCCTTCCAGCGGAGGTGACCCCGTACTCTTCCAACACCTATT
MBPK_000387290	TCTTTCTAGTAATATAGCACACGCAGGACCTTCCGTAGATCTTGCAATTTTCTCTCTACACCTTGCAGGAACATCTTCAATTCTTGGTTCAATTAATTTTATTACTACAATTATCAATATACGCACAGAGGGATTACGACTAGAACGTGTTCCATTATTTGTTTGATCATTAAAAGTTACAACTATTCTATTACTATTATCTTTACCAGTATTAGCAGGAGCTATTACTATATTATTAACTGATCGAAATGTAAATACATCCTTCTTCGATCCTGCTGGGGGCGGAGATCCAGTTCTATTTCAACATCTTT
MBPK_000721735	CCTATCAAGAAATATCGCACACGCAGGGCCTTCTGTAGACCTGGCTATTTTCTCTCTTCATTTAGCCGGTATCTCATCAATTTTGGGCTCCATTAACTTTATAACTACCGTATTCAACATACGATGACACGGTATACGAACTGAACGAATGCCCTTATTTGTATGGGCTGTATTTATTACTACAGTTCTTCTACTTCTATCTCTCCCAGTTTTAGCAGGAGCACTCACCATGCTTCTCACAGACCGTAATCTAAACACAGCATTCTTTGACCCCGCAGGGGGAGGAGACCCTGTTCTTTACCAGCATTTAT
MBPK_001075890	CCTATCAAGAAATATCGCACACGCAGGGCCTTCTGTAGACCTGGCTATTTTCTCTCTTCATTTAGCCGGTATCTCATCAATTTTGGGATCCATTAATTTTATAACTACCGTATTCAACATACGATGACACGGTATACGAACTGAACGAATGCCCTTATTTGTATGGGCTGTATTTATTACTACAGTTCTTCTACTTCTATCTCTCCCAGTTTTAGCAGGAGCACTCACCATGCTTCTCACAGACCGTAATCTAAACACAGCATTCTTTGACCCCGCAGGAGGAGGAGATCCTGTTCTTTACCAGCATTTAT
MBPK_000377884	CTATCAAGAAATATCGCACACGCAGGGCCTTCTGTAGACCTGGCTATTTTCTCTCTTCATTTAGCCGGTATCTCATCAATTTTGGGATCCATTAATTTTATAACTACCGTATTCAACATACGATGACACGGTATACGAACTGAACGAATGCCCTTATTTGTATGGGCTGTATTTATTACTACAGTTCTTCTACTTCTATCTCTCCCAGTTTTAGCAGGAGCACTCACCATGCTTCTCACAGACCGTAATCTAAACACAGCATTCTTTGACCCCGCAGGAGGAGGAGATCCTGTTCTTTACCAGCATTTAT
MBPK_001686181	CTATCAAGAAATATCGCACACGCAGGGCCTTCTGTAGACCTGGCTATTTTCTCTCTTCATTTAGCCGGTATCTCATCAATTTTGGGCTCCATTAACTTTATAACTACCGTATTCAACATACGATGACACGGTATACGAACTGAACGAATGCCCTTATTTGTATGGGCTGTATTTATTACTACAGTTCTTCTACTTCTATCTCTCCCAGTTTTAGCAGGAGCACTCACCATGCTTCTCACAGACCGTAATCTAAACACAGCATTCTTTGACCCCGCAGGGGGAGGAGACCCTGTTCTTTACCAGCATTTAT
MBPK_000103215	CCTTTCAAGAAATATCGCCCATGCCGGCCCGTCCGTAGACTTAGCCATCTTTTCTCTCCATTTAGCCGGAGTTTCCTCAATTCTAGGCTCCATCAACTTTATTACCACAGTCTACAACTCCCGTTGAGATGGCCTATATATAGAGCGTATACCCTTATTTGCCTGAAGAGTAGTAATTACAACTGTCCTTCTTCTCCTTTCCCTCCCTGTATTAGCAGGAGCTTTAACCATGCTGTTAACAGACCGAAACCTAAACACAGCATTTTTCGACCCTGCTGGAGGAGGAGACCCCGTCCTTTATCAACACCTAT
MBPK_001707192	ACTGGCCAGCAATATAGCACATGCAGGCCCATCTGTAGATCTAGCAATTTTCTCCTTACATTTAGCCGGAACATCATCAATTTTAGGCTCAATTAACTTTATTACCACCATTATTAACATACGAACAACCGGACTTCGATTAGAGCGTGCTCCTCTATTCGTTTGATCCCTTAAAGTAACTACAATCCTCCTCCTTTTATCCCTCCCAGTATTAGCTGGAGCAATCACAATGCTACTAACAGACCGAAACCTAAACACCTCCTTTTTCGATCCTGCAGGAGGTGGGGACCCTGTACTATATCAGCACTTATTT
[truncated: 5,974 more rows]
