# Supplementary material for: Be positive: customized reference databases and new, local barcodes balance false taxonomic assignments in metabarcoding studies
Source: PeerJ. 2023 Jan 9;11:e14616. doi: 10.7717/peerj.14616 (PMC9835706; doi:10.7717/peerj.14616)
Supplement: Supplemental Information 4 [file peerj-11-14616-s004.csv]

taxon	taxID
Abylidae	316207
Acanthephyridae	2581047
Acanthochiasmidae	1127098
Acanthochitonidae	6653
Acanthogorgiidae	44188
Acanthometridae	85463
Acanthuridae	29146
Acarnidae	561729
Acartiidae	121147
Acervulinidae	2781583
Achnanthaceae	216726
Acidimicrobiaceae	84994
Acinetosporaceae	142642
Acipenseridae	7900
Acoetidae	55700
Acrochaetiaceae	31356
Acrocirridae	278013
Acrosymphytaceae	142495
Acteonidae	71511
Acteonoidea	71510
Actiniidae	42822
Actinommidae	414914
Actinomycetaceae	2049
Actinostolidae	86589
Adeonidae	558780
Adeonoidea	558779
Aegialoalaimidae	2044976
Aegidae	155681
Aegisthidae	610283
Aeolidiidae	195871
Aeolidioidea	71481
Aequoreidae	128126
Aeromonadaceae	84642
Aeteidae	271727
Aetideidae	201683
Agalmatidae	168757
Agathotanaidae	992995
Agelasidae	85771
Aglajidae	195876
Aglaopheniidae	308582
Agonidae	30972
Aiptasiidae	42823
Akanthophoreidae	1629958
Akeridae	71499
Alabaminidae	331060
Alacuppidae	2597106
Albuneidae	177214
Alcaligenaceae	506
Alcanivoracaceae	224372
Alcidae	28683
Alcyoniidae	40678
Alepocephalidae	134615
Aliciidae	163699
Alopiidae	7850
Alpheidae	29966
Alpheoidea	115581
Alteromonadaceae	72275
Amathinidae	2829362
Ameiridae	512263
Ammodytidae	84619
Ammotheidae	61893
Ampeliscidae	317518
Ampharetidae	6374
Amphidiniaceae	2922899
Amphidomataceae	1123714
Amphilochidae	371476
Amphilochidira	2692346
Amphilochoidea	2692358
Amphilothaceae	2219860
Amphinomidae	104701
Amphipleuraceae	265535
Amphiporidae	120982
Amphisoleniaceae	584885
Amphitretidae	168637
Amphiuridae	106738
Amphiuroidea	2785021
Amphoriscidae	73651
Ampithoidae	134540
Anabathridae	413184
Anadyomenaceae	222489
Anarhichadidae	8202
Anatidae	8830
Ancistrocheiridae	61683
Ancorabolidae	610285
Ancorinidae	77184
Andvakiidae	491810
Anguillidae	7934
Annectocymidae	646406
Anomalinidae	331038
Anomiidae	102289
Anomioidea	114960
Anoplostomatidae	308676
Antedonidae	35072
Anthothelidae	44179
Anthuridae	96830
Anticomidae	291244
Antipathidae	44169
Antroporidae	2795895
Aoridae	134544
Aoroidea	1732301
Aphroditidae	45664
Apistobranchidae	195213
Aplysiidae	6498
Aplysinidae	121475
Aplysioidea	216318
Apogonidae	83881
Apolemiidae	316168
Aporcelaimidae	211220
Aporrhaidae	387441
Apseudidae	116695
Apseudoidea	401274
Arachnactidae	1048509
Arbaciidae	31183
Archimonocelididae	44230
Architectonicidae	69687
Architectonicoidea	190188
Architeuthidae	34554
Arcidae	6553
Arcoidea	106221
Arcturidae	160637
Ardeidae	8899
Arenicolidae	42115
Argentinidae	170194
Argestidae	512264
Argonautidae	283088
Arhynchobatidae	117867
Arietellidae	883842
Aristeidae	111524
Aristiidae	1732361
Aristioidea	2692367
Arminidae	71478
Artemiidae	38009
Arthrocladiaceae	62314
Ascampbelliellidae	1925330
Ascidae	91336
Ascidiidae	30274
Ascorhynchidae	1126008
Aspidosiphonidae	91377
Assimineidae	55970
Astartidae	278202
Asteriidae	7600
Asterinidae	7592
Asterocheridae	298470
Asterolampraceae	941246
Astropectinidae	55649
Atelecyclidae	291371
Atherinidae	69128
Atlantidae	649145
Atollidae	293316
Attheyaceae	265577
Atylidae	371482
Augaptilidae	201673
Aulacanthidae	238791
Aulopidae	81361
Aurantimonadaceae	255475
Auriculaceae	1951969
Axiidae	397928
Axinellidae	45118
Axonolaimidae	320094
Axonolaimoidea	320100
Bacillaceae	186817
Bacillariaceae	33852
Bacteriovoracaceae	263369
Bacteroidaceae	815
Baeriidae	667383
Bairdiidae	84298
Bairdioidea	84320
Balaenopteridae	9765
Balanidae	37806
Balanoidea	2899671
Balistidae	31024
Bangiaceae	31345
Barleeiidae	1260512
Bathycrinidae	228676
Batillipedidae	335724
Batrachoididae	8065
Beaniidae	300487
Bellerocheaceae	210442
Belonidae	94935
Benthesicymidae	111525
Benthimermithidae	1144940
Berkeleyaceae	1003034
Beroidae	37539
Biddulphiaceae	210445
Biemnidae	1779171
Bifidobacteriaceae	31953
Bitectiporidae	97280
Blenniidae	56718
Bodotriidae	94525
Bogidiellidae	556223
Bolbocoleonaceae	2682556
Bolinopsidae	51105
Bolivinidae	46101
Boloceroididae	51819
Bonelliidae	47116
Bonnemaisoniaceae	31365
Bopyridae	155698
Boreohydridae	576754
Borsoniidae	6489
Bothidae	8253
Botrucnidiferidae	1938925
Bougainvilliidae	168713
Braarudosphaeraceae	373044
Brachidiniaceae	1003173
Brachioteuthidae	61756
Brachyscelidae	472032
Bradyrhizobiaceae	41294
Bramidae	215350
Branchiostomatidae	7736
Bregmacerotidae	30757
Brevibacteriaceae	85019
Brisingidae	105865
Brissidae	41319
Bryocryptellidae	769008
Bryopsidaceae	3127
Bubaridae	942712
Buccinidae	37796
Buccinoidea	216303
Bugulidae	10210
Buguloidea	193209
Buliminellidae	379343
Buliminidae	145762
Bullidae	114736
Bulloidea	216311
Bursidae	74048
Byrsophlebidae	84151
Bythitidae	181401
Bythocytheridae	182506
Caecidae	761540
Calanidae	6835
Calappidae	6797
Calappoidea	761931
Calcidiscaceae	418931
Caligidae	72034
Callanthiidae	270592
Callianassidae	177236
Callionymidae	30908
Calliopiidae	371433
Calliopioidea	1732311
Calliostomatidae	648666
Callipallenidae	61896
Callistoplacidae	291873
Callithamniaceae	2778801
Callochitonidae	291863
Calloporidae	97237
Calloporoidea	193208
Callyspongiidae	178536
Calmidae	2136170
Calosiphoniaceae	173469
Calthropellidae	77177
Calviriidae	993655
Calyptraeidae	52627
Calyptraeoidea	52626
Calyptrosphaeraceae	284803
Camacolaimidae	2044977
Camacolaimoidea	2044983
Campanulariidae	27800
Campydoroidea	211213
Cancellariidae	55860
Cancridae	6753
Cancrisidae	2448415
Cancroidea	29964
Candaciidae	207962
Candeinidae	391242
Candidae	97286
Cannobotryidae	2506352
Canthocamptidae	298464
Canuellidae	162083
Capitellidae	51292
Caprellidae	244427
Caprellidira	116674
Caprelloidea	116670
Caproidae	31098
Capsalidae	66919
Capulidae	211734
Capuloidea	216295
Carangidae	8157
Carapidae	94930
Carcharhinidae	7805
Carcinidae	1343471
Carcinonemertidae	187612
Cardiidae	55708
Cardioidea	105710
Carditidae	52614
Carditoidea	114928
Carinariidae	500092
Carnobacteriaceae	186828
Carybdeidae	6139
Caryophylliidae	46746
Cassidae	219137
Cassidulinidae	203408
Cassiopeidae	37536
Catapsydracidae	1495884
Catenulaceae	59795
Caulacanthaceae	38384
Caulerpaceae	35432
Caulobacteraceae	76892
Cavoliniidae	216329
Cellariidae	97240
Cellarioidea	193232
Celleporidae	97247
Celleporoidea	193247
Cellulomonadaceae	85016
Centriscidae	206122
Centroderidae	549185
Centrolophidae	163122
Centropagidae	136181
Centrophoridae	117924
Cepheidae	323335
Cepolidae	270595
Ceramiaceae	31377
Ceramonematidae	331559
Ceratiaceae	39451
Ceratocoryaceae	66798
Cerianthidae	37513
Cerithiidae	69701
Cerithioidea	69597
Cerithiopsidae	69535
Cestidae	27920
Chaetasteridae	478275
Chaetocerotaceae	49236
Chaetodermatidae	53689
Chaetodontidae	30828
Chaetophoraceae	33093
Chaetopleuridae	57877
Chaetopteridae	6378
Chalinidae	6056
Chamidae	61350
Chamoidea	120378
Champiaceae	31497
Charadriidae	8907
Chattonellaceae	658124
Cheilodactylidae	76917
Cheirocratidae	1732312
Chelonibiidae	2899677
Cheloniidae	8465
Chelonioidea	27791
Chilostomellidae	212508
Chimaeridae	7869
Chiridotidae	36319
Chiroteuthidae	61694
Chitinophagaceae	563835
Chitonidae	39684
Chlamydomonadaceae	3051
Chlopsidae	118146
Chlorellaceae	35461
Chlorobiaceae	191412
Chlorodendraceae	35429
Chlorophthalmidae	68511
Chondrillidae	129258
Chondropsidae	491774
Chordariaceae	66220
Chorizoporidae	1072065
Chromadoridae	73931
Chromadoroidea	2301099
Chromatiaceae	1046
Chromodorididae	71294
Chrysochromulinaceae	1136790
Chrysopetalidae	115831
Chrysosphaeraceae	98653
Chtenopterygidae	61697
Chthamalidae	37897
Chthamaloidea	2899672
Cibicididae	212496
Cicerinidae	297398
Cidaridae	7630
Cimidae	699220
Cingulopsidae	1273264
Cingulopsoidea	1273263
Cionidae	7717
Cirolanidae	96838
Cirratulidae	46590
Cirrholoveniidae	500011
Citharidae	30943
Cladocorynidae	264069
Cladonematidae	123097
Cladophoraceae	35436
Cladopyxidaceae	1129411
Cladorhizidae	68559
Cladostephaceae	74469
Clathrinidae	45127
Clathurellidae	1077931
Clausidiidae	1109338
Clausocalanidae	148994
Clausophyidae	316198
Clavagellidae	228458
Clavelinidae	159415
Clavulariidae	86519
Cletodidae	162079
Climacospheniaceae	449128
Clinidae	57768
Clionaidae	76784
Clionidae	71514
Clostridiaceae	31979
Clupeidae	55118
Cobitidae	7982
Coccodiscidae	299202
Coccolithaceae	418933
Cocconeidaceae	216714
Cocculinidae	69561
Codiaceae	3131
Codonellidae	180938
Codonellopsidae	211020
Coelodendridae	238787
Coelosphaeridae	283421
Colaconemataceae	658649
Colatooeciidae	2865348
Colepidae	6002
Colidae	2899604
Colloniidae	1756887
Collozoidae	413936
Colomastigidae	371485
Colomastigoidea	2692375
Colossendeidae	61972
Colubrariidae	2831796
Columbellidae	74056
Colwelliaceae	267889
Comamonadaceae	80864
Comatulidae	106121
Comesomatidae	129877
Condylanthidae	1742633
Conexibacteraceae	320583
Congridae	7941
Conoidea	37797
Convolutidae	31268
Coralliidae	44185
Corallimorphidae	44296
Corallinaceae	31396
Corallistidae	73792
Corbulidae	52623
Corellidae	71175
Corethraceae	49241
Coriobacteriaceae	84107
Cornulariidae	723795
Coronarctidae	1785946
Coronulidae	37895
Corophiidae	371451
Corophiidira	1732207
Corophioidea	82098
Corycaeidae	749182
Corymorphidae	264056
Corynebacteriaceae	1653
Corynidae	6077
Coryphaenidae	27766
Coryphellidae	2059233
Corystidae	331393
Corystoidea	1343474
Coscinodiscaceae	38747
Cossuridae	273013
Costellariidae	604279
Cottidae	8092
Crambeidae	283433
Cranchiidae	34560
Crangonidae	98081
Crangonoidea	115585
Craniidae	33499
Cranioidea	115368
Crassatelloidea	278203
Crellidae	252959
Creseidae	356495
Cressidae	1732323
Cribrilinidae	97250
Cribrilinoidea	193236
Crisiidae	97266
Cruoriaceae	257559
Cryomorphaceae	246874
Cryptocelidae	1641607
Cryptosulidae	558762
Ctenochelidae	464347
Cucumariidae	36325
Cuninidae	168730
Cupuladriidae	97254
Cushmanideidae	182586
Cuspidariidae	61328
Cutleriaceae	74473
Cyaneidae	27802
Cyatholaimidae	73920
Cyclobacteriaceae	563798
Cyclopoida incertae sedis	298461
Cyclopteridae	8101
Cycloteuthidae	61688
Cylichnidae	216315
Cylichnoidea	2597112
Cylindroleberididae	178857
Cymatiidae	2483521
Cymatosiraceae	49244
Cymbellaceae	216743
Cymbuliidae	649108
Cymodoceaceae	25926
Cymothoidae	142082
Cynoglossidae	30947
Cypraeidae	69557
Cypraeoidea	69556
Cypridinidae	6672
Cypridinoidea	84323
Cypridoidea	84329
Cyprinidae	7953
Cyprinodontidae	8076
Cyproideidae	-32076
Cyrenoidea	1176408
Cyrtostrombidiidae	1537142
Cystiscidae	2802831
Cystobacter	42
Cystocloniaceae	31412
Cytaeididae	413643
Cytherellidae	116577
Cytheridae	182575
Cytherideidae	163706
Cytheroidea	182511
Cytheruridae	182548
Cytophagaceae	89373
Cyttarocylididae	1176357
Dactylopteridae	94922
Dactylopusiidae	512260
Dajidae	330541
Dakuidae	996760
Dalatiidae	117914
Darcythompsoniidae	610291
Darwinellidae	119425
Dasyaceae	35164
Dasyatidae	30469
Dasycladaceae	3135
Delesseriaceae	31386
Delphinidae	9726
Dendrodorididae	71304
Dendronotidae	71300
Dendrophylliidae	44299
Dentaliidae	39426
Derbesiaceae	33105
Dermabacteraceae	85020
Dermochelyidae	27792
Desmacellidae	283985
Desmacididae	698787
Desmarestiaceae	31338
Desmidiaceae	31314
Desmodoridae	74795
Desmodoroidea	2301103
Desmopteridae	749189
Desmoscolecidae	130200
Desmoscolecoidea	2301106
Desmosomatidae	263155
Desulfobacteraceae	213119
Desulfobulbaceae	213121
Desulfohalobiaceae	213117
Desulfovibrionaceae	194924
Desulfurellaceae	117942
Desulfuromonadaceae	213421
Dexaminidae	1352100
Dexaminoidea	2692369
Diadematidae	31173
Diaixidae	883841
Diaphanidae	71507
Diastylidae	27413
Diazonidae	641105
Dictyocystidae	513213
Dictyodendrillidae	283990
Dictyonellidae	85793
Dictyotaceae	2874
Didemnidae	107393
Didiniidae	197898
Dietziaceae	85029
Dinobryaceae	704141
Dinopontiidae	298480
Diogenidae	6749
Diphyidae	168754
Diploneidaceae	1003044
Diplopeltidae	862436
Diplopeltoididae	1881572
Discodorididae	6515
Discoidae	2057001
Discorbidae	69036
Discorbinellidae	1659693
Dogielinotidae	932764
Dolichomacrostomidae	683719
Doliolidae	76839
Donacidae	40128
Dorididae	146272
Dorippidae	255308
Dorippoidea	255306
Dorvilleidae	160440
Dorylaimidae	211262
Draconematidae	616676
Dreissenidae	45950
Drepanophoridae	1071744
Drilliidae	439585
Dromiidae	6784
Dromioidea	6783
Drymonematidae	944563
Dumontiaceae	31415
Dussumieriidae	365061
Dysideidae	190525
Echeneidae	173245
Echinasteridae	60576
Echinidae	7676
Echinoderidae	327033
Echinorhinidae	7832
Echiuridae	41799
Ectinosomatidae	298467
Ectocarpaceae	2878
Ectothiorhodospiraceae	72276
Edwardsiidae	45349
Eggerellidae	203423
Eirenidae	48402
Electridae	97257
Eleotridae	86197
Ellipsolagenidae	2792231
Ellisellidae	86559
Ellisinidae	2781942
Ellobiidae	69683
Ellobioidea	145629
Elphidiidae	29186
Elpidiidae	864676
Enchelidiidae	129850
Endeidae	61900
Engraulidae	43062
Enoplidae	57290
Enoploidea	319996
Enoplometopidae	288644
Enoploteuthidae	6623
Entalinidae	203156
Enterobacteriaceae	543
Enterococcaceae	81852
Enteropneusta incertae sedis	857047
Entomoneidaceae	186041
Epialtidae	516942
Epigonidae	223796
Epimeriidae	176909
Epiplocylididae	1236001
Epistomariidae	1696166
Epistominidae	1659753
Epitoniidae	69584
Epitonioidea	1502618
Epizoanthidae	333135
Epsilonematidae	459070
Eratoidae	221408
Erebonasteridae	2586198
Eriopisidae	2607388
Eriphiidae	108326
Eriphioidea	652082
Erythrobacteraceae	335929
Erythrotrichiaceae	240428
Escharinidae	560995
Esocidae	8008
Esperiopsidae	72179
Ethusidae	547252
Etmopteridae	117921
Eubacteriaceae	186806
Eucalanidae	121137
Euchaetidae	117959
Eucopiidae	314075
Eucytheridae	182512
Eudendriidae	168736
Euglenaceae	1131320
Eulepethidae	1210442
Eulimidae	69595
Eunicidae	104737
Eunotiaceae	196636
Euphausiidae	6817
Euphrosinidae	394753
Euplectellidae	472140
Euryleptidae	107734
Euryplacidae	576849
Eusiridae	181110
Eusiridira	2692347
Evermannellidae	172143
Exechonellidae	2865296
Exochellidae	1072069
Exocoetidae	76072
Fabriciidae	1002757
Facelinidae	929463
Farreidae	98041
Fasciolariidae	6486
Faucheaceae	81601
Fauveliopsidae	104716
Fenestrulinidae	2865580
Fibulariidae	337424
Fionidae	1287636
Fissurellidae	54986
Fissurelloidea	216278
Fistulariidae	206152
Flabellidae	91455
Flabelligeridae	279648
Flabellinidae	71483
Flabellinopsidae	2483390
Flammeovirgaceae	200667
Flavobacteriaceae	49546
Flustridae	478206
Flustroidea	1962291
Foettingeriidae	524892
Forskaliidae	42761
Foveolariidae	2780266
Fragilariaceae	33856
Fritillariidae	2507558
Frondiporidae	646319
Frontoniidae	340079
Fucaceae	3010
Funiculinidae	68566
Furcellariaceae	28018
Fusobacteriaceae	203492
Fustiariidae	203153
Gadidae	8045
Gadilidae	39429
Galatheidae	136690
Galatheoidea	115588
Galaxauraceae	73096
Galeommatidae	52932
Galeommatoidea	106228
Gammaridae	36939
Gammaroidea	44329
Gasterosteidae	69291
Gastrochaenidae	114949
Gastrochaenoidea	114941
Gastropteridae	259627
Gavelinellidae	1659683
Gaviidae	30412
Gelidiaceae	2808
Gelidiellaceae	2026930
Geobacteraceae	213422
Geodermatophilaceae	85030
Geodiidae	6045
Geryonidae	6775
Geryoniidae	37522
Gigantoporidae	2780296
Gigartinaceae	29217
Glabratellidae	69037
Glandulinidae	218545
Glaucostegidae	2800422
Glenodiniopsidaceae	1075831
Globigerinidae	45998
Globigerinitidae	2517323
Globorotaliidae	51037
Glossidae	62874
Glossoidea	106229
Glyceridae	39821
Glycymerididae	52935
Gnathiidae	116696
Gnathophausiidae	2283581
Gnathorhynchidae	1525122
Gnosonesimidae	1468262
Gobiesocidae	63826
Gobiidae	8220
Golfingiidae	6434
Goneplacidae	486104
Goneplacoidea	486103
Goniadidae	221999
Goniasteridae	106737
Goniodomataceae	1129376
Goniodorididae	71286
Gonostomatidae	2025516
Gonyaulacaceae	33834
Gordoniaceae	85026
Gorgoniidae	37506
Gorgonocephalidae	105882
Gracilariaceae	31469
Grantiidae	73655
Grapsidae	39556
Grapsoidea	29962
Gryphaeidae	112200
Guembelitriidae	478573
Guyniidae	130064
Gymnodiniaceae	66801
Gymnuridae	86359
Hadzioidea	936400
Haemulidae	30840
Hahellaceae	224379
Halacaridae	94797
Halcampoididae	132412
Halechiniscidae	286673
Haleciidae	308586
Haliangiaceae	224464
Halichondriidae	6060
Halicreatidae	168740
Halimedaceae	379500
Haliotidae	6451
Haliotoidea	216276
Haliplectidae	288541
Halisarcidae	253170
Haloclavidae	86592
Halocyprididae	178838
Halomonadaceae	28256
Halopterididae	308575
Halosauridae	143897
Halosphaeriaceae	42310
Halothiobacillaceae	255526
Halymeniaceae	31453
Hamacanthidae	283986
Haminoeidae	114747
Hamondiidae	610293
Hanleyidae	291850
Hantkeninidae	69031
Hapalidiaceae	227970
Harpacticidae	512265
Harpidae	553751
Harrimaniidae	10221
Hauerinidae	218541
Haustorioidea	2692365
Hebellidae	308664
Helicobacteraceae	72293
Helicosphaeraceae	418968
Heliopeltaceae	216787
Hemiasterellidae	283520
Hemiaulaceae	49250
Hemicytheridae	182592
Hemidiniaceae	261835
Hemidiscaceae	49229
Hemiramphidae	88694
Hesionidae	115834
Heterenchelyidae	556143
Heterocapsaceae	66802
Heterodiniaceae	1214249
Heteropiidae	196272
Heterorhabdidae	201610
Heteroxyidae	942713
Hexabranchidae	190922
Hexanchidae	7855
Hiatellidae	61359
Hiatelloidea	105708
Hildenbrandiaceae	31478
Hippolytidae	98089
Hipponicidae	211737
Hipponicoidea	211825
Hippopodiidae	168743
Hippopodinidae	991071
Hippothoidae	97246
Hippothooidea	193238
Histioteuthidae	34557
Hofsteniidae	442649
Holocentridae	47697
Holognathidae	155688
Holothuriidae	7683
Holozoidae	-33607
Homolidae	116712
Homolodromiidae	116710
Homoloidea	116711
Horaiclavidae	1340155
Hormathiidae	42824
Horneridae	646321
Hyalidae	199478
Hyalodiscaceae	265573
Hydractiniidae	6094
Hydrobatidae	85545
Hydrobiidae	55731
Hydrocharitaceae	26319
Hydrodictyaceae	3103
Hydrogenimonaceae	292630
Hyellaceae	1890500
Hymedesmiidae	252956
Hymenomonadaceae	418935
Hymerhabdiidae	1779169
Hyperiidae	294118
Hyphomicrobiaceae	45401
Hyphomonadaceae	69657
Ianthellidae	252952
Idiomarinaceae	267893
Idoteidae	82764
Idyanthidae	1817432
Inachidae	516941
Intrasporangiaceae	85021
Ionidae	1458139
Iphimediidae	178010
Iphimedioidea	2692359
Ipnopidae	172118
Iravadiidae	1260509
Irciniidae	275430
Ironidae	211204
Ironoidea	211203
Isaeidae	371473
Ischnochitonidae	27822
Ischnomesidae	263181
Ischyroceridae	371444
Isididae	44204
Isochrysidaceae	418951
Isodiametridae	504437
Istiophoridae	27768
Janiridae	96849
Janiroidea	525156
Janolidae	2773498
Kallymeniaceae	31430
Kamakidae	-32104
Kareniaceae	1003176
Katablepharidaceae	339961
Kelliellidae	1411955
Kineosporiaceae	83778
Kirchenpaueriidae	308592
Kofoidiniaceae	763928
Koinocystididae	1525124
Kophobelemnidae	361151
Kraussinidae	33473
Kraussinoidea	115395
Krithidae	182583
Krohnittidae	366400
Kryptoperidiniaceae	2137591
Labridae	8247
Lacernidae	2780257
Lacrymariidae	375590
Lactobacillaceae	33958
Lafoeidae	308660
Laminariaceae	33636
Lampeidae	1403708
Lampropidae	76493
Lanceoporidae	300492
Laodiceidae	168747
Laomediidae	177243
Laophontidae	610295
Laridae	8910
Lasaeidae	41671
Latreilliidae	116713
Latrunculiidae	81541
Lauderiaceae	49253
Lauratonematidae	2059210
Leegaardiellidae	1924999
Leiognathidae	30846
Lentisphaeraceae	566277
Lepadidae	38010
Lepadoidea	2899719
Lepechinellidae	1732339
Lepetellidae	216096
Lepraliellidae	97243
Leptanthuridae	525103
Leptocheliidae	764966
Leptochitonidae	291856
Leptocylindraceae	163514
Leptocytheridae	182562
Leptolaimidae	459104
Leptoplanidae	31248
Leptosomatidae	664464
Lernaeopodidae	298494
Lestrigonidae	472071
Lethrinidae	30848
Leucaltidae	196262
Leucascidae	269041
Leucettidae	81544
Leuconidae	55657
Leucopsacidae	472148
Leucosiidae	6800
Leucosioidea	6796
Leucosoleniidae	257001
Leucotheidae	140475
Leucothoidae	371467
Leucothoidea	2692360
Liagoraceae	31484
Lichenoporidae	121001
Lichinaceae	157478
Licmophoraceae	210596
Ligiidae	96854
Liljeborgiidae	317514
Liljeborgioidea	2692362
Limacinidae	220645
Limacinoidea	216328
Limapontiidae	71495
Limidae	102301
Limifossoridae	52920
Limnoriidae	161571
Lineidae	6222
Linhomoeidae	319958
Liparidae	183715
Litheliidae	366599
Lithodesmiaceae	49247
Lithophyllaceae	2705745
Littorinidae	31212
Littorinoidea	69679
Lobotidae	30849
Loliginidae	6615
Lomentariaceae	31498
Longipediidae	610300
Longosomatidae	1761470
Lopadorrhynchidae	758488
Lophiidae	8071
Lophogastridae	116664
Lophotidae	81371
Lotidae	81641
Lottiidae	69676
Lottioidea	216260
Louriniidae	610301
Loveniidae	41318
Loxoconchidae	182557
Loxosomatidae	231594
Lubbockiidae	450129
Lucicutiidae	544708
Luciferidae	111523
Lucinidae	42655
Lucinoidea	106230
Luidiidae	60582
Lumbrineridae	104719
Luridae	39221
Lutjanidae	30850
Luvaridae	30887
Lycaeidae	472074
Lyonsiidae	120440
Lyrellaceae	216723
Lysianassidae	134545
Lysianassoidea	44330
Lysiosquilloidea	77691
Macrocyprididae	182499
Macrocypridoidea	182498
Macrouridae	30761
Mactridae	6581
Mactroidea	106231
Maeridae	1394511
Magapiidae	1612406
Magelonidae	46596
Majidae	6805
Majoidea	6804
Malagazziidae	308595
Maldanidae	61845
Malletiidae	297443
Mamiellaceae	41873
Mangeliidae	1340153
Margarettidae	1072072
Margaritidae	1955487
Marginellidae	2510244
Marginellonidae	2802921
Mastigiidae	493929
Mastogloiaceae	2045115
Mecynostomidae	188039
Medusettidae	332297
Megalopidae	7930
Megaluropidae	190430
Megathyrididae	120985
Megathyridoidea	115402
Melanopsidae	54127
Melinnidae	2784885
Melithaeidae	86552
Melitidae	190426
Melosiraceae	35123
Melphidippidae	371419
Membraniporidae	192924
Membraniporoidea	193206
Merismopediaceae	1890428
Merliidae	1325617
Merlucciidae	8061
Merulinidae	46736
Mesodiniidae	283645
Metacylididae	181649
Methylobacteriaceae	119045
Methylococcaceae	403
Metidae	94027
Metopidae	37952
Metridiidae	37511
Metridinidae	122094
Microbacteriaceae	85023
Microcionidae	27926
Micrococcaceae	1268
Microcotylidae	54584
Microcystaceae	1890449
Microdajidae	1382596
Microlaimidae	293848
Micromonosporaceae	28056
Microphthalmidae	2859447
Microporellidae	97272
Microporidae	1072070
Microporoidea	193210
Microprotopidae	1732322
Microscaphidiidae	2555804
Microstomatidae	170197
Microstomidae	52055
Mimosellidae	991066
Minchinellidae	284004
Miraciidae	324870
Mithracidae	553065
Mitridae	69649
Mitrocomidae	36081
Moerisiidae	168751
Molgulidae	27573
Molidae	31029
Molpadiidae	566286
Monacanthidae	143346
Monhysteridae	120165
Monocelididae	44215
Monodopsidaceae	425072
Monoporellidae	2780358
Monoposthiidae	129894
Monstrillidae	389308
Moraxellaceae	468
Moridae	30759
Moritellaceae	267891
Mormonillidae	2030959
Moronidae	42148
Mugilidae	8189
Mullidae	30854
Munididae	1124584
Munidopsidae	2653955
Munnidae	525166
Munnopsidae	192514
Muraenesocidae	7944
Muraenidae	46660
Muraenolepididae	30760
Murchisonellidae	699237
Murchisonelloidea	2052534
Muricidae	39476
Muricoidea	39475
Mycalidae	86014
Mycobacteriaceae	1762
Mycoplasmataceae	2092
Myctophidae	68515
Myidae	6602
Myliobatidae	1158979
Myoidea	6601
Myriaporidae	475379
Myriopathidae	639603
Myriotrochidae	1902920
Mysidae	79901
Mysticeti	9761
Mytilidae	6547
Mytiloidea	106220
Myxillidae	118318
Myxinidae	7762
Myxococcaceae	31
Myzostomatidae	2081646
Naididae	2109251
Nannastacidae	94566
Nannocystaceae	224463
Nannosquillidae	85301
Nassariidae	6483
Naticidae	208830
Naticoidea	208829
Nausithoidae	168760
Nautiliaceae	224467
Nautilidae	34571
Naviculaceae	67474
Nebaliidae	58365
Neilonellidae	129182
Nemaliaceae	2778587
Nemastomataceae	173458
Nematocarcinidae	98094
Nematocarcinoidea	115576
Nemertodermatidae	52051
Nemichthyidae	118167
Nemipteridae	30857
Neocentrophyidae	1215725
Neoleptonidae	1886397
Neosebastidae	274689
Neotonchidae	2044971
Nephropidae	6704
Nephropoidea	37849
Nephtyidae	36119
Nereididae	39820
Neritidae	52926
Neritoidea	216272
Nettastomatidae	118175
Niaceae	155000
Niphatidae	178475
Nitrosomonadaceae	206379
Nitrospinaceae	407032
Nitrospiraceae	189779
Nocardiaceae	85025
Nocardioidaceae	85015
Nocardiopsaceae	83676
Noctilucaceae	66804
Nodosariidae	331042
Noelaerhabdaceae	418966
Noetiidae	120458
Nolellidae	1087307
Nomeidae	215399
Nonionidae	191122
Normanellidae	610303
Nostocaceae	1162
Notacanthidae	55111
Notoplanidae	1641604
Nuculanidae	61335
Nuculidae	47127
Oceaniidae	367915
Oceanospirillaceae	135620
Octopodidae	6647
Octopoteuthidae	61732
Oculinidae	46741
Ocythoidae	985687
Odontaspididae	7802
Odontasteridae	315489
Odontoceti	9722
Odontophora	320113
Oedicerotidae	181113
Oedicerotoidea	2692364
Oenonidae	65492
Oerstediidae	187598
Oikopleuridae	41302
Oithonidae	136189
Olindiidae	128125
Omalogyridae	190185
Omalogyroidea	190184
Ommastrephidae	6626
Omosudidae	88651
Oncaeidae	349673
Onchidorididae	71283
Oncholaimidae	73927
Oncholaimoidea	320000
Onuphidae	169110
Onychocellidae	300513
Onychoteuthidae	34565
Oocystaceae	3070
Opalinopsidae	1825901
Opheliidae	36122
Ophiacanthidae	133741
Ophiactidae	41169
Ophiactoidea	2785022
Ophichthidae	54912
Ophidiasteridae	60561
Ophiocomidae	7621
Ophiodermatidae	133737
Ophiomyxidae	55626
Ophiotrichidae	742520
Ophiuridae	35054
Ophthalmidiidae	998813
Opisidae	1732370
Opisthoteuthidae	102658
Opitutaceae	134623
Oplophoroidea	115573
Orbiniidae	46603
Orbitestellidae	453436
Oregoniidae	553066
Oscarellidae	2599947
Oscillatoriaceae	1892254
Ostreidae	6563
Ostreoidea	98302
Ostreopsidaceae	58154
Otoplanidae	39228
Ototyphlonemertidae	187727
Oulastreidae	2653791
Ovulidae	217754
Oweniidae	39832
Oxycephalidae	472039
Oxynoidae	382440
Oxynooidea	158023
Oxynotidae	117915
Oxyphysaceae	447212
Oxyrrhinaceae	174810
Oxystominidae	211194
Oxytoxaceae	240356
Pachastrellidae	77187
Paenibacillaceae	186822
Paguridae	6745
Paguroidea	6744
Pakynidae	2707704
Palaemonidae	6695
Palaemonoidea	115580
Palicidae	84651
Palicoidea	1293060
Palinuridae	6731
Palmophyllaceae	2201466
Pandalidae	6701
Pandaloidea	115583
Pandaridae	348845
Pandeidae	27799
Pandoridae	120445
Pandoroidea	155768
Panopeidae	108099
Paracalanidae	163470
Paradoxostomatidae	182539
Paralacydoniidae	394764
Paralcyoniidae	361021
Paralepididae	172138
Paraliaceae	1529371
Paramesochridae	610306
Paramicrolaimidae	2044974
Paranthuridae	161574
Paraonidae	251440
Paraphronimidae	472045
Parapseudidae	764965
Parasquilloidea	870582
Parastenheliidae	512262
Parastenocarididae	610307
Paratanaidae	117988
Paratanaoidea	117987
Paratanaoidea incertae sedis	992990
Parazoanthidae	44928
Pardaliscidae	1732345
Parechinidae	2785019
Parthenopidae	6809
Parthenopoidea	6808
Pasiphaeidae	98097
Pasiphaeoidea	115572
Pasteurellaceae	712
Patellidae	6462
Patellinidae	1051634
Patelloidea	146277
Pavlovaceae	418969
Pectinariidae	104750
Pectinidae	6566
Pectinodontidae	2507595
Pectinoidea	106219
Pedicellinidae	43121
Pelagiidae	6146
Peltidiidae	512259
Peltogastridae	399076
Pempheridae	30859
Penaeidae	6685
Penaeoidea	111520
Peneroplidae	46135
Pennariidae	264066
Pennatulidae	86579
Pennellidae	298502
Peptostreptococcaceae	186804
Peraclidae	649146
Percidae	8165
Peridiniaceae	66803
Periphyllidae	499998
Peristediidae	178231
Perkinsidae	27999
Perophoridae	111866
Petraliidae	2780283
Petrobionidae	68576
Petromyzontidae	7746
Petrosiidae	68562
Peyssonneliaceae	173455
Pfiesteriaceae	403651
Phaennidae	883843
Phaeocystaceae	418920
Phaeodactylaceae	38749
Phaeophilaceae	262507
Phalacrocoracidae	9206
Phanodermatidae	331546
Pharidae	114957
Phascolosomatidae	41795
Phasianellidae	1756886
Phialellidae	662023
Phidoloporidae	97275
Philinidae	71503
Philinoidea	71502
Philomedidae	84324
Phloeodictyidae	283401
Phocidae	9709
Phocoenidae	9740
Pholadidae	52914
Pholadoidea	61346
Phoronidae	2899602
Phosichthyidae	210573
Photidae	1732295
Photoidea	1732212
Phoxichilidiidae	88311
Phoxocephalidae	317541
Phronimidae	314081
Phronimoidea	116681
Phrosinidae	371518
Phycidae	163113
Phyllariaceae	130732
Phyllidiidae	71377
Phyllidioidea	797264
Phylliroidae	1903123
Phyllobacteriaceae	69277
Phyllodocidae	195257
Phyllophoraceae	28021
Phyllophoridae	42389
Phymanthidae	396349
Physaliidae	168773
Physeteridae	9750
Physophoridae	168777
Pilargidae	115837
Pilumnidae	483405
Pilumnoidea	652086
Pinnidae	44599
Pinnoidea	102311
Pinnotheridae	84654
Pinnotheroidea	116715
Pinnulariaceae	216735
Pisaniidae	2491110
Piscicolidae	60930
Piscirickettsiaceae	135616
Placospongiidae	194327
Plagiacanthidae	1054398
Plagioeciidae	98851
Plagiogrammaceae	232509
Plagiostomidae	79797
Plagiotropidaceae	555842
Plagusiidae	106817
Plakinidae	81001
Plakobranchidae	71492
Planaxidae	146725
Planctomycetaceae	126
Planoceridae	6166
Planococcaceae	186818
Planorbulinidae	203403
Planulinidae	203413
Platidiidae	67885
Platycephalidae	30987
Platyscelidae	472196
Platysceloidea	116683
Platytroctidae	170200
Plectidae	114910
Pleurobrachiidae	86008
Pleurobranchaeidae	2783465
Pleurobranchidae	71291
Pleurochloridaceae	195996
Pleuronectidae	8256
Pleurosigmataceae	197751
Pleurostomellidae	1696526
Plexauridae	44191
Plocamiaceae	31450
Plotosidae	30997
Plumulariidae	308572
Pneumodermatidae	216330
Pocilloporidae	46729
Podicipedidae	30448
Podoceridae	371457
Podonidae	141398
Podophryidae	1974333
Podospongiidae	283429
Poecilochaetidae	273024
Polybiidae	1343473
Polyceridae	71317
Polyceroidea	1113475
Polychelidae	125909
Polycitoridae	260822
Polyclinidae	201955
Polycopidae	178862
Polycystididae	39194
Polygordiidae	188465
Polykrikaceae	258029
Polymastiidae	283512
Polymorphidae	60522
Polynoidae	46593
Polyphysaceae	285966
Polyprionidae	112726
Pomacentridae	30863
Pomatomidae	30864
Pontarachnidae	322639
Pontellidae	163235
Pontocyprididae	182495
Pontocypridoidea	182493
Pontoeciellidae	298505
Pontogeneiidae	1109126
Pontoporeiidae	315604
Pontosphaeraceae	418939
Poraniidae	55645
Porcellanidae	84660
Porcellidiidae	610309
Poromyidae	102402
Poromyoidea	105694
Porpitidae	168781
Portunidae	6757
Portunoidea	6774
Posidoniaceae	55435
Potamididae	6470
Prayidae	154960
Priacanthidae	30865
Priapulidae	37891
Primnoidae	44164
Proboscidactylidae	323324
Procellariidae	30451
Processidae	342620
Processoidea	115582
Prochaetodermatidae	256142
Promesostomidae	166252
Propeamussiidae	186465
Propionibacteriaceae	31957
Proporidae	442654
Prorocentraceae	2943
Proschkiniaceae	2562728
Prosthiostomidae	983669
Protodrilidae	47109
Protoperidiniaceae	261838
Protoptilidae	86573
Prymnesiaceae	418967
Psammobiidae	61354
Psammocytheridae	1112824
Psammodrilidae	1649658
Psammosphaeridae	2079175
Pseudoalteromonadaceae	267888
Pseudocerotidae	31259
Pseudochromidae	30866
Pseudococculinidae	69672
Pseudocumatidae	94587
Pseudodiaptomidae	163474
Pseudodistomidae	282279
Pseudogaudryinidae	203425
Pseudomonadaceae	135621
Pseudonocardiaceae	2070
Pseudoparrellidae	325269
Pseudostomidae	86118
Pseudotachidiidae	610310
Psolidae	36322
Psychrolutidae	30976
Psychromonadaceae	267894
Psychropotidae	55637
Pteriidae	102312
Pterioidea	50424
Pterocladiaceae	2026933
Pterocorythidae	278984
Pterosagittidae	366431
Pterospermataceae	2682470
Pterotracheidae	413197
Pterotracheoidea	413196
Ptychocylididae	1050073
Ptychoderidae	35078
Ptychodiscaceae	1886617
Pulleniatinidae	225064
Pulsellidae	203161
Pycnococcaceae	41878
Pycnogonidae	261973
Pycnophyidae	51518
Pyloniidae	366590
Pyragraphoridae	142773
Pyramidellidae	160015
Pyramidelloidea	160014
Pyramimonadaceae	2682468
Pyrocystaceae	1573500
Pyrophacaceae	72552
Pyrosomatidae	76843
Pyroteuthidae	61738
Pyuridae	7727
Rajidae	30475
Ralfsiaceae	31334
Ranellidae	69569
Raninidae	6790
Raphitomidae	1286449
Raspailiidae	261678
Rathkeidae	367923
Regalecidae	81387
Reophacidae	1482317
Retusidae	216313
Rhabdamminidae	1051374
Rhabderemiidae	283981
Rhabditidae	6243
Rhabdodemaniidae	129897
Rhabdolaimidae	293841
Rhabdonellidae	211026
Rhabdonemataceae	210612
Rhabdosphaeraceae	418941
Rhaphoneidaceae	38752
Rhinobatidae	7860
Rhizangiidae	123764
Rhizobiaceae	82115
Rhizophyllidaceae	31462
Rhizosoleniaceae	33845
Rhizostomatidae	42807
Rhizotrichidae	2592946
Rhodobacteraceae	31989
Rhodobiaceae	119043
Rhodomelaceae	2803
Rhodospirillaceae	41295
Rhodothamniellaceae	39579
Rhodymeniaceae	31501
Rhoicospheniaceae	1574458
Rhopalodiaceae	245177
Rhopalonematidae	168727
Rhynchothoracidae	155766
Richtersiidae	-35011
Ringiculidae	1846218
Ringiculoidea	216309
Rissoellaceae	257593
Rissoellidae	57616
Rissoelloidea	216306
Rissoidae	122955
Rissoinidae	1345663
Rissooidea	55730
Rivulariaceae	1185
Robertinidae	551667
Romancheinidae	560994
Rosalinidae	313275
Rossellidae	60885
Rostellariidae	2821814
Rubrobacteraceae	84997
Runcinidae	872514
Ruppiaceae	55436
Sabellariidae	36125
Sabellidae	6366
Saccamminidae	46115
Saccocirridae	36128
Sacculinidae	38011
Sagartiidae	227527
Sagittidae	34753
Salinisphaeraceae	742031
Salmonidae	8015
Salpidae	34759
Sapphirinidae	545089
Saprospiraceae	89374
Sarcomeniaceae	998122
Sargassaceae	3014
Sarsiellidae	178846
Sarsielloidea	116572
Savignyellidae	300507
Scalibregmatidae	195271
Scalpellidae	37543
Scalpelloidea	2899721
Scaphandridae	108000
Scenedesmaceae	3086
Schizasteridae	105647
Schizopathidae	223214
Schizoporellidae	97283
Schizoporelloidea	193246
Schizorhynchidae	297383
Schizymeniaceae	42185
Sciaenidae	30870
Scinaiaceae	268579
Scinidae	472031
Scinoidea	116678
Scissurellidae	55030
Scleritodermidae	283583
Sclerodactylidae	42392
Scolecitrichidae	121142
Scolopacidae	8917
Scombridae	8224
Scopalinidae	1779177
Scopelocheiridae	1417819
Scophthalmidae	52902
Scorpaenidae	8108
Scrupariidae	450185
Scyliorhinidae	7826
Scyllaridae	59755
Scytosiphonaceae	2891
Sebastidae	274692
Sebdeniaceae	50885
Seguenziidae	216109
Seguenzioidea	216281
Selachinematidae	331538
Selenastraceae	35466
Sellaphoraceae	216739
Semelidae	121179
Semnoderidae	1215726
Sepiidae	6608
Sepioidea	551287
Sepiolidae	34531
Sepioloidea	61741
Seraphsidae	2821811
Sergestidae	111522
Sergestoidea	111521
Serolidae	104123
Serpulidae	51280
Serranidae	30871
Sertularellidae	2750044
Sertulariidae	86619
Shewanellaceae	267890
Siboglinidae	41324
Sicyoniidae	64463
Sididae	77654
Sigalionidae	104728
Siganidae	75382
Siliquariidae	-34479
Sillaginidae	30874
Siluridae	30989
Siphogenerinoididae	324126
Siphonariidae	52929
Siphonocladaceae	35439
Siphonolaimidae	375201
Sipunculidae	6440
Skeneidae	216113
Skeneopsidae	1233869
Smittinidae	192925
Smittinoidea	193244
Solecurtidae	282291
Soleidae	30948
Solemyidae	42657
Solenidae	6585
Solenoceridae	84683
Solenoidea	106232
Solenopharyngidae	297431
Solieriaceae	31441
Solmarisidae	2099351
Solmundaeginidae	2203290
Somniosidae	117916
Soritidae	46128
Sparidae	8169
Spatangidae	271708
Spengelidae	1118796
Sphacelariaceae	27946
Sphaeroceroidea	43751
Sphaerococcaceae	31465
Sphaerocorynidae	576773
Sphaerodoridae	222060
Sphaeroidinidae	1659761
Sphaerolaimidae	129902
Sphaeromatidae	96822
Sphaeronectidae	168790
Sphenopidae	167839
Sphingomonadaceae	41297
Sphyraenidae	27769
Sphyrnidae	376648
Spinocalanidae	201680
Spionidae	46599
Spirastrellidae	122242
Spirillinidae	1239418
Spirochaetaceae	137
Spiroplectamminidae	998817
Spirulinaceae	1890448
Spondylidae	102398
Spongiidae	119429
Spongiodermidae	1962114
Spongodiscidae	220106
Sporochnaceae	105417
Spumellaria incertae sedis	2747993
Spyridiaceae	2316380
Squalidae	30511
Squatinidae	55140
Squillidae	84348
Squilloidea	84347
Stainforthiidae	313616
Staphylococcaceae	90964
Stauroneidaceae	265582
Stegocephalidae	317534
Stelligeridae	1779170
Stenetriidae	263143
Stenopodidae	6813
Stenothoidae	317521
Stephanodiscaceae	1365474
Stephanopyxidaceae	33842
Stercorariidae	54049
Sternaspidae	36131
Sternoptychidae	68500
Stichaeidae	30892
Stichopodidae	7687
Stomiidae	123351
Streptococcaceae	1300
Streptomycetaceae	2062
Striatellaceae	210450
Strobilidiidae	181619
Stromateidae	94243
Strombidae	69694
Strombidiidae	60004
Strombidinopsidae	141412
Stromboidea	216297
Styelidae	7721
Stygarctidae	710184
Stylochidae	31256
Stylonemataceae	446133
Stypocaulaceae	116061
Styraconyxidae	2898733
Suberitidae	55660
Sulidae	30446
Surirellaceae	216752
Syllidae	122238
Synallactidae	42395
Synanceiidae	274706
Synaphobranchidae	118152
Synaptidae	7702
Synchaetidae	204743
Synechococcaceae	1890426
Syngnathidae	72045
Synodontidae	81390
Synopiidira	2692352
Synopioidea	2692370
Syntheciidae	1612419
Syntrophaceae	213468
Syracosphaeraceae	418932
Tachidiidae	610315
Taeniacanthidae	1109337
Talitridae	92169
Talitroidea	199476
Tanaellidae	2563771
Tanaididae	314085
Tanaidoidea	117986
Tanaopsidae	1936247
Tarvaiidae	1095088
Tedaniidae	278974
Tegastidae	512258
Tellinidae	52798
Tellinoidea	98297
Temoridae	88013
Terapontidae	30875
Terebellidae	32261
Terebratulidae	84403
Terebridae	57610
Tergipedidae	2692185
Tethydidae	252554
Tethyidae	45120
Tetillidae	76780
Tetragonicipitidae	610316
Tetragonuridae	316148
Tetraodontidae	31031
Tetrastemmatidae	35726
Textulariidae	203421
Thaerocytheridae	182601
Thalassematidae	2589731
Thalassionemataceae	38755
Thalassiosiraceae	29202
Thalestridae	512261
Thambematidae	525169
Tharybidae	503065
Thecideoidea	115378
Theneidae	283964
Theonellidae	45122
Theoperidae	278981
Thermoleophilaceae	320796
Thermoplasmataceae	46659
Thiidae	557273
Thiotrichaceae	135617
Thoosidae	1006905
Thoracosphaeraceae	1691972
Thoracostomopsidae	129855
Thorectidae	121495
Thoridae	2592887
Thraciidae	228488
Thracioidea	105695
Threskiornithidae	33574
Thyasiridae	183496
Thyasiroidea	1564049
Thysanoteuthidae	61749
Timeidae	269157
Tintinnidae	182088
Tintinnidiidae	1050067
Tisbidae	291241
Tjaernoeiidae	2836385
Tomopteridae	397572
Tonicellidae	413412
Tonnidae	319804
Tonnoidea	128416
Tontoniidae	641220
Tornidae	1273265
Torpedinidae	30480
Tovelliaceae	1169139
Toxariaceae	1003139
Toxopneustidae	31185
Trachichthyidae	96776
Trachinidae	56735
Trachipteridae	81393
Trachyleberididae	182606
Trapezidae	457865
Trefusiidae	373741
Tremoctopodidae	102881
Tretodictyidae	472136
Triakidae	7839
Triceratiaceae	210587
Trichiuridae	27770
Trichobranchidae	36113
Trichocercidae	360702
Triglidae	27774
Trigonostomidae	84083
Trinchesiidae	2053715
Triphoridae	1273271
Triphoroidea	216302
Tripterygiidae	57771
Tripyloididae	320143
Trissocyclidae	1054389
Tritoniidae	70851
Tritonioidea	797204
Triviidae	217746
Trochamminidae	164126
Trochidae	6466
Trochochaetidae	397578
Trochoidea	216285
Truncatellidae	55734
Truncatelloidea	1345656
Tryphosidae	2268721
Tubolaimoididae	2044975
Tubulariidae	37517
Tubuliporidae	365323
Turbinelloidea	2043654
Turbinidae	63671
Turbinoliidae	130077
Turridae	128512
Turritellidae	27813
Tylodinidae	216322
Typhloscolecidae	588354
Typhlotanaidae	1629975
Udoteaceae	35435
Ulmaridae	37526
Ulotrichaceae	205394
Ulvaceae	3114
Ulvellaceae	35455
Umagillidae	39223
Umbonulidae	560996
Umbraculidae	216323
Umbraculoidea	216321
Undellidae	1176381
Ungulinidae	186446
Upogebiidae	177245
Uranoscopidae	70846
Uristidae	398846
Urothoidae	317544
Uvigerinidae	212516
Valoniaceae	35440
Valvulinidae	944424
Vampyroteuthidae	126370
Vanikoridae	211826
Varunidae	72876
Velutinidae	217735
Velutinoidea	2866182
Veneridae	6592
Veneroidea	74489
Veretillidae	244868
Vermetidae	69691
Vermetoidea	216298
Verrucariaceae	146292
Verrucidae	116158
Verrucomicrobiaceae	203557
Vesicomyidae	6588
Vesiculariidae	98850
Vibiliidae	371508
Vibrionaceae	641
Virgulariidae	86580
Volutidae	57614
Volutoidea	57612
Volvatellidae	158024
Vorticellidae	85904
Vulcanellidae	1521047
Walkeriidae	560997
Warnowiaceae	651389
Watersiporidae	193245
Wrangeliaceae	756396
Xanthidae	6779
Xanthoidea	6778
Xanthomonadaceae	32033
Xennellidae	2892614
Xenophoridae	906789
Xestoleberididae	182567
Xiphiidae	8243
Xyalidae	73923
Xylophagaidae	183505
Xystonellidae	211023
Yersiniaceae	1903411
Yoldiidae	1421207
Ypsilothuriidae	1902891
Zancleidae	264062
Zeidae	31103
Ziphiidae	9756
Zoanthidae	86595
Zoarcidae	8193
Zoothamniidae	168255
Zosimeidae	1817417
Zosteraceae	27254
