# Supplementary material for: Be positive: customized reference databases and new, local barcodes balance false taxonomic assignments in metabarcoding studies
Source: PeerJ. 2023 Jan 9;11:e14616. doi: 10.7717/peerj.14616 (PMC9835706; doi:10.7717/peerj.14616)
Supplement: Supplemental Information 7 [file peerj-11-14616-s007.csv]

id	DB	Resolution	phylum	class	order	family	genus	species	DB	Resolution	phylum	class	order	family	genus	species	DB	Resolution	phylum	class	order	family	genus	species	DB	Resolution	phylum	class	order	family	genus	species
MBPK_000000245	COInr	0							COInr-WO_Insecta	0							COInr_Med	0							COInr_Med_plus	0
MBPK_000000255	COInr	6	Bryozoa_10205	Stenolaemata_97264	Tubuliporida_365322	Tubuliporidae_365323	Idmidronea_646409	Idmidronea_atlantica_646410	COInr-WO_Insecta	6	Bryozoa_10205	Stenolaemata_97264	Tubuliporida_365322	Tubuliporidae_365323	Idmidronea_646409	Idmidronea_atlantica_646410	COInr_Med	6	Bryozoa_10205	Stenolaemata_97264	Tubuliporida_365322	Tubuliporidae_365323	Idmidronea_646409	Idmidronea_atlantica_646410	COInr_Med_plus	6	Bryozoa_10205	Stenolaemata_97264	Tubuliporida_365322	Tubuliporidae_365323	Idmidronea_646409	Idmidronea_atlantica_646410
MBPK_000000277	COInr	3	Cnidaria_6073	Anthozoa_6101	Alcyonacea_40677				COInr-WO_Insecta	3	Cnidaria_6073	Anthozoa_6101	Alcyonacea_40677				COInr_Med	3	Cnidaria_6073	Anthozoa_6101	Alcyonacea_40677				COInr_Med_plus	3	Cnidaria_6073	Anthozoa_6101	Alcyonacea_40677
MBPK_000000284	COInr	0							COInr-WO_Insecta	0							COInr_Med	0							COInr_Med_plus	0
MBPK_000000287	COInr	5	Cnidaria_6073	Hydrozoa_6074	Leptothecata_500008	Aglaopheniidae_308582	Aglaophenia_308583		COInr-WO_Insecta	5	Cnidaria_6073	Hydrozoa_6074	Leptothecata_500008	Aglaopheniidae_308582	Aglaophenia_308583		COInr_Med	5	Cnidaria_6073	Hydrozoa_6074	Leptothecata_500008	Aglaopheniidae_308582	Aglaophenia_308583		COInr_Med_plus	5	Cnidaria_6073	Hydrozoa_6074	Leptothecata_500008	Aglaopheniidae_308582	Aglaophenia_308583
MBPK_000000397	COInr	0							COInr-WO_Insecta	0							COInr_Med	0							COInr_Med_plus	0
MBPK_000000468	COInr	0							COInr-WO_Insecta	0							COInr_Med	0							COInr_Med_plus	0
MBPK_000000508	COInr	0							COInr-WO_Insecta	0							COInr_Med	0							COInr_Med_plus	0
MBPK_000000692	COInr	0							COInr-WO_Insecta	0							COInr_Med	0							COInr_Med_plus	0
MBPK_000000701	COInr	0							COInr-WO_Insecta	0							COInr_Med	0							COInr_Med_plus	0
MBPK_000000856	COInr	6	Annelida_6340	Polychaeta_6341	Phyllodocida_6348	Polynoidae_46593	Harmothoe_46594	Harmothoe_clavigera_2922069	COInr-WO_Insecta	6	Annelida_6340	Polychaeta_6341	Phyllodocida_6348	Polynoidae_46593	Harmothoe_46594	Harmothoe_clavigera_2922069	COInr_Med	6	Annelida_6340	Polychaeta_6341	Phyllodocida_6348	Polynoidae_46593	Harmothoe_46594	Harmothoe_clavigera_2922069	COInr_Med_plus	5	Annelida_6340	Polychaeta_6341	Phyllodocida_6348	Polynoidae_46593	Harmothoe_46594
MBPK_000000986	COInr	0							COInr-WO_Insecta	0							COInr_Med	0							COInr_Med_plus	0
MBPK_000001042	COInr	0							COInr-WO_Insecta	0							COInr_Med	0							COInr_Med_plus	0
MBPK_000001188	COInr	0							COInr-WO_Insecta	0							COInr_Med	0							COInr_Med_plus	0
MBPK_000001244	COInr	6	Arthropoda_6656	Malacostraca_6681	Decapoda_6683	Pilumnidae_483405	Pilumnus_483406	Pilumnus_villosissimus_764038	COInr-WO_Insecta	6	Arthropoda_6656	Malacostraca_6681	Decapoda_6683	Pilumnidae_483405	Pilumnus_483406	Pilumnus_villosissimus_764038	COInr_Med	6	Arthropoda_6656	Malacostraca_6681	Decapoda_6683	Pilumnidae_483405	Pilumnus_483406	Pilumnus_villosissimus_764038	COInr_Med_plus	6	Arthropoda_6656	Malacostraca_6681	Decapoda_6683	Pilumnidae_483405	Pilumnus_483406	Pilumnus_villosissimus_764038
MBPK_000001271	COInr	0							COInr-WO_Insecta	0							COInr_Med	5	Mollusca_6447	Bivalvia_6544	Mytilida_6546	Mytilidae_6547	Musculus_112137		COInr_Med_plus	5	Mollusca_6447	Bivalvia_6544	Mytilida_6546	Mytilidae_6547	Musculus_112137
MBPK_000001333	COInr	0							COInr-WO_Insecta	0							COInr_Med	0							COInr_Med_plus	0
MBPK_000001371	COInr	0							COInr-WO_Insecta	0							COInr_Med	0							COInr_Med_plus	0
MBPK_000001642	COInr	0							COInr-WO_Insecta	0							COInr_Med	0							COInr_Med_plus	0
MBPK_000001777	COInr	0							COInr-WO_Insecta	0							COInr_Med	0							COInr_Med_plus	0
MBPK_000001834	COInr	0							COInr-WO_Insecta	0							COInr_Med	0							COInr_Med_plus	0
MBPK_000001894	COInr	0							COInr-WO_Insecta	0							COInr_Med	0							COInr_Med_plus	0
MBPK_000002028	COInr	0							COInr-WO_Insecta	0							COInr_Med	0							COInr_Med_plus	0
MBPK_000002117	COInr	0							COInr-WO_Insecta	0							COInr_Med	0							COInr_Med_plus	0
MBPK_000002429	COInr	0							COInr-WO_Insecta	0							COInr_Med	0							COInr_Med_plus	0
MBPK_000002521	COInr	0							COInr-WO_Insecta	0							COInr_Med	0							COInr_Med_plus	0
MBPK_000002681	COInr	0							COInr-WO_Insecta	0							COInr_Med	0							COInr_Med_plus	0
MBPK_000002848	COInr	0							COInr-WO_Insecta	0							COInr_Med	0							COInr_Med_plus	0
MBPK_000002851	COInr	0							COInr-WO_Insecta	0							COInr_Med	0							COInr_Med_plus	0
MBPK_000002855	COInr	0							COInr-WO_Insecta	0							COInr_Med	0							COInr_Med_plus	0
MBPK_000002858	COInr	0							COInr-WO_Insecta	0							COInr_Med	0							COInr_Med_plus	0
MBPK_000002989	COInr	0							COInr-WO_Insecta	0							COInr_Med	0							COInr_Med_plus	0
MBPK_000002997	COInr	0							COInr-WO_Insecta	0							COInr_Med	0							COInr_Med_plus	0
MBPK_000003365	COInr	0							COInr-WO_Insecta	0							COInr_Med	5	Mollusca_6447	Bivalvia_6544	Mytilida_6546	Mytilidae_6547	Musculus_112137		COInr_Med_plus	5	Mollusca_6447	Bivalvia_6544	Mytilida_6546	Mytilidae_6547	Musculus_112137
MBPK_000003394	COInr	0							COInr-WO_Insecta	0							COInr_Med	0							COInr_Med_plus	0
MBPK_000003452	COInr	6	Porifera_6040	Demospongiae_6042	Dendroceratida_119424	Halisarcidae_253170	Halisarca_253171	Halisarca_dujardinii_2583056	COInr-WO_Insecta	6	Porifera_6040	Demospongiae_6042	Dendroceratida_119424	Halisarcidae_253170	Halisarca_253171	Halisarca_dujardinii_2583056	COInr_Med	6	Porifera_6040	Demospongiae_6042	Dendroceratida_119424	Halisarcidae_253170	Halisarca_253171	Halisarca_dujardinii_2583056	COInr_Med_plus	6	Porifera_6040	Demospongiae_6042	Dendroceratida_119424	Halisarcidae_253170	Halisarca_253171	Halisarca_dujardinii_2583056
MBPK_000003563	COInr	0							COInr-WO_Insecta	0							COInr_Med	0							COInr_Med_plus	0
MBPK_000003710	COInr	0							COInr-WO_Insecta	0							COInr_Med	0							COInr_Med_plus	0
MBPK_000003755	COInr	0							COInr-WO_Insecta	0							COInr_Med	0							COInr_Med_plus	0
MBPK_000003815	COInr	0							COInr-WO_Insecta	0							COInr_Med	0							COInr_Med_plus	0
MBPK_000003993	COInr	0							COInr-WO_Insecta	0							COInr_Med	0							COInr_Med_plus	0
MBPK_000004042	COInr	6	Mollusca_6447	Gastropoda_6448	Trochida_2315720	Trochidae_6466	Jujubinus_434033	Jujubinus_ruscurianus_1955516	COInr-WO_Insecta	6	Mollusca_6447	Gastropoda_6448	Trochida_2315720	Trochidae_6466	Jujubinus_434033	Jujubinus_ruscurianus_1955516	COInr_Med	6	Mollusca_6447	Gastropoda_6448	Trochida_2315720	Trochidae_6466	Jujubinus_434033	Jujubinus_ruscurianus_1955516	COInr_Med_plus	6	Mollusca_6447	Gastropoda_6448	Trochida_2315720	Trochidae_6466	Jujubinus_434033	Jujubinus_ruscurianus_1955516
MBPK_000004314	COInr	0							COInr-WO_Insecta	0							COInr_Med	0							COInr_Med_plus	0
MBPK_000004352	COInr	0							COInr-WO_Insecta	0							COInr_Med	0							COInr_Med_plus	0
MBPK_000004443	COInr	0							COInr-WO_Insecta	0							COInr_Med	0							COInr_Med_plus	0
MBPK_000004592	COInr	0							COInr-WO_Insecta	0							COInr_Med	0							COInr_Med_plus	0
MBPK_000004623	COInr	0							COInr-WO_Insecta	0							COInr_Med	0							COInr_Med_plus	0
MBPK_000004752	COInr	0							COInr-WO_Insecta	0							COInr_Med	0							COInr_Med_plus	0
MBPK_000004785	COInr	0							COInr-WO_Insecta	0							COInr_Med	0							COInr_Med_plus	0
MBPK_000004879	COInr	0							COInr-WO_Insecta	0							COInr_Med	0							COInr_Med_plus	0
MBPK_000004891	COInr	6	Cnidaria_6073	Anthozoa_6101	Alcyonacea_40677	Clavulariidae_86519	Telesto_360973	Telesto_californica_-33979	COInr-WO_Insecta	6	Cnidaria_6073	Anthozoa_6101	Alcyonacea_40677	Clavulariidae_86519	Telesto_360973	Telesto_californica_-33979	COInr_Med	6	Cnidaria_6073	Anthozoa_6101	Alcyonacea_40677	Clavulariidae_86519	Telesto_360973	Telesto_californica_-33979	COInr_Med_plus	6	Cnidaria_6073	Anthozoa_6101	Alcyonacea_40677	Clavulariidae_86519	Telesto_360973	Telesto_californica_-33979
MBPK_000004951	COInr	0							COInr-WO_Insecta	0							COInr_Med	0							COInr_Med_plus	0
MBPK_000004955	COInr	3	Rhodophyta_2763	Florideophyceae_2806	Halymeniales_50289				COInr-WO_Insecta	3	Rhodophyta_2763	Florideophyceae_2806	Halymeniales_50289				COInr_Med	0							COInr_Med_plus	0
MBPK_000005034	COInr	0							COInr-WO_Insecta	0							COInr_Med	0							COInr_Med_plus	6	Annelida_6340	Polychaeta_6341	Phyllodocida_6348	Syllidae_122238	Eusyllis_199553	Eusyllis_assimilis_-35158
MBPK_000005311	COInr	0							COInr-WO_Insecta	0							COInr_Med	0							COInr_Med_plus	0
MBPK_000005317	COInr	4	Porifera_6040	Demospongiae_6042	Dictyoceratida_119428	Thorectidae_121495			COInr-WO_Insecta	4	Porifera_6040	Demospongiae_6042	Dictyoceratida_119428	Thorectidae_121495			COInr_Med	5	Porifera_6040	Demospongiae_6042	Dictyoceratida_119428	Thorectidae_121495	Hyrtios_279627		COInr_Med_plus	5	Porifera_6040	Demospongiae_6042	Dictyoceratida_119428	Thorectidae_121495	Hyrtios_279627
MBPK_000005334	COInr	0							COInr-WO_Insecta	0							COInr_Med	0							COInr_Med_plus	0
MBPK_000005401	COInr	0							COInr-WO_Insecta	0							COInr_Med	0							COInr_Med_plus	0
MBPK_000005417	COInr	0							COInr-WO_Insecta	0							COInr_Med	0							COInr_Med_plus	0
MBPK_000005775	COInr	5	Annelida_6340	Polychaeta_6341	Eunicida_65495	Eunicidae_104737	Eunice_73379		COInr-WO_Insecta	5	Annelida_6340	Polychaeta_6341	Eunicida_65495	Eunicidae_104737	Eunice_73379		COInr_Med	5	Annelida_6340	Polychaeta_6341	Eunicida_65495	Eunicidae_104737	Eunice_73379		COInr_Med_plus	6	Annelida_6340	Polychaeta_6341	Eunicida_65495	Eunicidae_104737	Eunice_73379	Eunice_vittata_188451
MBPK_000005847	COInr	0							COInr-WO_Insecta	0							COInr_Med	0							COInr_Med_plus	0
MBPK_000005966	COInr	6	Bryozoa_10205	Gymnolaemata_10206	Cheilostomatida_10207	Myriaporidae_475379	Myriapora_475380	Myriapora_truncata_475381	COInr-WO_Insecta	6	Bryozoa_10205	Gymnolaemata_10206	Cheilostomatida_10207	Myriaporidae_475379	Myriapora_475380	Myriapora_truncata_475381	COInr_Med	6	Bryozoa_10205	Gymnolaemata_10206	Cheilostomatida_10207	Myriaporidae_475379	Myriapora_475380	Myriapora_truncata_475381	COInr_Med_plus	6	Bryozoa_10205	Gymnolaemata_10206	Cheilostomatida_10207	Myriaporidae_475379	Myriapora_475380	Myriapora_truncata_475381
MBPK_000006048	COInr	0							COInr-WO_Insecta	0							COInr_Med	0							COInr_Med_plus	0
MBPK_000006080	COInr	0							COInr-WO_Insecta	0							COInr_Med	0							COInr_Med_plus	0
MBPK_000006126	COInr	0							COInr-WO_Insecta	0							COInr_Med	0							COInr_Med_plus	0
MBPK_000006269	COInr	5	Cnidaria_6073	Anthozoa_6101	Alcyonacea_40677	Parasphaerascleridae_1427709	Parasphaerasclera_1427710		COInr-WO_Insecta	5	Cnidaria_6073	Anthozoa_6101	Alcyonacea_40677	Parasphaerascleridae_1427709	Parasphaerasclera_1427710		COInr_Med	3	Cnidaria_6073	Anthozoa_6101	Alcyonacea_40677				COInr_Med_plus	3	Cnidaria_6073	Anthozoa_6101	Alcyonacea_40677
MBPK_000006279	COInr	0							COInr-WO_Insecta	0							COInr_Med	0							COInr_Med_plus	0
MBPK_000006308	COInr	6	Arthropoda_6656	Malacostraca_6681	Amphipoda_6821	Dexaminidae_1352100	Dexamine_1453334	Dexamine_spiniventris_1920384	COInr-WO_Insecta	6	Arthropoda_6656	Malacostraca_6681	Amphipoda_6821	Dexaminidae_1352100	Dexamine_1453334	Dexamine_spiniventris_1920384	COInr_Med	6	Arthropoda_6656	Malacostraca_6681	Amphipoda_6821	Dexaminidae_1352100	Dexamine_1453334	Dexamine_spiniventris_1920384	COInr_Med_plus	6	Arthropoda_6656	Malacostraca_6681	Amphipoda_6821	Dexaminidae_1352100	Dexamine_1453334	Dexamine_spiniventris_1920384
MBPK_000006466	COInr	0							COInr-WO_Insecta	0							COInr_Med	0							COInr_Med_plus	0
MBPK_000006559	COInr	0							COInr-WO_Insecta	0							COInr_Med	0							COInr_Med_plus	0
MBPK_000006596	COInr	0							COInr-WO_Insecta	0							COInr_Med	0							COInr_Med_plus	0
MBPK_000006628	COInr	0							COInr-WO_Insecta	0							COInr_Med	0							COInr_Med_plus	0
MBPK_000006773	COInr	3	Mollusca_6447	Gastropoda_6448	Nudibranchia_70849				COInr-WO_Insecta	3	Mollusca_6447	Gastropoda_6448	Nudibranchia_70849				COInr_Med	0							COInr_Med_plus	0
MBPK_000006805	COInr	0							COInr-WO_Insecta	0							COInr_Med	0							COInr_Med_plus	0
MBPK_000006879	COInr	0							COInr-WO_Insecta	0							COInr_Med	0							COInr_Med_plus	0
MBPK_000006888	COInr	0							COInr-WO_Insecta	0							COInr_Med	0							COInr_Med_plus	0
MBPK_000006896	COInr	0							COInr-WO_Insecta	0							COInr_Med	0							COInr_Med_plus	0
MBPK_000006982	COInr	6	Cnidaria_6073	Anthozoa_6101	Alcyonacea_40677	Clavulariidae_86519	Telesto_360973	Telesto_californica_-33979	COInr-WO_Insecta	6	Cnidaria_6073	Anthozoa_6101	Alcyonacea_40677	Clavulariidae_86519	Telesto_360973	Telesto_californica_-33979	COInr_Med	6	Cnidaria_6073	Anthozoa_6101	Alcyonacea_40677	Clavulariidae_86519	Telesto_360973	Telesto_californica_-33979	COInr_Med_plus	6	Cnidaria_6073	Anthozoa_6101	Alcyonacea_40677	Clavulariidae_86519	Telesto_360973	Telesto_californica_-33979
MBPK_000007072	COInr	0							COInr-WO_Insecta	0							COInr_Med	0							COInr_Med_plus	0
MBPK_000007170	COInr	0							COInr-WO_Insecta	0							COInr_Med	0							COInr_Med_plus	0
MBPK_000007200	COInr	6	Rhodophyta_2763	Florideophyceae_2806	Gigartinales_28017	Furcellariaceae_28018	Neurocaulon_1550534	Neurocaulon_foliosum_1550535	COInr-WO_Insecta	6	Rhodophyta_2763	Florideophyceae_2806	Gigartinales_28017	Furcellariaceae_28018	Neurocaulon_1550534	Neurocaulon_foliosum_1550535	COInr_Med	6	Rhodophyta_2763	Florideophyceae_2806	Gigartinales_28017	Furcellariaceae_28018	Neurocaulon_1550534	Neurocaulon_foliosum_1550535	COInr_Med_plus	6	Rhodophyta_2763	Florideophyceae_2806	Gigartinales_28017	Furcellariaceae_28018	Neurocaulon_1550534	Neurocaulon_foliosum_1550535
MBPK_000007236	COInr	6	Cnidaria_6073	Hydrozoa_6074	Anthoathecata_406427	Bougainvilliidae_168713	Bougainvillia_168714	Bougainvillia_muscus_308567	COInr-WO_Insecta	6	Cnidaria_6073	Hydrozoa_6074	Anthoathecata_406427	Bougainvilliidae_168713	Bougainvillia_168714	Bougainvillia_muscus_308567	COInr_Med	6	Cnidaria_6073	Hydrozoa_6074	Anthoathecata_406427	Bougainvilliidae_168713	Bougainvillia_168714	Bougainvillia_muscus_308567	COInr_Med_plus	6	Cnidaria_6073	Hydrozoa_6074	Anthoathecata_406427	Bougainvilliidae_168713	Bougainvillia_168714	Bougainvillia_muscus_308567
MBPK_000007346	COInr	0							COInr-WO_Insecta	0							COInr_Med	0							COInr_Med_plus	0
MBPK_000007578	COInr	0							COInr-WO_Insecta	0							COInr_Med	0							COInr_Med_plus	0
MBPK_000007607	COInr	0							COInr-WO_Insecta	0							COInr_Med	0							COInr_Med_plus	0
MBPK_000007803	COInr	4	Rhodophyta_2763	Florideophyceae_2806	Ceramiales_2802	Delesseriaceae_31386			COInr-WO_Insecta	4	Rhodophyta_2763	Florideophyceae_2806	Ceramiales_2802	Delesseriaceae_31386			COInr_Med	4	Rhodophyta_2763	Florideophyceae_2806	Ceramiales_2802	Delesseriaceae_31386			COInr_Med_plus	4	Rhodophyta_2763	Florideophyceae_2806	Ceramiales_2802	Delesseriaceae_31386
MBPK_000007932	COInr	0							COInr-WO_Insecta	0							COInr_Med	0							COInr_Med_plus	0
MBPK_000008131	COInr	0							COInr-WO_Insecta	0							COInr_Med	0							COInr_Med_plus	0
MBPK_000008203	COInr	0							COInr-WO_Insecta	0							COInr_Med	0							COInr_Med_plus	0
MBPK_000008412	COInr	0							COInr-WO_Insecta	0							COInr_Med	0							COInr_Med_plus	0
MBPK_000008507	COInr	0							COInr-WO_Insecta	0							COInr_Med	0							COInr_Med_plus	0
MBPK_000008523	COInr	0							COInr-WO_Insecta	0							COInr_Med	0							COInr_Med_plus	0
MBPK_000008707	COInr	0							COInr-WO_Insecta	0							COInr_Med	0							COInr_Med_plus	0
MBPK_000008728	COInr	0							COInr-WO_Insecta	0							COInr_Med	0							COInr_Med_plus	0
MBPK_000008873	COInr	0							COInr-WO_Insecta	0							COInr_Med	5	Mollusca_6447	Bivalvia_6544	Mytilida_6546	Mytilidae_6547	Musculus_112137		COInr_Med_plus	5	Mollusca_6447	Bivalvia_6544	Mytilida_6546	Mytilidae_6547	Musculus_112137
MBPK_000008902	COInr	0							COInr-WO_Insecta	0							COInr_Med	0							COInr_Med_plus	0
MBPK_000008965	COInr	0							COInr-WO_Insecta	0							COInr_Med	0							COInr_Med_plus	0
MBPK_000008966	COInr	0							COInr-WO_Insecta	0							COInr_Med	0							COInr_Med_plus	0
MBPK_000009058	COInr	0							COInr-WO_Insecta	0							COInr_Med	0							COInr_Med_plus	0
MBPK_000009139	COInr	0							COInr-WO_Insecta	0							COInr_Med	0							COInr_Med_plus	0
MBPK_000009364	COInr	0							COInr-WO_Insecta	0							COInr_Med	0							COInr_Med_plus	0
MBPK_000009365	COInr	0							COInr-WO_Insecta	0							COInr_Med	0							COInr_Med_plus	0
MBPK_000009384	COInr	0							COInr-WO_Insecta	0							COInr_Med	0							COInr_Med_plus	0
MBPK_000009464	COInr	0							COInr-WO_Insecta	0							COInr_Med	0							COInr_Med_plus	0
MBPK_000009565	COInr	0							COInr-WO_Insecta	0							COInr_Med	0							COInr_Med_plus	0
MBPK_000009623	COInr	0							COInr-WO_Insecta	0							COInr_Med	0							COInr_Med_plus	0
MBPK_000009716	COInr	0							COInr-WO_Insecta	0							COInr_Med	0							COInr_Med_plus	0
MBPK_000009908	COInr	0							COInr-WO_Insecta	0							COInr_Med	0							COInr_Med_plus	0
MBPK_000009921	COInr	0							COInr-WO_Insecta	0							COInr_Med	0							COInr_Med_plus	0
MBPK_000009958	COInr	0							COInr-WO_Insecta	0							COInr_Med	0							COInr_Med_plus	0
MBPK_000010027	COInr	0							COInr-WO_Insecta	0							COInr_Med	0							COInr_Med_plus	0
MBPK_000010050	COInr	0							COInr-WO_Insecta	0							COInr_Med	0							COInr_Med_plus	0
MBPK_000010097	COInr	6	Annelida_6340	Polychaeta_6341	Eunicida_65495	Eunicidae_104737	Leodice_1928865	Leodice_harassii_1928866	COInr-WO_Insecta	6	Annelida_6340	Polychaeta_6341	Eunicida_65495	Eunicidae_104737	Leodice_1928865	Leodice_harassii_1928866	COInr_Med	6	Annelida_6340	Polychaeta_6341	Eunicida_65495	Eunicidae_104737	Leodice_1928865	Leodice_harassii_1928866	COInr_Med_plus	6	Annelida_6340	Polychaeta_6341	Eunicida_65495	Eunicidae_104737	Leodice_1928865	Leodice_harassii_1928866
MBPK_000010119	COInr	0							COInr-WO_Insecta	0							COInr_Med	0							COInr_Med_plus	0
MBPK_000010134	COInr	0							COInr-WO_Insecta	6	Arthropoda_6656	Malacostraca_6681	Amphipoda_6821	Dexaminidae_1352100	Dexamine_1453334	Dexamine_thea_1732098	COInr_Med	6	Arthropoda_6656	Malacostraca_6681	Amphipoda_6821	Dexaminidae_1352100	Dexamine_1453334	Dexamine_thea_1732098	COInr_Med_plus	6	Arthropoda_6656	Malacostraca_6681	Amphipoda_6821	Dexaminidae_1352100	Dexamine_1453334	Dexamine_thea_1732098
MBPK_000010414	COInr	0							COInr-WO_Insecta	0							COInr_Med	0							COInr_Med_plus	0
MBPK_000010429	COInr	0							COInr-WO_Insecta	0							COInr_Med	0							COInr_Med_plus	0
MBPK_000010468	COInr	0							COInr-WO_Insecta	0							COInr_Med	0							COInr_Med_plus	0
MBPK_000010498	COInr	5	Cnidaria_6073	Hydrozoa_6074	Leptothecata_500008	Aglaopheniidae_308582	Aglaophenia_308583		COInr-WO_Insecta	5	Cnidaria_6073	Hydrozoa_6074	Leptothecata_500008	Aglaopheniidae_308582	Aglaophenia_308583		COInr_Med	5	Cnidaria_6073	Hydrozoa_6074	Leptothecata_500008	Aglaopheniidae_308582	Aglaophenia_308583		COInr_Med_plus	5	Cnidaria_6073	Hydrozoa_6074	Leptothecata_500008	Aglaopheniidae_308582	Aglaophenia_308583
MBPK_000010870	COInr	0							COInr-WO_Insecta	0							COInr_Med	0							COInr_Med_plus	0
MBPK_000010957	COInr	4	Porifera_6040	Demospongiae_6042	Haplosclerida_6049	Chalinidae_6056			COInr-WO_Insecta	4	Porifera_6040	Demospongiae_6042	Haplosclerida_6049	Chalinidae_6056			COInr_Med	4	Porifera_6040	Demospongiae_6042	Haplosclerida_6049	Chalinidae_6056			COInr_Med_plus	4	Porifera_6040	Demospongiae_6042	Haplosclerida_6049	Chalinidae_6056
MBPK_000011025	COInr	0							COInr-WO_Insecta	0							COInr_Med	0							COInr_Med_plus	0
MBPK_000011103	COInr	5	Rhodophyta_2763	Florideophyceae_2806	Hapalidiales_1705611	Mesophyllumaceae_2784734	Mesophyllum_48973		COInr-WO_Insecta	5	Rhodophyta_2763	Florideophyceae_2806	Hapalidiales_1705611	Mesophyllumaceae_2784734	Mesophyllum_48973		COInr_Med	0							COInr_Med_plus	0
MBPK_000011118	COInr	0							COInr-WO_Insecta	0							COInr_Med	0							COInr_Med_plus	0
MBPK_000011207	COInr	0							COInr-WO_Insecta	0							COInr_Med	0							COInr_Med_plus	0
MBPK_000011496	COInr	0							COInr-WO_Insecta	0							COInr_Med	0							COInr_Med_plus	0
MBPK_000011641	COInr	0							COInr-WO_Insecta	0							COInr_Med	0							COInr_Med_plus	0
MBPK_000011660	COInr	0							COInr-WO_Insecta	0							COInr_Med	0							COInr_Med_plus	0
MBPK_000011707	COInr	0							COInr-WO_Insecta	0							COInr_Med	0							COInr_Med_plus	0
MBPK_000012074	COInr	0							COInr-WO_Insecta	0							COInr_Med	0							COInr_Med_plus	0
MBPK_000012084	COInr	6	Annelida_6340	Polychaeta_6341		Chaetopteridae_6378	Chaetopterus_6379	Chaetopterus_variopedatus_34590	COInr-WO_Insecta	6	Annelida_6340	Polychaeta_6341		Chaetopteridae_6378	Chaetopterus_6379	Chaetopterus_variopedatus_34590	COInr_Med	6	Annelida_6340	Polychaeta_6341		Chaetopteridae_6378	Chaetopterus_6379	Chaetopterus_variopedatus_34590	COInr_Med_plus	6	Annelida_6340	Polychaeta_6341		Chaetopteridae_6378	Chaetopterus_6379	Chaetopterus_variopedatus_34590
MBPK_000012162	COInr	6	Arthropoda_6656	Malacostraca_6681	Decapoda_6683	Xanthidae_6779	Xantho_84666	Xantho_hydrophilus_342082	COInr-WO_Insecta	6	Arthropoda_6656	Malacostraca_6681	Decapoda_6683	Xanthidae_6779	Xantho_84666	Xantho_hydrophilus_342082	COInr_Med	6	Arthropoda_6656	Malacostraca_6681	Decapoda_6683	Xanthidae_6779	Xantho_84666	Xantho_hydrophilus_342082	COInr_Med_plus	6	Arthropoda_6656	Malacostraca_6681	Decapoda_6683	Xanthidae_6779	Xantho_84666	Xantho_hydrophilus_342082
MBPK_000012200	COInr	0							COInr-WO_Insecta	0							COInr_Med	0							COInr_Med_plus	0
MBPK_000012378	COInr	0							COInr-WO_Insecta	0							COInr_Med	0							COInr_Med_plus	0
MBPK_000012497	COInr	0							COInr-WO_Insecta	0							COInr_Med	0							COInr_Med_plus	0
MBPK_000012549	COInr	0							COInr-WO_Insecta	0							COInr_Med	0							COInr_Med_plus	0
MBPK_000012555	COInr	0							COInr-WO_Insecta	0							COInr_Med	0							COInr_Med_plus	0
MBPK_000012631	COInr	0							COInr-WO_Insecta	0							COInr_Med	0							COInr_Med_plus	0
MBPK_000012744	COInr	0							COInr-WO_Insecta	0							COInr_Med	0							COInr_Med_plus	0
MBPK_000012851	COInr	0							COInr-WO_Insecta	0							COInr_Med	0							COInr_Med_plus	0
MBPK_000012958	COInr	0							COInr-WO_Insecta	0							COInr_Med	0							COInr_Med_plus	0
MBPK_000012973	COInr	0							COInr-WO_Insecta	0							COInr_Med	0							COInr_Med_plus	0
MBPK_000013044	COInr	0							COInr-WO_Insecta	0							COInr_Med	0							COInr_Med_plus	0
MBPK_000013079	COInr	0							COInr-WO_Insecta	0							COInr_Med	0							COInr_Med_plus	0
MBPK_000013156	COInr	5	Cnidaria_6073	Hydrozoa_6074	Leptothecata_500008	Halopterididae_308575	Antennella_308580		COInr-WO_Insecta	5	Cnidaria_6073	Hydrozoa_6074	Leptothecata_500008	Halopterididae_308575	Antennella_308580		COInr_Med	5	Cnidaria_6073	Hydrozoa_6074	Leptothecata_500008	Halopterididae_308575	Antennella_308580		COInr_Med_plus	5	Cnidaria_6073	Hydrozoa_6074	Leptothecata_500008	Halopterididae_308575	Antennella_308580
MBPK_000013413	COInr	0							COInr-WO_Insecta	0							COInr_Med	0							COInr_Med_plus	0
MBPK_000013416	COInr	0							COInr-WO_Insecta	0							COInr_Med	0							COInr_Med_plus	0
MBPK_000013464	COInr	0							COInr-WO_Insecta	0							COInr_Med	0							COInr_Med_plus	0
MBPK_000013513	COInr	0							COInr-WO_Insecta	0							COInr_Med	0							COInr_Med_plus	0
MBPK_000013547	COInr	0							COInr-WO_Insecta	0							COInr_Med	0							COInr_Med_plus	0
MBPK_000013653	COInr	0							COInr-WO_Insecta	0							COInr_Med	0							COInr_Med_plus	0
MBPK_000013705	COInr	0							COInr-WO_Insecta	0							COInr_Med	0							COInr_Med_plus	0
MBPK_000013856	COInr	0							COInr-WO_Insecta	0							COInr_Med	0							COInr_Med_plus	0
MBPK_000013915	COInr	0							COInr-WO_Insecta	0							COInr_Med	0							COInr_Med_plus	0
MBPK_000014003	COInr	0							COInr-WO_Insecta	0							COInr_Med	0							COInr_Med_plus	0
MBPK_000014135	COInr	0							COInr-WO_Insecta	0							COInr_Med	0							COInr_Med_plus	0
MBPK_000014243	COInr	4	Rhodophyta_2763	Florideophyceae_2806	Ceramiales_2802	Delesseriaceae_31386			COInr-WO_Insecta	4	Rhodophyta_2763	Florideophyceae_2806	Ceramiales_2802	Delesseriaceae_31386			COInr_Med	4	Rhodophyta_2763	Florideophyceae_2806	Ceramiales_2802	Delesseriaceae_31386			COInr_Med_plus	4	Rhodophyta_2763	Florideophyceae_2806	Ceramiales_2802	Delesseriaceae_31386
MBPK_000014429	COInr	0							COInr-WO_Insecta	0							COInr_Med	0							COInr_Med_plus	0
MBPK_000014447	COInr	0							COInr-WO_Insecta	0							COInr_Med	0							COInr_Med_plus	0
MBPK_000014510	COInr	0							COInr-WO_Insecta	0							COInr_Med	0							COInr_Med_plus	0
MBPK_000014529	COInr	0							COInr-WO_Insecta	0							COInr_Med	0							COInr_Med_plus	0
MBPK_000014538	COInr	0							COInr-WO_Insecta	0							COInr_Med	0							COInr_Med_plus	0
MBPK_000014580	COInr	3	Porifera_6040	Demospongiae_6042	Poecilosclerida_27925				COInr-WO_Insecta	3	Porifera_6040	Demospongiae_6042	Poecilosclerida_27925				COInr_Med	0							COInr_Med_plus	0
MBPK_000014581	COInr	0							COInr-WO_Insecta	0							COInr_Med	0							COInr_Med_plus	0
MBPK_000014627	COInr	0							COInr-WO_Insecta	0							COInr_Med	0							COInr_Med_plus	0
MBPK_000014902	COInr	0							COInr-WO_Insecta	0							COInr_Med	0							COInr_Med_plus	0
MBPK_000014960	COInr	3	Porifera_6040	Demospongiae_6042	Poecilosclerida_27925				COInr-WO_Insecta	3	Porifera_6040	Demospongiae_6042	Poecilosclerida_27925				COInr_Med	0							COInr_Med_plus	0
MBPK_000015000	COInr	0							COInr-WO_Insecta	0							COInr_Med	0							COInr_Med_plus	0
MBPK_000015089	COInr	6	Rhodophyta_2763	Florideophyceae_2806	Ceramiales_2802	Rhodomelaceae_2803	Womersleyella_173552	Womersleyella_setacea_173553	COInr-WO_Insecta	6	Rhodophyta_2763	Florideophyceae_2806	Ceramiales_2802	Rhodomelaceae_2803	Womersleyella_173552	Womersleyella_setacea_173553	COInr_Med	6	Rhodophyta_2763	Florideophyceae_2806	Ceramiales_2802	Rhodomelaceae_2803	Womersleyella_173552	Womersleyella_setacea_173553	COInr_Med_plus	6	Rhodophyta_2763	Florideophyceae_2806	Ceramiales_2802	Rhodomelaceae_2803	Womersleyella_173552	Womersleyella_setacea_173553
MBPK_000015105	COInr	0							COInr-WO_Insecta	0							COInr_Med	0							COInr_Med_plus	0
MBPK_000015110	COInr	0							COInr-WO_Insecta	0							COInr_Med	0							COInr_Med_plus	0
MBPK_000015250	COInr	0							COInr-WO_Insecta	0							COInr_Med	0							COInr_Med_plus	0
MBPK_000015258	COInr	5	Porifera_6040	Demospongiae_6042	Chondrillida_1779149	Chondrillidae_129258	Thymosia_129259		COInr-WO_Insecta	5	Porifera_6040	Demospongiae_6042	Chondrillida_1779149	Chondrillidae_129258	Thymosia_129259		COInr_Med	5	Porifera_6040	Demospongiae_6042	Chondrillida_1779149	Chondrillidae_129258	Thymosia_129259		COInr_Med_plus	5	Porifera_6040	Demospongiae_6042	Chondrillida_1779149	Chondrillidae_129258	Thymosia_129259
MBPK_000015275	COInr	0							COInr-WO_Insecta	0							COInr_Med	0							COInr_Med_plus	0
MBPK_000015285	COInr	0							COInr-WO_Insecta	0							COInr_Med	0							COInr_Med_plus	0
MBPK_000015387	COInr	0							COInr-WO_Insecta	0							COInr_Med	0							COInr_Med_plus	0
MBPK_000015774	COInr	0							COInr-WO_Insecta	0							COInr_Med	0							COInr_Med_plus	0
MBPK_000015804	COInr	5	Rhodophyta_2763	Florideophyceae_2806	Hapalidiales_1705611	Hapalidiaceae_227970	Lithothamnion_48598		COInr-WO_Insecta	5	Rhodophyta_2763	Florideophyceae_2806	Hapalidiales_1705611	Hapalidiaceae_227970	Lithothamnion_48598		COInr_Med	5	Rhodophyta_2763	Florideophyceae_2806	Hapalidiales_1705611	Hapalidiaceae_227970	Lithothamnion_48598		COInr_Med_plus	5	Rhodophyta_2763	Florideophyceae_2806	Hapalidiales_1705611	Hapalidiaceae_227970	Lithothamnion_48598
MBPK_000015957	COInr	0							COInr-WO_Insecta	0							COInr_Med	0							COInr_Med_plus	0
MBPK_000016007	COInr	0							COInr-WO_Insecta	0							COInr_Med	0							COInr_Med_plus	0
MBPK_000016134	COInr	0							COInr-WO_Insecta	0							COInr_Med	0							COInr_Med_plus	0
MBPK_000016269	COInr	0							COInr-WO_Insecta	0							COInr_Med	0							COInr_Med_plus	0
MBPK_000016270	COInr	0							COInr-WO_Insecta	0							COInr_Med	0							COInr_Med_plus	0
MBPK_000016290	COInr	3	Porifera_6040	Demospongiae_6042	Dictyoceratida_119428				COInr-WO_Insecta	3	Porifera_6040	Demospongiae_6042	Dictyoceratida_119428				COInr_Med	5	Porifera_6040	Demospongiae_6042	Dictyoceratida_119428	Thorectidae_121495	Hyrtios_279627		COInr_Med_plus	5	Porifera_6040	Demospongiae_6042	Dictyoceratida_119428	Thorectidae_121495	Hyrtios_279627
MBPK_000016327	COInr	0							COInr-WO_Insecta	0							COInr_Med	0							COInr_Med_plus	0
MBPK_000016407	COInr	6	Cnidaria_6073	Anthozoa_6101	Alcyonacea_40677	Clavulariidae_86519	Telesto_360973	Telesto_californica_-33979	COInr-WO_Insecta	6	Cnidaria_6073	Anthozoa_6101	Alcyonacea_40677	Clavulariidae_86519	Telesto_360973	Telesto_californica_-33979	COInr_Med	6	Cnidaria_6073	Anthozoa_6101	Alcyonacea_40677	Clavulariidae_86519	Telesto_360973	Telesto_californica_-33979	COInr_Med_plus	6	Cnidaria_6073	Anthozoa_6101	Alcyonacea_40677	Clavulariidae_86519	Telesto_360973	Telesto_californica_-33979
MBPK_000016444	COInr	0							COInr-WO_Insecta	0							COInr_Med	0							COInr_Med_plus	0
MBPK_000016511	COInr	0							COInr-WO_Insecta	0							COInr_Med	0							COInr_Med_plus	0
MBPK_000016689	COInr	4	Porifera_6040	Demospongiae_6042	Tethyida_1779163	Hemiasterellidae_283520			COInr-WO_Insecta	4	Porifera_6040	Demospongiae_6042	Tethyida_1779163	Hemiasterellidae_283520			COInr_Med	4	Porifera_6040	Demospongiae_6042	Tethyida_1779163	Hemiasterellidae_283520			COInr_Med_plus	4	Porifera_6040	Demospongiae_6042	Tethyida_1779163	Hemiasterellidae_283520
MBPK_000016866	COInr	5	Porifera_6040	Demospongiae_6042	Poecilosclerida_27925	Hymedesmiidae_252956	Phorbas_252957		COInr-WO_Insecta	5	Porifera_6040	Demospongiae_6042	Poecilosclerida_27925	Hymedesmiidae_252956	Phorbas_252957		COInr_Med	5	Porifera_6040	Demospongiae_6042	Poecilosclerida_27925	Hymedesmiidae_252956	Phorbas_252957		COInr_Med_plus	5	Porifera_6040	Demospongiae_6042	Poecilosclerida_27925	Hymedesmiidae_252956	Phorbas_252957
MBPK_000017292	COInr	0							COInr-WO_Insecta	0							COInr_Med	0							COInr_Med_plus	0
MBPK_000017376	COInr	0							COInr-WO_Insecta	0							COInr_Med	0							COInr_Med_plus	0
MBPK_000017378	COInr	0							COInr-WO_Insecta	0							COInr_Med	0							COInr_Med_plus	0
MBPK_000017478	COInr	4	Porifera_6040	Demospongiae_6042	Dictyoceratida_119428	Thorectidae_121495			COInr-WO_Insecta	4	Porifera_6040	Demospongiae_6042	Dictyoceratida_119428	Thorectidae_121495			COInr_Med	4	Porifera_6040	Demospongiae_6042	Dictyoceratida_119428	Thorectidae_121495			COInr_Med_plus	4	Porifera_6040	Demospongiae_6042	Dictyoceratida_119428	Thorectidae_121495
MBPK_000017591	COInr	0							COInr-WO_Insecta	0							COInr_Med	0							COInr_Med_plus	0
MBPK_000017800	COInr	0							COInr-WO_Insecta	0							COInr_Med	0							COInr_Med_plus	0
MBPK_000017987	COInr	0							COInr-WO_Insecta	0							COInr_Med	0							COInr_Med_plus	0
MBPK_000018061	COInr	0							COInr-WO_Insecta	0							COInr_Med	0							COInr_Med_plus	0
MBPK_000018187	COInr	0							COInr-WO_Insecta	0							COInr_Med	0							COInr_Med_plus	0
MBPK_000018328	COInr	0							COInr-WO_Insecta	0							COInr_Med	0							COInr_Med_plus	0
MBPK_000018366	COInr	6	Arthropoda_6656	Malacostraca_6681	Decapoda_6683	Alpheidae_29966	Alpheus_29967	Alpheus_bellulus_622417	COInr-WO_Insecta	6	Arthropoda_6656	Malacostraca_6681	Decapoda_6683	Alpheidae_29966	Alpheus_29967	Alpheus_bellulus_622417	COInr_Med	6	Arthropoda_6656	Malacostraca_6681	Decapoda_6683	Alpheidae_29966	Alpheus_29967	Alpheus_bellulus_622417	COInr_Med_plus	6	Arthropoda_6656	Malacostraca_6681	Decapoda_6683	Alpheidae_29966	Alpheus_29967	Alpheus_bellulus_622417
MBPK_000018399	COInr	0							COInr-WO_Insecta	0							COInr_Med	0							COInr_Med_plus	0
MBPK_000018506	COInr	0							COInr-WO_Insecta	0							COInr_Med	0							COInr_Med_plus	0
MBPK_000018845	COInr	5	Cnidaria_6073	Hydrozoa_6074	Leptothecata_500008	Aglaopheniidae_308582	Aglaophenia_308583		COInr-WO_Insecta	5	Cnidaria_6073	Hydrozoa_6074	Leptothecata_500008	Aglaopheniidae_308582	Aglaophenia_308583		COInr_Med	5	Cnidaria_6073	Hydrozoa_6074	Leptothecata_500008	Aglaopheniidae_308582	Aglaophenia_308583		COInr_Med_plus	5	Cnidaria_6073	Hydrozoa_6074	Leptothecata_500008	Aglaopheniidae_308582	Aglaophenia_308583
MBPK_000018926	COInr	0							COInr-WO_Insecta	0							COInr_Med	0							COInr_Med_plus	0
MBPK_000019119	COInr	0							COInr-WO_Insecta	0							COInr_Med	0							COInr_Med_plus	0
MBPK_000019373	COInr	0							COInr-WO_Insecta	0							COInr_Med	0							COInr_Med_plus	0
MBPK_000019382	COInr	0							COInr-WO_Insecta	0							COInr_Med	0							COInr_Med_plus	0
MBPK_000019450	COInr	0							COInr-WO_Insecta	0							COInr_Med	0							COInr_Med_plus	0
MBPK_000019602	COInr	6	Chordata_7711	Ascidiacea_7713	Stolidobranchia_7720	Styelidae_7721	Botryllus_30300	Botryllus_schlosseri_30301	COInr-WO_Insecta	6	Chordata_7711	Ascidiacea_7713	Stolidobranchia_7720	Styelidae_7721	Botryllus_30300	Botryllus_schlosseri_30301	COInr_Med	6	Chordata_7711	Ascidiacea_7713	Stolidobranchia_7720	Styelidae_7721	Botryllus_30300	Botryllus_schlosseri_30301	COInr_Med_plus	6	Chordata_7711	Ascidiacea_7713	Stolidobranchia_7720	Styelidae_7721	Botryllus_30300	Botryllus_schlosseri_30301
MBPK_000019604	COInr	0							COInr-WO_Insecta	0							COInr_Med	5	Mollusca_6447	Bivalvia_6544	Mytilida_6546	Mytilidae_6547	Musculus_112137		COInr_Med_plus	5	Mollusca_6447	Bivalvia_6544	Mytilida_6546	Mytilidae_6547	Musculus_112137
MBPK_000019679	COInr	0							COInr-WO_Insecta	0							COInr_Med	0							COInr_Med_plus	0
MBPK_000019682	COInr	0							COInr-WO_Insecta	0							COInr_Med	0							COInr_Med_plus	0
MBPK_000019805	COInr	0							COInr-WO_Insecta	0							COInr_Med	0							COInr_Med_plus	0
MBPK_000019968	COInr	0							COInr-WO_Insecta	0							COInr_Med	5	Mollusca_6447	Bivalvia_6544	Mytilida_6546	Mytilidae_6547	Musculus_112137		COInr_Med_plus	5	Mollusca_6447	Bivalvia_6544	Mytilida_6546	Mytilidae_6547	Musculus_112137
MBPK_000020143	COInr	4		Phaeophyceae_2870	Ectocarpales_2877	Chordariaceae_66220			COInr-WO_Insecta	4		Phaeophyceae_2870	Ectocarpales_2877	Chordariaceae_66220			COInr_Med	4		Phaeophyceae_2870	Ectocarpales_2877	Chordariaceae_66220			COInr_Med_plus	4		Phaeophyceae_2870	Ectocarpales_2877	Chordariaceae_66220
MBPK_000020482	COInr	3	Porifera_6040	Demospongiae_6042	Poecilosclerida_27925				COInr-WO_Insecta	3	Porifera_6040	Demospongiae_6042	Poecilosclerida_27925				COInr_Med	0							COInr_Med_plus	0
MBPK_000020550	COInr	0							COInr-WO_Insecta	0							COInr_Med	0							COInr_Med_plus	0
MBPK_000020659	COInr	0							COInr-WO_Insecta	0							COInr_Med	0							COInr_Med_plus	0
MBPK_000020718	COInr	0							COInr-WO_Insecta	0							COInr_Med	0							COInr_Med_plus	0
MBPK_000021028	COInr	0							COInr-WO_Insecta	0							COInr_Med	0							COInr_Med_plus	0
MBPK_000021114	COInr	0							COInr-WO_Insecta	0							COInr_Med	0							COInr_Med_plus	0
MBPK_000021227	COInr	0							COInr-WO_Insecta	0							COInr_Med	0							COInr_Med_plus	0
MBPK_000021254	COInr	0							COInr-WO_Insecta	0							COInr_Med	0							COInr_Med_plus	0
MBPK_000021317	COInr	0							COInr-WO_Insecta	0							COInr_Med	0							COInr_Med_plus	0
MBPK_000021393	COInr	0							COInr-WO_Insecta	5	Annelida_6340	Polychaeta_6341	Phyllodocida_6348	Pholoidae_222011	Pholoe_222012		COInr_Med	0							COInr_Med_plus	0
MBPK_000021533	COInr	0							COInr-WO_Insecta	0							COInr_Med	0							COInr_Med_plus	0
MBPK_000021566	COInr	0							COInr-WO_Insecta	0							COInr_Med	0							COInr_Med_plus	0
MBPK_000021651	COInr	0							COInr-WO_Insecta	0							COInr_Med	0							COInr_Med_plus	0
MBPK_000021767	COInr	0							COInr-WO_Insecta	0							COInr_Med	0							COInr_Med_plus	0
MBPK_000021815	COInr	0							COInr-WO_Insecta	0							COInr_Med	0							COInr_Med_plus	0
MBPK_000021821	COInr	0							COInr-WO_Insecta	0							COInr_Med	0							COInr_Med_plus	0
MBPK_000021846	COInr	0							COInr-WO_Insecta	0							COInr_Med	0							COInr_Med_plus	0
MBPK_000021857	COInr	0							COInr-WO_Insecta	0							COInr_Med	0							COInr_Med_plus	0
MBPK_000022218	COInr	0							COInr-WO_Insecta	0							COInr_Med	0							COInr_Med_plus	0
MBPK_000022230	COInr	0							COInr-WO_Insecta	0							COInr_Med	0							COInr_Med_plus	0
MBPK_000022260	COInr	0							COInr-WO_Insecta	0							COInr_Med	0							COInr_Med_plus	0
MBPK_000022473	COInr	0							COInr-WO_Insecta	0							COInr_Med	0							COInr_Med_plus	0
MBPK_000022600	COInr	0							COInr-WO_Insecta	0							COInr_Med	0							COInr_Med_plus	0
MBPK_000022657	COInr	6	Chlorophyta_3041	Mamiellophyceae_1035538	Mamiellales_13792	Mamiellaceae_41873	Micromonas_38832	Micromonas_pusilla_38833	COInr-WO_Insecta	6	Chlorophyta_3041	Mamiellophyceae_1035538	Mamiellales_13792	Mamiellaceae_41873	Micromonas_38832	Micromonas_pusilla_38833	COInr_Med	6	Chlorophyta_3041	Mamiellophyceae_1035538	Mamiellales_13792	Mamiellaceae_41873	Micromonas_38832	Micromonas_pusilla_38833	COInr_Med_plus	6	Chlorophyta_3041	Mamiellophyceae_1035538	Mamiellales_13792	Mamiellaceae_41873	Micromonas_38832	Micromonas_pusilla_38833
MBPK_000022738	COInr	0							COInr-WO_Insecta	0							COInr_Med	0							COInr_Med_plus	0
MBPK_000022754	COInr	5	Cnidaria_6073	Hydrozoa_6074	Leptothecata_500008	Aglaopheniidae_308582	Aglaophenia_308583		COInr-WO_Insecta	5	Cnidaria_6073	Hydrozoa_6074	Leptothecata_500008	Aglaopheniidae_308582	Aglaophenia_308583		COInr_Med	5	Cnidaria_6073	Hydrozoa_6074	Leptothecata_500008	Aglaopheniidae_308582	Aglaophenia_308583		COInr_Med_plus	5	Cnidaria_6073	Hydrozoa_6074	Leptothecata_500008	Aglaopheniidae_308582	Aglaophenia_308583
MBPK_000022769	COInr	0							COInr-WO_Insecta	0							COInr_Med	0							COInr_Med_plus	0
MBPK_000022937	COInr	0							COInr-WO_Insecta	0							COInr_Med	0							COInr_Med_plus	0
MBPK_000023076	COInr	0							COInr-WO_Insecta	0							COInr_Med	0							COInr_Med_plus	0
MBPK_000023129	COInr	0							COInr-WO_Insecta	0							COInr_Med	0							COInr_Med_plus	0
MBPK_000023233	COInr	0							COInr-WO_Insecta	0							COInr_Med	0							COInr_Med_plus	0
MBPK_000023498	COInr	0							COInr-WO_Insecta	0							COInr_Med	0							COInr_Med_plus	0
MBPK_000023600	COInr	0							COInr-WO_Insecta	0							COInr_Med	0							COInr_Med_plus	0
MBPK_000023692	COInr	0							COInr-WO_Insecta	0							COInr_Med	0							COInr_Med_plus	0
MBPK_000023978	COInr	5	Porifera_6040	Demospongiae_6042	Dictyoceratida_119428	Dysideidae_190525	Lamellodysidea_279618		COInr-WO_Insecta	5	Porifera_6040	Demospongiae_6042	Dictyoceratida_119428	Dysideidae_190525	Lamellodysidea_279618		COInr_Med	5	Porifera_6040	Demospongiae_6042	Dictyoceratida_119428	Dysideidae_190525	Lamellodysidea_279618		COInr_Med_plus	5	Porifera_6040	Demospongiae_6042	Dictyoceratida_119428	Dysideidae_190525	Lamellodysidea_279618
MBPK_000024023	COInr	0							COInr-WO_Insecta	0							COInr_Med	0							COInr_Med_plus	0
MBPK_000024054	COInr	0							COInr-WO_Insecta	0							COInr_Med	0							COInr_Med_plus	0
MBPK_000024098	COInr	5	Mollusca_6447	Bivalvia_6544	Mytilida_6546	Mytilidae_6547	Mytilus_6548		COInr-WO_Insecta	5	Mollusca_6447	Bivalvia_6544	Mytilida_6546	Mytilidae_6547	Mytilus_6548		COInr_Med	5	Mollusca_6447	Bivalvia_6544	Mytilida_6546	Mytilidae_6547	Mytilus_6548		COInr_Med_plus	5	Mollusca_6447	Bivalvia_6544	Mytilida_6546	Mytilidae_6547	Mytilus_6548
MBPK_000024187	COInr	0							COInr-WO_Insecta	0							COInr_Med	0							COInr_Med_plus	0
MBPK_000024299	COInr	5	Cnidaria_6073	Hydrozoa_6074	Leptothecata_500008	Aglaopheniidae_308582	Aglaophenia_308583		COInr-WO_Insecta	5	Cnidaria_6073	Hydrozoa_6074	Leptothecata_500008	Aglaopheniidae_308582	Aglaophenia_308583		COInr_Med	5	Cnidaria_6073	Hydrozoa_6074	Leptothecata_500008	Aglaopheniidae_308582	Aglaophenia_308583		COInr_Med_plus	5	Cnidaria_6073	Hydrozoa_6074	Leptothecata_500008	Aglaopheniidae_308582	Aglaophenia_308583
MBPK_000024301	COInr	0							COInr-WO_Insecta	0							COInr_Med	0							COInr_Med_plus	0
MBPK_000024323	COInr	6	Sipuncula_6433		Aspidosiphonidormes_216204	Aspidosiphonidae_91377	Aspidosiphon_91378	Aspidosiphon_muelleri_360533	COInr-WO_Insecta	6	Sipuncula_6433		Aspidosiphonidormes_216204	Aspidosiphonidae_91377	Aspidosiphon_91378	Aspidosiphon_muelleri_360533	COInr_Med	6	Sipuncula_6433		Aspidosiphonidormes_216204	Aspidosiphonidae_91377	Aspidosiphon_91378	Aspidosiphon_muelleri_360533	COInr_Med_plus	6	Sipuncula_6433		Aspidosiphonidormes_216204	Aspidosiphonidae_91377	Aspidosiphon_91378	Aspidosiphon_muelleri_360533
MBPK_000024450	COInr	0							COInr-WO_Insecta	0							COInr_Med	0							COInr_Med_plus	0
MBPK_000024480	COInr	5	Porifera_6040	Demospongiae_6042	Dictyoceratida_119428	Dysideidae_190525	Lamellodysidea_279618		COInr-WO_Insecta	5	Porifera_6040	Demospongiae_6042	Dictyoceratida_119428	Dysideidae_190525	Lamellodysidea_279618		COInr_Med	5	Porifera_6040	Demospongiae_6042	Dictyoceratida_119428	Dysideidae_190525	Lamellodysidea_279618		COInr_Med_plus	5	Porifera_6040	Demospongiae_6042	Dictyoceratida_119428	Dysideidae_190525	Lamellodysidea_279618
MBPK_000024602	COInr	0							COInr-WO_Insecta	0							COInr_Med	0							COInr_Med_plus	0
MBPK_000024610	COInr	0							COInr-WO_Insecta	0							COInr_Med	0							COInr_Med_plus	0
MBPK_000024650	COInr	0							COInr-WO_Insecta	0							COInr_Med	0							COInr_Med_plus	0
MBPK_000024742	COInr	0							COInr-WO_Insecta	0							COInr_Med	0							COInr_Med_plus	0
MBPK_000024913	COInr	5	Rhodophyta_2763	Florideophyceae_2806	Hapalidiales_1705611	Hapalidiaceae_227970	Lithothamnion_48598		COInr-WO_Insecta	5	Rhodophyta_2763	Florideophyceae_2806	Hapalidiales_1705611	Hapalidiaceae_227970	Lithothamnion_48598		COInr_Med	5	Rhodophyta_2763	Florideophyceae_2806	Hapalidiales_1705611	Hapalidiaceae_227970	Lithothamnion_48598		COInr_Med_plus	5	Rhodophyta_2763	Florideophyceae_2806	Hapalidiales_1705611	Hapalidiaceae_227970	Lithothamnion_48598
MBPK_000024933	COInr	0							COInr-WO_Insecta	0							COInr_Med	0							COInr_Med_plus	0
MBPK_000025000	COInr	0							COInr-WO_Insecta	5	Arthropoda_6656	Malacostraca_6681	Amphipoda_6821	Dexaminidae_1352100	Dexamine_1453334		COInr_Med	5	Arthropoda_6656	Malacostraca_6681	Amphipoda_6821	Dexaminidae_1352100	Dexamine_1453334		COInr_Med_plus	5	Arthropoda_6656	Malacostraca_6681	Amphipoda_6821	Dexaminidae_1352100	Dexamine_1453334
MBPK_000025026	COInr	6	Porifera_6040	Demospongiae_6042	Poecilosclerida_27925	Desmacididae_698787	Desmapsamma_698788	Desmapsamma_anchorata_698789	COInr-WO_Insecta	6	Porifera_6040	Demospongiae_6042	Poecilosclerida_27925	Desmacididae_698787	Desmapsamma_698788	Desmapsamma_anchorata_698789	COInr_Med	6	Porifera_6040	Demospongiae_6042	Poecilosclerida_27925	Desmacididae_698787	Desmapsamma_698788	Desmapsamma_anchorata_698789	COInr_Med_plus	6	Porifera_6040	Demospongiae_6042	Poecilosclerida_27925	Desmacididae_698787	Desmapsamma_698788	Desmapsamma_anchorata_698789
MBPK_000025086	COInr	6	Rhodophyta_2763	Florideophyceae_2806	Hapalidiales_1705611	Mesophyllumaceae_2784734	Mesophyllum_48973	Mesophyllum_expansum_1503747	COInr-WO_Insecta	6	Rhodophyta_2763	Florideophyceae_2806	Hapalidiales_1705611	Mesophyllumaceae_2784734	Mesophyllum_48973	Mesophyllum_expansum_1503747	COInr_Med	0							COInr_Med_plus	0
MBPK_000025320	COInr	0							COInr-WO_Insecta	0							COInr_Med	0							COInr_Med_plus	0
MBPK_000025325	COInr	0							COInr-WO_Insecta	0							COInr_Med	0							COInr_Med_plus	0
MBPK_000025384	COInr	6	Porifera_6040	Demospongiae_6042	Verongiida_1779151	Ianthellidae_252952	Hexadella_252953	Hexadella_racovitzai_717911	COInr-WO_Insecta	6	Porifera_6040	Demospongiae_6042	Verongiida_1779151	Ianthellidae_252952	Hexadella_252953	Hexadella_racovitzai_717911	COInr_Med	6	Porifera_6040	Demospongiae_6042	Verongiida_1779151	Ianthellidae_252952	Hexadella_252953	Hexadella_racovitzai_717911	COInr_Med_plus	6	Porifera_6040	Demospongiae_6042	Verongiida_1779151	Ianthellidae_252952	Hexadella_252953	Hexadella_racovitzai_717911
MBPK_000025417	COInr	6	Cnidaria_6073	Hydrozoa_6074	Leptothecata_500008	Obeliidae_2750047	Obelia_32569	Obelia_dichotoma_37520	COInr-WO_Insecta	6	Cnidaria_6073	Hydrozoa_6074	Leptothecata_500008	Obeliidae_2750047	Obelia_32569	Obelia_dichotoma_37520	COInr_Med	0							COInr_Med_plus	0
MBPK_000025525	COInr	0							COInr-WO_Insecta	0							COInr_Med	0							COInr_Med_plus	0
MBPK_000025870	COInr	0							COInr-WO_Insecta	0							COInr_Med	0							COInr_Med_plus	0
MBPK_000025917	COInr	0							COInr-WO_Insecta	0							COInr_Med	0							COInr_Med_plus	0
MBPK_000025988	COInr	0							COInr-WO_Insecta	0							COInr_Med	0							COInr_Med_plus	0
MBPK_000026075	COInr	4		Phaeophyceae_2870	Ectocarpales_2877	Chordariaceae_66220			COInr-WO_Insecta	4		Phaeophyceae_2870	Ectocarpales_2877	Chordariaceae_66220			COInr_Med	4		Phaeophyceae_2870	Ectocarpales_2877	Chordariaceae_66220			COInr_Med_plus	4		Phaeophyceae_2870	Ectocarpales_2877	Chordariaceae_66220
MBPK_000026401	COInr	0							COInr-WO_Insecta	0							COInr_Med	0							COInr_Med_plus	0
MBPK_000026455	COInr	0							COInr-WO_Insecta	0							COInr_Med	0							COInr_Med_plus	0
MBPK_000026521	COInr	0							COInr-WO_Insecta	0							COInr_Med	0							COInr_Med_plus	0
MBPK_000026551	COInr	5	Cnidaria_6073	Hydrozoa_6074	Leptothecata_500008	Aglaopheniidae_308582	Aglaophenia_308583		COInr-WO_Insecta	5	Cnidaria_6073	Hydrozoa_6074	Leptothecata_500008	Aglaopheniidae_308582	Aglaophenia_308583		COInr_Med	5	Cnidaria_6073	Hydrozoa_6074	Leptothecata_500008	Aglaopheniidae_308582	Aglaophenia_308583		COInr_Med_plus	5	Cnidaria_6073	Hydrozoa_6074	Leptothecata_500008	Aglaopheniidae_308582	Aglaophenia_308583
MBPK_000026555	COInr	0							COInr-WO_Insecta	0							COInr_Med	0							COInr_Med_plus	0
MBPK_000026583	COInr	0							COInr-WO_Insecta	0							COInr_Med	0							COInr_Med_plus	0
MBPK_000026601	COInr	0							COInr-WO_Insecta	0							COInr_Med	0							COInr_Med_plus	0
MBPK_000026880	COInr	0							COInr-WO_Insecta	0							COInr_Med	0							COInr_Med_plus	0
MBPK_000027041	COInr	0							COInr-WO_Insecta	0							COInr_Med	0							COInr_Med_plus	0
MBPK_000027111	COInr	0							COInr-WO_Insecta	0							COInr_Med	0							COInr_Med_plus	0
MBPK_000027147	COInr	4	Cnidaria_6073	Hydrozoa_6074	Leptothecata_500008	Campanulariidae_27800			COInr-WO_Insecta	4	Cnidaria_6073	Hydrozoa_6074	Leptothecata_500008	Campanulariidae_27800			COInr_Med	4	Cnidaria_6073	Hydrozoa_6074	Leptothecata_500008	Campanulariidae_27800			COInr_Med_plus	4	Cnidaria_6073	Hydrozoa_6074	Leptothecata_500008	Campanulariidae_27800
MBPK_000027373	COInr	5	Rhodophyta_2763	Florideophyceae_2806	Hapalidiales_1705611	Hapalidiaceae_227970	Phymatolithon_48601		COInr-WO_Insecta	5	Rhodophyta_2763	Florideophyceae_2806	Hapalidiales_1705611	Hapalidiaceae_227970	Phymatolithon_48601		COInr_Med	5	Rhodophyta_2763	Florideophyceae_2806	Hapalidiales_1705611	Hapalidiaceae_227970	Phymatolithon_48601		COInr_Med_plus	5	Rhodophyta_2763	Florideophyceae_2806	Hapalidiales_1705611	Hapalidiaceae_227970	Phymatolithon_48601
MBPK_000027511	COInr	0							COInr-WO_Insecta	0							COInr_Med	0							COInr_Med_plus	0
MBPK_000027524	COInr	0							COInr-WO_Insecta	0							COInr_Med	0							COInr_Med_plus	0
MBPK_000027629	COInr	0							COInr-WO_Insecta	0							COInr_Med	0							COInr_Med_plus	0
MBPK_000027738	COInr	0							COInr-WO_Insecta	0							COInr_Med	0							COInr_Med_plus	0
MBPK_000027796	COInr	0							COInr-WO_Insecta	0							COInr_Med	0							COInr_Med_plus	0
MBPK_000027815	COInr	0							COInr-WO_Insecta	0							COInr_Med	0							COInr_Med_plus	0
MBPK_000027898	COInr	0							COInr-WO_Insecta	0							COInr_Med	0							COInr_Med_plus	0
MBPK_000028081	COInr	0							COInr-WO_Insecta	0							COInr_Med	0							COInr_Med_plus	0
MBPK_000028188	COInr	6	Echinodermata_7586	Echinoidea_7625	Camarodonta_2785018	Echinidae_7676	Paracentrotus_7655	Paracentrotus_lividus_7656	COInr-WO_Insecta	6	Echinodermata_7586	Echinoidea_7625	Camarodonta_2785018	Echinidae_7676	Paracentrotus_7655	Paracentrotus_lividus_7656	COInr_Med	6	Echinodermata_7586	Echinoidea_7625	Camarodonta_2785018	Echinidae_7676	Paracentrotus_7655	Paracentrotus_lividus_7656	COInr_Med_plus	6	Echinodermata_7586	Echinoidea_7625	Camarodonta_2785018	Echinidae_7676	Paracentrotus_7655	Paracentrotus_lividus_7656
MBPK_000028419	COInr	0							COInr-WO_Insecta	0							COInr_Med	0							COInr_Med_plus	0
MBPK_000028594	COInr	0							COInr-WO_Insecta	0							COInr_Med	0							COInr_Med_plus	0
MBPK_000028635	COInr	0							COInr-WO_Insecta	0							COInr_Med	0							COInr_Med_plus	0
MBPK_000028722	COInr	0							COInr-WO_Insecta	0							COInr_Med	0							COInr_Med_plus	0
MBPK_000028730	COInr	0							COInr-WO_Insecta	0							COInr_Med	0							COInr_Med_plus	0
MBPK_000028778	COInr	0							COInr-WO_Insecta	0							COInr_Med	0							COInr_Med_plus	0
MBPK_000028836	COInr	0							COInr-WO_Insecta	0							COInr_Med	0							COInr_Med_plus	0
MBPK_000029042	COInr	0							COInr-WO_Insecta	0							COInr_Med	0							COInr_Med_plus	0
MBPK_000029143	COInr	0							COInr-WO_Insecta	0							COInr_Med	0							COInr_Med_plus	0
MBPK_000029249	COInr	0							COInr-WO_Insecta	0							COInr_Med	0							COInr_Med_plus	0
MBPK_000029539	COInr	0							COInr-WO_Insecta	0							COInr_Med	0							COInr_Med_plus	0
MBPK_000029611	COInr	0							COInr-WO_Insecta	0							COInr_Med	0							COInr_Med_plus	0
MBPK_000029749	COInr	0							COInr-WO_Insecta	0							COInr_Med	0							COInr_Med_plus	0
MBPK_000029794	COInr	0							COInr-WO_Insecta	0							COInr_Med	0							COInr_Med_plus	0
MBPK_000029854	COInr	6	Porifera_6040	Demospongiae_6042	Axinellida_1779152	Raspailiidae_261678	Eurypon_261679	Eurypon_clavigerum_942630	COInr-WO_Insecta	6	Porifera_6040	Demospongiae_6042	Axinellida_1779152	Raspailiidae_261678	Eurypon_261679	Eurypon_clavigerum_942630	COInr_Med	6	Porifera_6040	Demospongiae_6042	Axinellida_1779152	Raspailiidae_261678	Eurypon_261679	Eurypon_clavigerum_942630	COInr_Med_plus	6	Porifera_6040	Demospongiae_6042	Axinellida_1779152	Raspailiidae_261678	Eurypon_261679	Eurypon_clavigerum_942630
MBPK_000029878	COInr	0							COInr-WO_Insecta	0							COInr_Med	0							COInr_Med_plus	0
MBPK_000029916	COInr	0							COInr-WO_Insecta	0							COInr_Med	0							COInr_Med_plus	0
MBPK_000029963	COInr	5	Cnidaria_6073	Anthozoa_6101	Scleractinia_6125	Caryophylliidae_46746	Caryophyllia_130052		COInr-WO_Insecta	5	Cnidaria_6073	Anthozoa_6101	Scleractinia_6125	Caryophylliidae_46746	Caryophyllia_130052		COInr_Med	5	Cnidaria_6073	Anthozoa_6101	Scleractinia_6125	Caryophylliidae_46746	Caryophyllia_130052		COInr_Med_plus	5	Cnidaria_6073	Anthozoa_6101	Scleractinia_6125	Caryophylliidae_46746	Caryophyllia_130052
MBPK_000030005	COInr	0							COInr-WO_Insecta	0							COInr_Med	0							COInr_Med_plus	0
MBPK_000030037	COInr	0							COInr-WO_Insecta	0							COInr_Med	0							COInr_Med_plus	0
MBPK_000030251	COInr	0							COInr-WO_Insecta	0							COInr_Med	0							COInr_Med_plus	0
MBPK_000030272	COInr	6	Rhodophyta_2763	Florideophyceae_2806	Rhodymeniales_29247	Rhodymeniaceae_31501	Irvinea_81610	Irvinea_ardreana_81611	COInr-WO_Insecta	6	Rhodophyta_2763	Florideophyceae_2806	Rhodymeniales_29247	Rhodymeniaceae_31501	Irvinea_81610	Irvinea_ardreana_81611	COInr_Med	6	Rhodophyta_2763	Florideophyceae_2806	Rhodymeniales_29247	Rhodymeniaceae_31501	Irvinea_81610	Irvinea_ardreana_81611	COInr_Med_plus	6	Rhodophyta_2763	Florideophyceae_2806	Rhodymeniales_29247	Rhodymeniaceae_31501	Irvinea_81610	Irvinea_ardreana_81611
MBPK_000030288	COInr	3	Porifera_6040	Demospongiae_6042	Poecilosclerida_27925				COInr-WO_Insecta	3	Porifera_6040	Demospongiae_6042	Poecilosclerida_27925				COInr_Med	0							COInr_Med_plus	0
MBPK_000030717	COInr	0							COInr-WO_Insecta	0							COInr_Med	0							COInr_Med_plus	0
MBPK_000030833	COInr	0							COInr-WO_Insecta	0							COInr_Med	0							COInr_Med_plus	0
MBPK_000030857	COInr	0							COInr-WO_Insecta	0							COInr_Med	0							COInr_Med_plus	0
MBPK_000030873	COInr	0							COInr-WO_Insecta	0							COInr_Med	0							COInr_Med_plus	0
MBPK_000030880	COInr	0							COInr-WO_Insecta	0							COInr_Med	0							COInr_Med_plus	0
MBPK_000030918	COInr	0							COInr-WO_Insecta	0							COInr_Med	5	Mollusca_6447	Bivalvia_6544	Mytilida_6546	Mytilidae_6547	Musculus_112137		COInr_Med_plus	5	Mollusca_6447	Bivalvia_6544	Mytilida_6546	Mytilidae_6547	Musculus_112137
MBPK_000030947	COInr	0							COInr-WO_Insecta	0							COInr_Med	0							COInr_Med_plus	0
MBPK_000031022	COInr	0							COInr-WO_Insecta	0							COInr_Med	0							COInr_Med_plus	0
MBPK_000031336	COInr	0							COInr-WO_Insecta	0							COInr_Med	0							COInr_Med_plus	0
MBPK_000031500	COInr	0							COInr-WO_Insecta	0							COInr_Med	0							COInr_Med_plus	0
MBPK_000031589	COInr	0							COInr-WO_Insecta	0							COInr_Med	0							COInr_Med_plus	0
MBPK_000031727	COInr	5	Annelida_6340	Polychaeta_6341	Eunicida_65495	Eunicidae_104737	Eunice_73379		COInr-WO_Insecta	5	Annelida_6340	Polychaeta_6341	Eunicida_65495	Eunicidae_104737	Eunice_73379		COInr_Med	5	Annelida_6340	Polychaeta_6341	Eunicida_65495	Eunicidae_104737	Eunice_73379		COInr_Med_plus	6	Annelida_6340	Polychaeta_6341	Eunicida_65495	Eunicidae_104737	Eunice_73379	Eunice_vittata_188451
MBPK_000031767	COInr	0							COInr-WO_Insecta	0							COInr_Med	0							COInr_Med_plus	0
MBPK_000031800	COInr	0							COInr-WO_Insecta	0							COInr_Med	0							COInr_Med_plus	0
MBPK_000031922	COInr	0							COInr-WO_Insecta	0							COInr_Med	0							COInr_Med_plus	0
MBPK_000032086	COInr	0							COInr-WO_Insecta	0							COInr_Med	0							COInr_Med_plus	0
MBPK_000032138	COInr	3	Porifera_6040	Demospongiae_6042	Poecilosclerida_27925				COInr-WO_Insecta	3	Porifera_6040	Demospongiae_6042	Poecilosclerida_27925				COInr_Med	0							COInr_Med_plus	0
MBPK_000032216	COInr	0							COInr-WO_Insecta	0							COInr_Med	0							COInr_Med_plus	0
MBPK_000032318	COInr	0							COInr-WO_Insecta	0							COInr_Med	0							COInr_Med_plus	0
MBPK_000032438	COInr	0							COInr-WO_Insecta	0							COInr_Med	0							COInr_Med_plus	0
MBPK_000032664	COInr	0							COInr-WO_Insecta	0							COInr_Med	0							COInr_Med_plus	0
MBPK_000032799	COInr	0							COInr-WO_Insecta	0							COInr_Med	0							COInr_Med_plus	6	Annelida_6340	Polychaeta_6341	Phyllodocida_6348	Phyllodocidae_195257	Phyllodoce_222014	Phyllodoce_madeirensis_1981576
MBPK_000032802	COInr	0							COInr-WO_Insecta	0							COInr_Med	0							COInr_Med_plus	0
MBPK_000032855	COInr	0							COInr-WO_Insecta	0							COInr_Med	0							COInr_Med_plus	0
MBPK_000033005	COInr	0							COInr-WO_Insecta	0							COInr_Med	0							COInr_Med_plus	0
MBPK_000033048	COInr	0							COInr-WO_Insecta	0							COInr_Med	0							COInr_Med_plus	0
MBPK_000033426	COInr	0							COInr-WO_Insecta	0							COInr_Med	0							COInr_Med_plus	0
MBPK_000033440	COInr	0							COInr-WO_Insecta	0							COInr_Med	0							COInr_Med_plus	0
MBPK_000033485	COInr	0							COInr-WO_Insecta	0							COInr_Med	0							COInr_Med_plus	0
MBPK_000033665	COInr	0							COInr-WO_Insecta	0							COInr_Med	0							COInr_Med_plus	0
MBPK_000033719	COInr	0							COInr-WO_Insecta	0							COInr_Med	0							COInr_Med_plus	0
MBPK_000034003	COInr	3	Porifera_6040	Demospongiae_6042	Poecilosclerida_27925				COInr-WO_Insecta	3	Porifera_6040	Demospongiae_6042	Poecilosclerida_27925				COInr_Med	3	Porifera_6040	Demospongiae_6042	Poecilosclerida_27925				COInr_Med_plus	3	Porifera_6040	Demospongiae_6042	Poecilosclerida_27925
MBPK_000034094	COInr	0							COInr-WO_Insecta	0							COInr_Med	0							COInr_Med_plus	0
MBPK_000034239	COInr	0							COInr-WO_Insecta	0							COInr_Med	0							COInr_Med_plus	0
MBPK_000034312	COInr	0							COInr-WO_Insecta	0							COInr_Med	0							COInr_Med_plus	0
MBPK_000034513	COInr	0							COInr-WO_Insecta	0							COInr_Med	0							COInr_Med_plus	0
MBPK_000034583	COInr	0							COInr-WO_Insecta	0							COInr_Med	0							COInr_Med_plus	0
MBPK_000034651	COInr	0							COInr-WO_Insecta	0							COInr_Med	0							COInr_Med_plus	0
MBPK_000034699	COInr	0							COInr-WO_Insecta	0							COInr_Med	0							COInr_Med_plus	0
MBPK_000034823	COInr	0							COInr-WO_Insecta	0							COInr_Med	0							COInr_Med_plus	0
MBPK_000034904	COInr	0							COInr-WO_Insecta	0							COInr_Med	0							COInr_Med_plus	0
MBPK_000035005	COInr	5	Porifera_6040	Demospongiae_6042	Tetractinellida_1779164	Ancorinidae_77184	Stelletta_253167		COInr-WO_Insecta	5	Porifera_6040	Demospongiae_6042	Tetractinellida_1779164	Ancorinidae_77184	Stelletta_253167		COInr_Med	5	Porifera_6040	Demospongiae_6042	Tetractinellida_1779164	Ancorinidae_77184	Stelletta_253167		COInr_Med_plus	5	Porifera_6040	Demospongiae_6042	Tetractinellida_1779164	Ancorinidae_77184	Stelletta_253167
MBPK_000035130	COInr	3	Rhodophyta_2763	Florideophyceae_2806	Gigartinales_28017				COInr-WO_Insecta	3	Rhodophyta_2763	Florideophyceae_2806	Gigartinales_28017				COInr_Med	6	Rhodophyta_2763	Florideophyceae_2806	Gigartinales_28017	Phyllophoraceae_28021	Archestenogramma_1120495	Archestenogramma_profundum_1120496	COInr_Med_plus	6	Rhodophyta_2763	Florideophyceae_2806	Gigartinales_28017	Phyllophoraceae_28021	Archestenogramma_1120495	Archestenogramma_profundum_1120496
MBPK_000035151	COInr	0							COInr-WO_Insecta	0							COInr_Med	0							COInr_Med_plus	0
MBPK_000035186	COInr	0							COInr-WO_Insecta	0							COInr_Med	0							COInr_Med_plus	0
MBPK_000035418	COInr	0							COInr-WO_Insecta	0							COInr_Med	0							COInr_Med_plus	0
MBPK_000035590	COInr	0							COInr-WO_Insecta	0							COInr_Med	0							COInr_Med_plus	0
MBPK_000035949	COInr	0							COInr-WO_Insecta	0							COInr_Med	0							COInr_Med_plus	0
MBPK_000036181	COInr	3	Porifera_6040	Demospongiae_6042	Haplosclerida_6049				COInr-WO_Insecta	3	Porifera_6040	Demospongiae_6042	Haplosclerida_6049				COInr_Med	4	Porifera_6040	Demospongiae_6042	Haplosclerida_6049	Niphatidae_178475			COInr_Med_plus	4	Porifera_6040	Demospongiae_6042	Haplosclerida_6049	Niphatidae_178475
MBPK_000036378	COInr	5	Bryozoa_10205	Gymnolaemata_10206	Cheilostomatida_10207	Hippothoidae_97246	Celleporella_60592		COInr-WO_Insecta	5	Bryozoa_10205	Gymnolaemata_10206	Cheilostomatida_10207	Hippothoidae_97246	Celleporella_60592		COInr_Med	5	Bryozoa_10205	Gymnolaemata_10206	Cheilostomatida_10207	Hippothoidae_97246	Celleporella_60592		COInr_Med_plus	5	Bryozoa_10205	Gymnolaemata_10206	Cheilostomatida_10207	Hippothoidae_97246	Celleporella_60592
MBPK_000036420	COInr	0							COInr-WO_Insecta	0							COInr_Med	0							COInr_Med_plus	0
MBPK_000036648	COInr	0							COInr-WO_Insecta	0							COInr_Med	0							COInr_Med_plus	0
MBPK_000036708	COInr	0							COInr-WO_Insecta	0							COInr_Med	0							COInr_Med_plus	0
MBPK_000036756	COInr	0							COInr-WO_Insecta	0							COInr_Med	0							COInr_Med_plus	0
MBPK_000036854	COInr	5	Porifera_6040	Demospongiae_6042	Dictyoceratida_119428	Dysideidae_190525	Lamellodysidea_279618		COInr-WO_Insecta	5	Porifera_6040	Demospongiae_6042	Dictyoceratida_119428	Dysideidae_190525	Lamellodysidea_279618		COInr_Med	5	Porifera_6040	Demospongiae_6042	Dictyoceratida_119428	Dysideidae_190525	Lamellodysidea_279618		COInr_Med_plus	5	Porifera_6040	Demospongiae_6042	Dictyoceratida_119428	Dysideidae_190525	Lamellodysidea_279618
MBPK_000037165	COInr	0							COInr-WO_Insecta	0							COInr_Med	0							COInr_Med_plus	0
MBPK_000037216	COInr	0							COInr-WO_Insecta	0							COInr_Med	0							COInr_Med_plus	0
MBPK_000037222	COInr	0							COInr-WO_Insecta	0							COInr_Med	0							COInr_Med_plus	0
MBPK_000037264	COInr	0							COInr-WO_Insecta	0							COInr_Med	0							COInr_Med_plus	0
MBPK_000037270	COInr	6	Nemertea_6217	Enopla_6225	Monostilifera_6227	Oerstediidae_187598	Oerstedia_187724	Oerstedia_dorsalis_231370	COInr-WO_Insecta	6	Nemertea_6217	Enopla_6225	Monostilifera_6227	Oerstediidae_187598	Oerstedia_187724	Oerstedia_dorsalis_231370	COInr_Med	6	Nemertea_6217	Enopla_6225	Monostilifera_6227	Oerstediidae_187598	Oerstedia_187724	Oerstedia_dorsalis_231370	COInr_Med_plus	6	Nemertea_6217	Enopla_6225	Monostilifera_6227	Oerstediidae_187598	Oerstedia_187724	Oerstedia_dorsalis_231370
MBPK_000037317	COInr	0							COInr-WO_Insecta	0							COInr_Med	0							COInr_Med_plus	0
MBPK_000037348	COInr	0							COInr-WO_Insecta	0							COInr_Med	0							COInr_Med_plus	0
MBPK_000037577	COInr	0							COInr-WO_Insecta	0							COInr_Med	0							COInr_Med_plus	0
MBPK_000037775	COInr	5	Cnidaria_6073	Anthozoa_6101	Alcyonacea_40677	Parasphaerascleridae_1427709	Parasphaerasclera_1427710		COInr-WO_Insecta	5	Cnidaria_6073	Anthozoa_6101	Alcyonacea_40677	Parasphaerascleridae_1427709	Parasphaerasclera_1427710		COInr_Med	3	Cnidaria_6073	Anthozoa_6101	Alcyonacea_40677				COInr_Med_plus	3	Cnidaria_6073	Anthozoa_6101	Alcyonacea_40677
MBPK_000037799	COInr	0							COInr-WO_Insecta	0							COInr_Med	0							COInr_Med_plus	0
MBPK_000037803	COInr	0							COInr-WO_Insecta	0							COInr_Med	0							COInr_Med_plus	0
MBPK_000037873	COInr	0							COInr-WO_Insecta	0							COInr_Med	0							COInr_Med_plus	0
MBPK_000038130	COInr	0							COInr-WO_Insecta	0							COInr_Med	0							COInr_Med_plus	0
MBPK_000038159	COInr	0							COInr-WO_Insecta	0							COInr_Med	0							COInr_Med_plus	0
MBPK_000038181	COInr	0							COInr-WO_Insecta	0							COInr_Med	0							COInr_Med_plus	0
MBPK_000038185	COInr	6	Bryozoa_10205	Gymnolaemata_10206	Cheilostomatida_10207	Myriaporidae_475379	Myriapora_475380	Myriapora_truncata_475381	COInr-WO_Insecta	6	Bryozoa_10205	Gymnolaemata_10206	Cheilostomatida_10207	Myriaporidae_475379	Myriapora_475380	Myriapora_truncata_475381	COInr_Med	6	Bryozoa_10205	Gymnolaemata_10206	Cheilostomatida_10207	Myriaporidae_475379	Myriapora_475380	Myriapora_truncata_475381	COInr_Med_plus	6	Bryozoa_10205	Gymnolaemata_10206	Cheilostomatida_10207	Myriaporidae_475379	Myriapora_475380	Myriapora_truncata_475381
MBPK_000038208	COInr	0							COInr-WO_Insecta	0							COInr_Med	0							COInr_Med_plus	0
MBPK_000038273	COInr	0							COInr-WO_Insecta	0							COInr_Med	0							COInr_Med_plus	0
MBPK_000038301	COInr	0							COInr-WO_Insecta	0							COInr_Med	0							COInr_Med_plus	0
MBPK_000038370	COInr	0							COInr-WO_Insecta	0							COInr_Med	0							COInr_Med_plus	0
MBPK_000038436	COInr	0							COInr-WO_Insecta	0							COInr_Med	0							COInr_Med_plus	0
MBPK_000038829	COInr	0							COInr-WO_Insecta	0							COInr_Med	0							COInr_Med_plus	0
MBPK_000038989	COInr	0							COInr-WO_Insecta	0							COInr_Med	0							COInr_Med_plus	0
MBPK_000039000	COInr	6	Porifera_6040	Demospongiae_6042	Poecilosclerida_27925	Hymedesmiidae_252956	Phorbas_252957	Phorbas_bihamiger_1336880	COInr-WO_Insecta	6	Porifera_6040	Demospongiae_6042	Poecilosclerida_27925	Hymedesmiidae_252956	Phorbas_252957	Phorbas_bihamiger_1336880	COInr_Med	6	Porifera_6040	Demospongiae_6042	Poecilosclerida_27925	Hymedesmiidae_252956	Phorbas_252957	Phorbas_bihamiger_1336880	COInr_Med_plus	6	Porifera_6040	Demospongiae_6042	Poecilosclerida_27925	Hymedesmiidae_252956	Phorbas_252957	Phorbas_bihamiger_1336880
MBPK_000039150	COInr	0							COInr-WO_Insecta	0							COInr_Med	0							COInr_Med_plus	0
MBPK_000039175	COInr	3	Rhodophyta_2763	Florideophyceae_2806	Peyssonneliales_-35115				COInr-WO_Insecta	3	Rhodophyta_2763	Florideophyceae_2806	Peyssonneliales_-35115				COInr_Med	0							COInr_Med_plus	0
MBPK_000039201	COInr	6	Cnidaria_6073	Anthozoa_6101	Alcyonacea_40677	Clavulariidae_86519	Telesto_360973	Telesto_californica_-33979	COInr-WO_Insecta	6	Cnidaria_6073	Anthozoa_6101	Alcyonacea_40677	Clavulariidae_86519	Telesto_360973	Telesto_californica_-33979	COInr_Med	6	Cnidaria_6073	Anthozoa_6101	Alcyonacea_40677	Clavulariidae_86519	Telesto_360973	Telesto_californica_-33979	COInr_Med_plus	6	Cnidaria_6073	Anthozoa_6101	Alcyonacea_40677	Clavulariidae_86519	Telesto_360973	Telesto_californica_-33979
MBPK_000039306	COInr	0							COInr-WO_Insecta	0							COInr_Med	0							COInr_Med_plus	0
MBPK_000039351	COInr	0							COInr-WO_Insecta	0							COInr_Med	0							COInr_Med_plus	0
MBPK_000039404	COInr	0							COInr-WO_Insecta	0							COInr_Med	0							COInr_Med_plus	0
MBPK_000039449	COInr	0							COInr-WO_Insecta	0							COInr_Med	0							COInr_Med_plus	0
MBPK_000039650	COInr	0							COInr-WO_Insecta	0							COInr_Med	0							COInr_Med_plus	0
MBPK_000039689	COInr	0							COInr-WO_Insecta	0							COInr_Med	0							COInr_Med_plus	0
MBPK_000039783	COInr	3	Rhodophyta_2763	Florideophyceae_2806	Nemastomatales_199699				COInr-WO_Insecta	3	Rhodophyta_2763	Florideophyceae_2806	Nemastomatales_199699				COInr_Med	0							COInr_Med_plus	0
MBPK_000040334	COInr	0							COInr-WO_Insecta	0							COInr_Med	0							COInr_Med_plus	0
MBPK_000040445	COInr	0							COInr-WO_Insecta	0							COInr_Med	0							COInr_Med_plus	0
MBPK_000040476	COInr	0							COInr-WO_Insecta	0							COInr_Med	0							COInr_Med_plus	0
MBPK_000040494	COInr	0							COInr-WO_Insecta	0							COInr_Med	0							COInr_Med_plus	0
MBPK_000040503	COInr	0							COInr-WO_Insecta	0							COInr_Med	0							COInr_Med_plus	0
MBPK_000040543	COInr	0							COInr-WO_Insecta	0							COInr_Med	0							COInr_Med_plus	0
MBPK_000040655	COInr	0							COInr-WO_Insecta	0							COInr_Med	0							COInr_Med_plus	0
MBPK_000040745	COInr	5		Dinophyceae_2864	Suessiales_89954	Symbiodiniaceae_252141	Symbiodinium_2949		COInr-WO_Insecta	5		Dinophyceae_2864	Suessiales_89954	Symbiodiniaceae_252141	Symbiodinium_2949		COInr_Med	5		Dinophyceae_2864	Gymnodiniales_2953	Gymnodiniaceae_66801	Gymnodinium_2955		COInr_Med_plus	5		Dinophyceae_2864	Gymnodiniales_2953	Gymnodiniaceae_66801	Gymnodinium_2955
MBPK_000040756	COInr	0							COInr-WO_Insecta	0							COInr_Med	0							COInr_Med_plus	0
MBPK_000040834	COInr	0							COInr-WO_Insecta	0							COInr_Med	0							COInr_Med_plus	0
MBPK_000040868	COInr	0							COInr-WO_Insecta	0							COInr_Med	0							COInr_Med_plus	0
MBPK_000040910	COInr	0							COInr-WO_Insecta	0							COInr_Med	0							COInr_Med_plus	0
MBPK_000041072	COInr	0							COInr-WO_Insecta	0							COInr_Med	0							COInr_Med_plus	0
MBPK_000041866	COInr	6	Rhodophyta_2763	Florideophyceae_2806	Ceramiales_2802	Rhodomelaceae_2803	Osmundea_99898	Osmundea_oederi_1855817	COInr-WO_Insecta	6	Rhodophyta_2763	Florideophyceae_2806	Ceramiales_2802	Rhodomelaceae_2803	Osmundea_99898	Osmundea_oederi_1855817	COInr_Med	6	Rhodophyta_2763	Florideophyceae_2806	Ceramiales_2802	Rhodomelaceae_2803	Osmundea_99898	Osmundea_oederi_1855817	COInr_Med_plus	6	Rhodophyta_2763	Florideophyceae_2806	Ceramiales_2802	Rhodomelaceae_2803	Osmundea_99898	Osmundea_oederi_1855817
MBPK_000041948	COInr	5	Bryozoa_10205	Gymnolaemata_10206	Cheilostomatida_10207	Hippothoidae_97246	Celleporella_60592		COInr-WO_Insecta	5	Bryozoa_10205	Gymnolaemata_10206	Cheilostomatida_10207	Hippothoidae_97246	Celleporella_60592		COInr_Med	5	Bryozoa_10205	Gymnolaemata_10206	Cheilostomatida_10207	Hippothoidae_97246	Celleporella_60592		COInr_Med_plus	5	Bryozoa_10205	Gymnolaemata_10206	Cheilostomatida_10207	Hippothoidae_97246	Celleporella_60592
MBPK_000042355	COInr	0							COInr-WO_Insecta	0							COInr_Med	0							COInr_Med_plus	0
MBPK_000042472	COInr	0							COInr-WO_Insecta	0							COInr_Med	0							COInr_Med_plus	0
MBPK_000042644	COInr	0							COInr-WO_Insecta	0							COInr_Med	0							COInr_Med_plus	0
MBPK_000042900	COInr	0							COInr-WO_Insecta	0							COInr_Med	0							COInr_Med_plus	0
MBPK_000043123	COInr	6		Phaeophyceae_2870	Ectocarpales_2877	Chordariaceae_66220	Liebmannia_1535354	Liebmannia_leveillei_1535355	COInr-WO_Insecta	6		Phaeophyceae_2870	Ectocarpales_2877	Chordariaceae_66220	Liebmannia_1535354	Liebmannia_leveillei_1535355	COInr_Med	6		Phaeophyceae_2870	Ectocarpales_2877	Chordariaceae_66220	Liebmannia_1535354	Liebmannia_leveillei_1535355	COInr_Med_plus	6		Phaeophyceae_2870	Ectocarpales_2877	Chordariaceae_66220	Liebmannia_1535354	Liebmannia_leveillei_1535355
MBPK_000043393	COInr	3	Cnidaria_6073	Anthozoa_6101	Alcyonacea_40677				COInr-WO_Insecta	3	Cnidaria_6073	Anthozoa_6101	Alcyonacea_40677				COInr_Med	3	Cnidaria_6073	Anthozoa_6101	Alcyonacea_40677				COInr_Med_plus	3	Cnidaria_6073	Anthozoa_6101	Alcyonacea_40677
MBPK_000043416	COInr	0							COInr-WO_Insecta	0							COInr_Med	0							COInr_Med_plus	0
MBPK_000043453	COInr	0							COInr-WO_Insecta	0							COInr_Med	0							COInr_Med_plus	0
MBPK_000043482	COInr	0							COInr-WO_Insecta	0							COInr_Med	0							COInr_Med_plus	0
MBPK_000043584	COInr	0							COInr-WO_Insecta	0							COInr_Med	0							COInr_Med_plus	0
MBPK_000043917	COInr	0							COInr-WO_Insecta	0							COInr_Med	0							COInr_Med_plus	0
MBPK_000043963	COInr	0							COInr-WO_Insecta	0							COInr_Med	0							COInr_Med_plus	0
MBPK_000044085	COInr	0							COInr-WO_Insecta	0							COInr_Med	5	Mollusca_6447	Bivalvia_6544	Mytilida_6546	Mytilidae_6547	Musculus_112137		COInr_Med_plus	5	Mollusca_6447	Bivalvia_6544	Mytilida_6546	Mytilidae_6547	Musculus_112137
MBPK_000044320	COInr	0							COInr-WO_Insecta	0							COInr_Med	0							COInr_Med_plus	0
MBPK_000044386	COInr	0							COInr-WO_Insecta	0							COInr_Med	0							COInr_Med_plus	0
MBPK_000044529	COInr	0							COInr-WO_Insecta	0							COInr_Med	0							COInr_Med_plus	0
MBPK_000044625	COInr	0							COInr-WO_Insecta	0							COInr_Med	0							COInr_Med_plus	0
MBPK_000044642	COInr	0							COInr-WO_Insecta	0							COInr_Med	0							COInr_Med_plus	0
MBPK_000044653	COInr	0							COInr-WO_Insecta	0							COInr_Med	0							COInr_Med_plus	0
MBPK_000044722	COInr	0							COInr-WO_Insecta	0							COInr_Med	0							COInr_Med_plus	0
MBPK_000044782	COInr	0							COInr-WO_Insecta	0							COInr_Med	0							COInr_Med_plus	0
MBPK_000045131	COInr	4	Porifera_6040	Demospongiae_6042	Dictyoceratida_119428	Thorectidae_121495			COInr-WO_Insecta	4	Porifera_6040	Demospongiae_6042	Dictyoceratida_119428	Thorectidae_121495			COInr_Med	5	Porifera_6040	Demospongiae_6042	Dictyoceratida_119428	Thorectidae_121495	Hyrtios_279627		COInr_Med_plus	5	Porifera_6040	Demospongiae_6042	Dictyoceratida_119428	Thorectidae_121495	Hyrtios_279627
MBPK_000045171	COInr	6		Phaeophyceae_2870	Ectocarpales_2877	Chordariaceae_66220	Mesogloia_1535347	Mesogloia_vermiculata_1535348	COInr-WO_Insecta	6		Phaeophyceae_2870	Ectocarpales_2877	Chordariaceae_66220	Mesogloia_1535347	Mesogloia_vermiculata_1535348	COInr_Med	6		Phaeophyceae_2870	Ectocarpales_2877	Chordariaceae_66220	Mesogloia_1535347	Mesogloia_vermiculata_1535348	COInr_Med_plus	6		Phaeophyceae_2870	Ectocarpales_2877	Chordariaceae_66220	Mesogloia_1535347	Mesogloia_vermiculata_1535348
MBPK_000045216	COInr	0							COInr-WO_Insecta	0							COInr_Med	0							COInr_Med_plus	0
MBPK_000045438	COInr	0							COInr-WO_Insecta	0							COInr_Med	0							COInr_Med_plus	0
MBPK_000045510	COInr	0							COInr-WO_Insecta	0							COInr_Med	0							COInr_Med_plus	0
MBPK_000045536	COInr	0							COInr-WO_Insecta	0							COInr_Med	0							COInr_Med_plus	0
MBPK_000045543	COInr	5	Porifera_6040	Demospongiae_6042	Poecilosclerida_27925	Hymedesmiidae_252956	Phorbas_252957		COInr-WO_Insecta	5	Porifera_6040	Demospongiae_6042	Poecilosclerida_27925	Hymedesmiidae_252956	Phorbas_252957		COInr_Med	6	Porifera_6040	Demospongiae_6042	Poecilosclerida_27925	Hymedesmiidae_252956	Phorbas_252957	Phorbas_plumosus_1198107	COInr_Med_plus	6	Porifera_6040	Demospongiae_6042	Poecilosclerida_27925	Hymedesmiidae_252956	Phorbas_252957	Phorbas_plumosus_1198107
MBPK_000045633	COInr	0							COInr-WO_Insecta	0							COInr_Med	0							COInr_Med_plus	0
MBPK_000045719	COInr	0							COInr-WO_Insecta	0							COInr_Med	0							COInr_Med_plus	0
MBPK_000045758	COInr	0							COInr-WO_Insecta	0							COInr_Med	0							COInr_Med_plus	0
MBPK_000046160	COInr	0							COInr-WO_Insecta	0							COInr_Med	0							COInr_Med_plus	0
MBPK_000046196	COInr	0							COInr-WO_Insecta	0							COInr_Med	0							COInr_Med_plus	0
MBPK_000046329	COInr	0							COInr-WO_Insecta	0							COInr_Med	0							COInr_Med_plus	0
MBPK_000046435	COInr	5		Dinophyceae_2864	Gonyaulacales_40984	Amphidomataceae_1123714	Azadinium_632149		COInr-WO_Insecta	5		Dinophyceae_2864	Gonyaulacales_40984	Amphidomataceae_1123714	Azadinium_632149		COInr_Med	5		Dinophyceae_2864	Gonyaulacales_40984	Amphidomataceae_1123714	Azadinium_632149		COInr_Med_plus	5		Dinophyceae_2864	Gonyaulacales_40984	Amphidomataceae_1123714	Azadinium_632149
MBPK_000046522	COInr	0							COInr-WO_Insecta	0							COInr_Med	0							COInr_Med_plus	0
MBPK_000046536	COInr	0							COInr-WO_Insecta	0							COInr_Med	0							COInr_Med_plus	0
MBPK_000046546	COInr	0							COInr-WO_Insecta	0							COInr_Med	5	Mollusca_6447	Bivalvia_6544	Mytilida_6546	Mytilidae_6547	Musculus_112137		COInr_Med_plus	5	Mollusca_6447	Bivalvia_6544	Mytilida_6546	Mytilidae_6547	Musculus_112137
MBPK_000046557	COInr	0							COInr-WO_Insecta	0							COInr_Med	0							COInr_Med_plus	0
MBPK_000046559	COInr	0							COInr-WO_Insecta	0							COInr_Med	0							COInr_Med_plus	0
MBPK_000046624	COInr	0							COInr-WO_Insecta	0							COInr_Med	0							COInr_Med_plus	0
MBPK_000046701	COInr	6	Rhodophyta_2763	Florideophyceae_2806	Ceramiales_2802	Rhodomelaceae_2803	Vertebrata_1261581	Vertebrata_thuyoides_2006970	COInr-WO_Insecta	6	Rhodophyta_2763	Florideophyceae_2806	Ceramiales_2802	Rhodomelaceae_2803	Vertebrata_1261581	Vertebrata_thuyoides_2006970	COInr_Med	6	Rhodophyta_2763	Florideophyceae_2806	Ceramiales_2802	Rhodomelaceae_2803	Vertebrata_1261581	Vertebrata_thuyoides_2006970	COInr_Med_plus	6	Rhodophyta_2763	Florideophyceae_2806	Ceramiales_2802	Rhodomelaceae_2803	Vertebrata_1261581	Vertebrata_thuyoides_2006970
MBPK_000046860	COInr	0							COInr-WO_Insecta	0							COInr_Med	0							COInr_Med_plus	0
MBPK_000046889	COInr	0							COInr-WO_Insecta	0							COInr_Med	0							COInr_Med_plus	0
MBPK_000046937	COInr	5	Rhodophyta_2763	Florideophyceae_2806	Gigartinales_28017	Cystocloniaceae_31412	Rhodophyllis_163330		COInr-WO_Insecta	5	Rhodophyta_2763	Florideophyceae_2806	Gigartinales_28017	Cystocloniaceae_31412	Rhodophyllis_163330		COInr_Med	5	Rhodophyta_2763	Florideophyceae_2806	Gigartinales_28017	Cystocloniaceae_31412	Rhodophyllis_163330		COInr_Med_plus	5	Rhodophyta_2763	Florideophyceae_2806	Gigartinales_28017	Cystocloniaceae_31412	Rhodophyllis_163330
MBPK_000047331	COInr	0							COInr-WO_Insecta	0							COInr_Med	0							COInr_Med_plus	0
MBPK_000047454	COInr	0							COInr-WO_Insecta	0							COInr_Med	0							COInr_Med_plus	0
MBPK_000047469	COInr	0							COInr-WO_Insecta	0							COInr_Med	0							COInr_Med_plus	0
MBPK_000047815	COInr	0							COInr-WO_Insecta	0							COInr_Med	0							COInr_Med_plus	0
MBPK_000047839	COInr	0							COInr-WO_Insecta	0							COInr_Med	0							COInr_Med_plus	0
MBPK_000047846	COInr	5	Porifera_6040	Demospongiae_6042	Dictyoceratida_119428	Dysideidae_190525	Lamellodysidea_279618		COInr-WO_Insecta	5	Porifera_6040	Demospongiae_6042	Dictyoceratida_119428	Dysideidae_190525	Lamellodysidea_279618		COInr_Med	5	Porifera_6040	Demospongiae_6042	Dictyoceratida_119428	Dysideidae_190525	Lamellodysidea_279618		COInr_Med_plus	5	Porifera_6040	Demospongiae_6042	Dictyoceratida_119428	Dysideidae_190525	Lamellodysidea_279618
MBPK_000047854	COInr	0							COInr-WO_Insecta	0							COInr_Med	0							COInr_Med_plus	0
MBPK_000047892	COInr	0							COInr-WO_Insecta	0							COInr_Med	0							COInr_Med_plus	0
MBPK_000047929	COInr	0							COInr-WO_Insecta	0							COInr_Med	0							COInr_Med_plus	0
MBPK_000048062	COInr	0							COInr-WO_Insecta	0							COInr_Med	0							COInr_Med_plus	0
MBPK_000048230	COInr	0							COInr-WO_Insecta	0							COInr_Med	0							COInr_Med_plus	0
MBPK_000048453	COInr	0							COInr-WO_Insecta	0							COInr_Med	0							COInr_Med_plus	0
MBPK_000048539	COInr	0							COInr-WO_Insecta	0							COInr_Med	0							COInr_Med_plus	0
MBPK_000048641	COInr	0							COInr-WO_Insecta	0							COInr_Med	0							COInr_Med_plus	0
MBPK_000048677	COInr	0							COInr-WO_Insecta	0							COInr_Med	0							COInr_Med_plus	0
MBPK_000048679	COInr	0							COInr-WO_Insecta	0							COInr_Med	0							COInr_Med_plus	0
MBPK_000048747	COInr	0							COInr-WO_Insecta	0							COInr_Med	0							COInr_Med_plus	0
MBPK_000048765	COInr	0							COInr-WO_Insecta	0							COInr_Med	0							COInr_Med_plus	0
MBPK_000048928	COInr	0							COInr-WO_Insecta	0							COInr_Med	0							COInr_Med_plus	0
MBPK_000049124	COInr	0							COInr-WO_Insecta	0							COInr_Med	0							COInr_Med_plus	0
MBPK_000049134	COInr	0							COInr-WO_Insecta	0							COInr_Med	0							COInr_Med_plus	0
MBPK_000049418	COInr	0							COInr-WO_Insecta	0							COInr_Med	0							COInr_Med_plus	0
MBPK_000049467	COInr	0							COInr-WO_Insecta	0							COInr_Med	0							COInr_Med_plus	0
MBPK_000049602	COInr	0							COInr-WO_Insecta	0							COInr_Med	0							COInr_Med_plus	0
MBPK_000049820	COInr	0							COInr-WO_Insecta	0							COInr_Med	0							COInr_Med_plus	0
MBPK_000049826	COInr	6	Mollusca_6447	Bivalvia_6544	Myida_278205	Hiatellidae_61359	Hiatella_120430	Hiatella_arctica_120431	COInr-WO_Insecta	6	Mollusca_6447	Bivalvia_6544	Myida_278205	Hiatellidae_61359	Hiatella_120430	Hiatella_arctica_120431	COInr_Med	6	Mollusca_6447	Bivalvia_6544	Myida_278205	Hiatellidae_61359	Hiatella_120430	Hiatella_arctica_120431	COInr_Med_plus	6	Mollusca_6447	Bivalvia_6544	Myida_278205	Hiatellidae_61359	Hiatella_120430	Hiatella_arctica_120431
MBPK_000049918	COInr	0							COInr-WO_Insecta	0							COInr_Med	5	Mollusca_6447	Bivalvia_6544	Mytilida_6546	Mytilidae_6547	Musculus_112137		COInr_Med_plus	5	Mollusca_6447	Bivalvia_6544	Mytilida_6546	Mytilidae_6547	Musculus_112137
MBPK_000049919	COInr	3	Rhodophyta_2763	Florideophyceae_2806	Nemastomatales_199699				COInr-WO_Insecta	3	Rhodophyta_2763	Florideophyceae_2806	Nemastomatales_199699				COInr_Med	6	Rhodophyta_2763	Florideophyceae_2806	Nemastomatales_199699	Schizymeniaceae_42185	Platoma_197836	Platoma_cyclocolpa_197837	COInr_Med_plus	6	Rhodophyta_2763	Florideophyceae_2806	Nemastomatales_199699	Schizymeniaceae_42185	Platoma_197836	Platoma_cyclocolpa_197837
MBPK_000050043	COInr	0							COInr-WO_Insecta	0							COInr_Med	0							COInr_Med_plus	0
MBPK_000050121	COInr	0							COInr-WO_Insecta	0							COInr_Med	0							COInr_Med_plus	0
MBPK_000050167	COInr	0							COInr-WO_Insecta	0							COInr_Med	0							COInr_Med_plus	0
MBPK_000050192	COInr	0							COInr-WO_Insecta	0							COInr_Med	0							COInr_Med_plus	0
MBPK_000050339	COInr	0							COInr-WO_Insecta	0							COInr_Med	0							COInr_Med_plus	0
MBPK_000050513	COInr	0							COInr-WO_Insecta	0							COInr_Med	0							COInr_Med_plus	0
MBPK_000050529	COInr	0							COInr-WO_Insecta	0							COInr_Med	0							COInr_Med_plus	0
MBPK_000050533	COInr	0							COInr-WO_Insecta	0							COInr_Med	0							COInr_Med_plus	0
MBPK_000050543	COInr	0							COInr-WO_Insecta	0							COInr_Med	0							COInr_Med_plus	0
MBPK_000050567	COInr	6	Porifera_6040	Demospongiae_6042	Clionaida_1779155	Clionaidae_76784	Pione_269046	Pione_velans_283505	COInr-WO_Insecta	6	Porifera_6040	Demospongiae_6042	Clionaida_1779155	Clionaidae_76784	Pione_269046	Pione_velans_283505	COInr_Med	6	Porifera_6040	Demospongiae_6042	Clionaida_1779155	Clionaidae_76784	Pione_269046	Pione_velans_283505	COInr_Med_plus	6	Porifera_6040	Demospongiae_6042	Clionaida_1779155	Clionaidae_76784	Pione_269046	Pione_velans_283505
MBPK_000050692	COInr	0							COInr-WO_Insecta	0							COInr_Med	0							COInr_Med_plus	0
MBPK_000050846	COInr	0							COInr-WO_Insecta	0							COInr_Med	0							COInr_Med_plus	0
MBPK_000050865	COInr	0							COInr-WO_Insecta	0							COInr_Med	0							COInr_Med_plus	0
MBPK_000050906	COInr	0							COInr-WO_Insecta	0							COInr_Med	0							COInr_Med_plus	0
MBPK_000051020	COInr	0							COInr-WO_Insecta	0							COInr_Med	0							COInr_Med_plus	0
MBPK_000051035	COInr	3	Porifera_6040	Demospongiae_6042	Poecilosclerida_27925				COInr-WO_Insecta	3	Porifera_6040	Demospongiae_6042	Poecilosclerida_27925				COInr_Med	0							COInr_Med_plus	0
MBPK_000051071	COInr	5	Cnidaria_6073	Anthozoa_6101	Scleractinia_6125	Oculinidae_46741	Oculina_130079		COInr-WO_Insecta	5	Cnidaria_6073	Anthozoa_6101	Scleractinia_6125	Oculinidae_46741	Oculina_130079		COInr_Med	5	Cnidaria_6073	Anthozoa_6101	Scleractinia_6125	Oculinidae_46741	Oculina_130079		COInr_Med_plus	5	Cnidaria_6073	Anthozoa_6101	Scleractinia_6125	Oculinidae_46741	Oculina_130079
MBPK_000051114	COInr	0							COInr-WO_Insecta	0							COInr_Med	0							COInr_Med_plus	0
MBPK_000051227	COInr	0							COInr-WO_Insecta	0							COInr_Med	0							COInr_Med_plus	0
MBPK_000051262	COInr	0							COInr-WO_Insecta	0							COInr_Med	0							COInr_Med_plus	0
MBPK_000051329	COInr	0							COInr-WO_Insecta	0							COInr_Med	0							COInr_Med_plus	0
MBPK_000051408	COInr	0							COInr-WO_Insecta	0							COInr_Med	0							COInr_Med_plus	0
MBPK_000051414	COInr	0							COInr-WO_Insecta	0							COInr_Med	0							COInr_Med_plus	0
MBPK_000051918	COInr	0							COInr-WO_Insecta	0							COInr_Med	0							COInr_Med_plus	0
MBPK_000052236	COInr	0							COInr-WO_Insecta	0							COInr_Med	0							COInr_Med_plus	0
MBPK_000052241	COInr	0							COInr-WO_Insecta	0							COInr_Med	0							COInr_Med_plus	0
MBPK_000052293	COInr	0							COInr-WO_Insecta	0							COInr_Med	0							COInr_Med_plus	0
MBPK_000052308	COInr	0							COInr-WO_Insecta	0							COInr_Med	0							COInr_Med_plus	0
MBPK_000052453	COInr	0							COInr-WO_Insecta	0							COInr_Med	0							COInr_Med_plus	0
MBPK_000052533	COInr	0							COInr-WO_Insecta	0							COInr_Med	0							COInr_Med_plus	0
MBPK_000052933	COInr	0							COInr-WO_Insecta	0							COInr_Med	0							COInr_Med_plus	0
MBPK_000052964	COInr	0							COInr-WO_Insecta	0							COInr_Med	0							COInr_Med_plus	0
MBPK_000052972	COInr	0							COInr-WO_Insecta	0							COInr_Med	0							COInr_Med_plus	0
MBPK_000053029	COInr	0							COInr-WO_Insecta	0							COInr_Med	0							COInr_Med_plus	0
MBPK_000053181	COInr	0							COInr-WO_Insecta	0							COInr_Med	0							COInr_Med_plus	0
MBPK_000053272	COInr	0							COInr-WO_Insecta	0							COInr_Med	0							COInr_Med_plus	0
MBPK_000053294	COInr	0							COInr-WO_Insecta	0							COInr_Med	0							COInr_Med_plus	0
MBPK_000053335	COInr	0							COInr-WO_Insecta	0							COInr_Med	0							COInr_Med_plus	0
MBPK_000053399	COInr	0							COInr-WO_Insecta	0							COInr_Med	0							COInr_Med_plus	0
MBPK_000053583	COInr	6	Cnidaria_6073	Anthozoa_6101	Alcyonacea_40677	Clavulariidae_86519	Telesto_360973	Telesto_californica_-33979	COInr-WO_Insecta	6	Cnidaria_6073	Anthozoa_6101	Alcyonacea_40677	Clavulariidae_86519	Telesto_360973	Telesto_californica_-33979	COInr_Med	6	Cnidaria_6073	Anthozoa_6101	Alcyonacea_40677	Clavulariidae_86519	Telesto_360973	Telesto_californica_-33979	COInr_Med_plus	6	Cnidaria_6073	Anthozoa_6101	Alcyonacea_40677	Clavulariidae_86519	Telesto_360973	Telesto_californica_-33979
MBPK_000053614	COInr	6	Mollusca_6447	Gastropoda_6448	Littorinimorpha_216294	Eulimidae_69595	Vitreolina_1502571	Vitreolina_antiflexa_2890920	COInr-WO_Insecta	6	Mollusca_6447	Gastropoda_6448	Littorinimorpha_216294	Eulimidae_69595	Vitreolina_1502571	Vitreolina_antiflexa_2890920	COInr_Med	6	Mollusca_6447	Gastropoda_6448	Littorinimorpha_216294	Eulimidae_69595	Vitreolina_1502571	Vitreolina_antiflexa_2890920	COInr_Med_plus	6	Mollusca_6447	Gastropoda_6448	Littorinimorpha_216294	Eulimidae_69595	Vitreolina_1502571	Vitreolina_antiflexa_2890920
MBPK_000053651	COInr	0							COInr-WO_Insecta	0							COInr_Med	0							COInr_Med_plus	0
MBPK_000053749	COInr	0							COInr-WO_Insecta	0							COInr_Med	0							COInr_Med_plus	0
MBPK_000053856	COInr	0							COInr-WO_Insecta	0							COInr_Med	0							COInr_Med_plus	0
MBPK_000053969	COInr	0							COInr-WO_Insecta	0							COInr_Med	0							COInr_Med_plus	0
MBPK_000054056	COInr	0							COInr-WO_Insecta	0							COInr_Med	0							COInr_Med_plus	0
MBPK_000054130	COInr	0							COInr-WO_Insecta	0							COInr_Med	0							COInr_Med_plus	0
MBPK_000054206	COInr	0							COInr-WO_Insecta	0							COInr_Med	0							COInr_Med_plus	0
MBPK_000054396	COInr	0							COInr-WO_Insecta	0							COInr_Med	0							COInr_Med_plus	0
MBPK_000054600	COInr	0							COInr-WO_Insecta	0							COInr_Med	0							COInr_Med_plus	0
MBPK_000054763	COInr	0							COInr-WO_Insecta	0							COInr_Med	0							COInr_Med_plus	0
MBPK_000054798	COInr	0							COInr-WO_Insecta	0							COInr_Med	0							COInr_Med_plus	0
MBPK_000055120	COInr	0							COInr-WO_Insecta	0							COInr_Med	0							COInr_Med_plus	0
MBPK_000055219	COInr	0							COInr-WO_Insecta	0							COInr_Med	0							COInr_Med_plus	0
MBPK_000055241	COInr	0							COInr-WO_Insecta	0							COInr_Med	0							COInr_Med_plus	0
MBPK_000055395	COInr	5	Porifera_6040	Demospongiae_6042	Dictyoceratida_119428	Dysideidae_190525	Lamellodysidea_279618		COInr-WO_Insecta	5	Porifera_6040	Demospongiae_6042	Dictyoceratida_119428	Dysideidae_190525	Lamellodysidea_279618		COInr_Med	5	Porifera_6040	Demospongiae_6042	Dictyoceratida_119428	Dysideidae_190525	Lamellodysidea_279618		COInr_Med_plus	5	Porifera_6040	Demospongiae_6042	Dictyoceratida_119428	Dysideidae_190525	Lamellodysidea_279618
MBPK_000055418	COInr	0							COInr-WO_Insecta	0							COInr_Med	0							COInr_Med_plus	0
MBPK_000055567	COInr	0							COInr-WO_Insecta	0							COInr_Med	0							COInr_Med_plus	0
MBPK_000055624	COInr	0							COInr-WO_Insecta	0							COInr_Med	0							COInr_Med_plus	0
MBPK_000055745	COInr	0							COInr-WO_Insecta	0							COInr_Med	0							COInr_Med_plus	0
MBPK_000055836	COInr	0							COInr-WO_Insecta	0							COInr_Med	0							COInr_Med_plus	0
MBPK_000056247	COInr	0							COInr-WO_Insecta	0							COInr_Med	0							COInr_Med_plus	0
MBPK_000056256	COInr	0							COInr-WO_Insecta	0							COInr_Med	0							COInr_Med_plus	0
MBPK_000056593	COInr	3	Porifera_6040	Calcarea_27929	Clathrinida_45126				COInr-WO_Insecta	3	Porifera_6040	Calcarea_27929	Clathrinida_45126				COInr_Med	0							COInr_Med_plus	0
MBPK_000056827	COInr	0							COInr-WO_Insecta	0							COInr_Med	0							COInr_Med_plus	0
MBPK_000056850	COInr	0							COInr-WO_Insecta	0							COInr_Med	0							COInr_Med_plus	0
MBPK_000057312	COInr	0							COInr-WO_Insecta	0							COInr_Med	0							COInr_Med_plus	0
MBPK_000057368	COInr	0							COInr-WO_Insecta	0							COInr_Med	0							COInr_Med_plus	0
MBPK_000057575	COInr	6	Nemertea_6217	Pilidiophora_6218	Heteronemertea_6219	Lineidae_6222	Micrura_88927	Micrura_dellechiajei_1519608	COInr-WO_Insecta	6	Nemertea_6217	Pilidiophora_6218	Heteronemertea_6219	Lineidae_6222	Micrura_88927	Micrura_dellechiajei_1519608	COInr_Med	6	Nemertea_6217	Pilidiophora_6218	Heteronemertea_6219	Lineidae_6222	Micrura_88927	Micrura_dellechiajei_1519608	COInr_Med_plus	6	Nemertea_6217	Pilidiophora_6218	Heteronemertea_6219	Lineidae_6222	Micrura_88927	Micrura_dellechiajei_1519608
MBPK_000057698	COInr	0							COInr-WO_Insecta	0							COInr_Med	0							COInr_Med_plus	0
MBPK_000057706	COInr	0							COInr-WO_Insecta	0							COInr_Med	0							COInr_Med_plus	0
MBPK_000057954	COInr	0							COInr-WO_Insecta	0							COInr_Med	0							COInr_Med_plus	0
MBPK_000058075	COInr	0							COInr-WO_Insecta	0							COInr_Med	0							COInr_Med_plus	0
MBPK_000058204	COInr	0							COInr-WO_Insecta	0							COInr_Med	0							COInr_Med_plus	0
MBPK_000058294	COInr	0							COInr-WO_Insecta	0							COInr_Med	0							COInr_Med_plus	0
MBPK_000058440	COInr	0							COInr-WO_Insecta	0							COInr_Med	0							COInr_Med_plus	0
MBPK_000058722	COInr	4	Porifera_6040	Demospongiae_6042	Dictyoceratida_119428	Thorectidae_121495			COInr-WO_Insecta	4	Porifera_6040	Demospongiae_6042	Dictyoceratida_119428	Thorectidae_121495			COInr_Med	5	Porifera_6040	Demospongiae_6042	Dictyoceratida_119428	Thorectidae_121495	Hyrtios_279627		COInr_Med_plus	5	Porifera_6040	Demospongiae_6042	Dictyoceratida_119428	Thorectidae_121495	Hyrtios_279627
MBPK_000059197	COInr	5	Cnidaria_6073	Hydrozoa_6074	Leptothecata_500008	Aglaopheniidae_308582	Aglaophenia_308583		COInr-WO_Insecta	5	Cnidaria_6073	Hydrozoa_6074	Leptothecata_500008	Aglaopheniidae_308582	Aglaophenia_308583		COInr_Med	5	Cnidaria_6073	Hydrozoa_6074	Leptothecata_500008	Aglaopheniidae_308582	Aglaophenia_308583		COInr_Med_plus	5	Cnidaria_6073	Hydrozoa_6074	Leptothecata_500008	Aglaopheniidae_308582	Aglaophenia_308583
MBPK_000059219	COInr	0							COInr-WO_Insecta	0							COInr_Med	0							COInr_Med_plus	0
MBPK_000059299	COInr	0							COInr-WO_Insecta	0							COInr_Med	0							COInr_Med_plus	6	Echinodermata_7586	Echinoidea_7625	Camarodonta_2785018	Genocidaridae_161042	Genocidaris_161043	Genocidaris_maculata_161044
MBPK_000059706	COInr	3	Porifera_6040	Demospongiae_6042	Poecilosclerida_27925				COInr-WO_Insecta	3	Porifera_6040	Demospongiae_6042	Poecilosclerida_27925				COInr_Med	0							COInr_Med_plus	0
MBPK_000059810	COInr	6	Arthropoda_6656	Malacostraca_6681	Decapoda_6683	Dromiidae_6784	Dromia_288664	Dromia_personata_411674	COInr-WO_Insecta	6	Arthropoda_6656	Malacostraca_6681	Decapoda_6683	Dromiidae_6784	Dromia_288664	Dromia_personata_411674	COInr_Med	6	Arthropoda_6656	Malacostraca_6681	Decapoda_6683	Dromiidae_6784	Dromia_288664	Dromia_personata_411674	COInr_Med_plus	6	Arthropoda_6656	Malacostraca_6681	Decapoda_6683	Dromiidae_6784	Dromia_288664	Dromia_personata_411674
MBPK_000059821	COInr	0							COInr-WO_Insecta	0							COInr_Med	0							COInr_Med_plus	0
MBPK_000059836	COInr	0							COInr-WO_Insecta	0							COInr_Med	0							COInr_Med_plus	0
MBPK_000059848	COInr	0							COInr-WO_Insecta	0							COInr_Med	0							COInr_Med_plus	0
MBPK_000059903	COInr	0							COInr-WO_Insecta	0							COInr_Med	0							COInr_Med_plus	0
MBPK_000059987	COInr	0							COInr-WO_Insecta	0							COInr_Med	0							COInr_Med_plus	0
MBPK_000060148	COInr	0							COInr-WO_Insecta	0							COInr_Med	0							COInr_Med_plus	0
MBPK_000060196	COInr	0							COInr-WO_Insecta	0							COInr_Med	0							COInr_Med_plus	0
MBPK_000060377	COInr	0							COInr-WO_Insecta	0							COInr_Med	0							COInr_Med_plus	0
MBPK_000060566	COInr	0							COInr-WO_Insecta	0							COInr_Med	0							COInr_Med_plus	0
MBPK_000060834	COInr	0							COInr-WO_Insecta	0							COInr_Med	0							COInr_Med_plus	0
MBPK_000060860	COInr	0							COInr-WO_Insecta	0							COInr_Med	0							COInr_Med_plus	0
MBPK_000061105	COInr	0							COInr-WO_Insecta	0							COInr_Med	0							COInr_Med_plus	0
MBPK_000061319	COInr	0							COInr-WO_Insecta	0							COInr_Med	0							COInr_Med_plus	0
MBPK_000061478	COInr	0							COInr-WO_Insecta	0							COInr_Med	0							COInr_Med_plus	6	Echinodermata_7586	Echinoidea_7625	Camarodonta_2785018	Genocidaridae_161042	Genocidaris_161043	Genocidaris_maculata_161044
MBPK_000061848	COInr	0							COInr-WO_Insecta	0							COInr_Med	0							COInr_Med_plus	0
MBPK_000061874	COInr	6	Porifera_6040	Demospongiae_6042	Biemnida_1779153	Biemnidae_1779171	Biemna_344323	Biemna_megalosigma_2737410	COInr-WO_Insecta	6	Porifera_6040	Demospongiae_6042	Biemnida_1779153	Biemnidae_1779171	Biemna_344323	Biemna_megalosigma_2737410	COInr_Med	6	Porifera_6040	Demospongiae_6042	Biemnida_1779153	Biemnidae_1779171	Biemna_344323	Biemna_megalosigma_2737410	COInr_Med_plus	6	Porifera_6040	Demospongiae_6042	Biemnida_1779153	Biemnidae_1779171	Biemna_344323	Biemna_megalosigma_2737410
MBPK_000061884	COInr	0							COInr-WO_Insecta	0							COInr_Med	0							COInr_Med_plus	0
MBPK_000061927	COInr	0							COInr-WO_Insecta	0							COInr_Med	0							COInr_Med_plus	0
MBPK_000062261	COInr	0							COInr-WO_Insecta	0							COInr_Med	0							COInr_Med_plus	0
MBPK_000062281	COInr	0							COInr-WO_Insecta	0							COInr_Med	0							COInr_Med_plus	0
MBPK_000062310	COInr	0							COInr-WO_Insecta	0							COInr_Med	0							COInr_Med_plus	0
MBPK_000062401	COInr	0							COInr-WO_Insecta	0							COInr_Med	0							COInr_Med_plus	0
MBPK_000062710	COInr	0							COInr-WO_Insecta	0							COInr_Med	0							COInr_Med_plus	0
MBPK_000062924	COInr	0							COInr-WO_Insecta	0							COInr_Med	0							COInr_Med_plus	0
MBPK_000062974	COInr	0							COInr-WO_Insecta	0							COInr_Med	0							COInr_Med_plus	0
MBPK_000063015	COInr	0							COInr-WO_Insecta	0							COInr_Med	0							COInr_Med_plus	0
MBPK_000063028	COInr	0							COInr-WO_Insecta	0							COInr_Med	0							COInr_Med_plus	0
MBPK_000063031	COInr	5	Bryozoa_10205	Gymnolaemata_10206	Cheilostomatida_10207	Hippothoidae_97246	Celleporella_60592		COInr-WO_Insecta	5	Bryozoa_10205	Gymnolaemata_10206	Cheilostomatida_10207	Hippothoidae_97246	Celleporella_60592		COInr_Med	5	Bryozoa_10205	Gymnolaemata_10206	Cheilostomatida_10207	Hippothoidae_97246	Celleporella_60592		COInr_Med_plus	5	Bryozoa_10205	Gymnolaemata_10206	Cheilostomatida_10207	Hippothoidae_97246	Celleporella_60592
MBPK_000063123	COInr	0							COInr-WO_Insecta	0							COInr_Med	0							COInr_Med_plus	0
MBPK_000063191	COInr	0							COInr-WO_Insecta	0							COInr_Med	0							COInr_Med_plus	0
MBPK_000063197	COInr	0							COInr-WO_Insecta	0							COInr_Med	0							COInr_Med_plus	0
MBPK_000063620	COInr	0							COInr-WO_Insecta	0							COInr_Med	0							COInr_Med_plus	0
MBPK_000063811	COInr	3	Mollusca_6447	Gastropoda_6448	Nudibranchia_70849				COInr-WO_Insecta	3	Mollusca_6447	Gastropoda_6448	Nudibranchia_70849				COInr_Med	6	Mollusca_6447	Gastropoda_6448	Nudibranchia_70849	Trinchesiidae_2053715	Trinchesia_2066953	Trinchesia_foliata_2773490	COInr_Med_plus	6	Mollusca_6447	Gastropoda_6448	Nudibranchia_70849	Trinchesiidae_2053715	Trinchesia_2066953	Trinchesia_foliata_2773490
MBPK_000063922	COInr	0							COInr-WO_Insecta	0							COInr_Med	0							COInr_Med_plus	0
MBPK_000063979	COInr	5	Rhodophyta_2763	Florideophyceae_2806	Ceramiales_2802	Delesseriaceae_31386	Polyneura_31390		COInr-WO_Insecta	5	Rhodophyta_2763	Florideophyceae_2806	Ceramiales_2802	Delesseriaceae_31386	Polyneura_31390		COInr_Med	5	Rhodophyta_2763	Florideophyceae_2806	Ceramiales_2802	Delesseriaceae_31386	Polyneura_31390		COInr_Med_plus	5	Rhodophyta_2763	Florideophyceae_2806	Ceramiales_2802	Delesseriaceae_31386	Polyneura_31390
MBPK_000064101	COInr	0							COInr-WO_Insecta	0							COInr_Med	0							COInr_Med_plus	0
MBPK_000064313	COInr	0							COInr-WO_Insecta	0							COInr_Med	0							COInr_Med_plus	0
MBPK_000064385	COInr	0							COInr-WO_Insecta	0							COInr_Med	0							COInr_Med_plus	0
MBPK_000064520	COInr	0							COInr-WO_Insecta	0							COInr_Med	0							COInr_Med_plus	0
MBPK_000064620	COInr	0							COInr-WO_Insecta	0							COInr_Med	0							COInr_Med_plus	0
MBPK_000064664	COInr	0							COInr-WO_Insecta	0							COInr_Med	5	Mollusca_6447	Bivalvia_6544	Mytilida_6546	Mytilidae_6547	Musculus_112137		COInr_Med_plus	5	Mollusca_6447	Bivalvia_6544	Mytilida_6546	Mytilidae_6547	Musculus_112137
MBPK_000064757	COInr	6		Phaeophyceae_2870	Ectocarpales_2877	Chordariaceae_66220	Cladosiphon_309736	Cladosiphon_zosterae_1535353	COInr-WO_Insecta	6		Phaeophyceae_2870	Ectocarpales_2877	Chordariaceae_66220	Cladosiphon_309736	Cladosiphon_zosterae_1535353	COInr_Med	6		Phaeophyceae_2870	Ectocarpales_2877	Chordariaceae_66220	Cladosiphon_309736	Cladosiphon_zosterae_1535353	COInr_Med_plus	6		Phaeophyceae_2870	Ectocarpales_2877	Chordariaceae_66220	Cladosiphon_309736	Cladosiphon_zosterae_1535353
MBPK_000064766	COInr	0							COInr-WO_Insecta	0							COInr_Med	0							COInr_Med_plus	0
MBPK_000064776	COInr	0							COInr-WO_Insecta	0							COInr_Med	0							COInr_Med_plus	0
MBPK_000064890	COInr	0							COInr-WO_Insecta	0							COInr_Med	0							COInr_Med_plus	0
MBPK_000064907	COInr	0							COInr-WO_Insecta	0							COInr_Med	0							COInr_Med_plus	0
MBPK_000064917	COInr	0							COInr-WO_Insecta	0							COInr_Med	0							COInr_Med_plus	0
MBPK_000064948	COInr	0							COInr-WO_Insecta	0							COInr_Med	0							COInr_Med_plus	0
MBPK_000065001	COInr	0							COInr-WO_Insecta	0							COInr_Med	0							COInr_Med_plus	0
MBPK_000065139	COInr	0							COInr-WO_Insecta	0							COInr_Med	0							COInr_Med_plus	0
MBPK_000065166	COInr	0							COInr-WO_Insecta	0							COInr_Med	0							COInr_Med_plus	0
MBPK_000065204	COInr	0							COInr-WO_Insecta	0							COInr_Med	0							COInr_Med_plus	0
MBPK_000065210	COInr	0							COInr-WO_Insecta	0							COInr_Med	0							COInr_Med_plus	0
MBPK_000065237	COInr	0							COInr-WO_Insecta	0							COInr_Med	0							COInr_Med_plus	0
MBPK_000065278	COInr	6	Annelida_6340	Polychaeta_6341	Phyllodocida_6348	Chrysopetalidae_115831	Chrysopetalum_115832	Chrysopetalum_debile_115833	COInr-WO_Insecta	6	Annelida_6340	Polychaeta_6341	Phyllodocida_6348	Chrysopetalidae_115831	Chrysopetalum_115832	Chrysopetalum_debile_115833	COInr_Med	6	Annelida_6340	Polychaeta_6341	Phyllodocida_6348	Chrysopetalidae_115831	Chrysopetalum_115832	Chrysopetalum_debile_115833	COInr_Med_plus	6	Annelida_6340	Polychaeta_6341	Phyllodocida_6348	Chrysopetalidae_115831	Chrysopetalum_115832	Chrysopetalum_debile_115833
MBPK_000065284	COInr	3	Porifera_6040	Demospongiae_6042	Poecilosclerida_27925				COInr-WO_Insecta	3	Porifera_6040	Demospongiae_6042	Poecilosclerida_27925				COInr_Med	0							COInr_Med_plus	0
MBPK_000065361	COInr	5	Annelida_6340	Polychaeta_6341	Eunicida_65495	Eunicidae_104737	Eunice_73379		COInr-WO_Insecta	5	Annelida_6340	Polychaeta_6341	Eunicida_65495	Eunicidae_104737	Eunice_73379		COInr_Med	5	Annelida_6340	Polychaeta_6341	Eunicida_65495	Eunicidae_104737	Eunice_73379		COInr_Med_plus	6	Annelida_6340	Polychaeta_6341	Eunicida_65495	Eunicidae_104737	Eunice_73379	Eunice_vittata_188451
MBPK_000065428	COInr	0							COInr-WO_Insecta	0							COInr_Med	0							COInr_Med_plus	0
MBPK_000065523	COInr	4	Porifera_6040	Demospongiae_6042	Poecilosclerida_27925	Microcionidae_27926			COInr-WO_Insecta	4	Porifera_6040	Demospongiae_6042	Poecilosclerida_27925	Microcionidae_27926			COInr_Med	4	Porifera_6040	Demospongiae_6042	Poecilosclerida_27925	Microcionidae_27926			COInr_Med_plus	4	Porifera_6040	Demospongiae_6042	Poecilosclerida_27925	Microcionidae_27926
MBPK_000065726	COInr	0							COInr-WO_Insecta	0							COInr_Med	0							COInr_Med_plus	0
MBPK_000065807	COInr	0							COInr-WO_Insecta	0							COInr_Med	0							COInr_Med_plus	0
MBPK_000065847	COInr	3	Rhodophyta_2763	Florideophyceae_2806	Gigartinales_28017				COInr-WO_Insecta	3	Rhodophyta_2763	Florideophyceae_2806	Gigartinales_28017				COInr_Med	0							COInr_Med_plus	0
MBPK_000065994	COInr	5	Bryozoa_10205	Gymnolaemata_10206	Cheilostomatida_10207	Hippothoidae_97246	Celleporella_60592		COInr-WO_Insecta	5	Bryozoa_10205	Gymnolaemata_10206	Cheilostomatida_10207	Hippothoidae_97246	Celleporella_60592		COInr_Med	5	Bryozoa_10205	Gymnolaemata_10206	Cheilostomatida_10207	Hippothoidae_97246	Celleporella_60592		COInr_Med_plus	5	Bryozoa_10205	Gymnolaemata_10206	Cheilostomatida_10207	Hippothoidae_97246	Celleporella_60592
MBPK_000065996	COInr	0							COInr-WO_Insecta	0							COInr_Med	5	Mollusca_6447	Bivalvia_6544	Mytilida_6546	Mytilidae_6547	Musculus_112137		COInr_Med_plus	5	Mollusca_6447	Bivalvia_6544	Mytilida_6546	Mytilidae_6547	Musculus_112137
MBPK_000066007	COInr	0							COInr-WO_Insecta	0							COInr_Med	0							COInr_Med_plus	0
MBPK_000066011	COInr	0							COInr-WO_Insecta	0							COInr_Med	0							COInr_Med_plus	0
MBPK_000066021	COInr	0							COInr-WO_Insecta	0							COInr_Med	0							COInr_Med_plus	0
MBPK_000066030	COInr	0							COInr-WO_Insecta	0							COInr_Med	0							COInr_Med_plus	0
MBPK_000066042	COInr	0							COInr-WO_Insecta	0							COInr_Med	0							COInr_Med_plus	0
MBPK_000066047	COInr	0							COInr-WO_Insecta	0							COInr_Med	0							COInr_Med_plus	0
MBPK_000066307	COInr	0							COInr-WO_Insecta	0							COInr_Med	0							COInr_Med_plus	0
MBPK_000066333	COInr	0							COInr-WO_Insecta	0							COInr_Med	0							COInr_Med_plus	0
MBPK_000066486	COInr	0							COInr-WO_Insecta	0							COInr_Med	0							COInr_Med_plus	0
MBPK_000066646	COInr	6	Annelida_6340	Polychaeta_6341	Phyllodocida_6348	Chrysopetalidae_115831	Chrysopetalum_115832	Chrysopetalum_debile_115833	COInr-WO_Insecta	6	Annelida_6340	Polychaeta_6341	Phyllodocida_6348	Chrysopetalidae_115831	Chrysopetalum_115832	Chrysopetalum_debile_115833	COInr_Med	6	Annelida_6340	Polychaeta_6341	Phyllodocida_6348	Chrysopetalidae_115831	Chrysopetalum_115832	Chrysopetalum_debile_115833	COInr_Med_plus	6	Annelida_6340	Polychaeta_6341	Phyllodocida_6348	Chrysopetalidae_115831	Chrysopetalum_115832	Chrysopetalum_debile_115833
MBPK_000066693	COInr	0							COInr-WO_Insecta	0							COInr_Med	0							COInr_Med_plus	0
MBPK_000066803	COInr	0							COInr-WO_Insecta	0							COInr_Med	0							COInr_Med_plus	0
MBPK_000066906	COInr	0							COInr-WO_Insecta	0							COInr_Med	0							COInr_Med_plus	0
MBPK_000067018	COInr	0							COInr-WO_Insecta	0							COInr_Med	0							COInr_Med_plus	0
MBPK_000067138	COInr	0							COInr-WO_Insecta	0							COInr_Med	0							COInr_Med_plus	0
MBPK_000067169	COInr	0							COInr-WO_Insecta	0							COInr_Med	0							COInr_Med_plus	0
MBPK_000067242	COInr	0							COInr-WO_Insecta	0							COInr_Med	0							COInr_Med_plus	0
MBPK_000067316	COInr	0							COInr-WO_Insecta	0							COInr_Med	0							COInr_Med_plus	0
MBPK_000067398	COInr	0							COInr-WO_Insecta	0							COInr_Med	0							COInr_Med_plus	0
MBPK_000067644	COInr	3	Rhodophyta_2763	Florideophyceae_2806	Corallinales_31395				COInr-WO_Insecta	3	Rhodophyta_2763	Florideophyceae_2806	Corallinales_31395				COInr_Med	6	Rhodophyta_2763	Florideophyceae_2806	Corallinales_31395	Corallinaceae_31396	Jania_31397	Jania_rubens_48978	COInr_Med_plus	6	Rhodophyta_2763	Florideophyceae_2806	Corallinales_31395	Corallinaceae_31396	Jania_31397	Jania_rubens_48978
MBPK_000067784	COInr	6	Annelida_6340	Polychaeta_6341	Phyllodocida_6348	Syllidae_122238	Virchowia_199473	Virchowia_clavata_199474	COInr-WO_Insecta	6	Annelida_6340	Polychaeta_6341	Phyllodocida_6348	Syllidae_122238	Virchowia_199473	Virchowia_clavata_199474	COInr_Med	6	Annelida_6340	Polychaeta_6341	Phyllodocida_6348	Syllidae_122238	Virchowia_199473	Virchowia_clavata_199474	COInr_Med_plus	6	Annelida_6340	Polychaeta_6341	Phyllodocida_6348	Syllidae_122238	Virchowia_199473	Virchowia_clavata_199474
MBPK_000067931	COInr	0							COInr-WO_Insecta	0							COInr_Med	0							COInr_Med_plus	0
MBPK_000067998	COInr	0							COInr-WO_Insecta	0							COInr_Med	0							COInr_Med_plus	0
MBPK_000068007	COInr	0							COInr-WO_Insecta	0							COInr_Med	0							COInr_Med_plus	0
MBPK_000068372	COInr	0							COInr-WO_Insecta	0							COInr_Med	0							COInr_Med_plus	0
MBPK_000068742	COInr	0							COInr-WO_Insecta	0							COInr_Med	0							COInr_Med_plus	0
MBPK_000068797	COInr	6	Cnidaria_6073	Anthozoa_6101	Alcyonacea_40677	Clavulariidae_86519	Telesto_360973	Telesto_californica_-33979	COInr-WO_Insecta	6	Cnidaria_6073	Anthozoa_6101	Alcyonacea_40677	Clavulariidae_86519	Telesto_360973	Telesto_californica_-33979	COInr_Med	6	Cnidaria_6073	Anthozoa_6101	Alcyonacea_40677	Clavulariidae_86519	Telesto_360973	Telesto_californica_-33979	COInr_Med_plus	6	Cnidaria_6073	Anthozoa_6101	Alcyonacea_40677	Clavulariidae_86519	Telesto_360973	Telesto_californica_-33979
MBPK_000068804	COInr	5	Rhodophyta_2763	Florideophyceae_2806	Hapalidiales_1705611	Hapalidiaceae_227970	Lithothamnion_48598		COInr-WO_Insecta	5	Rhodophyta_2763	Florideophyceae_2806	Hapalidiales_1705611	Hapalidiaceae_227970	Lithothamnion_48598		COInr_Med	5	Rhodophyta_2763	Florideophyceae_2806	Hapalidiales_1705611	Hapalidiaceae_227970	Lithothamnion_48598		COInr_Med_plus	5	Rhodophyta_2763	Florideophyceae_2806	Hapalidiales_1705611	Hapalidiaceae_227970	Lithothamnion_48598
MBPK_000068855	COInr	0							COInr-WO_Insecta	0							COInr_Med	0							COInr_Med_plus	0
MBPK_000069060	COInr	0							COInr-WO_Insecta	0							COInr_Med	0							COInr_Med_plus	0
MBPK_000069128	COInr	0							COInr-WO_Insecta	0							COInr_Med	0							COInr_Med_plus	0
MBPK_000069174	COInr	0							COInr-WO_Insecta	0							COInr_Med	0							COInr_Med_plus	0
MBPK_000069204	COInr	0							COInr-WO_Insecta	0							COInr_Med	0							COInr_Med_plus	0
MBPK_000069527	COInr	0							COInr-WO_Insecta	0							COInr_Med	0							COInr_Med_plus	0
MBPK_000069571	COInr	6		Phaeophyceae_2870	Sphacelariales_27945	Discosporangiaceae_376268	Discosporangium_376269	Discosporangium_mesarthrocarpum_376270	COInr-WO_Insecta	6		Phaeophyceae_2870	Sphacelariales_27945	Discosporangiaceae_376268	Discosporangium_376269	Discosporangium_mesarthrocarpum_376270	COInr_Med	0							COInr_Med_plus	0
MBPK_000069605	COInr	0							COInr-WO_Insecta	0							COInr_Med	0							COInr_Med_plus	0
MBPK_000069671	COInr	0							COInr-WO_Insecta	0							COInr_Med	0							COInr_Med_plus	0
MBPK_000069841	COInr	0							COInr-WO_Insecta	0							COInr_Med	0							COInr_Med_plus	0
MBPK_000069865	COInr	0							COInr-WO_Insecta	0							COInr_Med	0							COInr_Med_plus	0
MBPK_000070034	COInr	0							COInr-WO_Insecta	0							COInr_Med	0							COInr_Med_plus	0
MBPK_000070072	COInr	0							COInr-WO_Insecta	0							COInr_Med	0							COInr_Med_plus	0
MBPK_000070410	COInr	0							COInr-WO_Insecta	0							COInr_Med	0							COInr_Med_plus	0
MBPK_000070421	COInr	0							COInr-WO_Insecta	0							COInr_Med	0							COInr_Med_plus	0
MBPK_000070423	COInr	0							COInr-WO_Insecta	0							COInr_Med	0							COInr_Med_plus	0
MBPK_000070674	COInr	0							COInr-WO_Insecta	0							COInr_Med	0							COInr_Med_plus	0
MBPK_000070780	COInr	0							COInr-WO_Insecta	0							COInr_Med	0							COInr_Med_plus	0
MBPK_000070829	COInr	5	Rhodophyta_2763	Florideophyceae_2806	Hapalidiales_1705611	Hapalidiaceae_227970	Lithothamnion_48598		COInr-WO_Insecta	5	Rhodophyta_2763	Florideophyceae_2806	Hapalidiales_1705611	Hapalidiaceae_227970	Lithothamnion_48598		COInr_Med	5	Rhodophyta_2763	Florideophyceae_2806	Hapalidiales_1705611	Hapalidiaceae_227970	Lithothamnion_48598		COInr_Med_plus	5	Rhodophyta_2763	Florideophyceae_2806	Hapalidiales_1705611	Hapalidiaceae_227970	Lithothamnion_48598
MBPK_000070948	COInr	0							COInr-WO_Insecta	0							COInr_Med	0							COInr_Med_plus	0
MBPK_000071240	COInr	6	Cnidaria_6073	Anthozoa_6101	Alcyonacea_40677	Clavulariidae_86519	Telesto_360973	Telesto_californica_-33979	COInr-WO_Insecta	6	Cnidaria_6073	Anthozoa_6101	Alcyonacea_40677	Clavulariidae_86519	Telesto_360973	Telesto_californica_-33979	COInr_Med	6	Cnidaria_6073	Anthozoa_6101	Alcyonacea_40677	Clavulariidae_86519	Telesto_360973	Telesto_californica_-33979	COInr_Med_plus	6	Cnidaria_6073	Anthozoa_6101	Alcyonacea_40677	Clavulariidae_86519	Telesto_360973	Telesto_californica_-33979
MBPK_000071445	COInr	4	Porifera_6040	Demospongiae_6042	Dictyoceratida_119428	Thorectidae_121495			COInr-WO_Insecta	4	Porifera_6040	Demospongiae_6042	Dictyoceratida_119428	Thorectidae_121495			COInr_Med	5	Porifera_6040	Demospongiae_6042	Dictyoceratida_119428	Thorectidae_121495	Hyrtios_279627		COInr_Med_plus	5	Porifera_6040	Demospongiae_6042	Dictyoceratida_119428	Thorectidae_121495	Hyrtios_279627
MBPK_000071620	COInr	0							COInr-WO_Insecta	0							COInr_Med	0							COInr_Med_plus	0
MBPK_000071626	COInr	0							COInr-WO_Insecta	0							COInr_Med	0							COInr_Med_plus	0
MBPK_000071676	COInr	0							COInr-WO_Insecta	0							COInr_Med	0							COInr_Med_plus	0
MBPK_000071863	COInr	3	Cnidaria_6073	Anthozoa_6101	Alcyonacea_40677				COInr-WO_Insecta	3	Cnidaria_6073	Anthozoa_6101	Alcyonacea_40677				COInr_Med	3	Cnidaria_6073	Anthozoa_6101	Alcyonacea_40677				COInr_Med_plus	3	Cnidaria_6073	Anthozoa_6101	Alcyonacea_40677
MBPK_000071944	COInr	0							COInr-WO_Insecta	0							COInr_Med	0							COInr_Med_plus	0
MBPK_000071982	COInr	0							COInr-WO_Insecta	0							COInr_Med	0							COInr_Med_plus	0
MBPK_000072177	COInr	6	Annelida_6340	Polychaeta_6341	Phyllodocida_6348	Syllidae_122238	Eusyllis_199553	Eusyllis_lamelligera_1048815	COInr-WO_Insecta	6	Annelida_6340	Polychaeta_6341	Phyllodocida_6348	Syllidae_122238	Eusyllis_199553	Eusyllis_lamelligera_1048815	COInr_Med	6	Annelida_6340	Polychaeta_6341	Phyllodocida_6348	Syllidae_122238	Eusyllis_199553	Eusyllis_lamelligera_1048815	COInr_Med_plus	6	Annelida_6340	Polychaeta_6341	Phyllodocida_6348	Syllidae_122238	Eusyllis_199553	Eusyllis_lamelligera_1048815
MBPK_000072211	COInr	0							COInr-WO_Insecta	0							COInr_Med	0							COInr_Med_plus	0
MBPK_000072221	COInr	0							COInr-WO_Insecta	0							COInr_Med	0							COInr_Med_plus	0
MBPK_000072253	COInr	0							COInr-WO_Insecta	0							COInr_Med	0							COInr_Med_plus	0
MBPK_000072257	COInr	0							COInr-WO_Insecta	0							COInr_Med	0							COInr_Med_plus	0
MBPK_000072270	COInr	0							COInr-WO_Insecta	0							COInr_Med	0							COInr_Med_plus	0
MBPK_000072610	COInr	0							COInr-WO_Insecta	0							COInr_Med	0							COInr_Med_plus	0
MBPK_000072820	COInr	0							COInr-WO_Insecta	0							COInr_Med	0							COInr_Med_plus	0
MBPK_000072821	COInr	0							COInr-WO_Insecta	0							COInr_Med	0							COInr_Med_plus	0
MBPK_000073042	COInr	0							COInr-WO_Insecta	0							COInr_Med	0							COInr_Med_plus	0
MBPK_000073192	COInr	0							COInr-WO_Insecta	0							COInr_Med	0							COInr_Med_plus	0
MBPK_000073368	COInr	0							COInr-WO_Insecta	0							COInr_Med	0							COInr_Med_plus	0
MBPK_000073406	COInr	0							COInr-WO_Insecta	0							COInr_Med	0							COInr_Med_plus	0
MBPK_000073545	COInr	0							COInr-WO_Insecta	0							COInr_Med	0							COInr_Med_plus	0
MBPK_000073652	COInr	0							COInr-WO_Insecta	0							COInr_Med	0							COInr_Med_plus	0
MBPK_000073691	COInr	0							COInr-WO_Insecta	0							COInr_Med	0							COInr_Med_plus	0
MBPK_000073698	COInr	0							COInr-WO_Insecta	0							COInr_Med	0							COInr_Med_plus	0
MBPK_000073709	COInr	0							COInr-WO_Insecta	0							COInr_Med	0							COInr_Med_plus	0
MBPK_000073722	COInr	0							COInr-WO_Insecta	0							COInr_Med	0							COInr_Med_plus	0
MBPK_000073740	COInr	0							COInr-WO_Insecta	0							COInr_Med	0							COInr_Med_plus	0
MBPK_000073902	COInr	3	Porifera_6040	Demospongiae_6042	Poecilosclerida_27925				COInr-WO_Insecta	3	Porifera_6040	Demospongiae_6042	Poecilosclerida_27925				COInr_Med	0							COInr_Med_plus	0
MBPK_000074057	COInr	0							COInr-WO_Insecta	0							COInr_Med	0							COInr_Med_plus	0
MBPK_000074077	COInr	0							COInr-WO_Insecta	0							COInr_Med	0							COInr_Med_plus	0
MBPK_000074105	COInr	0							COInr-WO_Insecta	0							COInr_Med	0							COInr_Med_plus	0
MBPK_000074244	COInr	0							COInr-WO_Insecta	0							COInr_Med	0							COInr_Med_plus	0
MBPK_000074651	COInr	0							COInr-WO_Insecta	0							COInr_Med	0							COInr_Med_plus	0
MBPK_000074729	COInr	0							COInr-WO_Insecta	0							COInr_Med	0							COInr_Med_plus	0
MBPK_000075083	COInr	0							COInr-WO_Insecta	0							COInr_Med	0							COInr_Med_plus	0
MBPK_000075146	COInr	0							COInr-WO_Insecta	0							COInr_Med	0							COInr_Med_plus	0
MBPK_000075153	COInr	0							COInr-WO_Insecta	0							COInr_Med	0							COInr_Med_plus	0
MBPK_000075371	COInr	0							COInr-WO_Insecta	0							COInr_Med	0							COInr_Med_plus	0
MBPK_000075468	COInr	0							COInr-WO_Insecta	0							COInr_Med	0							COInr_Med_plus	0
MBPK_000075696	COInr	0							COInr-WO_Insecta	0							COInr_Med	0							COInr_Med_plus	0
MBPK_000075917	COInr	0							COInr-WO_Insecta	0							COInr_Med	0							COInr_Med_plus	0
MBPK_000075963	COInr	0							COInr-WO_Insecta	0							COInr_Med	0							COInr_Med_plus	0
MBPK_000076077	COInr	0							COInr-WO_Insecta	0							COInr_Med	0							COInr_Med_plus	0
MBPK_000076316	COInr	0							COInr-WO_Insecta	0							COInr_Med	0							COInr_Med_plus	0
MBPK_000076326	COInr	0							COInr-WO_Insecta	0							COInr_Med	0							COInr_Med_plus	0
MBPK_000076407	COInr	3	Annelida_6340	Polychaeta_6341	Phyllodocida_6348				COInr-WO_Insecta	3	Annelida_6340	Polychaeta_6341	Phyllodocida_6348				COInr_Med	6	Annelida_6340	Polychaeta_6341	Phyllodocida_6348	Glyceridae_39821	Glycera_6349	Glycera_alba_221998	COInr_Med_plus	6	Annelida_6340	Polychaeta_6341	Phyllodocida_6348	Glyceridae_39821	Glycera_6349	Glycera_alba_221998
MBPK_000076506	COInr	6	Cnidaria_6073	Hydrozoa_6074	Anthoathecata_406427	Corynidae_6077	Coryne_58816	Coryne_pintneri_264118	COInr-WO_Insecta	6	Cnidaria_6073	Hydrozoa_6074	Anthoathecata_406427	Corynidae_6077	Coryne_58816	Coryne_pintneri_264118	COInr_Med	6	Cnidaria_6073	Hydrozoa_6074	Anthoathecata_406427	Corynidae_6077	Coryne_58816	Coryne_pintneri_264118	COInr_Med_plus	6	Cnidaria_6073	Hydrozoa_6074	Anthoathecata_406427	Corynidae_6077	Coryne_58816	Coryne_pintneri_264118
MBPK_000076584	COInr	0							COInr-WO_Insecta	0							COInr_Med	0							COInr_Med_plus	0
MBPK_000076860	COInr	0							COInr-WO_Insecta	0							COInr_Med	0							COInr_Med_plus	0
MBPK_000077013	COInr	0							COInr-WO_Insecta	0							COInr_Med	0							COInr_Med_plus	0
MBPK_000077173	COInr	5	Cnidaria_6073	Anthozoa_6101	Alcyonacea_40677	Parasphaerascleridae_1427709	Parasphaerasclera_1427710		COInr-WO_Insecta	5	Cnidaria_6073	Anthozoa_6101	Alcyonacea_40677	Parasphaerascleridae_1427709	Parasphaerasclera_1427710		COInr_Med	3	Cnidaria_6073	Anthozoa_6101	Alcyonacea_40677				COInr_Med_plus	3	Cnidaria_6073	Anthozoa_6101	Alcyonacea_40677
MBPK_000077303	COInr	0							COInr-WO_Insecta	0							COInr_Med	0							COInr_Med_plus	0
MBPK_000077478	COInr	0							COInr-WO_Insecta	0							COInr_Med	0							COInr_Med_plus	0
MBPK_000077595	COInr	0							COInr-WO_Insecta	0							COInr_Med	0							COInr_Med_plus	0
MBPK_000077661	COInr	0							COInr-WO_Insecta	0							COInr_Med	0							COInr_Med_plus	0
MBPK_000077975	COInr	0							COInr-WO_Insecta	0							COInr_Med	0							COInr_Med_plus	0
MBPK_000077976	COInr	0							COInr-WO_Insecta	0							COInr_Med	0							COInr_Med_plus	0
MBPK_000078154	COInr	0							COInr-WO_Insecta	0							COInr_Med	0							COInr_Med_plus	0
MBPK_000078494	COInr	0							COInr-WO_Insecta	0							COInr_Med	0							COInr_Med_plus	0
MBPK_000078650	COInr	0							COInr-WO_Insecta	0							COInr_Med	0							COInr_Med_plus	0
MBPK_000078748	COInr	0							COInr-WO_Insecta	0							COInr_Med	0							COInr_Med_plus	0
MBPK_000078754	COInr	0							COInr-WO_Insecta	0							COInr_Med	0							COInr_Med_plus	0
MBPK_000078795	COInr	0							COInr-WO_Insecta	0							COInr_Med	0							COInr_Med_plus	0
MBPK_000078877	COInr	0							COInr-WO_Insecta	0							COInr_Med	0							COInr_Med_plus	0
MBPK_000078992	COInr	0							COInr-WO_Insecta	0							COInr_Med	0							COInr_Med_plus	0
MBPK_000079009	COInr	0							COInr-WO_Insecta	0							COInr_Med	0							COInr_Med_plus	0
MBPK_000079495	COInr	6	Annelida_6340	Polychaeta_6341	Phyllodocida_6348	Chrysopetalidae_115831	Chrysopetalum_115832	Chrysopetalum_debile_115833	COInr-WO_Insecta	6	Annelida_6340	Polychaeta_6341	Phyllodocida_6348	Chrysopetalidae_115831	Chrysopetalum_115832	Chrysopetalum_debile_115833	COInr_Med	6	Annelida_6340	Polychaeta_6341	Phyllodocida_6348	Chrysopetalidae_115831	Chrysopetalum_115832	Chrysopetalum_debile_115833	COInr_Med_plus	6	Annelida_6340	Polychaeta_6341	Phyllodocida_6348	Chrysopetalidae_115831	Chrysopetalum_115832	Chrysopetalum_debile_115833
MBPK_000079544	COInr	0							COInr-WO_Insecta	0							COInr_Med	0							COInr_Med_plus	0
MBPK_000079603	COInr	0							COInr-WO_Insecta	0							COInr_Med	0							COInr_Med_plus	0
MBPK_000079620	COInr	0							COInr-WO_Insecta	0							COInr_Med	0							COInr_Med_plus	0
MBPK_000079676	COInr	5		Phaeophyceae_2870	Sphacelariales_27945	Sphacelariaceae_27946	Sphacelaria_27947		COInr-WO_Insecta	5		Phaeophyceae_2870	Sphacelariales_27945	Sphacelariaceae_27946	Sphacelaria_27947		COInr_Med	5		Phaeophyceae_2870	Sphacelariales_27945	Sphacelariaceae_27946	Sphacelaria_27947		COInr_Med_plus	5		Phaeophyceae_2870	Sphacelariales_27945	Sphacelariaceae_27946	Sphacelaria_27947
MBPK_000079745	COInr	3	Rhodophyta_2763	Florideophyceae_2806	Hapalidiales_1705611				COInr-WO_Insecta	3	Rhodophyta_2763	Florideophyceae_2806	Hapalidiales_1705611				COInr_Med	0							COInr_Med_plus	0
MBPK_000079766	COInr	3	Porifera_6040	Demospongiae_6042	Poecilosclerida_27925				COInr-WO_Insecta	3	Porifera_6040	Demospongiae_6042	Poecilosclerida_27925				COInr_Med	0							COInr_Med_plus	0
MBPK_000079922	COInr	0							COInr-WO_Insecta	0							COInr_Med	0							COInr_Med_plus	0
MBPK_000079926	COInr	0							COInr-WO_Insecta	0							COInr_Med	0							COInr_Med_plus	0
MBPK_000079947	COInr	0							COInr-WO_Insecta	0							COInr_Med	0							COInr_Med_plus	0
MBPK_000080003	COInr	5	Porifera_6040	Demospongiae_6042	Verongiida_1779151	Aplysinidae_121475	Verongula_289406		COInr-WO_Insecta	5	Porifera_6040	Demospongiae_6042	Verongiida_1779151	Aplysinidae_121475	Verongula_289406		COInr_Med	5	Porifera_6040	Demospongiae_6042	Verongiida_1779151	Aplysinidae_121475	Verongula_289406		COInr_Med_plus	5	Porifera_6040	Demospongiae_6042	Verongiida_1779151	Aplysinidae_121475	Verongula_289406
MBPK_000080026	COInr	6	Annelida_6340	Polychaeta_6341	Phyllodocida_6348	Syllidae_122238	Odontosyllis_199561	Odontosyllis_gibba_199562	COInr-WO_Insecta	6	Annelida_6340	Polychaeta_6341	Phyllodocida_6348	Syllidae_122238	Odontosyllis_199561	Odontosyllis_gibba_199562	COInr_Med	6	Annelida_6340	Polychaeta_6341	Phyllodocida_6348	Syllidae_122238	Odontosyllis_199561	Odontosyllis_gibba_199562	COInr_Med_plus	6	Annelida_6340	Polychaeta_6341	Phyllodocida_6348	Syllidae_122238	Odontosyllis_199561	Odontosyllis_gibba_199562
MBPK_000080197	COInr	6		Phaeophyceae_2870	Ectocarpales_2877	Acinetosporaceae_142642	Hincksia_43933	Hincksia_granulosa_90012	COInr-WO_Insecta	6		Phaeophyceae_2870	Ectocarpales_2877	Acinetosporaceae_142642	Hincksia_43933	Hincksia_granulosa_90012	COInr_Med	6		Phaeophyceae_2870	Ectocarpales_2877	Acinetosporaceae_142642	Hincksia_43933	Hincksia_granulosa_90012	COInr_Med_plus	6		Phaeophyceae_2870	Ectocarpales_2877	Acinetosporaceae_142642	Hincksia_43933	Hincksia_granulosa_90012
MBPK_000080292	COInr	0							COInr-WO_Insecta	0							COInr_Med	0							COInr_Med_plus	0
MBPK_000080362	COInr	0							COInr-WO_Insecta	0							COInr_Med	0							COInr_Med_plus	0
MBPK_000080451	COInr	0							COInr-WO_Insecta	0							COInr_Med	5	Mollusca_6447	Bivalvia_6544	Mytilida_6546	Mytilidae_6547	Musculus_112137		COInr_Med_plus	5	Mollusca_6447	Bivalvia_6544	Mytilida_6546	Mytilidae_6547	Musculus_112137
MBPK_000080597	COInr	0							COInr-WO_Insecta	0							COInr_Med	0							COInr_Med_plus	0
MBPK_000080629	COInr	5	Porifera_6040	Demospongiae_6042	Poecilosclerida_27925	Microcionidae_27926	Clathria_81539		COInr-WO_Insecta	5	Porifera_6040	Demospongiae_6042	Poecilosclerida_27925	Microcionidae_27926	Clathria_81539		COInr_Med	5	Porifera_6040	Demospongiae_6042	Poecilosclerida_27925	Microcionidae_27926	Clathria_81539		COInr_Med_plus	5	Porifera_6040	Demospongiae_6042	Poecilosclerida_27925	Microcionidae_27926	Clathria_81539
MBPK_000080724	COInr	0							COInr-WO_Insecta	0							COInr_Med	0							COInr_Med_plus	0
MBPK_000080761	COInr	0							COInr-WO_Insecta	0							COInr_Med	0							COInr_Med_plus	0
MBPK_000081072	COInr	0							COInr-WO_Insecta	0							COInr_Med	0							COInr_Med_plus	0
MBPK_000081088	COInr	4	Mollusca_6447	Gastropoda_6448	Neogastropoda_6479	Fasciolariidae_6486			COInr-WO_Insecta	4	Mollusca_6447	Gastropoda_6448	Neogastropoda_6479	Fasciolariidae_6486			COInr_Med	4	Mollusca_6447	Gastropoda_6448	Neogastropoda_6479	Fasciolariidae_6486			COInr_Med_plus	5	Mollusca_6447	Gastropoda_6448	Neogastropoda_6479	Fasciolariidae_6486	Fusinus_6487
MBPK_000081213	COInr	0							COInr-WO_Insecta	0							COInr_Med	0							COInr_Med_plus	0
MBPK_000081246	COInr	0							COInr-WO_Insecta	0							COInr_Med	0							COInr_Med_plus	0
MBPK_000081505	COInr	0							COInr-WO_Insecta	0							COInr_Med	0							COInr_Med_plus	0
MBPK_000081839	COInr	6	Rhodophyta_2763	Florideophyceae_2806	Ceramiales_2802	Dasyaceae_35164	Dasya_35165	Dasya_tenuis_2896671	COInr-WO_Insecta	6	Rhodophyta_2763	Florideophyceae_2806	Ceramiales_2802	Dasyaceae_35164	Dasya_35165	Dasya_tenuis_2896671	COInr_Med	6	Rhodophyta_2763	Florideophyceae_2806	Ceramiales_2802	Dasyaceae_35164	Dasya_35165	Dasya_tenuis_2896671	COInr_Med_plus	6	Rhodophyta_2763	Florideophyceae_2806	Ceramiales_2802	Dasyaceae_35164	Dasya_35165	Dasya_tenuis_2896671
MBPK_000081840	COInr	0							COInr-WO_Insecta	0							COInr_Med	0							COInr_Med_plus	0
MBPK_000081955	COInr	0							COInr-WO_Insecta	0							COInr_Med	0							COInr_Med_plus	0
MBPK_000082017	COInr	4	Porifera_6040	Demospongiae_6042	Dictyoceratida_119428	Thorectidae_121495			COInr-WO_Insecta	4	Porifera_6040	Demospongiae_6042	Dictyoceratida_119428	Thorectidae_121495			COInr_Med	4	Porifera_6040	Demospongiae_6042	Dictyoceratida_119428	Thorectidae_121495			COInr_Med_plus	4	Porifera_6040	Demospongiae_6042	Dictyoceratida_119428	Thorectidae_121495
MBPK_000082471	COInr	0							COInr-WO_Insecta	0							COInr_Med	0							COInr_Med_plus	0
MBPK_000082514	COInr	0							COInr-WO_Insecta	0							COInr_Med	0							COInr_Med_plus	0
MBPK_000082726	COInr	0							COInr-WO_Insecta	0							COInr_Med	0							COInr_Med_plus	0
MBPK_000082984	COInr	0							COInr-WO_Insecta	0							COInr_Med	0							COInr_Med_plus	0
MBPK_000083036	COInr	0							COInr-WO_Insecta	0							COInr_Med	0							COInr_Med_plus	0
MBPK_000083439	COInr	0							COInr-WO_Insecta	0							COInr_Med	0							COInr_Med_plus	0
MBPK_000083450	COInr	0							COInr-WO_Insecta	0							COInr_Med	0							COInr_Med_plus	0
MBPK_000083690	COInr	0							COInr-WO_Insecta	0							COInr_Med	5	Mollusca_6447	Bivalvia_6544	Mytilida_6546	Mytilidae_6547	Musculus_112137		COInr_Med_plus	5	Mollusca_6447	Bivalvia_6544	Mytilida_6546	Mytilidae_6547	Musculus_112137
MBPK_000083741	COInr	0							COInr-WO_Insecta	0							COInr_Med	0							COInr_Med_plus	0
MBPK_000083760	COInr	0							COInr-WO_Insecta	0							COInr_Med	0							COInr_Med_plus	0
MBPK_000083974	COInr	0							COInr-WO_Insecta	0							COInr_Med	0							COInr_Med_plus	0
MBPK_000084204	COInr	0							COInr-WO_Insecta	0							COInr_Med	0							COInr_Med_plus	0
MBPK_000084263	COInr	0							COInr-WO_Insecta	0							COInr_Med	0							COInr_Med_plus	0
MBPK_000084325	COInr	0							COInr-WO_Insecta	0							COInr_Med	0							COInr_Med_plus	0
MBPK_000084508	COInr	0							COInr-WO_Insecta	0							COInr_Med	0							COInr_Med_plus	0
MBPK_000084534	COInr	0							COInr-WO_Insecta	0							COInr_Med	0							COInr_Med_plus	0
MBPK_000084930	COInr	6	Porifera_6040	Demospongiae_6042	Dendroceratida_119424	Dictyodendrillidae_283990	Acanthodendrilla_558782	Acanthodendrilla_australis_1162741	COInr-WO_Insecta	6	Porifera_6040	Demospongiae_6042	Dendroceratida_119424	Dictyodendrillidae_283990	Acanthodendrilla_558782	Acanthodendrilla_australis_1162741	COInr_Med	6	Porifera_6040	Demospongiae_6042	Dendroceratida_119424	Dictyodendrillidae_283990	Acanthodendrilla_558782	Acanthodendrilla_australis_1162741	COInr_Med_plus	6	Porifera_6040	Demospongiae_6042	Dendroceratida_119424	Dictyodendrillidae_283990	Acanthodendrilla_558782	Acanthodendrilla_australis_1162741
MBPK_000084959	COInr	0							COInr-WO_Insecta	0							COInr_Med	0							COInr_Med_plus	0
MBPK_000084965	COInr	3	Cnidaria_6073	Anthozoa_6101	Actiniaria_6103				COInr-WO_Insecta	3	Cnidaria_6073	Anthozoa_6101	Actiniaria_6103				COInr_Med	4	Cnidaria_6073	Anthozoa_6101	Actiniaria_6103	Hormathiidae_42824			COInr_Med_plus	4	Cnidaria_6073	Anthozoa_6101	Actiniaria_6103	Hormathiidae_42824
MBPK_000085007	COInr	0							COInr-WO_Insecta	0							COInr_Med	0							COInr_Med_plus	0
MBPK_000085171	COInr	5	Porifera_6040	Demospongiae_6042	Dictyoceratida_119428	Dysideidae_190525	Lamellodysidea_279618		COInr-WO_Insecta	5	Porifera_6040	Demospongiae_6042	Dictyoceratida_119428	Dysideidae_190525	Lamellodysidea_279618		COInr_Med	5	Porifera_6040	Demospongiae_6042	Dictyoceratida_119428	Dysideidae_190525	Lamellodysidea_279618		COInr_Med_plus	5	Porifera_6040	Demospongiae_6042	Dictyoceratida_119428	Dysideidae_190525	Lamellodysidea_279618
MBPK_000085362	COInr	5	Porifera_6040	Demospongiae_6042	Chondrillida_1779149	Chondrillidae_129258	Thymosia_129259		COInr-WO_Insecta	5	Porifera_6040	Demospongiae_6042	Chondrillida_1779149	Chondrillidae_129258	Thymosia_129259		COInr_Med	5	Porifera_6040	Demospongiae_6042	Chondrillida_1779149	Chondrillidae_129258	Thymosia_129259		COInr_Med_plus	5	Porifera_6040	Demospongiae_6042	Chondrillida_1779149	Chondrillidae_129258	Thymosia_129259
MBPK_000085579	COInr	0							COInr-WO_Insecta	0							COInr_Med	0							COInr_Med_plus	0
MBPK_000085689	COInr	0							COInr-WO_Insecta	0							COInr_Med	0							COInr_Med_plus	0
MBPK_000085919	COInr	0							COInr-WO_Insecta	0							COInr_Med	0							COInr_Med_plus	0
MBPK_000085966	COInr	0							COInr-WO_Insecta	0							COInr_Med	0							COInr_Med_plus	0
MBPK_000086019	COInr	0							COInr-WO_Insecta	0							COInr_Med	0							COInr_Med_plus	0
MBPK_000086344	COInr	0							COInr-WO_Insecta	0							COInr_Med	0							COInr_Med_plus	0
MBPK_000086361	COInr	5	Rhodophyta_2763	Florideophyceae_2806	Hapalidiales_1705611	Mesophyllumaceae_2784734	Mesophyllum_48973		COInr-WO_Insecta	5	Rhodophyta_2763	Florideophyceae_2806	Hapalidiales_1705611	Mesophyllumaceae_2784734	Mesophyllum_48973		COInr_Med	0							COInr_Med_plus	0
MBPK_000086606	COInr	0							COInr-WO_Insecta	0							COInr_Med	0							COInr_Med_plus	0
MBPK_000086829	COInr	0							COInr-WO_Insecta	0							COInr_Med	0							COInr_Med_plus	0
MBPK_000086905	COInr	0							COInr-WO_Insecta	0							COInr_Med	0							COInr_Med_plus	0
MBPK_000087124	COInr	0							COInr-WO_Insecta	0							COInr_Med	0							COInr_Med_plus	0
MBPK_000087193	COInr	0							COInr-WO_Insecta	0							COInr_Med	0							COInr_Med_plus	0
MBPK_000087332	COInr	5	Porifera_6040	Demospongiae_6042	Poecilosclerida_27925	Microcionidae_27926	Clathria_81539		COInr-WO_Insecta	5	Porifera_6040	Demospongiae_6042	Poecilosclerida_27925	Microcionidae_27926	Clathria_81539		COInr_Med	5	Porifera_6040	Demospongiae_6042	Poecilosclerida_27925	Microcionidae_27926	Clathria_81539		COInr_Med_plus	5	Porifera_6040	Demospongiae_6042	Poecilosclerida_27925	Microcionidae_27926	Clathria_81539
MBPK_000087347	COInr	0							COInr-WO_Insecta	0							COInr_Med	0							COInr_Med_plus	0
MBPK_000087934	COInr	0							COInr-WO_Insecta	0							COInr_Med	0							COInr_Med_plus	0
MBPK_000088043	COInr	6		Phaeophyceae_2870	Sporochnales_142645	Sporochnaceae_105417	Carpomitra_66793	Carpomitra_costata_66794	COInr-WO_Insecta	6		Phaeophyceae_2870	Sporochnales_142645	Sporochnaceae_105417	Carpomitra_66793	Carpomitra_costata_66794	COInr_Med	6		Phaeophyceae_2870	Sporochnales_142645	Sporochnaceae_105417	Carpomitra_66793	Carpomitra_costata_66794	COInr_Med_plus	6		Phaeophyceae_2870	Sporochnales_142645	Sporochnaceae_105417	Carpomitra_66793	Carpomitra_costata_66794
MBPK_000088222	COInr	0							COInr-WO_Insecta	0							COInr_Med	0							COInr_Med_plus	0
MBPK_000088274	COInr	4	Porifera_6040	Demospongiae_6042	Dictyoceratida_119428	Thorectidae_121495			COInr-WO_Insecta	4	Porifera_6040	Demospongiae_6042	Dictyoceratida_119428	Thorectidae_121495			COInr_Med	5	Porifera_6040	Demospongiae_6042	Dictyoceratida_119428	Thorectidae_121495	Hyrtios_279627		COInr_Med_plus	5	Porifera_6040	Demospongiae_6042	Dictyoceratida_119428	Thorectidae_121495	Hyrtios_279627
MBPK_000088369	COInr	0							COInr-WO_Insecta	0							COInr_Med	0							COInr_Med_plus	0
MBPK_000088381	COInr	0							COInr-WO_Insecta	0							COInr_Med	0							COInr_Med_plus	0
MBPK_000088399	COInr	5	Porifera_6040	Demospongiae_6042	Chondrillida_1779149	Chondrillidae_129258	Thymosia_129259		COInr-WO_Insecta	5	Porifera_6040	Demospongiae_6042	Chondrillida_1779149	Chondrillidae_129258	Thymosia_129259		COInr_Med	5	Porifera_6040	Demospongiae_6042	Chondrillida_1779149	Chondrillidae_129258	Thymosia_129259		COInr_Med_plus	5	Porifera_6040	Demospongiae_6042	Chondrillida_1779149	Chondrillidae_129258	Thymosia_129259
MBPK_000088491	COInr	6	Porifera_6040	Demospongiae_6042	Bubarida_1779154	Dictyonellidae_85793	Dictyonella_6068	Dictyonella_incisa_6069	COInr-WO_Insecta	6	Porifera_6040	Demospongiae_6042	Bubarida_1779154	Dictyonellidae_85793	Dictyonella_6068	Dictyonella_incisa_6069	COInr_Med	6	Porifera_6040	Demospongiae_6042	Bubarida_1779154	Dictyonellidae_85793	Dictyonella_6068	Dictyonella_incisa_6069	COInr_Med_plus	6	Porifera_6040	Demospongiae_6042	Bubarida_1779154	Dictyonellidae_85793	Dictyonella_6068	Dictyonella_incisa_6069
MBPK_000088715	COInr	0							COInr-WO_Insecta	0							COInr_Med	0							COInr_Med_plus	0
MBPK_000088815	COInr	0							COInr-WO_Insecta	0							COInr_Med	0							COInr_Med_plus	0
MBPK_000089108	COInr	0							COInr-WO_Insecta	0							COInr_Med	0							COInr_Med_plus	0
MBPK_000089187	COInr	6	Porifera_6040	Demospongiae_6042	Verongiida_1779151	Ianthellidae_252952	Hexadella_252953	Hexadella_pruvoti_252954	COInr-WO_Insecta	6	Porifera_6040	Demospongiae_6042	Verongiida_1779151	Ianthellidae_252952	Hexadella_252953	Hexadella_pruvoti_252954	COInr_Med	6	Porifera_6040	Demospongiae_6042	Verongiida_1779151	Ianthellidae_252952	Hexadella_252953	Hexadella_pruvoti_252954	COInr_Med_plus	6	Porifera_6040	Demospongiae_6042	Verongiida_1779151	Ianthellidae_252952	Hexadella_252953	Hexadella_pruvoti_252954
MBPK_000089333	COInr	0							COInr-WO_Insecta	0							COInr_Med	0							COInr_Med_plus	0
MBPK_000089386	COInr	0							COInr-WO_Insecta	0							COInr_Med	0							COInr_Med_plus	0
MBPK_000089470	COInr	0							COInr-WO_Insecta	0							COInr_Med	0							COInr_Med_plus	0
MBPK_000089872	COInr	0							COInr-WO_Insecta	0							COInr_Med	0							COInr_Med_plus	0
MBPK_000090346	COInr	4	Cnidaria_6073	Anthozoa_6101	Scleractinia_6125	Dendrophylliidae_44299			COInr-WO_Insecta	4	Cnidaria_6073	Anthozoa_6101	Scleractinia_6125	Dendrophylliidae_44299			COInr_Med	4	Cnidaria_6073	Anthozoa_6101	Scleractinia_6125	Dendrophylliidae_44299			COInr_Med_plus	4	Cnidaria_6073	Anthozoa_6101	Scleractinia_6125	Dendrophylliidae_44299
MBPK_000090413	COInr	0							COInr-WO_Insecta	0							COInr_Med	5	Mollusca_6447	Bivalvia_6544	Mytilida_6546	Mytilidae_6547	Musculus_112137		COInr_Med_plus	5	Mollusca_6447	Bivalvia_6544	Mytilida_6546	Mytilidae_6547	Musculus_112137
MBPK_000090479	COInr	0							COInr-WO_Insecta	0							COInr_Med	0							COInr_Med_plus	0
MBPK_000090694	COInr	0							COInr-WO_Insecta	0							COInr_Med	0							COInr_Med_plus	0
MBPK_000090825	COInr	5	Cnidaria_6073	Anthozoa_6101	Alcyonacea_40677	Parasphaerascleridae_1427709	Parasphaerasclera_1427710		COInr-WO_Insecta	5	Cnidaria_6073	Anthozoa_6101	Alcyonacea_40677	Parasphaerascleridae_1427709	Parasphaerasclera_1427710		COInr_Med	3	Cnidaria_6073	Anthozoa_6101	Alcyonacea_40677				COInr_Med_plus	3	Cnidaria_6073	Anthozoa_6101	Alcyonacea_40677
MBPK_000091315	COInr	0							COInr-WO_Insecta	0							COInr_Med	0							COInr_Med_plus	0
MBPK_000091323	COInr	0							COInr-WO_Insecta	0							COInr_Med	0							COInr_Med_plus	0
MBPK_000091445	COInr	6	Bryozoa_10205	Gymnolaemata_10206	Cheilostomatida_10207	Myriaporidae_475379	Myriapora_475380	Myriapora_truncata_475381	COInr-WO_Insecta	6	Bryozoa_10205	Gymnolaemata_10206	Cheilostomatida_10207	Myriaporidae_475379	Myriapora_475380	Myriapora_truncata_475381	COInr_Med	6	Bryozoa_10205	Gymnolaemata_10206	Cheilostomatida_10207	Myriaporidae_475379	Myriapora_475380	Myriapora_truncata_475381	COInr_Med_plus	6	Bryozoa_10205	Gymnolaemata_10206	Cheilostomatida_10207	Myriaporidae_475379	Myriapora_475380	Myriapora_truncata_475381
MBPK_000091568	COInr	0							COInr-WO_Insecta	0							COInr_Med	0							COInr_Med_plus	0
MBPK_000091696	COInr	0							COInr-WO_Insecta	0							COInr_Med	0							COInr_Med_plus	0
MBPK_000091832	COInr	6	Chordata_7711	Ascidiacea_7713	Aplousobranchia_32436	Pseudodistomidae_282279	Pseudodistoma_282280	Pseudodistoma_cyrnusense_286150	COInr-WO_Insecta	6	Chordata_7711	Ascidiacea_7713	Aplousobranchia_32436	Pseudodistomidae_282279	Pseudodistoma_282280	Pseudodistoma_cyrnusense_286150	COInr_Med	6	Chordata_7711	Ascidiacea_7713	Aplousobranchia_32436	Pseudodistomidae_282279	Pseudodistoma_282280	Pseudodistoma_cyrnusense_286150	COInr_Med_plus	6	Chordata_7711	Ascidiacea_7713	Aplousobranchia_32436	Pseudodistomidae_282279	Pseudodistoma_282280	Pseudodistoma_cyrnusense_286150
MBPK_000091888	COInr	0							COInr-WO_Insecta	0							COInr_Med	5	Mollusca_6447	Bivalvia_6544	Mytilida_6546	Mytilidae_6547	Musculus_112137		COInr_Med_plus	5	Mollusca_6447	Bivalvia_6544	Mytilida_6546	Mytilidae_6547	Musculus_112137
MBPK_000091919	COInr	0							COInr-WO_Insecta	0							COInr_Med	0							COInr_Med_plus	0
MBPK_000091978	COInr	0							COInr-WO_Insecta	0							COInr_Med	0							COInr_Med_plus	0
MBPK_000091997	COInr	0							COInr-WO_Insecta	0							COInr_Med	0							COInr_Med_plus	0
MBPK_000092167	COInr	0							COInr-WO_Insecta	0							COInr_Med	0							COInr_Med_plus	0
MBPK_000092206	COInr	0							COInr-WO_Insecta	0							COInr_Med	0							COInr_Med_plus	0
MBPK_000092596	COInr	0							COInr-WO_Insecta	0							COInr_Med	0							COInr_Med_plus	0
MBPK_000092687	COInr	0							COInr-WO_Insecta	0							COInr_Med	0							COInr_Med_plus	0
MBPK_000092697	COInr	0							COInr-WO_Insecta	0							COInr_Med	0							COInr_Med_plus	0
MBPK_000093016	COInr	0							COInr-WO_Insecta	0							COInr_Med	0							COInr_Med_plus	0
MBPK_000093571	COInr	0							COInr-WO_Insecta	0							COInr_Med	0							COInr_Med_plus	0
MBPK_000093575	COInr	0							COInr-WO_Insecta	0							COInr_Med	0							COInr_Med_plus	0
MBPK_000093579	COInr	4		Phaeophyceae_2870	Ectocarpales_2877	Chordariaceae_66220			COInr-WO_Insecta	4		Phaeophyceae_2870	Ectocarpales_2877	Chordariaceae_66220			COInr_Med	4		Phaeophyceae_2870	Ectocarpales_2877	Chordariaceae_66220			COInr_Med_plus	4		Phaeophyceae_2870	Ectocarpales_2877	Chordariaceae_66220
MBPK_000093609	COInr	0							COInr-WO_Insecta	0							COInr_Med	0							COInr_Med_plus	0
MBPK_000093642	COInr	0							COInr-WO_Insecta	0							COInr_Med	0							COInr_Med_plus	0
MBPK_000093731	COInr	0							COInr-WO_Insecta	0							COInr_Med	0							COInr_Med_plus	0
MBPK_000093862	COInr	0							COInr-WO_Insecta	0							COInr_Med	5	Mollusca_6447	Bivalvia_6544	Mytilida_6546	Mytilidae_6547	Musculus_112137		COInr_Med_plus	5	Mollusca_6447	Bivalvia_6544	Mytilida_6546	Mytilidae_6547	Musculus_112137
MBPK_000094364	COInr	0							COInr-WO_Insecta	0							COInr_Med	0							COInr_Med_plus	0
MBPK_000094651	COInr	5	Cnidaria_6073	Anthozoa_6101	Alcyonacea_40677	Plexauridae_44191	Paramuricea_44196		COInr-WO_Insecta	5	Cnidaria_6073	Anthozoa_6101	Alcyonacea_40677	Plexauridae_44191	Paramuricea_44196		COInr_Med	5	Cnidaria_6073	Anthozoa_6101	Alcyonacea_40677	Plexauridae_44191	Paramuricea_44196		COInr_Med_plus	5	Cnidaria_6073	Anthozoa_6101	Alcyonacea_40677	Plexauridae_44191	Paramuricea_44196
MBPK_000094732	COInr	0							COInr-WO_Insecta	0							COInr_Med	0							COInr_Med_plus	0
MBPK_000094766	COInr	0							COInr-WO_Insecta	0							COInr_Med	0							COInr_Med_plus	0
MBPK_000094999	COInr	0							COInr-WO_Insecta	0							COInr_Med	0							COInr_Med_plus	0
MBPK_000095267	COInr	0							COInr-WO_Insecta	0							COInr_Med	0							COInr_Med_plus	0
MBPK_000095331	COInr	5		Phaeophyceae_2870	Fucales_3009	Sargassaceae_3014	Sargassum_3015		COInr-WO_Insecta	5		Phaeophyceae_2870	Fucales_3009	Sargassaceae_3014	Sargassum_3015		COInr_Med	5		Phaeophyceae_2870	Fucales_3009	Sargassaceae_3014	Sargassum_3015		COInr_Med_plus	5		Phaeophyceae_2870	Fucales_3009	Sargassaceae_3014	Sargassum_3015
MBPK_000095420	COInr	0							COInr-WO_Insecta	0							COInr_Med	0							COInr_Med_plus	0
MBPK_000095652	COInr	0							COInr-WO_Insecta	0							COInr_Med	0							COInr_Med_plus	0
MBPK_000095866	COInr	0							COInr-WO_Insecta	0							COInr_Med	0							COInr_Med_plus	0
MBPK_000095882	COInr	0							COInr-WO_Insecta	0							COInr_Med	0							COInr_Med_plus	0
MBPK_000095921	COInr	0							COInr-WO_Insecta	0							COInr_Med	0							COInr_Med_plus	0
MBPK_000096062	COInr	0							COInr-WO_Insecta	0							COInr_Med	0							COInr_Med_plus	0
MBPK_000096099	COInr	0							COInr-WO_Insecta	0							COInr_Med	0							COInr_Med_plus	0
MBPK_000096103	COInr	0							COInr-WO_Insecta	0							COInr_Med	0							COInr_Med_plus	0
MBPK_000096485	COInr	0							COInr-WO_Insecta	0							COInr_Med	0							COInr_Med_plus	0
MBPK_000096548	COInr	6	Annelida_6340	Polychaeta_6341	Phyllodocida_6348	Syllidae_122238	Syllis_418360	Syllis_columbretensis_418363	COInr-WO_Insecta	6	Annelida_6340	Polychaeta_6341	Phyllodocida_6348	Syllidae_122238	Syllis_418360	Syllis_columbretensis_418363	COInr_Med	6	Annelida_6340	Polychaeta_6341	Phyllodocida_6348	Syllidae_122238	Syllis_418360	Syllis_columbretensis_418363	COInr_Med_plus	6	Annelida_6340	Polychaeta_6341	Phyllodocida_6348	Syllidae_122238	Syllis_418360	Syllis_columbretensis_418363
MBPK_000096573	COInr	0							COInr-WO_Insecta	0							COInr_Med	0							COInr_Med_plus	0
MBPK_000096755	COInr	6	Annelida_6340	Polychaeta_6341	Phyllodocida_6348	Chrysopetalidae_115831	Bhawania_510501	Bhawania_reyssi_510503	COInr-WO_Insecta	6	Annelida_6340	Polychaeta_6341	Phyllodocida_6348	Chrysopetalidae_115831	Bhawania_510501	Bhawania_reyssi_510503	COInr_Med	6	Annelida_6340	Polychaeta_6341	Phyllodocida_6348	Chrysopetalidae_115831	Bhawania_510501	Bhawania_reyssi_510503	COInr_Med_plus	6	Annelida_6340	Polychaeta_6341	Phyllodocida_6348	Chrysopetalidae_115831	Bhawania_510501	Bhawania_reyssi_510503
MBPK_000096918	COInr	0							COInr-WO_Insecta	0							COInr_Med	0							COInr_Med_plus	0
MBPK_000097018	COInr	0							COInr-WO_Insecta	0							COInr_Med	5	Mollusca_6447	Bivalvia_6544	Mytilida_6546	Mytilidae_6547	Musculus_112137		COInr_Med_plus	5	Mollusca_6447	Bivalvia_6544	Mytilida_6546	Mytilidae_6547	Musculus_112137
MBPK_000097080	COInr	0							COInr-WO_Insecta	0							COInr_Med	0							COInr_Med_plus	0
MBPK_000097118	COInr	0							COInr-WO_Insecta	0							COInr_Med	0							COInr_Med_plus	0
MBPK_000097567	COInr	0							COInr-WO_Insecta	0							COInr_Med	0							COInr_Med_plus	0
MBPK_000097587	COInr	0							COInr-WO_Insecta	0							COInr_Med	0							COInr_Med_plus	0
MBPK_000097697	COInr	0							COInr-WO_Insecta	0							COInr_Med	0							COInr_Med_plus	0
MBPK_000097742	COInr	0							COInr-WO_Insecta	0							COInr_Med	0							COInr_Med_plus	0
MBPK_000097926	COInr	0							COInr-WO_Insecta	0							COInr_Med	0							COInr_Med_plus	0
MBPK_000098121	COInr	0							COInr-WO_Insecta	0							COInr_Med	0							COInr_Med_plus	0
MBPK_000098374	COInr	5	Porifera_6040	Demospongiae_6042	Dictyoceratida_119428	Dysideidae_190525	Lamellodysidea_279618		COInr-WO_Insecta	5	Porifera_6040	Demospongiae_6042	Dictyoceratida_119428	Dysideidae_190525	Lamellodysidea_279618		COInr_Med	5	Porifera_6040	Demospongiae_6042	Dictyoceratida_119428	Dysideidae_190525	Lamellodysidea_279618		COInr_Med_plus	5	Porifera_6040	Demospongiae_6042	Dictyoceratida_119428	Dysideidae_190525	Lamellodysidea_279618
MBPK_000098584	COInr	0							COInr-WO_Insecta	0							COInr_Med	0							COInr_Med_plus	0
MBPK_000098657	COInr	0							COInr-WO_Insecta	0							COInr_Med	0							COInr_Med_plus	0
MBPK_000098765	COInr	6	Cnidaria_6073	Hydrozoa_6074	Leptothecata_500008	Clytiidae_2750048	Clytia_13436	Clytia_gracilis_252669	COInr-WO_Insecta	6	Cnidaria_6073	Hydrozoa_6074	Leptothecata_500008	Clytiidae_2750048	Clytia_13436	Clytia_gracilis_252669	COInr_Med	0							COInr_Med_plus	0
MBPK_000098801	COInr	0							COInr-WO_Insecta	0							COInr_Med	0							COInr_Med_plus	0
MBPK_000098872	COInr	0							COInr-WO_Insecta	0							COInr_Med	0							COInr_Med_plus	0
MBPK_000098932	COInr	0							COInr-WO_Insecta	0							COInr_Med	0							COInr_Med_plus	0
MBPK_000099072	COInr	0							COInr-WO_Insecta	0							COInr_Med	0							COInr_Med_plus	0
MBPK_000099201	COInr	0							COInr-WO_Insecta	0							COInr_Med	0							COInr_Med_plus	0
MBPK_000099202	COInr	0							COInr-WO_Insecta	0							COInr_Med	0							COInr_Med_plus	0
MBPK_000099233	COInr	0							COInr-WO_Insecta	0							COInr_Med	0							COInr_Med_plus	0
MBPK_000099260	COInr	0							COInr-WO_Insecta	0							COInr_Med	0							COInr_Med_plus	0
MBPK_000099415	COInr	0							COInr-WO_Insecta	0							COInr_Med	0							COInr_Med_plus	0
MBPK_000099922	COInr	6	Cnidaria_6073	Anthozoa_6101	Alcyonacea_40677	Clavulariidae_86519	Telesto_360973	Telesto_californica_-33979	COInr-WO_Insecta	6	Cnidaria_6073	Anthozoa_6101	Alcyonacea_40677	Clavulariidae_86519	Telesto_360973	Telesto_californica_-33979	COInr_Med	6	Cnidaria_6073	Anthozoa_6101	Alcyonacea_40677	Clavulariidae_86519	Telesto_360973	Telesto_californica_-33979	COInr_Med_plus	6	Cnidaria_6073	Anthozoa_6101	Alcyonacea_40677	Clavulariidae_86519	Telesto_360973	Telesto_californica_-33979
MBPK_000099983	COInr	0							COInr-WO_Insecta	0							COInr_Med	0							COInr_Med_plus	0
MBPK_000100003	COInr	0							COInr-WO_Insecta	0							COInr_Med	0							COInr_Med_plus	0
MBPK_000100029	COInr	0							COInr-WO_Insecta	0							COInr_Med	0							COInr_Med_plus	0
MBPK_000100112	COInr	0							COInr-WO_Insecta	0							COInr_Med	0							COInr_Med_plus	0
MBPK_000100249	COInr	0							COInr-WO_Insecta	0							COInr_Med	0							COInr_Med_plus	0
MBPK_000100306	COInr	3	Porifera_6040	Demospongiae_6042	Poecilosclerida_27925				COInr-WO_Insecta	3	Porifera_6040	Demospongiae_6042	Poecilosclerida_27925				COInr_Med	0							COInr_Med_plus	0
MBPK_000100724	COInr	5	Cnidaria_6073	Hydrozoa_6074	Leptothecata_500008	Campanulariidae_27800	Orthopyxis_314504		COInr-WO_Insecta	5	Cnidaria_6073	Hydrozoa_6074	Leptothecata_500008	Campanulariidae_27800	Orthopyxis_314504		COInr_Med	5	Cnidaria_6073	Hydrozoa_6074	Leptothecata_500008	Campanulariidae_27800	Orthopyxis_314504		COInr_Med_plus	5	Cnidaria_6073	Hydrozoa_6074	Leptothecata_500008	Campanulariidae_27800	Orthopyxis_314504
MBPK_000100832	COInr	0							COInr-WO_Insecta	0							COInr_Med	0							COInr_Med_plus	0
MBPK_000100999	COInr	0							COInr-WO_Insecta	0							COInr_Med	0							COInr_Med_plus	0
MBPK_000101064	COInr	4	Porifera_6040	Demospongiae_6042	Dictyoceratida_119428	Thorectidae_121495			COInr-WO_Insecta	4	Porifera_6040	Demospongiae_6042	Dictyoceratida_119428	Thorectidae_121495			COInr_Med	4	Porifera_6040	Demospongiae_6042	Dictyoceratida_119428	Thorectidae_121495			COInr_Med_plus	4	Porifera_6040	Demospongiae_6042	Dictyoceratida_119428	Thorectidae_121495
MBPK_000101443	COInr	0							COInr-WO_Insecta	0							COInr_Med	0							COInr_Med_plus	0
MBPK_000101645	COInr	0							COInr-WO_Insecta	0							COInr_Med	0							COInr_Med_plus	0
MBPK_000102471	COInr	0							COInr-WO_Insecta	0							COInr_Med	0							COInr_Med_plus	0
MBPK_000102475	COInr	0							COInr-WO_Insecta	0							COInr_Med	0							COInr_Med_plus	0
MBPK_000102611	COInr	0							COInr-WO_Insecta	0							COInr_Med	0							COInr_Med_plus	0
MBPK_000102976	COInr	4	Porifera_6040	Demospongiae_6042	Dictyoceratida_119428	Thorectidae_121495			COInr-WO_Insecta	4	Porifera_6040	Demospongiae_6042	Dictyoceratida_119428	Thorectidae_121495			COInr_Med	4	Porifera_6040	Demospongiae_6042	Dictyoceratida_119428	Thorectidae_121495			COInr_Med_plus	4	Porifera_6040	Demospongiae_6042	Dictyoceratida_119428	Thorectidae_121495
MBPK_000103120	COInr	0							COInr-WO_Insecta	0							COInr_Med	0							COInr_Med_plus	0
MBPK_000103192	COInr	0							COInr-WO_Insecta	0							COInr_Med	0							COInr_Med_plus	0
MBPK_000103215	COInr	5	Annelida_6340	Polychaeta_6341	Eunicida_65495	Eunicidae_104737	Eunice_73379		COInr-WO_Insecta	5	Annelida_6340	Polychaeta_6341	Eunicida_65495	Eunicidae_104737	Eunice_73379		COInr_Med	5	Annelida_6340	Polychaeta_6341	Eunicida_65495	Eunicidae_104737	Eunice_73379		COInr_Med_plus	6	Annelida_6340	Polychaeta_6341	Eunicida_65495	Eunicidae_104737	Eunice_73379	Eunice_vittata_188451
MBPK_000103400	COInr	0							COInr-WO_Insecta	0							COInr_Med	0							COInr_Med_plus	0
MBPK_000103413	COInr	0							COInr-WO_Insecta	0							COInr_Med	0							COInr_Med_plus	0
MBPK_000103756	COInr	0							COInr-WO_Insecta	0							COInr_Med	0							COInr_Med_plus	0
MBPK_000103946	COInr	6	Annelida_6340	Polychaeta_6341	Phyllodocida_6348	Syllidae_122238	Eusyllis_199553	Eusyllis_lamelligera_1048815	COInr-WO_Insecta	6	Annelida_6340	Polychaeta_6341	Phyllodocida_6348	Syllidae_122238	Eusyllis_199553	Eusyllis_lamelligera_1048815	COInr_Med	6	Annelida_6340	Polychaeta_6341	Phyllodocida_6348	Syllidae_122238	Eusyllis_199553	Eusyllis_lamelligera_1048815	COInr_Med_plus	6	Annelida_6340	Polychaeta_6341	Phyllodocida_6348	Syllidae_122238	Eusyllis_199553	Eusyllis_lamelligera_1048815
MBPK_000104198	COInr	0							COInr-WO_Insecta	0							COInr_Med	0							COInr_Med_plus	0
MBPK_000104219	COInr	6	Cnidaria_6073	Anthozoa_6101	Alcyonacea_40677	Clavulariidae_86519	Telesto_360973	Telesto_californica_-33979	COInr-WO_Insecta	6	Cnidaria_6073	Anthozoa_6101	Alcyonacea_40677	Clavulariidae_86519	Telesto_360973	Telesto_californica_-33979	COInr_Med	6	Cnidaria_6073	Anthozoa_6101	Alcyonacea_40677	Clavulariidae_86519	Telesto_360973	Telesto_californica_-33979	COInr_Med_plus	6	Cnidaria_6073	Anthozoa_6101	Alcyonacea_40677	Clavulariidae_86519	Telesto_360973	Telesto_californica_-33979
MBPK_000104394	COInr	0							COInr-WO_Insecta	0							COInr_Med	0							COInr_Med_plus	0
MBPK_000104397	COInr	0							COInr-WO_Insecta	0							COInr_Med	0							COInr_Med_plus	0
MBPK_000104521	COInr	0							COInr-WO_Insecta	0							COInr_Med	0							COInr_Med_plus	0
MBPK_000104599	COInr	0							COInr-WO_Insecta	0							COInr_Med	0							COInr_Med_plus	0
MBPK_000104779	COInr	0							COInr-WO_Insecta	0							COInr_Med	0							COInr_Med_plus	0
MBPK_000104862	COInr	0							COInr-WO_Insecta	0							COInr_Med	0							COInr_Med_plus	0
MBPK_000104976	COInr	5		Dinophyceae_2864	Syndiniales_88547	Syndiniaceae_88550	Hematodinium_135491		COInr-WO_Insecta	5		Dinophyceae_2864	Syndiniales_88547	Syndiniaceae_88550	Hematodinium_135491		COInr_Med	0							COInr_Med_plus	0
MBPK_000104983	COInr	0							COInr-WO_Insecta	0							COInr_Med	0							COInr_Med_plus	0
MBPK_000105228	COInr	0							COInr-WO_Insecta	0							COInr_Med	0							COInr_Med_plus	0
MBPK_000105415	COInr	0							COInr-WO_Insecta	0							COInr_Med	0							COInr_Med_plus	0
MBPK_000105604	COInr	6	Arthropoda_6656	Malacostraca_6681	Isopoda_29979	Sphaeromatidae_96822	Cymodoce_155692	Cymodoce_emarginata_-32518	COInr-WO_Insecta	6	Arthropoda_6656	Malacostraca_6681	Isopoda_29979	Sphaeromatidae_96822	Cymodoce_155692	Cymodoce_emarginata_-32518	COInr_Med	6	Arthropoda_6656	Malacostraca_6681	Isopoda_29979	Sphaeromatidae_96822	Cymodoce_155692	Cymodoce_emarginata_-32518	COInr_Med_plus	6	Arthropoda_6656	Malacostraca_6681	Isopoda_29979	Sphaeromatidae_96822	Cymodoce_155692	Cymodoce_emarginata_-32518
MBPK_000105844	COInr	0							COInr-WO_Insecta	0							COInr_Med	0							COInr_Med_plus	0
MBPK_000105931	COInr	5	Mollusca_6447	Gastropoda_6448	Cephalaspidea_69554	Haminoeidae_114747	Haminoea_114748		COInr-WO_Insecta	5	Mollusca_6447	Gastropoda_6448	Cephalaspidea_69554	Haminoeidae_114747	Haminoea_114748		COInr_Med	5	Mollusca_6447	Gastropoda_6448	Cephalaspidea_69554	Haminoeidae_114747	Haminoea_114748		COInr_Med_plus	5	Mollusca_6447	Gastropoda_6448	Cephalaspidea_69554	Haminoeidae_114747	Haminoea_114748
MBPK_000106023	COInr	0							COInr-WO_Insecta	0							COInr_Med	0							COInr_Med_plus	0
MBPK_000106403	COInr	0							COInr-WO_Insecta	0							COInr_Med	0							COInr_Med_plus	0
MBPK_000106548	COInr	0							COInr-WO_Insecta	0							COInr_Med	0							COInr_Med_plus	0
MBPK_000106567	COInr	0							COInr-WO_Insecta	0							COInr_Med	0							COInr_Med_plus	0
MBPK_000106643	COInr	0							COInr-WO_Insecta	0							COInr_Med	0							COInr_Med_plus	0
MBPK_000107066	COInr	0							COInr-WO_Insecta	0							COInr_Med	0							COInr_Med_plus	0
MBPK_000107093	COInr	0							COInr-WO_Insecta	0							COInr_Med	0							COInr_Med_plus	0
MBPK_000107249	COInr	0							COInr-WO_Insecta	0							COInr_Med	0							COInr_Med_plus	0
MBPK_000107316	COInr	0							COInr-WO_Insecta	0							COInr_Med	0							COInr_Med_plus	0
MBPK_000107405	COInr	0							COInr-WO_Insecta	0							COInr_Med	0							COInr_Med_plus	0
MBPK_000107541	COInr	0							COInr-WO_Insecta	0							COInr_Med	0							COInr_Med_plus	0
MBPK_000107735	COInr	0							COInr-WO_Insecta	0							COInr_Med	0							COInr_Med_plus	0
MBPK_000107827	COInr	0							COInr-WO_Insecta	0							COInr_Med	0							COInr_Med_plus	0
MBPK_000107835	COInr	0							COInr-WO_Insecta	0							COInr_Med	0							COInr_Med_plus	0
MBPK_000107849	COInr	3	Arthropoda_6656	Malacostraca_6681	Amphipoda_6821				COInr-WO_Insecta	0							COInr_Med	0							COInr_Med_plus	0
MBPK_000108298	COInr	0							COInr-WO_Insecta	0							COInr_Med	0							COInr_Med_plus	0
MBPK_000108771	COInr	0							COInr-WO_Insecta	0							COInr_Med	0							COInr_Med_plus	0
MBPK_000108905	COInr	0							COInr-WO_Insecta	0							COInr_Med	0							COInr_Med_plus	0
MBPK_000108951	COInr	0							COInr-WO_Insecta	0							COInr_Med	0							COInr_Med_plus	0
MBPK_000109257	COInr	0							COInr-WO_Insecta	0							COInr_Med	0							COInr_Med_plus	0
MBPK_000109528	COInr	0							COInr-WO_Insecta	0							COInr_Med	0							COInr_Med_plus	0
MBPK_000109539	COInr	0							COInr-WO_Insecta	0							COInr_Med	0							COInr_Med_plus	0
MBPK_000109543	COInr	0							COInr-WO_Insecta	0							COInr_Med	0							COInr_Med_plus	0
MBPK_000109757	COInr	0							COInr-WO_Insecta	0							COInr_Med	0							COInr_Med_plus	0
MBPK_000110129	COInr	0							COInr-WO_Insecta	0							COInr_Med	0							COInr_Med_plus	0
MBPK_000110287	COInr	0							COInr-WO_Insecta	0							COInr_Med	0							COInr_Med_plus	0
MBPK_000110415	COInr	0							COInr-WO_Insecta	0							COInr_Med	0							COInr_Med_plus	0
MBPK_000110446	COInr	5	Cnidaria_6073	Hydrozoa_6074	Leptothecata_500008	Halopterididae_308575	Antennella_308580		COInr-WO_Insecta	5	Cnidaria_6073	Hydrozoa_6074	Leptothecata_500008	Halopterididae_308575	Antennella_308580		COInr_Med	5	Cnidaria_6073	Hydrozoa_6074	Leptothecata_500008	Halopterididae_308575	Antennella_308580		COInr_Med_plus	5	Cnidaria_6073	Hydrozoa_6074	Leptothecata_500008	Halopterididae_308575	Antennella_308580
MBPK_000110539	COInr	0							COInr-WO_Insecta	0							COInr_Med	0							COInr_Med_plus	0
MBPK_000110610	COInr	0							COInr-WO_Insecta	0							COInr_Med	0							COInr_Med_plus	0
MBPK_000111025	COInr	6	Arthropoda_6656	Hexanauplia_72037	Poecilostomatoida_84310	Oncaeidae_349673	Oncaea_349674	Oncaea_venusta_349675	COInr-WO_Insecta	6	Arthropoda_6656	Hexanauplia_72037	Poecilostomatoida_84310	Oncaeidae_349673	Oncaea_349674	Oncaea_venusta_349675	COInr_Med	6	Arthropoda_6656	Hexanauplia_72037	Poecilostomatoida_84310	Oncaeidae_349673	Oncaea_349674	Oncaea_venusta_349675	COInr_Med_plus	6	Arthropoda_6656	Hexanauplia_72037	Poecilostomatoida_84310	Oncaeidae_349673	Oncaea_349674	Oncaea_venusta_349675
MBPK_000111082	COInr	0							COInr-WO_Insecta	0							COInr_Med	5	Mollusca_6447	Bivalvia_6544	Mytilida_6546	Mytilidae_6547	Musculus_112137		COInr_Med_plus	5	Mollusca_6447	Bivalvia_6544	Mytilida_6546	Mytilidae_6547	Musculus_112137
MBPK_000111401	COInr	6	Chlorophyta_3041	Mamiellophyceae_1035538	Mamiellales_13792	Bathycoccaceae_1525212	Bathycoccus_41874	Bathycoccus_prasinos_41875	COInr-WO_Insecta	6	Chlorophyta_3041	Mamiellophyceae_1035538	Mamiellales_13792	Bathycoccaceae_1525212	Bathycoccus_41874	Bathycoccus_prasinos_41875	COInr_Med	0							COInr_Med_plus	0
MBPK_000111409	COInr	0							COInr-WO_Insecta	0							COInr_Med	0							COInr_Med_plus	0
MBPK_000111455	COInr	0							COInr-WO_Insecta	0							COInr_Med	0							COInr_Med_plus	0
MBPK_000111655	COInr	0							COInr-WO_Insecta	0							COInr_Med	0							COInr_Med_plus	0
MBPK_000111664	COInr	0							COInr-WO_Insecta	0							COInr_Med	0							COInr_Med_plus	0
MBPK_000111684	COInr	0							COInr-WO_Insecta	0							COInr_Med	0							COInr_Med_plus	0
MBPK_000111800	COInr	4	Porifera_6040	Demospongiae_6042	Dictyoceratida_119428	Thorectidae_121495			COInr-WO_Insecta	4	Porifera_6040	Demospongiae_6042	Dictyoceratida_119428	Thorectidae_121495			COInr_Med	5	Porifera_6040	Demospongiae_6042	Dictyoceratida_119428	Thorectidae_121495	Hyrtios_279627		COInr_Med_plus	5	Porifera_6040	Demospongiae_6042	Dictyoceratida_119428	Thorectidae_121495	Hyrtios_279627
MBPK_000111803	COInr	6	Annelida_6340	Polychaeta_6341	Phyllodocida_6348	Polynoidae_46593	Subadyte_1981556	Subadyte_pellucida_1981577	COInr-WO_Insecta	6	Annelida_6340	Polychaeta_6341	Phyllodocida_6348	Polynoidae_46593	Subadyte_1981556	Subadyte_pellucida_1981577	COInr_Med	6	Annelida_6340	Polychaeta_6341	Phyllodocida_6348	Polynoidae_46593	Subadyte_1981556	Subadyte_pellucida_1981577	COInr_Med_plus	6	Annelida_6340	Polychaeta_6341	Phyllodocida_6348	Polynoidae_46593	Subadyte_1981556	Subadyte_pellucida_1981577
MBPK_000112108	COInr	0							COInr-WO_Insecta	0							COInr_Med	0							COInr_Med_plus	0
MBPK_000112213	COInr	0							COInr-WO_Insecta	0							COInr_Med	0							COInr_Med_plus	0
MBPK_000112255	COInr	0							COInr-WO_Insecta	0							COInr_Med	0							COInr_Med_plus	0
MBPK_000112565	COInr	0							COInr-WO_Insecta	0							COInr_Med	0							COInr_Med_plus	0
MBPK_000112739	COInr	0							COInr-WO_Insecta	0							COInr_Med	0							COInr_Med_plus	0
MBPK_000112765	COInr	0							COInr-WO_Insecta	0							COInr_Med	0							COInr_Med_plus	0
MBPK_000112852	COInr	0							COInr-WO_Insecta	0							COInr_Med	0							COInr_Med_plus	0
MBPK_000113152	COInr	0							COInr-WO_Insecta	0							COInr_Med	0							COInr_Med_plus	0
MBPK_000113431	COInr	0							COInr-WO_Insecta	0							COInr_Med	0							COInr_Med_plus	0
MBPK_000113529	COInr	0							COInr-WO_Insecta	0							COInr_Med	0							COInr_Med_plus	0
MBPK_000113611	COInr	0							COInr-WO_Insecta	0							COInr_Med	0							COInr_Med_plus	0
MBPK_000113636	COInr	0							COInr-WO_Insecta	0							COInr_Med	0							COInr_Med_plus	0
MBPK_000113863	COInr	0							COInr-WO_Insecta	0							COInr_Med	0							COInr_Med_plus	0
MBPK_000114199	COInr	0							COInr-WO_Insecta	0							COInr_Med	0							COInr_Med_plus	0
MBPK_000114415	COInr	0							COInr-WO_Insecta	0							COInr_Med	0							COInr_Med_plus	0
MBPK_000114512	COInr	0							COInr-WO_Insecta	0							COInr_Med	0							COInr_Med_plus	0
MBPK_000114682	COInr	0							COInr-WO_Insecta	0							COInr_Med	0							COInr_Med_plus	0
MBPK_000115232	COInr	6	Arthropoda_6656	Pycnogonida_57294	Pantopoda_373319	Endeidae_61900	Endeis_61901	Endeis_spinosa_136194	COInr-WO_Insecta	6	Arthropoda_6656	Pycnogonida_57294	Pantopoda_373319	Endeidae_61900	Endeis_61901	Endeis_spinosa_136194	COInr_Med	6	Arthropoda_6656	Pycnogonida_57294	Pantopoda_373319	Endeidae_61900	Endeis_61901	Endeis_spinosa_136194	COInr_Med_plus	6	Arthropoda_6656	Pycnogonida_57294	Pantopoda_373319	Endeidae_61900	Endeis_61901	Endeis_spinosa_136194
MBPK_000115487	COInr	0							COInr-WO_Insecta	0							COInr_Med	0							COInr_Med_plus	0
MBPK_000115596	COInr	0							COInr-WO_Insecta	0							COInr_Med	0							COInr_Med_plus	5	Arthropoda_6656	Malacostraca_6681	Decapoda_6683	Hippolytidae_98089	Eualus_397946
MBPK_000115718	COInr	0							COInr-WO_Insecta	0							COInr_Med	0							COInr_Med_plus	0
MBPK_000115748	COInr	0							COInr-WO_Insecta	0							COInr_Med	0							COInr_Med_plus	0
MBPK_000115755	COInr	4	Porifera_6040	Demospongiae_6042	Dictyoceratida_119428	Thorectidae_121495			COInr-WO_Insecta	4	Porifera_6040	Demospongiae_6042	Dictyoceratida_119428	Thorectidae_121495			COInr_Med	5	Porifera_6040	Demospongiae_6042	Dictyoceratida_119428	Thorectidae_121495	Hyrtios_279627		COInr_Med_plus	5	Porifera_6040	Demospongiae_6042	Dictyoceratida_119428	Thorectidae_121495	Hyrtios_279627
MBPK_000115958	COInr	0							COInr-WO_Insecta	0							COInr_Med	0							COInr_Med_plus	0
MBPK_000116061	COInr	0							COInr-WO_Insecta	0							COInr_Med	0							COInr_Med_plus	0
MBPK_000116161	COInr	0							COInr-WO_Insecta	0							COInr_Med	0							COInr_Med_plus	0
MBPK_000116346	COInr	0							COInr-WO_Insecta	0							COInr_Med	0							COInr_Med_plus	0
MBPK_000116462	COInr	6	Mollusca_6447	Bivalvia_6544	Galeommatida_2783446	Lasaeidae_41671	Kellia_32588	Kellia_suborbicularis_1421129	COInr-WO_Insecta	6	Mollusca_6447	Bivalvia_6544	Galeommatida_2783446	Lasaeidae_41671	Kellia_32588	Kellia_suborbicularis_1421129	COInr_Med	6	Mollusca_6447	Bivalvia_6544	Galeommatida_2783446	Lasaeidae_41671	Kellia_32588	Kellia_suborbicularis_1421129	COInr_Med_plus	6	Mollusca_6447	Bivalvia_6544	Galeommatida_2783446	Lasaeidae_41671	Kellia_32588	Kellia_suborbicularis_1421129
MBPK_000116657	COInr	0							COInr-WO_Insecta	0							COInr_Med	0							COInr_Med_plus	0
MBPK_000116881	COInr	0							COInr-WO_Insecta	0							COInr_Med	0							COInr_Med_plus	0
MBPK_000117123	COInr	5	Cnidaria_6073	Hydrozoa_6074	Leptothecata_500008	Aglaopheniidae_308582	Aglaophenia_308583		COInr-WO_Insecta	5	Cnidaria_6073	Hydrozoa_6074	Leptothecata_500008	Aglaopheniidae_308582	Aglaophenia_308583		COInr_Med	5	Cnidaria_6073	Hydrozoa_6074	Leptothecata_500008	Aglaopheniidae_308582	Aglaophenia_308583		COInr_Med_plus	5	Cnidaria_6073	Hydrozoa_6074	Leptothecata_500008	Aglaopheniidae_308582	Aglaophenia_308583
MBPK_000117139	COInr	0							COInr-WO_Insecta	0							COInr_Med	0							COInr_Med_plus	0
MBPK_000117175	COInr	0							COInr-WO_Insecta	0							COInr_Med	0							COInr_Med_plus	0
MBPK_000117389	COInr	0							COInr-WO_Insecta	0							COInr_Med	0							COInr_Med_plus	0
MBPK_000117483	COInr	0							COInr-WO_Insecta	0							COInr_Med	0							COInr_Med_plus	0
MBPK_000117663	COInr	0							COInr-WO_Insecta	0							COInr_Med	0							COInr_Med_plus	0
MBPK_000118274	COInr	0							COInr-WO_Insecta	0							COInr_Med	0							COInr_Med_plus	0
MBPK_000118287	COInr	0							COInr-WO_Insecta	0							COInr_Med	0							COInr_Med_plus	0
MBPK_000118523	COInr	0							COInr-WO_Insecta	0							COInr_Med	0							COInr_Med_plus	0
MBPK_000118635	COInr	0							COInr-WO_Insecta	0							COInr_Med	0							COInr_Med_plus	0
MBPK_000119408	COInr	0							COInr-WO_Insecta	0							COInr_Med	0							COInr_Med_plus	0
MBPK_000119874	COInr	0							COInr-WO_Insecta	0							COInr_Med	0							COInr_Med_plus	0
MBPK_000120008	COInr	0							COInr-WO_Insecta	0							COInr_Med	0							COInr_Med_plus	0
MBPK_000120456	COInr	0							COInr-WO_Insecta	0							COInr_Med	0							COInr_Med_plus	0
MBPK_000120571	COInr	0							COInr-WO_Insecta	0							COInr_Med	0							COInr_Med_plus	0
MBPK_000120715	COInr	0							COInr-WO_Insecta	0							COInr_Med	0							COInr_Med_plus	0
MBPK_000120719	COInr	0							COInr-WO_Insecta	0							COInr_Med	0							COInr_Med_plus	0
MBPK_000120847	COInr	0							COInr-WO_Insecta	0							COInr_Med	0							COInr_Med_plus	0
MBPK_000120861	COInr	0							COInr-WO_Insecta	0							COInr_Med	0							COInr_Med_plus	0
MBPK_000120906	COInr	0							COInr-WO_Insecta	0							COInr_Med	0							COInr_Med_plus	0
MBPK_000121105	COInr	0							COInr-WO_Insecta	0							COInr_Med	0							COInr_Med_plus	0
MBPK_000121909	COInr	0							COInr-WO_Insecta	0							COInr_Med	0							COInr_Med_plus	0
MBPK_000122034	COInr	0							COInr-WO_Insecta	0							COInr_Med	0							COInr_Med_plus	0
MBPK_000122046	COInr	0							COInr-WO_Insecta	0							COInr_Med	0							COInr_Med_plus	0
MBPK_000122050	COInr	0							COInr-WO_Insecta	0							COInr_Med	0							COInr_Med_plus	0
MBPK_000122322	COInr	0							COInr-WO_Insecta	0							COInr_Med	0							COInr_Med_plus	0
MBPK_000122335	COInr	0							COInr-WO_Insecta	0							COInr_Med	0							COInr_Med_plus	0
MBPK_000122491	COInr	0							COInr-WO_Insecta	0							COInr_Med	0							COInr_Med_plus	0
MBPK_000122509	COInr	0							COInr-WO_Insecta	0							COInr_Med	0							COInr_Med_plus	0
MBPK_000122666	COInr	0							COInr-WO_Insecta	0							COInr_Med	0							COInr_Med_plus	0
MBPK_000122929	COInr	0							COInr-WO_Insecta	0							COInr_Med	5	Mollusca_6447	Bivalvia_6544	Mytilida_6546	Mytilidae_6547	Musculus_112137		COInr_Med_plus	5	Mollusca_6447	Bivalvia_6544	Mytilida_6546	Mytilidae_6547	Musculus_112137
MBPK_000123260	COInr	5	Porifera_6040	Homoscleromorpha_80999	Homosclerophorida_81000	Oscarellidae_2599947	Oscarella_121493		COInr-WO_Insecta	5	Porifera_6040	Homoscleromorpha_80999	Homosclerophorida_81000	Oscarellidae_2599947	Oscarella_121493		COInr_Med	5	Porifera_6040	Homoscleromorpha_80999	Homosclerophorida_81000	Oscarellidae_2599947	Oscarella_121493		COInr_Med_plus	5	Porifera_6040	Homoscleromorpha_80999	Homosclerophorida_81000	Oscarellidae_2599947	Oscarella_121493
MBPK_000123533	COInr	0							COInr-WO_Insecta	0							COInr_Med	0							COInr_Med_plus	0
MBPK_000124126	COInr	0							COInr-WO_Insecta	0							COInr_Med	0							COInr_Med_plus	0
MBPK_000124455	COInr	0							COInr-WO_Insecta	0							COInr_Med	0							COInr_Med_plus	0
MBPK_000124511	COInr	0							COInr-WO_Insecta	0							COInr_Med	0							COInr_Med_plus	0
MBPK_000124514	COInr	4	Porifera_6040	Demospongiae_6042	Dictyoceratida_119428	Thorectidae_121495			COInr-WO_Insecta	4	Porifera_6040	Demospongiae_6042	Dictyoceratida_119428	Thorectidae_121495			COInr_Med	5	Porifera_6040	Demospongiae_6042	Dictyoceratida_119428	Thorectidae_121495	Hyrtios_279627		COInr_Med_plus	5	Porifera_6040	Demospongiae_6042	Dictyoceratida_119428	Thorectidae_121495	Hyrtios_279627
MBPK_000125082	COInr	6	Cnidaria_6073	Hydrozoa_6074	Anthoathecata_406427	Bougainvilliidae_168713	Lizzia_413646	Lizzia_blondina_413647	COInr-WO_Insecta	6	Cnidaria_6073	Hydrozoa_6074	Anthoathecata_406427	Bougainvilliidae_168713	Lizzia_413646	Lizzia_blondina_413647	COInr_Med	6	Cnidaria_6073	Hydrozoa_6074	Anthoathecata_406427	Bougainvilliidae_168713	Lizzia_413646	Lizzia_blondina_413647	COInr_Med_plus	6	Cnidaria_6073	Hydrozoa_6074	Anthoathecata_406427	Bougainvilliidae_168713	Lizzia_413646	Lizzia_blondina_413647
MBPK_000125117	COInr	0							COInr-WO_Insecta	0							COInr_Med	0							COInr_Med_plus	0
MBPK_000125223	COInr	0							COInr-WO_Insecta	0							COInr_Med	0							COInr_Med_plus	0
MBPK_000125226	COInr	0							COInr-WO_Insecta	0							COInr_Med	0							COInr_Med_plus	0
MBPK_000125229	COInr	0							COInr-WO_Insecta	0							COInr_Med	0							COInr_Med_plus	0
MBPK_000125357	COInr	0							COInr-WO_Insecta	0							COInr_Med	0							COInr_Med_plus	0
MBPK_000125565	COInr	0							COInr-WO_Insecta	0							COInr_Med	0							COInr_Med_plus	0
MBPK_000125639	COInr	0							COInr-WO_Insecta	0							COInr_Med	0							COInr_Med_plus	0
MBPK_000125693	COInr	3	Porifera_6040	Demospongiae_6042	Dendroceratida_119424				COInr-WO_Insecta	3	Porifera_6040	Demospongiae_6042	Dendroceratida_119424				COInr_Med	3	Porifera_6040	Demospongiae_6042	Dendroceratida_119424				COInr_Med_plus	3	Porifera_6040	Demospongiae_6042	Dendroceratida_119424
MBPK_000125903	COInr	0							COInr-WO_Insecta	0							COInr_Med	0							COInr_Med_plus	0
MBPK_000126038	COInr	0							COInr-WO_Insecta	0							COInr_Med	0							COInr_Med_plus	0
MBPK_000126192	COInr	0							COInr-WO_Insecta	0							COInr_Med	0							COInr_Med_plus	0
MBPK_000126264	COInr	0							COInr-WO_Insecta	0							COInr_Med	0							COInr_Med_plus	0
MBPK_000126433	COInr	0							COInr-WO_Insecta	0							COInr_Med	0							COInr_Med_plus	0
MBPK_000126862	COInr	0							COInr-WO_Insecta	0							COInr_Med	0							COInr_Med_plus	0
MBPK_000126973	COInr	0							COInr-WO_Insecta	0							COInr_Med	0							COInr_Med_plus	0
MBPK_000127089	COInr	0							COInr-WO_Insecta	0							COInr_Med	0							COInr_Med_plus	0
MBPK_000127224	COInr	0							COInr-WO_Insecta	0							COInr_Med	0							COInr_Med_plus	0
MBPK_000127627	COInr	0							COInr-WO_Insecta	0							COInr_Med	0							COInr_Med_plus	0
MBPK_000127678	COInr	0							COInr-WO_Insecta	0							COInr_Med	0							COInr_Med_plus	0
MBPK_000128304	COInr	6	Cnidaria_6073	Anthozoa_6101	Alcyonacea_40677	Clavulariidae_86519	Telesto_360973	Telesto_californica_-33979	COInr-WO_Insecta	6	Cnidaria_6073	Anthozoa_6101	Alcyonacea_40677	Clavulariidae_86519	Telesto_360973	Telesto_californica_-33979	COInr_Med	6	Cnidaria_6073	Anthozoa_6101	Alcyonacea_40677	Clavulariidae_86519	Telesto_360973	Telesto_californica_-33979	COInr_Med_plus	6	Cnidaria_6073	Anthozoa_6101	Alcyonacea_40677	Clavulariidae_86519	Telesto_360973	Telesto_californica_-33979
MBPK_000128493	COInr	0							COInr-WO_Insecta	0							COInr_Med	0							COInr_Med_plus	0
MBPK_000128601	COInr	0							COInr-WO_Insecta	0							COInr_Med	0							COInr_Med_plus	0
MBPK_000128650	COInr	0							COInr-WO_Insecta	0							COInr_Med	0							COInr_Med_plus	0
MBPK_000128765	COInr	0							COInr-WO_Insecta	0							COInr_Med	0							COInr_Med_plus	0
MBPK_000128768	COInr	6	Nemertea_6217	Enopla_6225	Monostilifera_6227	Tetrastemmatidae_35726	Tetrastemma_77592	Tetrastemma_vittigerum_1519609	COInr-WO_Insecta	6	Nemertea_6217	Enopla_6225	Monostilifera_6227	Tetrastemmatidae_35726	Tetrastemma_77592	Tetrastemma_vittigerum_1519609	COInr_Med	6	Nemertea_6217	Enopla_6225	Monostilifera_6227	Tetrastemmatidae_35726	Tetrastemma_77592	Tetrastemma_vittigerum_1519609	COInr_Med_plus	6	Nemertea_6217	Enopla_6225	Monostilifera_6227	Tetrastemmatidae_35726	Tetrastemma_77592	Tetrastemma_vittigerum_1519609
MBPK_000129007	COInr	0							COInr-WO_Insecta	0							COInr_Med	0							COInr_Med_plus	0
MBPK_000129471	COInr	0							COInr-WO_Insecta	0							COInr_Med	0							COInr_Med_plus	0
MBPK_000129505	COInr	0							COInr-WO_Insecta	0							COInr_Med	0							COInr_Med_plus	0
MBPK_000130319	COInr	0							COInr-WO_Insecta	0							COInr_Med	0							COInr_Med_plus	0
MBPK_000130522	COInr	0							COInr-WO_Insecta	0							COInr_Med	0							COInr_Med_plus	0
MBPK_000130608	COInr	0							COInr-WO_Insecta	0							COInr_Med	0							COInr_Med_plus	0
MBPK_000130926	COInr	0							COInr-WO_Insecta	0							COInr_Med	0							COInr_Med_plus	0
MBPK_000131019	COInr	0							COInr-WO_Insecta	0							COInr_Med	0							COInr_Med_plus	0
MBPK_000131312	COInr	0							COInr-WO_Insecta	0							COInr_Med	0							COInr_Med_plus	0
MBPK_000131532	COInr	0							COInr-WO_Insecta	0							COInr_Med	0							COInr_Med_plus	0
MBPK_000131655	COInr	0							COInr-WO_Insecta	0							COInr_Med	0							COInr_Med_plus	0
MBPK_000131751	COInr	6	Annelida_6340	Polychaeta_6341	Phyllodocida_6348	Chrysopetalidae_115831	Chrysopetalum_115832	Chrysopetalum_debile_115833	COInr-WO_Insecta	6	Annelida_6340	Polychaeta_6341	Phyllodocida_6348	Chrysopetalidae_115831	Chrysopetalum_115832	Chrysopetalum_debile_115833	COInr_Med	6	Annelida_6340	Polychaeta_6341	Phyllodocida_6348	Chrysopetalidae_115831	Chrysopetalum_115832	Chrysopetalum_debile_115833	COInr_Med_plus	6	Annelida_6340	Polychaeta_6341	Phyllodocida_6348	Chrysopetalidae_115831	Chrysopetalum_115832	Chrysopetalum_debile_115833
MBPK_000132360	COInr	0							COInr-WO_Insecta	0							COInr_Med	0							COInr_Med_plus	0
MBPK_000132375	COInr	0							COInr-WO_Insecta	0							COInr_Med	0							COInr_Med_plus	0
MBPK_000132386	COInr	6	Mollusca_6447	Gastropoda_6448	Trochida_2315720	Trochidae_6466	Jujubinus_434033	Jujubinus_ruscurianus_1955516	COInr-WO_Insecta	6	Mollusca_6447	Gastropoda_6448	Trochida_2315720	Trochidae_6466	Jujubinus_434033	Jujubinus_ruscurianus_1955516	COInr_Med	6	Mollusca_6447	Gastropoda_6448	Trochida_2315720	Trochidae_6466	Jujubinus_434033	Jujubinus_ruscurianus_1955516	COInr_Med_plus	6	Mollusca_6447	Gastropoda_6448	Trochida_2315720	Trochidae_6466	Jujubinus_434033	Jujubinus_ruscurianus_1955516
MBPK_000132457	COInr	0							COInr-WO_Insecta	0							COInr_Med	0							COInr_Med_plus	0
MBPK_000132681	COInr	0							COInr-WO_Insecta	0							COInr_Med	0							COInr_Med_plus	0
MBPK_000132979	COInr	0							COInr-WO_Insecta	0							COInr_Med	0							COInr_Med_plus	0
MBPK_000133130	COInr	0							COInr-WO_Insecta	0							COInr_Med	0							COInr_Med_plus	0
MBPK_000133160	COInr	0							COInr-WO_Insecta	0							COInr_Med	0							COInr_Med_plus	0
MBPK_000133198	COInr	0							COInr-WO_Insecta	0							COInr_Med	0							COInr_Med_plus	6	Arthropoda_6656	Malacostraca_6681	Decapoda_6683	Leucosiidae_6800	Ebalia_580079	Ebalia_edwardsii_-35162
MBPK_000133461	COInr	0							COInr-WO_Insecta	0							COInr_Med	0							COInr_Med_plus	0
MBPK_000133506	COInr	0							COInr-WO_Insecta	0							COInr_Med	0							COInr_Med_plus	0
MBPK_000133919	COInr	0							COInr-WO_Insecta	0							COInr_Med	0							COInr_Med_plus	0
MBPK_000133959	COInr	0							COInr-WO_Insecta	0							COInr_Med	0							COInr_Med_plus	0
MBPK_000134347	COInr	0							COInr-WO_Insecta	0							COInr_Med	0							COInr_Med_plus	0
MBPK_000134548	COInr	3	Rhodophyta_2763	Florideophyceae_2806	Corallinales_31395				COInr-WO_Insecta	3	Rhodophyta_2763	Florideophyceae_2806	Corallinales_31395				COInr_Med	0							COInr_Med_plus	0
MBPK_000134890	COInr	6	Arthropoda_6656	Malacostraca_6681	Isopoda_29979	Sphaeromatidae_96822	Dynamene_638706	Dynamene_magnitorata_2528330	COInr-WO_Insecta	6	Arthropoda_6656	Malacostraca_6681	Isopoda_29979	Sphaeromatidae_96822	Dynamene_638706	Dynamene_magnitorata_2528330	COInr_Med	6	Arthropoda_6656	Malacostraca_6681	Isopoda_29979	Sphaeromatidae_96822	Dynamene_638706	Dynamene_magnitorata_2528330	COInr_Med_plus	6	Arthropoda_6656	Malacostraca_6681	Isopoda_29979	Sphaeromatidae_96822	Dynamene_638706	Dynamene_magnitorata_2528330
MBPK_000134963	COInr	0							COInr-WO_Insecta	0							COInr_Med	0							COInr_Med_plus	0
MBPK_000135070	COInr	0							COInr-WO_Insecta	0							COInr_Med	0							COInr_Med_plus	0
MBPK_000135615	COInr	0							COInr-WO_Insecta	0							COInr_Med	0							COInr_Med_plus	0
MBPK_000135628	COInr	0							COInr-WO_Insecta	0							COInr_Med	0							COInr_Med_plus	0
MBPK_000135753	COInr	4	Porifera_6040	Demospongiae_6042	Dictyoceratida_119428	Thorectidae_121495			COInr-WO_Insecta	4	Porifera_6040	Demospongiae_6042	Dictyoceratida_119428	Thorectidae_121495			COInr_Med	5	Porifera_6040	Demospongiae_6042	Dictyoceratida_119428	Thorectidae_121495	Hyrtios_279627		COInr_Med_plus	5	Porifera_6040	Demospongiae_6042	Dictyoceratida_119428	Thorectidae_121495	Hyrtios_279627
MBPK_000135901	COInr	0							COInr-WO_Insecta	0							COInr_Med	0							COInr_Med_plus	0
MBPK_000136162	COInr	0							COInr-WO_Insecta	0							COInr_Med	0							COInr_Med_plus	0
MBPK_000136271	COInr	0							COInr-WO_Insecta	0							COInr_Med	0							COInr_Med_plus	0
MBPK_000136274	COInr	6	Cnidaria_6073	Hydrozoa_6074	Anthoathecata_406427	Bougainvilliidae_168713	Bougainvillia_168714	Bougainvillia_muscus_308567	COInr-WO_Insecta	6	Cnidaria_6073	Hydrozoa_6074	Anthoathecata_406427	Bougainvilliidae_168713	Bougainvillia_168714	Bougainvillia_muscus_308567	COInr_Med	6	Cnidaria_6073	Hydrozoa_6074	Anthoathecata_406427	Bougainvilliidae_168713	Bougainvillia_168714	Bougainvillia_muscus_308567	COInr_Med_plus	6	Cnidaria_6073	Hydrozoa_6074	Anthoathecata_406427	Bougainvilliidae_168713	Bougainvillia_168714	Bougainvillia_muscus_308567
MBPK_000136289	COInr	0							COInr-WO_Insecta	0							COInr_Med	0							COInr_Med_plus	0
MBPK_000136780	COInr	0							COInr-WO_Insecta	0							COInr_Med	0							COInr_Med_plus	0
MBPK_000137237	COInr	0							COInr-WO_Insecta	0							COInr_Med	0							COInr_Med_plus	0
MBPK_000137253	COInr	5	Arthropoda_6656	Hexanauplia_72037	Harpacticoida_41212	Ectinosomatidae_298467	Microsetella_2779395		COInr-WO_Insecta	5	Arthropoda_6656	Hexanauplia_72037	Harpacticoida_41212	Ectinosomatidae_298467	Microsetella_2779395		COInr_Med	5	Arthropoda_6656	Hexanauplia_72037	Harpacticoida_41212	Ectinosomatidae_298467	Microsetella_2779395		COInr_Med_plus	5	Arthropoda_6656	Hexanauplia_72037	Harpacticoida_41212	Ectinosomatidae_298467	Microsetella_2779395
MBPK_000137374	COInr	6	Cnidaria_6073	Anthozoa_6101	Alcyonacea_40677	Clavulariidae_86519	Telesto_360973	Telesto_californica_-33979	COInr-WO_Insecta	6	Cnidaria_6073	Anthozoa_6101	Alcyonacea_40677	Clavulariidae_86519	Telesto_360973	Telesto_californica_-33979	COInr_Med	6	Cnidaria_6073	Anthozoa_6101	Alcyonacea_40677	Clavulariidae_86519	Telesto_360973	Telesto_californica_-33979	COInr_Med_plus	6	Cnidaria_6073	Anthozoa_6101	Alcyonacea_40677	Clavulariidae_86519	Telesto_360973	Telesto_californica_-33979
MBPK_000137548	COInr	0							COInr-WO_Insecta	0							COInr_Med	0							COInr_Med_plus	0
MBPK_000137824	COInr	0							COInr-WO_Insecta	0							COInr_Med	5	Mollusca_6447	Bivalvia_6544	Mytilida_6546	Mytilidae_6547	Musculus_112137		COInr_Med_plus	5	Mollusca_6447	Bivalvia_6544	Mytilida_6546	Mytilidae_6547	Musculus_112137
MBPK_000137961	COInr	0							COInr-WO_Insecta	0							COInr_Med	0							COInr_Med_plus	0
MBPK_000138122	COInr	0							COInr-WO_Insecta	0							COInr_Med	0							COInr_Med_plus	0
MBPK_000138236	COInr	0							COInr-WO_Insecta	0							COInr_Med	0							COInr_Med_plus	0
MBPK_000138297	COInr	0							COInr-WO_Insecta	0							COInr_Med	0							COInr_Med_plus	0
MBPK_000138814	COInr	0							COInr-WO_Insecta	0							COInr_Med	0							COInr_Med_plus	0
MBPK_000138819	COInr	0							COInr-WO_Insecta	0							COInr_Med	0							COInr_Med_plus	0
MBPK_000139029	COInr	0							COInr-WO_Insecta	0							COInr_Med	0							COInr_Med_plus	0
MBPK_000139078	COInr	6	Echinodermata_7586	Asteroidea_7588	Valvatida_41166	Asterinidae_7592	Asterina_7593	Asterina_phylactica_195879	COInr-WO_Insecta	6	Echinodermata_7586	Asteroidea_7588	Valvatida_41166	Asterinidae_7592	Asterina_7593	Asterina_phylactica_195879	COInr_Med	6	Echinodermata_7586	Asteroidea_7588	Valvatida_41166	Asterinidae_7592	Asterina_7593	Asterina_phylactica_195879	COInr_Med_plus	6	Echinodermata_7586	Asteroidea_7588	Valvatida_41166	Asterinidae_7592	Asterina_7593	Asterina_phylactica_195879
MBPK_000139216	COInr	0							COInr-WO_Insecta	0							COInr_Med	0							COInr_Med_plus	0
MBPK_000139373	COInr	6	Bryozoa_10205	Gymnolaemata_10206	Cheilostomatida_10207	Myriaporidae_475379	Myriapora_475380	Myriapora_truncata_475381	COInr-WO_Insecta	6	Bryozoa_10205	Gymnolaemata_10206	Cheilostomatida_10207	Myriaporidae_475379	Myriapora_475380	Myriapora_truncata_475381	COInr_Med	6	Bryozoa_10205	Gymnolaemata_10206	Cheilostomatida_10207	Myriaporidae_475379	Myriapora_475380	Myriapora_truncata_475381	COInr_Med_plus	6	Bryozoa_10205	Gymnolaemata_10206	Cheilostomatida_10207	Myriaporidae_475379	Myriapora_475380	Myriapora_truncata_475381
MBPK_000139423	COInr	0							COInr-WO_Insecta	0							COInr_Med	0							COInr_Med_plus	0
MBPK_000139444	COInr	0							COInr-WO_Insecta	0							COInr_Med	0							COInr_Med_plus	0
MBPK_000139591	COInr	0							COInr-WO_Insecta	0							COInr_Med	0							COInr_Med_plus	0
MBPK_000139597	COInr	0							COInr-WO_Insecta	0							COInr_Med	0							COInr_Med_plus	0
MBPK_000139613	COInr	0							COInr-WO_Insecta	0							COInr_Med	0							COInr_Med_plus	0
MBPK_000139862	COInr	0							COInr-WO_Insecta	0							COInr_Med	0							COInr_Med_plus	0
MBPK_000140014	COInr	0							COInr-WO_Insecta	0							COInr_Med	0							COInr_Med_plus	0
MBPK_000140492	COInr	0							COInr-WO_Insecta	0							COInr_Med	0							COInr_Med_plus	0
MBPK_000140687	COInr	0							COInr-WO_Insecta	0							COInr_Med	0							COInr_Med_plus	0
MBPK_000140818	COInr	0							COInr-WO_Insecta	0							COInr_Med	0							COInr_Med_plus	0
MBPK_000140860	COInr	5	Arthropoda_6656	Malacostraca_6681	Decapoda_6683	Hippolytidae_98089	Eualus_397946		COInr-WO_Insecta	4	Arthropoda_6656	Malacostraca_6681	Decapoda_6683	Hippolytidae_98089			COInr_Med	4	Arthropoda_6656	Malacostraca_6681	Decapoda_6683	Hippolytidae_98089			COInr_Med_plus	5	Arthropoda_6656	Malacostraca_6681	Decapoda_6683	Hippolytidae_98089	Eualus_397946
MBPK_000141006	COInr	0							COInr-WO_Insecta	0							COInr_Med	0							COInr_Med_plus	0
MBPK_000141113	COInr	0							COInr-WO_Insecta	0							COInr_Med	0							COInr_Med_plus	0
MBPK_000141251	COInr	0							COInr-WO_Insecta	0							COInr_Med	0							COInr_Med_plus	0
MBPK_000141328	COInr	0							COInr-WO_Insecta	0							COInr_Med	0							COInr_Med_plus	0
MBPK_000141461	COInr	0							COInr-WO_Insecta	0							COInr_Med	0							COInr_Med_plus	0
MBPK_000141517	COInr	0							COInr-WO_Insecta	0							COInr_Med	0							COInr_Med_plus	0
MBPK_000141631	COInr	0							COInr-WO_Insecta	0							COInr_Med	0							COInr_Med_plus	0
MBPK_000141794	COInr	0							COInr-WO_Insecta	0							COInr_Med	0							COInr_Med_plus	0
MBPK_000141920	COInr	0							COInr-WO_Insecta	0							COInr_Med	0							COInr_Med_plus	0
MBPK_000141994	COInr	0							COInr-WO_Insecta	0							COInr_Med	0							COInr_Med_plus	0
MBPK_000142079	COInr	0							COInr-WO_Insecta	0							COInr_Med	0							COInr_Med_plus	0
MBPK_000142278	COInr	0							COInr-WO_Insecta	0							COInr_Med	0							COInr_Med_plus	0
MBPK_000142347	COInr	0							COInr-WO_Insecta	0							COInr_Med	0							COInr_Med_plus	0
MBPK_000142469	COInr	0							COInr-WO_Insecta	0							COInr_Med	0							COInr_Med_plus	0
MBPK_000142705	COInr	6	Cnidaria_6073	Anthozoa_6101	Alcyonacea_40677	Clavulariidae_86519	Telesto_360973	Telesto_californica_-33979	COInr-WO_Insecta	6	Cnidaria_6073	Anthozoa_6101	Alcyonacea_40677	Clavulariidae_86519	Telesto_360973	Telesto_californica_-33979	COInr_Med	6	Cnidaria_6073	Anthozoa_6101	Alcyonacea_40677	Clavulariidae_86519	Telesto_360973	Telesto_californica_-33979	COInr_Med_plus	6	Cnidaria_6073	Anthozoa_6101	Alcyonacea_40677	Clavulariidae_86519	Telesto_360973	Telesto_californica_-33979
MBPK_000143300	COInr	3	Porifera_6040	Demospongiae_6042	Poecilosclerida_27925				COInr-WO_Insecta	3	Porifera_6040	Demospongiae_6042	Poecilosclerida_27925				COInr_Med	0							COInr_Med_plus	0
MBPK_000143718	COInr	0							COInr-WO_Insecta	0							COInr_Med	0							COInr_Med_plus	0
MBPK_000143769	COInr	0							COInr-WO_Insecta	0							COInr_Med	0							COInr_Med_plus	0
MBPK_000143788	COInr	4	Porifera_6040	Demospongiae_6042	Dictyoceratida_119428	Thorectidae_121495			COInr-WO_Insecta	4	Porifera_6040	Demospongiae_6042	Dictyoceratida_119428	Thorectidae_121495			COInr_Med	5	Porifera_6040	Demospongiae_6042	Dictyoceratida_119428	Thorectidae_121495	Hyrtios_279627		COInr_Med_plus	5	Porifera_6040	Demospongiae_6042	Dictyoceratida_119428	Thorectidae_121495	Hyrtios_279627
MBPK_000144719	COInr	0							COInr-WO_Insecta	0							COInr_Med	0							COInr_Med_plus	0
MBPK_000144982	COInr	0							COInr-WO_Insecta	0							COInr_Med	0							COInr_Med_plus	0
MBPK_000145041	COInr	0							COInr-WO_Insecta	0							COInr_Med	0							COInr_Med_plus	0
MBPK_000145110	COInr	0							COInr-WO_Insecta	0							COInr_Med	0							COInr_Med_plus	0
MBPK_000145215	COInr	5	Porifera_6040	Demospongiae_6042	Chondrillida_1779149	Chondrillidae_129258	Thymosia_129259		COInr-WO_Insecta	5	Porifera_6040	Demospongiae_6042	Chondrillida_1779149	Chondrillidae_129258	Thymosia_129259		COInr_Med	5	Porifera_6040	Demospongiae_6042	Chondrillida_1779149	Chondrillidae_129258	Thymosia_129259		COInr_Med_plus	5	Porifera_6040	Demospongiae_6042	Chondrillida_1779149	Chondrillidae_129258	Thymosia_129259
MBPK_000145227	COInr	0							COInr-WO_Insecta	0							COInr_Med	0							COInr_Med_plus	0
MBPK_000145722	COInr	5	Arthropoda_6656	Malacostraca_6681	Amphipoda_6821	Corophiidae_371451	Corophium_371471		COInr-WO_Insecta	5	Arthropoda_6656	Malacostraca_6681	Amphipoda_6821	Corophiidae_371451	Corophium_371471		COInr_Med	5	Arthropoda_6656	Malacostraca_6681	Amphipoda_6821	Corophiidae_371451	Corophium_371471		COInr_Med_plus	5	Arthropoda_6656	Malacostraca_6681	Amphipoda_6821	Corophiidae_371451	Corophium_371471
MBPK_000145838	COInr	0							COInr-WO_Insecta	0							COInr_Med	0							COInr_Med_plus	0
MBPK_000145934	COInr	3	Porifera_6040	Demospongiae_6042	Poecilosclerida_27925				COInr-WO_Insecta	3	Porifera_6040	Demospongiae_6042	Poecilosclerida_27925				COInr_Med	0							COInr_Med_plus	0
MBPK_000146097	COInr	0							COInr-WO_Insecta	0							COInr_Med	0							COInr_Med_plus	0
MBPK_000146138	COInr	0							COInr-WO_Insecta	0							COInr_Med	5	Nemertea_6217	Pilidiophora_6218	Heteronemertea_6219	Lineidae_6222	Micrura_88927		COInr_Med_plus	5	Nemertea_6217	Pilidiophora_6218	Heteronemertea_6219	Lineidae_6222	Micrura_88927
MBPK_000146492	COInr	0							COInr-WO_Insecta	0							COInr_Med	0							COInr_Med_plus	0
MBPK_000146547	COInr	0							COInr-WO_Insecta	0							COInr_Med	0							COInr_Med_plus	0
MBPK_000146648	COInr	0							COInr-WO_Insecta	0							COInr_Med	0							COInr_Med_plus	0
MBPK_000147561	COInr	0							COInr-WO_Insecta	0							COInr_Med	0							COInr_Med_plus	0
MBPK_000147663	COInr	0							COInr-WO_Insecta	0							COInr_Med	0							COInr_Med_plus	0
MBPK_000147834	COInr	6		Phaeophyceae_2870	Sporochnales_142645	Sporochnaceae_105417	Sporochnus_45366	Sporochnus_bolleanus_461143	COInr-WO_Insecta	6		Phaeophyceae_2870	Sporochnales_142645	Sporochnaceae_105417	Sporochnus_45366	Sporochnus_bolleanus_461143	COInr_Med	6		Phaeophyceae_2870	Sporochnales_142645	Sporochnaceae_105417	Sporochnus_45366	Sporochnus_bolleanus_461143	COInr_Med_plus	6		Phaeophyceae_2870	Sporochnales_142645	Sporochnaceae_105417	Sporochnus_45366	Sporochnus_bolleanus_461143
MBPK_000148055	COInr	0							COInr-WO_Insecta	0							COInr_Med	0							COInr_Med_plus	0
MBPK_000148057	COInr	6	Cnidaria_6073	Anthozoa_6101	Alcyonacea_40677	Clavulariidae_86519	Telesto_360973	Telesto_californica_-33979	COInr-WO_Insecta	6	Cnidaria_6073	Anthozoa_6101	Alcyonacea_40677	Clavulariidae_86519	Telesto_360973	Telesto_californica_-33979	COInr_Med	6	Cnidaria_6073	Anthozoa_6101	Alcyonacea_40677	Clavulariidae_86519	Telesto_360973	Telesto_californica_-33979	COInr_Med_plus	6	Cnidaria_6073	Anthozoa_6101	Alcyonacea_40677	Clavulariidae_86519	Telesto_360973	Telesto_californica_-33979
MBPK_000148198	COInr	6	Rhodophyta_2763	Florideophyceae_2806	Gigartinales_28017	Kallymeniaceae_31430	Felicinia_2340785	Felicinia_marginata_1503762	COInr-WO_Insecta	6	Rhodophyta_2763	Florideophyceae_2806	Gigartinales_28017	Kallymeniaceae_31430	Felicinia_2340785	Felicinia_marginata_1503762	COInr_Med	6	Rhodophyta_2763	Florideophyceae_2806	Gigartinales_28017	Kallymeniaceae_31430	Felicinia_2340785	Felicinia_marginata_1503762	COInr_Med_plus	6	Rhodophyta_2763	Florideophyceae_2806	Gigartinales_28017	Kallymeniaceae_31430	Felicinia_2340785	Felicinia_marginata_1503762
MBPK_000148317	COInr	0							COInr-WO_Insecta	0							COInr_Med	0							COInr_Med_plus	0
MBPK_000148489	COInr	0							COInr-WO_Insecta	0							COInr_Med	0							COInr_Med_plus	0
MBPK_000148584	COInr	3	Porifera_6040	Demospongiae_6042	Poecilosclerida_27925				COInr-WO_Insecta	3	Porifera_6040	Demospongiae_6042	Poecilosclerida_27925				COInr_Med	0							COInr_Med_plus	0
MBPK_000148641	COInr	0							COInr-WO_Insecta	0							COInr_Med	0							COInr_Med_plus	0
MBPK_000148678	COInr	0							COInr-WO_Insecta	0							COInr_Med	0							COInr_Med_plus	0
MBPK_000148964	COInr	0							COInr-WO_Insecta	0							COInr_Med	0							COInr_Med_plus	0
MBPK_000149178	COInr	0							COInr-WO_Insecta	0							COInr_Med	0							COInr_Med_plus	0
MBPK_000149590	COInr	0							COInr-WO_Insecta	0							COInr_Med	0							COInr_Med_plus	0
MBPK_000150100	COInr	0							COInr-WO_Insecta	0							COInr_Med	0							COInr_Med_plus	0
MBPK_000150415	COInr	0							COInr-WO_Insecta	0							COInr_Med	0							COInr_Med_plus	0
MBPK_000150937	COInr	6		Phaeophyceae_2870	Fucales_3009	Sargassaceae_3014	Carpodesmia_2771339	Carpodesmia_barbatula_590722	COInr-WO_Insecta	6		Phaeophyceae_2870	Fucales_3009	Sargassaceae_3014	Carpodesmia_2771339	Carpodesmia_barbatula_590722	COInr_Med	6		Phaeophyceae_2870	Fucales_3009	Sargassaceae_3014	Carpodesmia_2771339	Carpodesmia_barbatula_590722	COInr_Med_plus	6		Phaeophyceae_2870	Fucales_3009	Sargassaceae_3014	Carpodesmia_2771339	Carpodesmia_barbatula_590722
MBPK_000151236	COInr	0							COInr-WO_Insecta	0							COInr_Med	0							COInr_Med_plus	0
MBPK_000151297	COInr	0							COInr-WO_Insecta	0							COInr_Med	0							COInr_Med_plus	0
MBPK_000151416	COInr	0							COInr-WO_Insecta	0							COInr_Med	0							COInr_Med_plus	0
MBPK_000151511	COInr	0							COInr-WO_Insecta	0							COInr_Med	0							COInr_Med_plus	0
MBPK_000151950	COInr	5	Mollusca_6447	Bivalvia_6544	Cardiida_2783445	Semelidae_121179	Abra_121180		COInr-WO_Insecta	5	Mollusca_6447	Bivalvia_6544	Cardiida_2783445	Semelidae_121179	Abra_121180		COInr_Med	5	Mollusca_6447	Bivalvia_6544	Cardiida_2783445	Semelidae_121179	Abra_121180		COInr_Med_plus	5	Mollusca_6447	Bivalvia_6544	Cardiida_2783445	Semelidae_121179	Abra_121180
MBPK_000152004	COInr	0							COInr-WO_Insecta	0							COInr_Med	0							COInr_Med_plus	0
MBPK_000152049	COInr	0							COInr-WO_Insecta	0							COInr_Med	0							COInr_Med_plus	0
MBPK_000153150	COInr	0							COInr-WO_Insecta	0							COInr_Med	0							COInr_Med_plus	0
MBPK_000153411	COInr	0							COInr-WO_Insecta	0							COInr_Med	0							COInr_Med_plus	0
MBPK_000154105	COInr	0							COInr-WO_Insecta	0							COInr_Med	0							COInr_Med_plus	0
MBPK_000154132	COInr	0							COInr-WO_Insecta	0							COInr_Med	0							COInr_Med_plus	0
MBPK_000154438	COInr	0							COInr-WO_Insecta	0							COInr_Med	0							COInr_Med_plus	0
MBPK_000154545	COInr	0							COInr-WO_Insecta	0							COInr_Med	0							COInr_Med_plus	0
MBPK_000154606	COInr	0							COInr-WO_Insecta	0							COInr_Med	0							COInr_Med_plus	0
MBPK_000155492	COInr	0							COInr-WO_Insecta	0							COInr_Med	0							COInr_Med_plus	0
MBPK_000155557	COInr	0							COInr-WO_Insecta	0							COInr_Med	0							COInr_Med_plus	0
MBPK_000155749	COInr	0							COInr-WO_Insecta	0							COInr_Med	0							COInr_Med_plus	0
MBPK_000155925	COInr	0							COInr-WO_Insecta	0							COInr_Med	0							COInr_Med_plus	0
MBPK_000156364	COInr	0							COInr-WO_Insecta	0							COInr_Med	0							COInr_Med_plus	0
MBPK_000156427	COInr	0							COInr-WO_Insecta	0							COInr_Med	0							COInr_Med_plus	0
MBPK_000156467	COInr	0							COInr-WO_Insecta	0							COInr_Med	0							COInr_Med_plus	0
MBPK_000157632	COInr	6	Rhodophyta_2763	Florideophyceae_2806	Ceramiales_2802	Rhodomelaceae_2803	Lophocladia_94298	Lophocladia_trichoclados_94299	COInr-WO_Insecta	6	Rhodophyta_2763	Florideophyceae_2806	Ceramiales_2802	Rhodomelaceae_2803	Lophocladia_94298	Lophocladia_trichoclados_94299	COInr_Med	6	Rhodophyta_2763	Florideophyceae_2806	Ceramiales_2802	Rhodomelaceae_2803	Lophocladia_94298	Lophocladia_trichoclados_94299	COInr_Med_plus	6	Rhodophyta_2763	Florideophyceae_2806	Ceramiales_2802	Rhodomelaceae_2803	Lophocladia_94298	Lophocladia_trichoclados_94299
MBPK_000157736	COInr	3	Cnidaria_6073	Anthozoa_6101	Alcyonacea_40677				COInr-WO_Insecta	3	Cnidaria_6073	Anthozoa_6101	Alcyonacea_40677				COInr_Med	3	Cnidaria_6073	Anthozoa_6101	Alcyonacea_40677				COInr_Med_plus	3	Cnidaria_6073	Anthozoa_6101	Alcyonacea_40677
MBPK_000158168	COInr	0							COInr-WO_Insecta	0							COInr_Med	0							COInr_Med_plus	0
MBPK_000158171	COInr	0							COInr-WO_Insecta	0							COInr_Med	0							COInr_Med_plus	0
MBPK_000158188	COInr	0							COInr-WO_Insecta	0							COInr_Med	0							COInr_Med_plus	0
MBPK_000158194	COInr	0							COInr-WO_Insecta	0							COInr_Med	0							COInr_Med_plus	0
MBPK_000158484	COInr	0							COInr-WO_Insecta	0							COInr_Med	0							COInr_Med_plus	0
MBPK_000159574	COInr	0							COInr-WO_Insecta	0							COInr_Med	0							COInr_Med_plus	0
MBPK_000160211	COInr	0							COInr-WO_Insecta	0							COInr_Med	0							COInr_Med_plus	0
MBPK_000161300	COInr	6	Annelida_6340	Polychaeta_6341	Phyllodocida_6348	Polynoidae_46593	Harmothoe_46594	Harmothoe_clavigera_2922069	COInr-WO_Insecta	6	Annelida_6340	Polychaeta_6341	Phyllodocida_6348	Polynoidae_46593	Harmothoe_46594	Harmothoe_clavigera_2922069	COInr_Med	6	Annelida_6340	Polychaeta_6341	Phyllodocida_6348	Polynoidae_46593	Harmothoe_46594	Harmothoe_clavigera_2922069	COInr_Med_plus	5	Annelida_6340	Polychaeta_6341	Phyllodocida_6348	Polynoidae_46593	Harmothoe_46594
MBPK_000161362	COInr	0							COInr-WO_Insecta	0							COInr_Med	0							COInr_Med_plus	0
MBPK_000161497	COInr	6	Arthropoda_6656	Hexanauplia_72037	Calanoida_6833	Temoridae_88013	Temora_261851	Temora_stylifera_399051	COInr-WO_Insecta	6	Arthropoda_6656	Hexanauplia_72037	Calanoida_6833	Temoridae_88013	Temora_261851	Temora_stylifera_399051	COInr_Med	6	Arthropoda_6656	Hexanauplia_72037	Calanoida_6833	Temoridae_88013	Temora_261851	Temora_stylifera_399051	COInr_Med_plus	6	Arthropoda_6656	Hexanauplia_72037	Calanoida_6833	Temoridae_88013	Temora_261851	Temora_stylifera_399051
MBPK_000161557	COInr	0							COInr-WO_Insecta	0							COInr_Med	0							COInr_Med_plus	0
MBPK_000162151	COInr	0							COInr-WO_Insecta	0							COInr_Med	0							COInr_Med_plus	0
MBPK_000162612	COInr	0							COInr-WO_Insecta	0							COInr_Med	0							COInr_Med_plus	0
MBPK_000162812	COInr	0							COInr-WO_Insecta	0							COInr_Med	0							COInr_Med_plus	0
MBPK_000162823	COInr	0							COInr-WO_Insecta	0							COInr_Med	0							COInr_Med_plus	0
MBPK_000163166	COInr	0							COInr-WO_Insecta	0							COInr_Med	0							COInr_Med_plus	0
MBPK_000163399	COInr	0							COInr-WO_Insecta	0							COInr_Med	0							COInr_Med_plus	0
MBPK_000163745	COInr	0							COInr-WO_Insecta	0							COInr_Med	0							COInr_Med_plus	0
MBPK_000163959	COInr	5	Cnidaria_6073	Hydrozoa_6074	Leptothecata_500008	Halopterididae_308575	Antennella_308580		COInr-WO_Insecta	5	Cnidaria_6073	Hydrozoa_6074	Leptothecata_500008	Halopterididae_308575	Antennella_308580		COInr_Med	5	Cnidaria_6073	Hydrozoa_6074	Leptothecata_500008	Halopterididae_308575	Antennella_308580		COInr_Med_plus	5	Cnidaria_6073	Hydrozoa_6074	Leptothecata_500008	Halopterididae_308575	Antennella_308580
MBPK_000164133	COInr	5	Porifera_6040	Demospongiae_6042	Chondrillida_1779149	Chondrillidae_129258	Thymosia_129259		COInr-WO_Insecta	5	Porifera_6040	Demospongiae_6042	Chondrillida_1779149	Chondrillidae_129258	Thymosia_129259		COInr_Med	5	Porifera_6040	Demospongiae_6042	Chondrillida_1779149	Chondrillidae_129258	Thymosia_129259		COInr_Med_plus	5	Porifera_6040	Demospongiae_6042	Chondrillida_1779149	Chondrillidae_129258	Thymosia_129259
MBPK_000165537	COInr	6	Arthropoda_6656	Malacostraca_6681	Decapoda_6683	Alpheidae_29966	Athanas_1129406	Athanas_nitescens_1129407	COInr-WO_Insecta	6	Arthropoda_6656	Malacostraca_6681	Decapoda_6683	Alpheidae_29966	Athanas_1129406	Athanas_nitescens_1129407	COInr_Med	6	Arthropoda_6656	Malacostraca_6681	Decapoda_6683	Alpheidae_29966	Athanas_1129406	Athanas_nitescens_1129407	COInr_Med_plus	6	Arthropoda_6656	Malacostraca_6681	Decapoda_6683	Alpheidae_29966	Athanas_1129406	Athanas_nitescens_1129407
MBPK_000165654	COInr	0							COInr-WO_Insecta	0							COInr_Med	0							COInr_Med_plus	0
MBPK_000166003	COInr	0							COInr-WO_Insecta	0							COInr_Med	0							COInr_Med_plus	0
MBPK_000166126	COInr	0							COInr-WO_Insecta	0							COInr_Med	0							COInr_Med_plus	0
MBPK_000167522	COInr	0							COInr-WO_Insecta	0							COInr_Med	0							COInr_Med_plus	0
MBPK_000167940	COInr	0							COInr-WO_Insecta	0							COInr_Med	0							COInr_Med_plus	0
MBPK_000168563	COInr	0							COInr-WO_Insecta	0							COInr_Med	0							COInr_Med_plus	0
MBPK_000168623	COInr	4	Porifera_6040	Demospongiae_6042	Dictyoceratida_119428	Thorectidae_121495			COInr-WO_Insecta	4	Porifera_6040	Demospongiae_6042	Dictyoceratida_119428	Thorectidae_121495			COInr_Med	5	Porifera_6040	Demospongiae_6042	Dictyoceratida_119428	Thorectidae_121495	Hyrtios_279627		COInr_Med_plus	5	Porifera_6040	Demospongiae_6042	Dictyoceratida_119428	Thorectidae_121495	Hyrtios_279627
MBPK_000168632	COInr	0							COInr-WO_Insecta	0							COInr_Med	0							COInr_Med_plus	0
MBPK_000168857	COInr	0							COInr-WO_Insecta	0							COInr_Med	0							COInr_Med_plus	0
MBPK_000168870	COInr	0							COInr-WO_Insecta	0							COInr_Med	0							COInr_Med_plus	0
MBPK_000169165	COInr	0							COInr-WO_Insecta	0							COInr_Med	0							COInr_Med_plus	0
MBPK_000169743	COInr	0							COInr-WO_Insecta	0							COInr_Med	0							COInr_Med_plus	0
MBPK_000170566	COInr	0							COInr-WO_Insecta	0							COInr_Med	0							COInr_Med_plus	0
MBPK_000170639	COInr	0							COInr-WO_Insecta	0							COInr_Med	0							COInr_Med_plus	0
MBPK_000170813	COInr	0							COInr-WO_Insecta	0							COInr_Med	0							COInr_Med_plus	0
MBPK_000170866	COInr	0							COInr-WO_Insecta	0							COInr_Med	0							COInr_Med_plus	0
MBPK_000171494	COInr	0							COInr-WO_Insecta	0							COInr_Med	0							COInr_Med_plus	0
MBPK_000171850	COInr	0							COInr-WO_Insecta	0							COInr_Med	0							COInr_Med_plus	0
MBPK_000172048	COInr	0							COInr-WO_Insecta	0							COInr_Med	0							COInr_Med_plus	0
MBPK_000172103	COInr	0							COInr-WO_Insecta	0							COInr_Med	0							COInr_Med_plus	0
MBPK_000173014	COInr	0							COInr-WO_Insecta	0							COInr_Med	0							COInr_Med_plus	0
MBPK_000173559	COInr	6		Phaeophyceae_2870	Dictyotales_2873	Dictyotaceae_2874	Dictyopteris_112054	Dictyopteris_polypodioides_112055	COInr-WO_Insecta	6		Phaeophyceae_2870	Dictyotales_2873	Dictyotaceae_2874	Dictyopteris_112054	Dictyopteris_polypodioides_112055	COInr_Med	6		Phaeophyceae_2870	Dictyotales_2873	Dictyotaceae_2874	Dictyopteris_112054	Dictyopteris_polypodioides_112055	COInr_Med_plus	6		Phaeophyceae_2870	Dictyotales_2873	Dictyotaceae_2874	Dictyopteris_112054	Dictyopteris_polypodioides_112055
MBPK_000173935	COInr	0							COInr-WO_Insecta	0							COInr_Med	0							COInr_Med_plus	0
MBPK_000173984	COInr	0							COInr-WO_Insecta	0							COInr_Med	0							COInr_Med_plus	0
MBPK_000174212	COInr	0							COInr-WO_Insecta	0							COInr_Med	0							COInr_Med_plus	0
MBPK_000174653	COInr	0							COInr-WO_Insecta	0							COInr_Med	0							COInr_Med_plus	0
MBPK_000174933	COInr	0							COInr-WO_Insecta	0							COInr_Med	0							COInr_Med_plus	0
MBPK_000175057	COInr	0							COInr-WO_Insecta	0							COInr_Med	0							COInr_Med_plus	0
MBPK_000175218	COInr	0							COInr-WO_Insecta	0							COInr_Med	0							COInr_Med_plus	0
MBPK_000175874	COInr	0							COInr-WO_Insecta	0							COInr_Med	0							COInr_Med_plus	0
MBPK_000176394	COInr	0							COInr-WO_Insecta	0							COInr_Med	0							COInr_Med_plus	0
MBPK_000176532	COInr	0							COInr-WO_Insecta	0							COInr_Med	0							COInr_Med_plus	0
MBPK_000176596	COInr	0							COInr-WO_Insecta	0							COInr_Med	0							COInr_Med_plus	0
MBPK_000177054	COInr	0							COInr-WO_Insecta	0							COInr_Med	0							COInr_Med_plus	0
MBPK_000177108	COInr	0							COInr-WO_Insecta	0							COInr_Med	0							COInr_Med_plus	0
MBPK_000177374	COInr	0							COInr-WO_Insecta	0							COInr_Med	0							COInr_Med_plus	0
MBPK_000177836	COInr	0							COInr-WO_Insecta	0							COInr_Med	0							COInr_Med_plus	0
MBPK_000177870	COInr	0							COInr-WO_Insecta	0							COInr_Med	0							COInr_Med_plus	0
MBPK_000178541	COInr	0							COInr-WO_Insecta	0							COInr_Med	0							COInr_Med_plus	0
MBPK_000178798	COInr	0							COInr-WO_Insecta	0							COInr_Med	0							COInr_Med_plus	0
MBPK_000178997	COInr	0							COInr-WO_Insecta	0							COInr_Med	0							COInr_Med_plus	0
MBPK_000179403	COInr	0							COInr-WO_Insecta	0							COInr_Med	0							COInr_Med_plus	0
MBPK_000179587	COInr	0							COInr-WO_Insecta	0							COInr_Med	0							COInr_Med_plus	0
MBPK_000180208	COInr	0							COInr-WO_Insecta	0							COInr_Med	0							COInr_Med_plus	0
MBPK_000180300	COInr	0							COInr-WO_Insecta	0							COInr_Med	0							COInr_Med_plus	0
MBPK_000180944	COInr	0							COInr-WO_Insecta	0							COInr_Med	0							COInr_Med_plus	0
MBPK_000181324	COInr	0							COInr-WO_Insecta	0							COInr_Med	0							COInr_Med_plus	0
MBPK_000181629	COInr	3	Porifera_6040	Demospongiae_6042	Poecilosclerida_27925				COInr-WO_Insecta	3	Porifera_6040	Demospongiae_6042	Poecilosclerida_27925				COInr_Med	0							COInr_Med_plus	0
MBPK_000181699	COInr	0							COInr-WO_Insecta	0							COInr_Med	0							COInr_Med_plus	0
MBPK_000181742	COInr	0							COInr-WO_Insecta	0							COInr_Med	0							COInr_Med_plus	0
MBPK_000182055	COInr	0							COInr-WO_Insecta	0							COInr_Med	0							COInr_Med_plus	0
MBPK_000182934	COInr	0							COInr-WO_Insecta	0							COInr_Med	0							COInr_Med_plus	0
MBPK_000183141	COInr	0							COInr-WO_Insecta	0							COInr_Med	0							COInr_Med_plus	0
MBPK_000183281	COInr	0							COInr-WO_Insecta	0							COInr_Med	0							COInr_Med_plus	0
MBPK_000183458	COInr	0							COInr-WO_Insecta	0							COInr_Med	0							COInr_Med_plus	0
MBPK_000183558	COInr	0							COInr-WO_Insecta	0							COInr_Med	0							COInr_Med_plus	0
MBPK_000183653	COInr	6	Annelida_6340	Polychaeta_6341	Phyllodocida_6348	Syllidae_122238	Myrianida_199196	Myrianida_longoprimicirrata_927766	COInr-WO_Insecta	6	Annelida_6340	Polychaeta_6341	Phyllodocida_6348	Syllidae_122238	Myrianida_199196	Myrianida_longoprimicirrata_927766	COInr_Med	6	Annelida_6340	Polychaeta_6341	Phyllodocida_6348	Syllidae_122238	Myrianida_199196	Myrianida_longoprimicirrata_927766	COInr_Med_plus	6	Annelida_6340	Polychaeta_6341	Phyllodocida_6348	Syllidae_122238	Myrianida_199196	Myrianida_longoprimicirrata_927766
MBPK_000183940	COInr	0							COInr-WO_Insecta	0							COInr_Med	0							COInr_Med_plus	0
MBPK_000183970	COInr	6	Arthropoda_6656	Malacostraca_6681	Amphipoda_6821	Ischyroceridae_371444	Jassa_371448	Jassa_herdmani_1732108	COInr-WO_Insecta	6	Arthropoda_6656	Malacostraca_6681	Amphipoda_6821	Ischyroceridae_371444	Jassa_371448	Jassa_herdmani_1732108	COInr_Med	6	Arthropoda_6656	Malacostraca_6681	Amphipoda_6821	Ischyroceridae_371444	Jassa_371448	Jassa_herdmani_1732108	COInr_Med_plus	6	Arthropoda_6656	Malacostraca_6681	Amphipoda_6821	Ischyroceridae_371444	Jassa_371448	Jassa_herdmani_1732108
MBPK_000184371	COInr	0							COInr-WO_Insecta	0							COInr_Med	0							COInr_Med_plus	0
MBPK_000184556	COInr	0							COInr-WO_Insecta	0							COInr_Med	0							COInr_Med_plus	0
MBPK_000185163	COInr	0							COInr-WO_Insecta	0							COInr_Med	0							COInr_Med_plus	0
MBPK_000185271	COInr	0							COInr-WO_Insecta	0							COInr_Med	0							COInr_Med_plus	0
MBPK_000185823	COInr	4		Phaeophyceae_2870	Ectocarpales_2877	Chordariaceae_66220			COInr-WO_Insecta	4		Phaeophyceae_2870	Ectocarpales_2877	Chordariaceae_66220			COInr_Med	4		Phaeophyceae_2870	Ectocarpales_2877	Chordariaceae_66220			COInr_Med_plus	4		Phaeophyceae_2870	Ectocarpales_2877	Chordariaceae_66220
MBPK_000185873	COInr	0							COInr-WO_Insecta	0							COInr_Med	0							COInr_Med_plus	0
MBPK_000185878	COInr	0							COInr-WO_Insecta	0							COInr_Med	0							COInr_Med_plus	0
MBPK_000185949	COInr	0							COInr-WO_Insecta	0							COInr_Med	0							COInr_Med_plus	0
MBPK_000186337	COInr	0							COInr-WO_Insecta	0							COInr_Med	0							COInr_Med_plus	0
MBPK_000186487	COInr	0							COInr-WO_Insecta	0							COInr_Med	0							COInr_Med_plus	0
MBPK_000187062	COInr	0							COInr-WO_Insecta	0							COInr_Med	0							COInr_Med_plus	0
MBPK_000187176	COInr	0							COInr-WO_Insecta	0							COInr_Med	0							COInr_Med_plus	0
MBPK_000187216	COInr	0							COInr-WO_Insecta	0							COInr_Med	0							COInr_Med_plus	0
MBPK_000187243	COInr	0							COInr-WO_Insecta	0							COInr_Med	0							COInr_Med_plus	0
MBPK_000187392	COInr	0							COInr-WO_Insecta	0							COInr_Med	0							COInr_Med_plus	0
MBPK_000187492	COInr	0							COInr-WO_Insecta	0							COInr_Med	0							COInr_Med_plus	0
MBPK_000187855	COInr	0							COInr-WO_Insecta	0							COInr_Med	0							COInr_Med_plus	0
MBPK_000187965	COInr	0							COInr-WO_Insecta	0							COInr_Med	0							COInr_Med_plus	0
MBPK_000188045	COInr	0							COInr-WO_Insecta	0							COInr_Med	0							COInr_Med_plus	0
MBPK_000188124	COInr	0							COInr-WO_Insecta	0							COInr_Med	0							COInr_Med_plus	0
MBPK_000188420	COInr	0							COInr-WO_Insecta	0							COInr_Med	0							COInr_Med_plus	0
MBPK_000188480	COInr	0							COInr-WO_Insecta	0							COInr_Med	0							COInr_Med_plus	0
MBPK_000188805	COInr	0							COInr-WO_Insecta	0							COInr_Med	0							COInr_Med_plus	0
MBPK_000188840	COInr	0							COInr-WO_Insecta	0							COInr_Med	0							COInr_Med_plus	0
MBPK_000189027	COInr	4	Porifera_6040	Demospongiae_6042	Tethyida_1779163	Hemiasterellidae_283520			COInr-WO_Insecta	4	Porifera_6040	Demospongiae_6042	Tethyida_1779163	Hemiasterellidae_283520			COInr_Med	4	Porifera_6040	Demospongiae_6042	Tethyida_1779163	Hemiasterellidae_283520			COInr_Med_plus	4	Porifera_6040	Demospongiae_6042	Tethyida_1779163	Hemiasterellidae_283520
MBPK_000189062	COInr	0							COInr-WO_Insecta	0							COInr_Med	0							COInr_Med_plus	0
MBPK_000189105	COInr	0							COInr-WO_Insecta	0							COInr_Med	0							COInr_Med_plus	0
MBPK_000189261	COInr	0							COInr-WO_Insecta	0							COInr_Med	0							COInr_Med_plus	0
MBPK_000189390	COInr	0							COInr-WO_Insecta	0							COInr_Med	0							COInr_Med_plus	0
MBPK_000189456	COInr	0							COInr-WO_Insecta	0							COInr_Med	0							COInr_Med_plus	0
MBPK_000189543	COInr	0							COInr-WO_Insecta	0							COInr_Med	0							COInr_Med_plus	0
MBPK_000189668	COInr	0							COInr-WO_Insecta	0							COInr_Med	0							COInr_Med_plus	0
MBPK_000189995	COInr	0							COInr-WO_Insecta	0							COInr_Med	0							COInr_Med_plus	0
MBPK_000190484	COInr	0							COInr-WO_Insecta	0							COInr_Med	0							COInr_Med_plus	0
MBPK_000190731	COInr	0							COInr-WO_Insecta	0							COInr_Med	0							COInr_Med_plus	0
MBPK_000190991	COInr	0							COInr-WO_Insecta	0							COInr_Med	0							COInr_Med_plus	0
MBPK_000191036	COInr	0							COInr-WO_Insecta	0							COInr_Med	0							COInr_Med_plus	0
MBPK_000191056	COInr	0							COInr-WO_Insecta	0							COInr_Med	0							COInr_Med_plus	0
MBPK_000191107	COInr	0							COInr-WO_Insecta	0							COInr_Med	0							COInr_Med_plus	0
MBPK_000191230	COInr	0							COInr-WO_Insecta	0							COInr_Med	0							COInr_Med_plus	0
MBPK_000191242	COInr	0							COInr-WO_Insecta	0							COInr_Med	0							COInr_Med_plus	0
MBPK_000191264	COInr	0							COInr-WO_Insecta	0							COInr_Med	0							COInr_Med_plus	0
MBPK_000191884	COInr	0							COInr-WO_Insecta	0							COInr_Med	0							COInr_Med_plus	0
MBPK_000192685	COInr	5	Cnidaria_6073	Anthozoa_6101	Alcyonacea_40677	Parasphaerascleridae_1427709	Parasphaerasclera_1427710		COInr-WO_Insecta	5	Cnidaria_6073	Anthozoa_6101	Alcyonacea_40677	Parasphaerascleridae_1427709	Parasphaerasclera_1427710		COInr_Med	3	Cnidaria_6073	Anthozoa_6101	Alcyonacea_40677				COInr_Med_plus	3	Cnidaria_6073	Anthozoa_6101	Alcyonacea_40677
MBPK_000192751	COInr	6	Nemertea_6217	Pilidiophora_6218	Heteronemertea_6219	Lineidae_6222	Micrura_88927	Micrura_fasciolata_88928	COInr-WO_Insecta	6	Nemertea_6217	Pilidiophora_6218	Heteronemertea_6219	Lineidae_6222	Micrura_88927	Micrura_fasciolata_88928	COInr_Med	6	Nemertea_6217	Pilidiophora_6218	Heteronemertea_6219	Lineidae_6222	Micrura_88927	Micrura_fasciolata_88928	COInr_Med_plus	6	Nemertea_6217	Pilidiophora_6218	Heteronemertea_6219	Lineidae_6222	Micrura_88927	Micrura_fasciolata_88928
MBPK_000192816	COInr	0							COInr-WO_Insecta	0							COInr_Med	0							COInr_Med_plus	0
MBPK_000193115	COInr	0							COInr-WO_Insecta	0							COInr_Med	0							COInr_Med_plus	0
MBPK_000193174	COInr	0							COInr-WO_Insecta	0							COInr_Med	0							COInr_Med_plus	0
MBPK_000193417	COInr	5	Porifera_6040	Demospongiae_6042	Dictyoceratida_119428	Dysideidae_190525	Lamellodysidea_279618		COInr-WO_Insecta	5	Porifera_6040	Demospongiae_6042	Dictyoceratida_119428	Dysideidae_190525	Lamellodysidea_279618		COInr_Med	5	Porifera_6040	Demospongiae_6042	Dictyoceratida_119428	Dysideidae_190525	Lamellodysidea_279618		COInr_Med_plus	5	Porifera_6040	Demospongiae_6042	Dictyoceratida_119428	Dysideidae_190525	Lamellodysidea_279618
MBPK_000193506	COInr	0							COInr-WO_Insecta	0							COInr_Med	0							COInr_Med_plus	0
MBPK_000193557	COInr	0							COInr-WO_Insecta	0							COInr_Med	0							COInr_Med_plus	0
MBPK_000193626	COInr	0							COInr-WO_Insecta	0							COInr_Med	0							COInr_Med_plus	0
MBPK_000194025	COInr	0							COInr-WO_Insecta	0							COInr_Med	0							COInr_Med_plus	0
MBPK_000194719	COInr	0							COInr-WO_Insecta	0							COInr_Med	0							COInr_Med_plus	0
MBPK_000194821	COInr	0							COInr-WO_Insecta	0							COInr_Med	0							COInr_Med_plus	0
MBPK_000195135	COInr	0							COInr-WO_Insecta	0							COInr_Med	0							COInr_Med_plus	0
MBPK_000195184	COInr	0							COInr-WO_Insecta	0							COInr_Med	0							COInr_Med_plus	0
MBPK_000195395	COInr	0							COInr-WO_Insecta	0							COInr_Med	0							COInr_Med_plus	0
MBPK_000196088	COInr	0							COInr-WO_Insecta	0							COInr_Med	0							COInr_Med_plus	0
MBPK_000196125	COInr	0							COInr-WO_Insecta	0							COInr_Med	0							COInr_Med_plus	0
MBPK_000196224	COInr	0							COInr-WO_Insecta	0							COInr_Med	0							COInr_Med_plus	0
MBPK_000196237	COInr	0							COInr-WO_Insecta	0							COInr_Med	0							COInr_Med_plus	0
MBPK_000196567	COInr	0							COInr-WO_Insecta	0							COInr_Med	0							COInr_Med_plus	0
MBPK_000196841	COInr	0							COInr-WO_Insecta	0							COInr_Med	0							COInr_Med_plus	0
MBPK_000196965	COInr	0							COInr-WO_Insecta	0							COInr_Med	0							COInr_Med_plus	0
MBPK_000197480	COInr	0							COInr-WO_Insecta	0							COInr_Med	0							COInr_Med_plus	0
MBPK_000199714	COInr	0							COInr-WO_Insecta	0							COInr_Med	0							COInr_Med_plus	0
MBPK_000199971	COInr	0							COInr-WO_Insecta	0							COInr_Med	0							COInr_Med_plus	0
MBPK_000200304	COInr	0							COInr-WO_Insecta	0							COInr_Med	0							COInr_Med_plus	0
MBPK_000200403	COInr	0							COInr-WO_Insecta	0							COInr_Med	0							COInr_Med_plus	0
MBPK_000200644	COInr	0							COInr-WO_Insecta	0							COInr_Med	0							COInr_Med_plus	0
MBPK_000200657	COInr	0							COInr-WO_Insecta	0							COInr_Med	0							COInr_Med_plus	0
MBPK_000200704	COInr	6	Mollusca_6447	Gastropoda_6448		Plakobranchidae_71492	Elysia_71493	Elysia_viridis_71494	COInr-WO_Insecta	6	Mollusca_6447	Gastropoda_6448		Plakobranchidae_71492	Elysia_71493	Elysia_viridis_71494	COInr_Med	6	Mollusca_6447	Gastropoda_6448		Plakobranchidae_71492	Elysia_71493	Elysia_viridis_71494	COInr_Med_plus	6	Mollusca_6447	Gastropoda_6448		Plakobranchidae_71492	Elysia_71493	Elysia_viridis_71494
MBPK_000201685	COInr	0							COInr-WO_Insecta	0							COInr_Med	0							COInr_Med_plus	0
MBPK_000201821	COInr	3	Rhodophyta_2763	Florideophyceae_2806	Peyssonneliales_-35115				COInr-WO_Insecta	3	Rhodophyta_2763	Florideophyceae_2806	Peyssonneliales_-35115				COInr_Med	6	Rhodophyta_2763	Florideophyceae_2806	Gigartinales_28017	Peyssonneliaceae_173455	Peyssonnelia_173456	Peyssonnelia_rubra_389204	COInr_Med_plus	6	Rhodophyta_2763	Florideophyceae_2806	Gigartinales_28017	Peyssonneliaceae_173455	Peyssonnelia_173456	Peyssonnelia_rubra_389204
MBPK_000201850	COInr	0							COInr-WO_Insecta	0							COInr_Med	0							COInr_Med_plus	0
MBPK_000201859	COInr	0							COInr-WO_Insecta	0							COInr_Med	0							COInr_Med_plus	0
MBPK_000202626	COInr	0							COInr-WO_Insecta	0							COInr_Med	0							COInr_Med_plus	0
MBPK_000202676	COInr	6	Cnidaria_6073	Hydrozoa_6074	Leptothecata_500008	Laodiceidae_168747	Laodicea_662011	Laodicea_undulata_662012	COInr-WO_Insecta	6	Cnidaria_6073	Hydrozoa_6074	Leptothecata_500008	Laodiceidae_168747	Laodicea_662011	Laodicea_undulata_662012	COInr_Med	6	Cnidaria_6073	Hydrozoa_6074	Leptothecata_500008	Laodiceidae_168747	Laodicea_662011	Laodicea_undulata_662012	COInr_Med_plus	6	Cnidaria_6073	Hydrozoa_6074	Leptothecata_500008	Laodiceidae_168747	Laodicea_662011	Laodicea_undulata_662012
MBPK_000202694	COInr	0							COInr-WO_Insecta	0							COInr_Med	0							COInr_Med_plus	0
MBPK_000203238	COInr	0							COInr-WO_Insecta	0							COInr_Med	0							COInr_Med_plus	0
MBPK_000204675	COInr	0							COInr-WO_Insecta	0							COInr_Med	0							COInr_Med_plus	0
MBPK_000204781	COInr	0							COInr-WO_Insecta	0							COInr_Med	0							COInr_Med_plus	0
MBPK_000205070	COInr	0							COInr-WO_Insecta	0							COInr_Med	0							COInr_Med_plus	0
MBPK_000205243	COInr	0							COInr-WO_Insecta	0							COInr_Med	0							COInr_Med_plus	0
MBPK_000206391	COInr	0							COInr-WO_Insecta	0							COInr_Med	0							COInr_Med_plus	0
MBPK_000206605	COInr	0							COInr-WO_Insecta	0							COInr_Med	0							COInr_Med_plus	0
MBPK_000206901	COInr	0							COInr-WO_Insecta	0							COInr_Med	0							COInr_Med_plus	0
MBPK_000206952	COInr	0							COInr-WO_Insecta	0							COInr_Med	0							COInr_Med_plus	0
MBPK_000207158	COInr	0							COInr-WO_Insecta	0							COInr_Med	0							COInr_Med_plus	0
MBPK_000207729	COInr	0							COInr-WO_Insecta	0							COInr_Med	0							COInr_Med_plus	0
MBPK_000207973	COInr	0							COInr-WO_Insecta	0							COInr_Med	0							COInr_Med_plus	0
MBPK_000208592	COInr	0							COInr-WO_Insecta	0							COInr_Med	0							COInr_Med_plus	0
MBPK_000209207	COInr	0							COInr-WO_Insecta	0							COInr_Med	0							COInr_Med_plus	0
MBPK_000209268	COInr	0							COInr-WO_Insecta	0							COInr_Med	0							COInr_Med_plus	0
MBPK_000209598	COInr	0							COInr-WO_Insecta	0							COInr_Med	0							COInr_Med_plus	0
MBPK_000209656	COInr	0							COInr-WO_Insecta	0							COInr_Med	0							COInr_Med_plus	0
MBPK_000209978	COInr	0							COInr-WO_Insecta	0							COInr_Med	0							COInr_Med_plus	0
MBPK_000210081	COInr	0							COInr-WO_Insecta	0							COInr_Med	0							COInr_Med_plus	0
MBPK_000210526	COInr	0							COInr-WO_Insecta	0							COInr_Med	0							COInr_Med_plus	0
MBPK_000211199	COInr	0							COInr-WO_Insecta	0							COInr_Med	0							COInr_Med_plus	0
MBPK_000211384	COInr	0							COInr-WO_Insecta	0							COInr_Med	0							COInr_Med_plus	0
MBPK_000211470	COInr	0							COInr-WO_Insecta	0							COInr_Med	0							COInr_Med_plus	0
MBPK_000211662	COInr	0							COInr-WO_Insecta	0							COInr_Med	0							COInr_Med_plus	0
MBPK_000212165	COInr	0							COInr-WO_Insecta	0							COInr_Med	0							COInr_Med_plus	0
MBPK_000212180	COInr	0							COInr-WO_Insecta	0							COInr_Med	0							COInr_Med_plus	0
MBPK_000212354	COInr	0							COInr-WO_Insecta	0							COInr_Med	0							COInr_Med_plus	0
MBPK_000212364	COInr	0							COInr-WO_Insecta	0							COInr_Med	0							COInr_Med_plus	0
MBPK_000212371	COInr	0							COInr-WO_Insecta	0							COInr_Med	0							COInr_Med_plus	0
MBPK_000212464	COInr	6	Rhodophyta_2763	Florideophyceae_2806	Nemaliales_2807	Scinaiaceae_268579	Scinaia_268582	Scinaia_furcellata_912070	COInr-WO_Insecta	6	Rhodophyta_2763	Florideophyceae_2806	Nemaliales_2807	Scinaiaceae_268579	Scinaia_268582	Scinaia_furcellata_912070	COInr_Med	6	Rhodophyta_2763	Florideophyceae_2806	Nemaliales_2807	Scinaiaceae_268579	Scinaia_268582	Scinaia_furcellata_912070	COInr_Med_plus	6	Rhodophyta_2763	Florideophyceae_2806	Nemaliales_2807	Scinaiaceae_268579	Scinaia_268582	Scinaia_furcellata_912070
MBPK_000212965	COInr	5	Porifera_6040	Demospongiae_6042	Dictyoceratida_119428	Dysideidae_190525	Lamellodysidea_279618		COInr-WO_Insecta	5	Porifera_6040	Demospongiae_6042	Dictyoceratida_119428	Dysideidae_190525	Lamellodysidea_279618		COInr_Med	5	Porifera_6040	Demospongiae_6042	Dictyoceratida_119428	Dysideidae_190525	Lamellodysidea_279618		COInr_Med_plus	5	Porifera_6040	Demospongiae_6042	Dictyoceratida_119428	Dysideidae_190525	Lamellodysidea_279618
MBPK_000213066	COInr	0							COInr-WO_Insecta	0							COInr_Med	0							COInr_Med_plus	0
MBPK_000213380	COInr	0							COInr-WO_Insecta	0							COInr_Med	5	Mollusca_6447	Bivalvia_6544	Mytilida_6546	Mytilidae_6547	Musculus_112137		COInr_Med_plus	5	Mollusca_6447	Bivalvia_6544	Mytilida_6546	Mytilidae_6547	Musculus_112137
MBPK_000213425	COInr	0							COInr-WO_Insecta	0							COInr_Med	0							COInr_Med_plus	0
MBPK_000213539	COInr	0							COInr-WO_Insecta	0							COInr_Med	0							COInr_Med_plus	0
MBPK_000213608	COInr	0							COInr-WO_Insecta	0							COInr_Med	0							COInr_Med_plus	0
MBPK_000214031	COInr	0							COInr-WO_Insecta	0							COInr_Med	0							COInr_Med_plus	0
MBPK_000214341	COInr	0							COInr-WO_Insecta	0							COInr_Med	0							COInr_Med_plus	0
MBPK_000215361	COInr	0							COInr-WO_Insecta	0							COInr_Med	0							COInr_Med_plus	0
MBPK_000215829	COInr	0							COInr-WO_Insecta	0							COInr_Med	0							COInr_Med_plus	0
MBPK_000215966	COInr	0							COInr-WO_Insecta	0							COInr_Med	0							COInr_Med_plus	0
MBPK_000216005	COInr	5	Porifera_6040	Demospongiae_6042	Dictyoceratida_119428	Dysideidae_190525	Lamellodysidea_279618		COInr-WO_Insecta	5	Porifera_6040	Demospongiae_6042	Dictyoceratida_119428	Dysideidae_190525	Lamellodysidea_279618		COInr_Med	5	Porifera_6040	Demospongiae_6042	Dictyoceratida_119428	Dysideidae_190525	Lamellodysidea_279618		COInr_Med_plus	5	Porifera_6040	Demospongiae_6042	Dictyoceratida_119428	Dysideidae_190525	Lamellodysidea_279618
MBPK_000216316	COInr	0							COInr-WO_Insecta	0							COInr_Med	0							COInr_Med_plus	0
MBPK_000216322	COInr	0							COInr-WO_Insecta	0							COInr_Med	0							COInr_Med_plus	0
MBPK_000216623	COInr	0							COInr-WO_Insecta	0							COInr_Med	0							COInr_Med_plus	0
MBPK_000216833	COInr	0							COInr-WO_Insecta	0							COInr_Med	0							COInr_Med_plus	0
MBPK_000217471	COInr	6	Rhodophyta_2763	Florideophyceae_2806	Corallinales_31395	Lithophyllaceae_2705745	Lithophyllum_48954	Lithophyllum_hibernicum_1747662	COInr-WO_Insecta	6	Rhodophyta_2763	Florideophyceae_2806	Corallinales_31395	Lithophyllaceae_2705745	Lithophyllum_48954	Lithophyllum_hibernicum_1747662	COInr_Med	6	Rhodophyta_2763	Florideophyceae_2806	Corallinales_31395	Lithophyllaceae_2705745	Lithophyllum_48954	Lithophyllum_hibernicum_1747662	COInr_Med_plus	6	Rhodophyta_2763	Florideophyceae_2806	Corallinales_31395	Lithophyllaceae_2705745	Lithophyllum_48954	Lithophyllum_hibernicum_1747662
MBPK_000217607	COInr	0							COInr-WO_Insecta	0							COInr_Med	0							COInr_Med_plus	0
MBPK_000217613	COInr	0							COInr-WO_Insecta	0							COInr_Med	0							COInr_Med_plus	0
MBPK_000217754	COInr	0							COInr-WO_Insecta	0							COInr_Med	0							COInr_Med_plus	0
MBPK_000217774	COInr	6	Chlorophyta_3041	Chloropicophyceae_2302911	Chloropicales_2302912	Chloropicaceae_2302913	Chloroparvula_2302916	Chloroparvula_pacifica_1883388	COInr-WO_Insecta	6	Chlorophyta_3041	Chloropicophyceae_2302911	Chloropicales_2302912	Chloropicaceae_2302913	Chloroparvula_2302916	Chloroparvula_pacifica_1883388	COInr_Med	0							COInr_Med_plus	0
MBPK_000217805	COInr	0							COInr-WO_Insecta	0							COInr_Med	0							COInr_Med_plus	0
MBPK_000218094	COInr	0							COInr-WO_Insecta	0							COInr_Med	0							COInr_Med_plus	0
MBPK_000218256	COInr	0							COInr-WO_Insecta	0							COInr_Med	0							COInr_Med_plus	0
MBPK_000218340	COInr	0							COInr-WO_Insecta	0							COInr_Med	0							COInr_Med_plus	0
MBPK_000218573	COInr	0							COInr-WO_Insecta	0							COInr_Med	0							COInr_Med_plus	0
MBPK_000218644	COInr	0							COInr-WO_Insecta	0							COInr_Med	0							COInr_Med_plus	0
MBPK_000218689	COInr	0							COInr-WO_Insecta	0							COInr_Med	0							COInr_Med_plus	0
MBPK_000218783	COInr	0							COInr-WO_Insecta	0							COInr_Med	0							COInr_Med_plus	0
MBPK_000218839	COInr	0							COInr-WO_Insecta	0							COInr_Med	0							COInr_Med_plus	0
MBPK_000218877	COInr	0							COInr-WO_Insecta	0							COInr_Med	0							COInr_Med_plus	0
MBPK_000218982	COInr	0							COInr-WO_Insecta	0							COInr_Med	0							COInr_Med_plus	0
MBPK_000219118	COInr	0							COInr-WO_Insecta	0							COInr_Med	0							COInr_Med_plus	0
MBPK_000219225	COInr	0							COInr-WO_Insecta	0							COInr_Med	0							COInr_Med_plus	0
MBPK_000219439	COInr	0							COInr-WO_Insecta	0							COInr_Med	0							COInr_Med_plus	0
MBPK_000219441	COInr	0							COInr-WO_Insecta	0							COInr_Med	0							COInr_Med_plus	0
MBPK_000219809	COInr	0							COInr-WO_Insecta	0							COInr_Med	0							COInr_Med_plus	0
MBPK_000220062	COInr	0							COInr-WO_Insecta	0							COInr_Med	0							COInr_Med_plus	0
MBPK_000220301	COInr	0							COInr-WO_Insecta	0							COInr_Med	0							COInr_Med_plus	0
MBPK_000220347	COInr	0							COInr-WO_Insecta	0							COInr_Med	0							COInr_Med_plus	0
MBPK_000220597	COInr	6	Mollusca_6447	Gastropoda_6448	Nudibranchia_70849	Facelinidae_929463	Favorinus_252565	Favorinus_branchialis_934967	COInr-WO_Insecta	6	Mollusca_6447	Gastropoda_6448	Nudibranchia_70849	Facelinidae_929463	Favorinus_252565	Favorinus_branchialis_934967	COInr_Med	6	Mollusca_6447	Gastropoda_6448	Nudibranchia_70849	Facelinidae_929463	Favorinus_252565	Favorinus_branchialis_934967	COInr_Med_plus	6	Mollusca_6447	Gastropoda_6448	Nudibranchia_70849	Facelinidae_929463	Favorinus_252565	Favorinus_branchialis_934967
MBPK_000220725	COInr	0							COInr-WO_Insecta	0							COInr_Med	0							COInr_Med_plus	0
MBPK_000220913	COInr	0							COInr-WO_Insecta	0							COInr_Med	0							COInr_Med_plus	0
MBPK_000221076	COInr	5	Rhodophyta_2763	Florideophyceae_2806	Hapalidiales_1705611	Hapalidiaceae_227970	Lithothamnion_48598		COInr-WO_Insecta	5	Rhodophyta_2763	Florideophyceae_2806	Hapalidiales_1705611	Hapalidiaceae_227970	Lithothamnion_48598		COInr_Med	5	Rhodophyta_2763	Florideophyceae_2806	Hapalidiales_1705611	Hapalidiaceae_227970	Lithothamnion_48598		COInr_Med_plus	5	Rhodophyta_2763	Florideophyceae_2806	Hapalidiales_1705611	Hapalidiaceae_227970	Lithothamnion_48598
MBPK_000221318	COInr	5	Porifera_6040	Demospongiae_6042	Dictyoceratida_119428	Dysideidae_190525	Lamellodysidea_279618		COInr-WO_Insecta	5	Porifera_6040	Demospongiae_6042	Dictyoceratida_119428	Dysideidae_190525	Lamellodysidea_279618		COInr_Med	5	Porifera_6040	Demospongiae_6042	Dictyoceratida_119428	Dysideidae_190525	Lamellodysidea_279618		COInr_Med_plus	5	Porifera_6040	Demospongiae_6042	Dictyoceratida_119428	Dysideidae_190525	Lamellodysidea_279618
MBPK_000221361	COInr	0							COInr-WO_Insecta	0							COInr_Med	0							COInr_Med_plus	0
MBPK_000221369	COInr	0							COInr-WO_Insecta	0							COInr_Med	0							COInr_Med_plus	0
MBPK_000221461	COInr	3	Rhodophyta_2763	Florideophyceae_2806	Ceramiales_2802				COInr-WO_Insecta	3	Rhodophyta_2763	Florideophyceae_2806	Ceramiales_2802				COInr_Med	0							COInr_Med_plus	0
MBPK_000221717	COInr	0							COInr-WO_Insecta	0							COInr_Med	0							COInr_Med_plus	0
MBPK_000222189	COInr	0							COInr-WO_Insecta	0							COInr_Med	0							COInr_Med_plus	0
MBPK_000222617	COInr	0							COInr-WO_Insecta	0							COInr_Med	0							COInr_Med_plus	0
MBPK_000223225	COInr	0							COInr-WO_Insecta	0							COInr_Med	0							COInr_Med_plus	0
MBPK_000223372	COInr	0							COInr-WO_Insecta	0							COInr_Med	0							COInr_Med_plus	0
MBPK_000223451	COInr	0							COInr-WO_Insecta	0							COInr_Med	0							COInr_Med_plus	0
MBPK_000223478	COInr	0							COInr-WO_Insecta	0							COInr_Med	0							COInr_Med_plus	0
MBPK_000223956	COInr	0							COInr-WO_Insecta	0							COInr_Med	0							COInr_Med_plus	0
MBPK_000224014	COInr	0							COInr-WO_Insecta	0							COInr_Med	0							COInr_Med_plus	0
MBPK_000224419	COInr	0							COInr-WO_Insecta	0							COInr_Med	0							COInr_Med_plus	0
MBPK_000224726	COInr	0							COInr-WO_Insecta	0							COInr_Med	0							COInr_Med_plus	0
MBPK_000225115	COInr	0							COInr-WO_Insecta	0							COInr_Med	0							COInr_Med_plus	0
MBPK_000225224	COInr	0							COInr-WO_Insecta	0							COInr_Med	0							COInr_Med_plus	0
MBPK_000225449	COInr	0							COInr-WO_Insecta	0							COInr_Med	0							COInr_Med_plus	0
MBPK_000225687	COInr	3	Porifera_6040	Demospongiae_6042	Poecilosclerida_27925				COInr-WO_Insecta	3	Porifera_6040	Demospongiae_6042	Poecilosclerida_27925				COInr_Med	0							COInr_Med_plus	0
MBPK_000225973	COInr	0							COInr-WO_Insecta	0							COInr_Med	0							COInr_Med_plus	0
MBPK_000226098	COInr	0							COInr-WO_Insecta	0							COInr_Med	0							COInr_Med_plus	0
MBPK_000226113	COInr	0							COInr-WO_Insecta	0							COInr_Med	0							COInr_Med_plus	0
MBPK_000226137	COInr	3	Rhodophyta_2763	Florideophyceae_2806	Gigartinales_28017				COInr-WO_Insecta	3	Rhodophyta_2763	Florideophyceae_2806	Gigartinales_28017				COInr_Med	6	Rhodophyta_2763	Florideophyceae_2806	Gigartinales_28017	Furcellariaceae_28018	Halarachnion_31422	Halarachnion_ligulatum_31423	COInr_Med_plus	6	Rhodophyta_2763	Florideophyceae_2806	Gigartinales_28017	Furcellariaceae_28018	Halarachnion_31422	Halarachnion_ligulatum_31423
MBPK_000226244	COInr	0							COInr-WO_Insecta	0							COInr_Med	0							COInr_Med_plus	0
MBPK_000226384	COInr	0							COInr-WO_Insecta	0							COInr_Med	0							COInr_Med_plus	0
MBPK_000226606	COInr	0							COInr-WO_Insecta	0							COInr_Med	0							COInr_Med_plus	0
MBPK_000226793	COInr	5	Cnidaria_6073	Hydrozoa_6074	Leptothecata_500008	Aglaopheniidae_308582	Aglaophenia_308583		COInr-WO_Insecta	5	Cnidaria_6073	Hydrozoa_6074	Leptothecata_500008	Aglaopheniidae_308582	Aglaophenia_308583		COInr_Med	5	Cnidaria_6073	Hydrozoa_6074	Leptothecata_500008	Aglaopheniidae_308582	Aglaophenia_308583		COInr_Med_plus	5	Cnidaria_6073	Hydrozoa_6074	Leptothecata_500008	Aglaopheniidae_308582	Aglaophenia_308583
MBPK_000227057	COInr	0							COInr-WO_Insecta	0							COInr_Med	0							COInr_Med_plus	0
MBPK_000227188	COInr	0							COInr-WO_Insecta	0							COInr_Med	0							COInr_Med_plus	0
MBPK_000227372	COInr	0							COInr-WO_Insecta	0							COInr_Med	0							COInr_Med_plus	0
MBPK_000227442	COInr	0							COInr-WO_Insecta	0							COInr_Med	5	Mollusca_6447	Bivalvia_6544	Mytilida_6546	Mytilidae_6547	Musculus_112137		COInr_Med_plus	5	Mollusca_6447	Bivalvia_6544	Mytilida_6546	Mytilidae_6547	Musculus_112137
MBPK_000227559	COInr	0							COInr-WO_Insecta	0							COInr_Med	0							COInr_Med_plus	0
MBPK_000227766	COInr	0							COInr-WO_Insecta	0							COInr_Med	0							COInr_Med_plus	0
MBPK_000227796	COInr	0							COInr-WO_Insecta	0							COInr_Med	0							COInr_Med_plus	0
MBPK_000228296	COInr	0							COInr-WO_Insecta	0							COInr_Med	0							COInr_Med_plus	0
MBPK_000228429	COInr	0							COInr-WO_Insecta	0							COInr_Med	0							COInr_Med_plus	0
MBPK_000228515	COInr	0							COInr-WO_Insecta	0							COInr_Med	0							COInr_Med_plus	0
MBPK_000228562	COInr	0							COInr-WO_Insecta	0							COInr_Med	0							COInr_Med_plus	0
MBPK_000228676	COInr	0							COInr-WO_Insecta	0							COInr_Med	0							COInr_Med_plus	0
MBPK_000228723	COInr	0							COInr-WO_Insecta	0							COInr_Med	0							COInr_Med_plus	0
MBPK_000229274	COInr	3	Rhodophyta_2763	Florideophyceae_2806	Halymeniales_50289				COInr-WO_Insecta	3	Rhodophyta_2763	Florideophyceae_2806	Halymeniales_50289				COInr_Med	0							COInr_Med_plus	0
MBPK_000229587	COInr	0							COInr-WO_Insecta	0							COInr_Med	0							COInr_Med_plus	0
MBPK_000229639	COInr	0							COInr-WO_Insecta	0							COInr_Med	0							COInr_Med_plus	0
MBPK_000229774	COInr	0							COInr-WO_Insecta	0							COInr_Med	0							COInr_Med_plus	0
MBPK_000230063	COInr	0							COInr-WO_Insecta	0							COInr_Med	0							COInr_Med_plus	0
MBPK_000230186	COInr	0							COInr-WO_Insecta	0							COInr_Med	0							COInr_Med_plus	0
MBPK_000230263	COInr	0							COInr-WO_Insecta	0							COInr_Med	0							COInr_Med_plus	0
MBPK_000230684	COInr	0							COInr-WO_Insecta	0							COInr_Med	0							COInr_Med_plus	0
MBPK_000230695	COInr	0							COInr-WO_Insecta	0							COInr_Med	0							COInr_Med_plus	0
MBPK_000230727	COInr	3	Porifera_6040	Demospongiae_6042	Poecilosclerida_27925				COInr-WO_Insecta	3	Porifera_6040	Demospongiae_6042	Poecilosclerida_27925				COInr_Med	0							COInr_Med_plus	0
MBPK_000231006	COInr	5	Cnidaria_6073	Anthozoa_6101	Alcyonacea_40677	Parasphaerascleridae_1427709	Parasphaerasclera_1427710		COInr-WO_Insecta	5	Cnidaria_6073	Anthozoa_6101	Alcyonacea_40677	Parasphaerascleridae_1427709	Parasphaerasclera_1427710		COInr_Med	3	Cnidaria_6073	Anthozoa_6101	Alcyonacea_40677				COInr_Med_plus	3	Cnidaria_6073	Anthozoa_6101	Alcyonacea_40677
MBPK_000231242	COInr	0							COInr-WO_Insecta	0							COInr_Med	0							COInr_Med_plus	0
MBPK_000231471	COInr	0							COInr-WO_Insecta	0							COInr_Med	0							COInr_Med_plus	0
MBPK_000231687	COInr	0							COInr-WO_Insecta	0							COInr_Med	0							COInr_Med_plus	0
MBPK_000232054	COInr	0							COInr-WO_Insecta	0							COInr_Med	0							COInr_Med_plus	0
MBPK_000232175	COInr	0							COInr-WO_Insecta	0							COInr_Med	5	Mollusca_6447	Bivalvia_6544	Mytilida_6546	Mytilidae_6547	Musculus_112137		COInr_Med_plus	5	Mollusca_6447	Bivalvia_6544	Mytilida_6546	Mytilidae_6547	Musculus_112137
MBPK_000232614	COInr	0							COInr-WO_Insecta	0							COInr_Med	0							COInr_Med_plus	0
MBPK_000232658	COInr	0							COInr-WO_Insecta	0							COInr_Med	0							COInr_Med_plus	0
MBPK_000232954	COInr	0							COInr-WO_Insecta	0							COInr_Med	0							COInr_Med_plus	0
MBPK_000233146	COInr	0							COInr-WO_Insecta	0							COInr_Med	0							COInr_Med_plus	0
MBPK_000234235	COInr	5	Porifera_6040	Demospongiae_6042	Axinellida_1779152	Axinellidae_45118	Axinella_12958		COInr-WO_Insecta	5	Porifera_6040	Demospongiae_6042	Axinellida_1779152	Axinellidae_45118	Axinella_12958		COInr_Med	5	Porifera_6040	Demospongiae_6042	Axinellida_1779152	Axinellidae_45118	Axinella_12958		COInr_Med_plus	5	Porifera_6040	Demospongiae_6042	Axinellida_1779152	Axinellidae_45118	Axinella_12958
MBPK_000234383	COInr	0							COInr-WO_Insecta	0							COInr_Med	0							COInr_Med_plus	0
MBPK_000234606	COInr	0							COInr-WO_Insecta	0							COInr_Med	0							COInr_Med_plus	0
MBPK_000234896	COInr	0							COInr-WO_Insecta	0							COInr_Med	0							COInr_Med_plus	0
MBPK_000235521	COInr	0							COInr-WO_Insecta	0							COInr_Med	0							COInr_Med_plus	0
MBPK_000235720	COInr	0							COInr-WO_Insecta	0							COInr_Med	0							COInr_Med_plus	0
MBPK_000235778	COInr	0							COInr-WO_Insecta	0							COInr_Med	0							COInr_Med_plus	0
MBPK_000236262	COInr	3	Arthropoda_6656	Malacostraca_6681	Amphipoda_6821				COInr-WO_Insecta	3	Arthropoda_6656	Malacostraca_6681	Amphipoda_6821				COInr_Med	0							COInr_Med_plus	0
MBPK_000237317	COInr	0							COInr-WO_Insecta	0							COInr_Med	0							COInr_Med_plus	0
MBPK_000237331	COInr	3	Porifera_6040	Demospongiae_6042	Dictyoceratida_119428				COInr-WO_Insecta	3	Porifera_6040	Demospongiae_6042	Dictyoceratida_119428				COInr_Med	4	Porifera_6040	Demospongiae_6042	Dictyoceratida_119428	Thorectidae_121495			COInr_Med_plus	4	Porifera_6040	Demospongiae_6042	Dictyoceratida_119428	Thorectidae_121495
MBPK_000237534	COInr	0							COInr-WO_Insecta	0							COInr_Med	0							COInr_Med_plus	0
MBPK_000237891	COInr	0							COInr-WO_Insecta	0							COInr_Med	0							COInr_Med_plus	0
MBPK_000238036	COInr	0							COInr-WO_Insecta	0							COInr_Med	0							COInr_Med_plus	0
MBPK_000238052	COInr	5	Porifera_6040	Demospongiae_6042	Poecilosclerida_27925	Hymedesmiidae_252956	Phorbas_252957		COInr-WO_Insecta	5	Porifera_6040	Demospongiae_6042	Poecilosclerida_27925	Hymedesmiidae_252956	Phorbas_252957		COInr_Med	5	Porifera_6040	Demospongiae_6042	Poecilosclerida_27925	Hymedesmiidae_252956	Phorbas_252957		COInr_Med_plus	5	Porifera_6040	Demospongiae_6042	Poecilosclerida_27925	Hymedesmiidae_252956	Phorbas_252957
MBPK_000238212	COInr	0							COInr-WO_Insecta	0							COInr_Med	0							COInr_Med_plus	0
MBPK_000238240	COInr	5	Rhodophyta_2763	Florideophyceae_2806	Hapalidiales_1705611	Hapalidiaceae_227970	Lithothamnion_48598		COInr-WO_Insecta	5	Rhodophyta_2763	Florideophyceae_2806	Hapalidiales_1705611	Hapalidiaceae_227970	Lithothamnion_48598		COInr_Med	5	Rhodophyta_2763	Florideophyceae_2806	Hapalidiales_1705611	Hapalidiaceae_227970	Lithothamnion_48598		COInr_Med_plus	5	Rhodophyta_2763	Florideophyceae_2806	Hapalidiales_1705611	Hapalidiaceae_227970	Lithothamnion_48598
MBPK_000238614	COInr	5	Porifera_6040	Demospongiae_6042	Dictyoceratida_119428	Dysideidae_190525	Lamellodysidea_279618		COInr-WO_Insecta	5	Porifera_6040	Demospongiae_6042	Dictyoceratida_119428	Dysideidae_190525	Lamellodysidea_279618		COInr_Med	5	Porifera_6040	Demospongiae_6042	Dictyoceratida_119428	Dysideidae_190525	Lamellodysidea_279618		COInr_Med_plus	5	Porifera_6040	Demospongiae_6042	Dictyoceratida_119428	Dysideidae_190525	Lamellodysidea_279618
MBPK_000238773	COInr	0							COInr-WO_Insecta	0							COInr_Med	0							COInr_Med_plus	0
MBPK_000239009	COInr	0							COInr-WO_Insecta	0							COInr_Med	0							COInr_Med_plus	0
MBPK_000239456	COInr	0							COInr-WO_Insecta	0							COInr_Med	0							COInr_Med_plus	0
MBPK_000239853	COInr	0							COInr-WO_Insecta	0							COInr_Med	0							COInr_Med_plus	0
MBPK_000239908	COInr	0							COInr-WO_Insecta	0							COInr_Med	0							COInr_Med_plus	0
MBPK_000240382	COInr	0							COInr-WO_Insecta	0							COInr_Med	0							COInr_Med_plus	0
MBPK_000240632	COInr	0							COInr-WO_Insecta	0							COInr_Med	0							COInr_Med_plus	0
MBPK_000240981	COInr	0							COInr-WO_Insecta	0							COInr_Med	0							COInr_Med_plus	0
MBPK_000241635	COInr	0							COInr-WO_Insecta	0							COInr_Med	0							COInr_Med_plus	0
MBPK_000241885	COInr	3	Porifera_6040	Demospongiae_6042	Poecilosclerida_27925				COInr-WO_Insecta	3	Porifera_6040	Demospongiae_6042	Poecilosclerida_27925				COInr_Med	0							COInr_Med_plus	0
MBPK_000242095	COInr	0							COInr-WO_Insecta	0							COInr_Med	0							COInr_Med_plus	0
MBPK_000242573	COInr	0							COInr-WO_Insecta	0							COInr_Med	0							COInr_Med_plus	0
MBPK_000242675	COInr	4	Porifera_6040	Demospongiae_6042	Dictyoceratida_119428	Thorectidae_121495			COInr-WO_Insecta	4	Porifera_6040	Demospongiae_6042	Dictyoceratida_119428	Thorectidae_121495			COInr_Med	5	Porifera_6040	Demospongiae_6042	Dictyoceratida_119428	Thorectidae_121495	Hyrtios_279627		COInr_Med_plus	5	Porifera_6040	Demospongiae_6042	Dictyoceratida_119428	Thorectidae_121495	Hyrtios_279627
MBPK_000242815	COInr	0							COInr-WO_Insecta	0							COInr_Med	0							COInr_Med_plus	0
MBPK_000242893	COInr	0							COInr-WO_Insecta	0							COInr_Med	0							COInr_Med_plus	0
MBPK_000243034	COInr	0							COInr-WO_Insecta	0							COInr_Med	0							COInr_Med_plus	0
MBPK_000243145	COInr	0							COInr-WO_Insecta	0							COInr_Med	0							COInr_Med_plus	0
MBPK_000243460	COInr	0							COInr-WO_Insecta	0							COInr_Med	0							COInr_Med_plus	6	Annelida_6340	Polychaeta_6341	Phyllodocida_6348	Syllidae_122238	Eusyllis_199553	Eusyllis_assimilis_-35158
MBPK_000243487	COInr	0							COInr-WO_Insecta	0							COInr_Med	0							COInr_Med_plus	0
MBPK_000243607	COInr	0							COInr-WO_Insecta	0							COInr_Med	0							COInr_Med_plus	0
MBPK_000243609	COInr	0							COInr-WO_Insecta	0							COInr_Med	0							COInr_Med_plus	0
MBPK_000243616	COInr	0							COInr-WO_Insecta	0							COInr_Med	0							COInr_Med_plus	0
MBPK_000243647	COInr	0							COInr-WO_Insecta	0							COInr_Med	0							COInr_Med_plus	0
MBPK_000243835	COInr	3	Porifera_6040	Demospongiae_6042	Poecilosclerida_27925				COInr-WO_Insecta	3	Porifera_6040	Demospongiae_6042	Poecilosclerida_27925				COInr_Med	0							COInr_Med_plus	0
MBPK_000244015	COInr	0							COInr-WO_Insecta	0							COInr_Med	0							COInr_Med_plus	0
MBPK_000244060	COInr	0							COInr-WO_Insecta	0							COInr_Med	0							COInr_Med_plus	0
MBPK_000244063	COInr	0							COInr-WO_Insecta	0							COInr_Med	0							COInr_Med_plus	0
MBPK_000244385	COInr	0							COInr-WO_Insecta	0							COInr_Med	0							COInr_Med_plus	0
MBPK_000245037	COInr	0							COInr-WO_Insecta	0							COInr_Med	0							COInr_Med_plus	0
MBPK_000245297	COInr	5	Porifera_6040	Demospongiae_6042	Chondrillida_1779149	Chondrillidae_129258	Thymosia_129259		COInr-WO_Insecta	5	Porifera_6040	Demospongiae_6042	Chondrillida_1779149	Chondrillidae_129258	Thymosia_129259		COInr_Med	5	Porifera_6040	Demospongiae_6042	Chondrillida_1779149	Chondrillidae_129258	Thymosia_129259		COInr_Med_plus	5	Porifera_6040	Demospongiae_6042	Chondrillida_1779149	Chondrillidae_129258	Thymosia_129259
MBPK_000245642	COInr	0							COInr-WO_Insecta	0							COInr_Med	0							COInr_Med_plus	0
MBPK_000246441	COInr	0							COInr-WO_Insecta	0							COInr_Med	0							COInr_Med_plus	0
MBPK_000246831	COInr	0							COInr-WO_Insecta	0							COInr_Med	0							COInr_Med_plus	0
MBPK_000246874	COInr	6	Annelida_6340	Polychaeta_6341	Phyllodocida_6348	Polynoidae_46593	Harmothoe_46594	Harmothoe_clavigera_2922069	COInr-WO_Insecta	6	Annelida_6340	Polychaeta_6341	Phyllodocida_6348	Polynoidae_46593	Harmothoe_46594	Harmothoe_clavigera_2922069	COInr_Med	6	Annelida_6340	Polychaeta_6341	Phyllodocida_6348	Polynoidae_46593	Harmothoe_46594	Harmothoe_clavigera_2922069	COInr_Med_plus	6	Annelida_6340	Polychaeta_6341	Phyllodocida_6348	Polynoidae_46593	Harmothoe_46594	Harmothoe_clavigera_2922069
MBPK_000246968	COInr	0							COInr-WO_Insecta	0							COInr_Med	0							COInr_Med_plus	0
MBPK_000247104	COInr	0							COInr-WO_Insecta	0							COInr_Med	0							COInr_Med_plus	0
MBPK_000247303	COInr	0							COInr-WO_Insecta	0							COInr_Med	0							COInr_Med_plus	0
MBPK_000247631	COInr	0							COInr-WO_Insecta	0							COInr_Med	0							COInr_Med_plus	0
MBPK_000247706	COInr	0							COInr-WO_Insecta	0							COInr_Med	0							COInr_Med_plus	0
MBPK_000247742	COInr	0							COInr-WO_Insecta	0							COInr_Med	0							COInr_Med_plus	0
MBPK_000247749	COInr	0							COInr-WO_Insecta	0							COInr_Med	0							COInr_Med_plus	0
MBPK_000248215	COInr	0							COInr-WO_Insecta	0							COInr_Med	0							COInr_Med_plus	0
MBPK_000248495	COInr	0							COInr-WO_Insecta	0							COInr_Med	0							COInr_Med_plus	0
MBPK_000248527	COInr	5	Cnidaria_6073	Anthozoa_6101	Scleractinia_6125	Flabellidae_91455	Truncatoflabellum_465043		COInr-WO_Insecta	5	Cnidaria_6073	Anthozoa_6101	Scleractinia_6125	Flabellidae_91455	Truncatoflabellum_465043		COInr_Med	5	Cnidaria_6073	Anthozoa_6101	Scleractinia_6125	Flabellidae_91455	Truncatoflabellum_465043		COInr_Med_plus	5	Cnidaria_6073	Anthozoa_6101	Scleractinia_6125	Flabellidae_91455	Truncatoflabellum_465043
MBPK_000249609	COInr	0							COInr-WO_Insecta	0							COInr_Med	0							COInr_Med_plus	0
MBPK_000249759	COInr	0							COInr-WO_Insecta	0							COInr_Med	0							COInr_Med_plus	0
MBPK_000249838	COInr	0							COInr-WO_Insecta	0							COInr_Med	0							COInr_Med_plus	0
MBPK_000250038	COInr	0							COInr-WO_Insecta	0							COInr_Med	0							COInr_Med_plus	0
MBPK_000250708	COInr	0							COInr-WO_Insecta	0							COInr_Med	0							COInr_Med_plus	0
MBPK_000251312	COInr	5	Rhodophyta_2763	Florideophyceae_2806	Hapalidiales_1705611	Hapalidiaceae_227970	Lithothamnion_48598		COInr-WO_Insecta	5	Rhodophyta_2763	Florideophyceae_2806	Hapalidiales_1705611	Hapalidiaceae_227970	Lithothamnion_48598		COInr_Med	5	Rhodophyta_2763	Florideophyceae_2806	Hapalidiales_1705611	Hapalidiaceae_227970	Lithothamnion_48598		COInr_Med_plus	5	Rhodophyta_2763	Florideophyceae_2806	Hapalidiales_1705611	Hapalidiaceae_227970	Lithothamnion_48598
MBPK_000251388	COInr	0							COInr-WO_Insecta	0							COInr_Med	0							COInr_Med_plus	0
MBPK_000251419	COInr	0							COInr-WO_Insecta	0							COInr_Med	0							COInr_Med_plus	0
MBPK_000251466	COInr	3	Cnidaria_6073	Hydrozoa_6074	Leptothecata_500008				COInr-WO_Insecta	3	Cnidaria_6073	Hydrozoa_6074	Leptothecata_500008				COInr_Med	0							COInr_Med_plus	0
MBPK_000251718	COInr	0							COInr-WO_Insecta	0							COInr_Med	0							COInr_Med_plus	0
MBPK_000252146	COInr	5	Arthropoda_6656	Malacostraca_6681	Amphipoda_6821	Corophiidae_371451	Corophium_371471		COInr-WO_Insecta	5	Arthropoda_6656	Malacostraca_6681	Amphipoda_6821	Corophiidae_371451	Corophium_371471		COInr_Med	5	Arthropoda_6656	Malacostraca_6681	Amphipoda_6821	Corophiidae_371451	Corophium_371471		COInr_Med_plus	5	Arthropoda_6656	Malacostraca_6681	Amphipoda_6821	Corophiidae_371451	Corophium_371471
MBPK_000252267	COInr	5	Cnidaria_6073	Anthozoa_6101	Alcyonacea_40677	Parasphaerascleridae_1427709	Parasphaerasclera_1427710		COInr-WO_Insecta	5	Cnidaria_6073	Anthozoa_6101	Alcyonacea_40677	Parasphaerascleridae_1427709	Parasphaerasclera_1427710		COInr_Med	3	Cnidaria_6073	Anthozoa_6101	Alcyonacea_40677				COInr_Med_plus	3	Cnidaria_6073	Anthozoa_6101	Alcyonacea_40677
MBPK_000252524	COInr	0							COInr-WO_Insecta	0							COInr_Med	0							COInr_Med_plus	0
MBPK_000253625	COInr	5	Rhodophyta_2763	Florideophyceae_2806	Hapalidiales_1705611	Mesophyllumaceae_2784734	Mesophyllum_48973		COInr-WO_Insecta	5	Rhodophyta_2763	Florideophyceae_2806	Hapalidiales_1705611	Mesophyllumaceae_2784734	Mesophyllum_48973		COInr_Med	0							COInr_Med_plus	0
MBPK_000253986	COInr	5	Cnidaria_6073	Hydrozoa_6074	Leptothecata_500008	Aglaopheniidae_308582	Aglaophenia_308583		COInr-WO_Insecta	5	Cnidaria_6073	Hydrozoa_6074	Leptothecata_500008	Aglaopheniidae_308582	Aglaophenia_308583		COInr_Med	5	Cnidaria_6073	Hydrozoa_6074	Leptothecata_500008	Aglaopheniidae_308582	Aglaophenia_308583		COInr_Med_plus	5	Cnidaria_6073	Hydrozoa_6074	Leptothecata_500008	Aglaopheniidae_308582	Aglaophenia_308583
MBPK_000254268	COInr	0							COInr-WO_Insecta	0							COInr_Med	0							COInr_Med_plus	0
MBPK_000255089	COInr	0							COInr-WO_Insecta	0							COInr_Med	0							COInr_Med_plus	0
MBPK_000255115	COInr	0							COInr-WO_Insecta	0							COInr_Med	0							COInr_Med_plus	0
MBPK_000255257	COInr	0							COInr-WO_Insecta	0							COInr_Med	0							COInr_Med_plus	0
MBPK_000255278	COInr	0							COInr-WO_Insecta	0							COInr_Med	0							COInr_Med_plus	0
MBPK_000255855	COInr	5	Cnidaria_6073	Anthozoa_6101	Alcyonacea_40677	Parasphaerascleridae_1427709	Parasphaerasclera_1427710		COInr-WO_Insecta	5	Cnidaria_6073	Anthozoa_6101	Alcyonacea_40677	Parasphaerascleridae_1427709	Parasphaerasclera_1427710		COInr_Med	3	Cnidaria_6073	Anthozoa_6101	Alcyonacea_40677				COInr_Med_plus	3	Cnidaria_6073	Anthozoa_6101	Alcyonacea_40677
MBPK_000255862	COInr	3	Rhodophyta_2763	Florideophyceae_2806	Bonnemaisoniales_31364				COInr-WO_Insecta	3	Rhodophyta_2763	Florideophyceae_2806	Bonnemaisoniales_31364				COInr_Med	6	Rhodophyta_2763	Florideophyceae_2806	Bonnemaisoniales_31364	Bonnemaisoniaceae_31365	Bonnemaisonia_31368	Bonnemaisonia_asparagoides_40386	COInr_Med_plus	6	Rhodophyta_2763	Florideophyceae_2806	Bonnemaisoniales_31364	Bonnemaisoniaceae_31365	Bonnemaisonia_31368	Bonnemaisonia_asparagoides_40386
MBPK_000256971	COInr	0							COInr-WO_Insecta	0							COInr_Med	0							COInr_Med_plus	0
MBPK_000257065	COInr	0							COInr-WO_Insecta	0							COInr_Med	0							COInr_Med_plus	0
MBPK_000257290	COInr	0							COInr-WO_Insecta	0							COInr_Med	0							COInr_Med_plus	0
MBPK_000257380	COInr	0							COInr-WO_Insecta	0							COInr_Med	0							COInr_Med_plus	0
MBPK_000258003	COInr	0							COInr-WO_Insecta	0							COInr_Med	0							COInr_Med_plus	0
MBPK_000258256	COInr	0							COInr-WO_Insecta	0							COInr_Med	0							COInr_Med_plus	0
MBPK_000258286	COInr	0							COInr-WO_Insecta	0							COInr_Med	0							COInr_Med_plus	0
MBPK_000258292	COInr	0							COInr-WO_Insecta	0							COInr_Med	0							COInr_Med_plus	0
MBPK_000258387	COInr	0							COInr-WO_Insecta	0							COInr_Med	0							COInr_Med_plus	0
MBPK_000258409	COInr	0							COInr-WO_Insecta	0							COInr_Med	0							COInr_Med_plus	0
MBPK_000258499	COInr	0							COInr-WO_Insecta	0							COInr_Med	0							COInr_Med_plus	0
MBPK_000258968	COInr	0							COInr-WO_Insecta	0							COInr_Med	0							COInr_Med_plus	0
MBPK_000258969	COInr	3	Porifera_6040	Demospongiae_6042	Poecilosclerida_27925				COInr-WO_Insecta	3	Porifera_6040	Demospongiae_6042	Poecilosclerida_27925				COInr_Med	0							COInr_Med_plus	0
MBPK_000259000	COInr	0							COInr-WO_Insecta	0							COInr_Med	0							COInr_Med_plus	0
MBPK_000259313	COInr	0							COInr-WO_Insecta	0							COInr_Med	0							COInr_Med_plus	0
MBPK_000259555	COInr	0							COInr-WO_Insecta	0							COInr_Med	0							COInr_Med_plus	0
MBPK_000259594	COInr	0							COInr-WO_Insecta	0							COInr_Med	0							COInr_Med_plus	0
MBPK_000259931	COInr	5	Rhodophyta_2763	Florideophyceae_2806	Corallinales_31395	Corallinaceae_31396	Jania_31397		COInr-WO_Insecta	5	Rhodophyta_2763	Florideophyceae_2806	Corallinales_31395	Corallinaceae_31396	Jania_31397		COInr_Med	5	Rhodophyta_2763	Florideophyceae_2806	Corallinales_31395	Corallinaceae_31396	Jania_31397		COInr_Med_plus	5	Rhodophyta_2763	Florideophyceae_2806	Corallinales_31395	Corallinaceae_31396	Jania_31397
MBPK_000260220	COInr	0							COInr-WO_Insecta	0							COInr_Med	0							COInr_Med_plus	0
MBPK_000260374	COInr	0							COInr-WO_Insecta	0							COInr_Med	0							COInr_Med_plus	0
MBPK_000260376	COInr	0							COInr-WO_Insecta	0							COInr_Med	0							COInr_Med_plus	0
MBPK_000260861	COInr	0							COInr-WO_Insecta	0							COInr_Med	0							COInr_Med_plus	0
MBPK_000261196	COInr	0							COInr-WO_Insecta	0							COInr_Med	0							COInr_Med_plus	0
MBPK_000261737	COInr	0							COInr-WO_Insecta	0							COInr_Med	0							COInr_Med_plus	0
MBPK_000262022	COInr	0							COInr-WO_Insecta	0							COInr_Med	0							COInr_Med_plus	0
MBPK_000262708	COInr	0							COInr-WO_Insecta	0							COInr_Med	0							COInr_Med_plus	0
MBPK_000262901	COInr	0							COInr-WO_Insecta	0							COInr_Med	0							COInr_Med_plus	0
MBPK_000262924	COInr	6	Cnidaria_6073	Anthozoa_6101	Alcyonacea_40677	Clavulariidae_86519	Telesto_360973	Telesto_californica_-33979	COInr-WO_Insecta	6	Cnidaria_6073	Anthozoa_6101	Alcyonacea_40677	Clavulariidae_86519	Telesto_360973	Telesto_californica_-33979	COInr_Med	6	Cnidaria_6073	Anthozoa_6101	Alcyonacea_40677	Clavulariidae_86519	Telesto_360973	Telesto_californica_-33979	COInr_Med_plus	6	Cnidaria_6073	Anthozoa_6101	Alcyonacea_40677	Clavulariidae_86519	Telesto_360973	Telesto_californica_-33979
MBPK_000263704	COInr	0							COInr-WO_Insecta	0							COInr_Med	0							COInr_Med_plus	0
MBPK_000263713	COInr	0							COInr-WO_Insecta	0							COInr_Med	0							COInr_Med_plus	0
MBPK_000264010	COInr	0							COInr-WO_Insecta	0							COInr_Med	0							COInr_Med_plus	0
MBPK_000264462	COInr	0							COInr-WO_Insecta	0							COInr_Med	0							COInr_Med_plus	0
MBPK_000264476	COInr	0							COInr-WO_Insecta	0							COInr_Med	0							COInr_Med_plus	6	Platyhelminthes_6157	Rhabditophora_147100	Polycladida_6163	Euryleptidae_107734	Prostheceraeus_107735	Prostheceraeus_roseus_1921948
MBPK_000264797	COInr	0							COInr-WO_Insecta	0							COInr_Med	0							COInr_Med_plus	0
MBPK_000265707	COInr	0							COInr-WO_Insecta	0							COInr_Med	0							COInr_Med_plus	0
MBPK_000266863	COInr	0							COInr-WO_Insecta	0							COInr_Med	0							COInr_Med_plus	0
MBPK_000266904	COInr	0							COInr-WO_Insecta	0							COInr_Med	0							COInr_Med_plus	0
MBPK_000266959	COInr	0							COInr-WO_Insecta	0							COInr_Med	0							COInr_Med_plus	0
MBPK_000266970	COInr	0							COInr-WO_Insecta	0							COInr_Med	0							COInr_Med_plus	0
MBPK_000267376	COInr	0							COInr-WO_Insecta	0							COInr_Med	0							COInr_Med_plus	0
MBPK_000267532	COInr	6	Annelida_6340	Polychaeta_6341	Phyllodocida_6348	Syllidae_122238	Eusyllis_199553	Eusyllis_lamelligera_1048815	COInr-WO_Insecta	6	Annelida_6340	Polychaeta_6341	Phyllodocida_6348	Syllidae_122238	Eusyllis_199553	Eusyllis_lamelligera_1048815	COInr_Med	6	Annelida_6340	Polychaeta_6341	Phyllodocida_6348	Syllidae_122238	Eusyllis_199553	Eusyllis_lamelligera_1048815	COInr_Med_plus	6	Annelida_6340	Polychaeta_6341	Phyllodocida_6348	Syllidae_122238	Eusyllis_199553	Eusyllis_lamelligera_1048815
MBPK_000267957	COInr	0							COInr-WO_Insecta	0							COInr_Med	0							COInr_Med_plus	0
MBPK_000268003	COInr	5	Porifera_6040	Demospongiae_6042	Tethyida_1779163	Hemiasterellidae_283520	Hemiasterella_283521		COInr-WO_Insecta	5	Porifera_6040	Demospongiae_6042	Tethyida_1779163	Hemiasterellidae_283520	Hemiasterella_283521		COInr_Med	5	Porifera_6040	Demospongiae_6042	Tethyida_1779163	Hemiasterellidae_283520	Hemiasterella_283521		COInr_Med_plus	5	Porifera_6040	Demospongiae_6042	Tethyida_1779163	Hemiasterellidae_283520	Hemiasterella_283521
MBPK_000268156	COInr	0							COInr-WO_Insecta	0							COInr_Med	0							COInr_Med_plus	0
MBPK_000268601	COInr	0							COInr-WO_Insecta	0							COInr_Med	0							COInr_Med_plus	0
MBPK_000268615	COInr	0							COInr-WO_Insecta	0							COInr_Med	0							COInr_Med_plus	0
MBPK_000268846	COInr	5	Mollusca_6447	Gastropoda_6448		Volvatellidae_158024	Ascobulla_158025		COInr-WO_Insecta	5	Mollusca_6447	Gastropoda_6448		Volvatellidae_158024	Ascobulla_158025		COInr_Med	5	Mollusca_6447	Gastropoda_6448		Volvatellidae_158024	Ascobulla_158025		COInr_Med_plus	5	Mollusca_6447	Gastropoda_6448		Volvatellidae_158024	Ascobulla_158025
MBPK_000269378	COInr	0							COInr-WO_Insecta	0							COInr_Med	0							COInr_Med_plus	0
MBPK_000270479	COInr	5	Cnidaria_6073	Anthozoa_6101	Alcyonacea_40677	Parasphaerascleridae_1427709	Parasphaerasclera_1427710		COInr-WO_Insecta	5	Cnidaria_6073	Anthozoa_6101	Alcyonacea_40677	Parasphaerascleridae_1427709	Parasphaerasclera_1427710		COInr_Med	3	Cnidaria_6073	Anthozoa_6101	Alcyonacea_40677				COInr_Med_plus	3	Cnidaria_6073	Anthozoa_6101	Alcyonacea_40677
MBPK_000270786	COInr	0							COInr-WO_Insecta	0							COInr_Med	0							COInr_Med_plus	0
MBPK_000270944	COInr	0							COInr-WO_Insecta	0							COInr_Med	0							COInr_Med_plus	0
MBPK_000271013	COInr	0							COInr-WO_Insecta	0							COInr_Med	0							COInr_Med_plus	0
MBPK_000271181	COInr	0							COInr-WO_Insecta	0							COInr_Med	0							COInr_Med_plus	0
MBPK_000271186	COInr	0							COInr-WO_Insecta	0							COInr_Med	0							COInr_Med_plus	0
MBPK_000271422	COInr	6	Rhodophyta_2763	Florideophyceae_2806	Ceramiales_2802	Rhodomelaceae_2803	Kapraunia_2813675	Kapraunia_schneideri_717899	COInr-WO_Insecta	6	Rhodophyta_2763	Florideophyceae_2806	Ceramiales_2802	Rhodomelaceae_2803	Kapraunia_2813675	Kapraunia_schneideri_717899	COInr_Med	6	Rhodophyta_2763	Florideophyceae_2806	Ceramiales_2802	Rhodomelaceae_2803	Kapraunia_2813675	Kapraunia_schneideri_717899	COInr_Med_plus	6	Rhodophyta_2763	Florideophyceae_2806	Ceramiales_2802	Rhodomelaceae_2803	Kapraunia_2813675	Kapraunia_schneideri_717899
MBPK_000271787	COInr	0							COInr-WO_Insecta	0							COInr_Med	0							COInr_Med_plus	0
MBPK_000272142	COInr	0							COInr-WO_Insecta	0							COInr_Med	0							COInr_Med_plus	0
MBPK_000272361	COInr	0							COInr-WO_Insecta	0							COInr_Med	0							COInr_Med_plus	0
MBPK_000272855	COInr	0							COInr-WO_Insecta	0							COInr_Med	0							COInr_Med_plus	0
MBPK_000272971	COInr	0							COInr-WO_Insecta	0							COInr_Med	0							COInr_Med_plus	0
MBPK_000273283	COInr	0							COInr-WO_Insecta	0							COInr_Med	0							COInr_Med_plus	0
MBPK_000273550	COInr	0							COInr-WO_Insecta	0							COInr_Med	0							COInr_Med_plus	0
MBPK_000273600	COInr	0							COInr-WO_Insecta	0							COInr_Med	0							COInr_Med_plus	0
MBPK_000273957	COInr	0							COInr-WO_Insecta	0							COInr_Med	0							COInr_Med_plus	0
MBPK_000274188	COInr	0							COInr-WO_Insecta	0							COInr_Med	0							COInr_Med_plus	0
MBPK_000275404	COInr	0							COInr-WO_Insecta	0							COInr_Med	0							COInr_Med_plus	0
MBPK_000275661	COInr	0							COInr-WO_Insecta	0							COInr_Med	0							COInr_Med_plus	0
MBPK_000275753	COInr	0							COInr-WO_Insecta	0							COInr_Med	0							COInr_Med_plus	0
MBPK_000276194	COInr	0							COInr-WO_Insecta	0							COInr_Med	0							COInr_Med_plus	0
MBPK_000276956	COInr	0							COInr-WO_Insecta	0							COInr_Med	0							COInr_Med_plus	0
MBPK_000277196	COInr	6	Annelida_6340	Polychaeta_6341	Phyllodocida_6348	Chrysopetalidae_115831	Chrysopetalum_115832	Chrysopetalum_debile_115833	COInr-WO_Insecta	6	Annelida_6340	Polychaeta_6341	Phyllodocida_6348	Chrysopetalidae_115831	Chrysopetalum_115832	Chrysopetalum_debile_115833	COInr_Med	6	Annelida_6340	Polychaeta_6341	Phyllodocida_6348	Chrysopetalidae_115831	Chrysopetalum_115832	Chrysopetalum_debile_115833	COInr_Med_plus	6	Annelida_6340	Polychaeta_6341	Phyllodocida_6348	Chrysopetalidae_115831	Chrysopetalum_115832	Chrysopetalum_debile_115833
MBPK_000277394	COInr	0							COInr-WO_Insecta	0							COInr_Med	0							COInr_Med_plus	0
MBPK_000277695	COInr	0							COInr-WO_Insecta	0							COInr_Med	0							COInr_Med_plus	0
MBPK_000278116	COInr	4	Porifera_6040	Demospongiae_6042	Dictyoceratida_119428	Thorectidae_121495			COInr-WO_Insecta	4	Porifera_6040	Demospongiae_6042	Dictyoceratida_119428	Thorectidae_121495			COInr_Med	5	Porifera_6040	Demospongiae_6042	Dictyoceratida_119428	Thorectidae_121495	Hyrtios_279627		COInr_Med_plus	5	Porifera_6040	Demospongiae_6042	Dictyoceratida_119428	Thorectidae_121495	Hyrtios_279627
MBPK_000278522	COInr	0							COInr-WO_Insecta	0							COInr_Med	0							COInr_Med_plus	0
MBPK_000279961	COInr	0							COInr-WO_Insecta	0							COInr_Med	0							COInr_Med_plus	0
MBPK_000280097	COInr	0							COInr-WO_Insecta	0							COInr_Med	0							COInr_Med_plus	0
MBPK_000280390	COInr	0							COInr-WO_Insecta	0							COInr_Med	0							COInr_Med_plus	0
MBPK_000280495	COInr	0							COInr-WO_Insecta	0							COInr_Med	0							COInr_Med_plus	0
MBPK_000280536	COInr	0							COInr-WO_Insecta	0							COInr_Med	0							COInr_Med_plus	0
MBPK_000281264	COInr	0							COInr-WO_Insecta	0							COInr_Med	0							COInr_Med_plus	0
MBPK_000281736	COInr	0							COInr-WO_Insecta	0							COInr_Med	0							COInr_Med_plus	0
MBPK_000282109	COInr	0							COInr-WO_Insecta	0							COInr_Med	0							COInr_Med_plus	0
MBPK_000282117	COInr	0							COInr-WO_Insecta	0							COInr_Med	0							COInr_Med_plus	0
MBPK_000282449	COInr	0							COInr-WO_Insecta	0							COInr_Med	0							COInr_Med_plus	0
MBPK_000282633	COInr	0							COInr-WO_Insecta	0							COInr_Med	0							COInr_Med_plus	0
MBPK_000282664	COInr	5	Rhodophyta_2763	Florideophyceae_2806	Hapalidiales_1705611	Mesophyllumaceae_2784734	Mesophyllum_48973		COInr-WO_Insecta	5	Rhodophyta_2763	Florideophyceae_2806	Hapalidiales_1705611	Mesophyllumaceae_2784734	Mesophyllum_48973		COInr_Med	0							COInr_Med_plus	0
MBPK_000283156	COInr	0							COInr-WO_Insecta	0							COInr_Med	0							COInr_Med_plus	0
MBPK_000283503	COInr	0							COInr-WO_Insecta	0							COInr_Med	0							COInr_Med_plus	0
MBPK_000283662	COInr	6	Rhodophyta_2763	Florideophyceae_2806	Halymeniales_50289	Halymeniaceae_31453	Halymenia_42020	Halymenia_floresii_118377	COInr-WO_Insecta	6	Rhodophyta_2763	Florideophyceae_2806	Halymeniales_50289	Halymeniaceae_31453	Halymenia_42020	Halymenia_floresii_118377	COInr_Med	6	Rhodophyta_2763	Florideophyceae_2806	Halymeniales_50289	Halymeniaceae_31453	Halymenia_42020	Halymenia_floresii_118377	COInr_Med_plus	6	Rhodophyta_2763	Florideophyceae_2806	Halymeniales_50289	Halymeniaceae_31453	Halymenia_42020	Halymenia_floresii_118377
MBPK_000283716	COInr	0							COInr-WO_Insecta	0							COInr_Med	0							COInr_Med_plus	0
MBPK_000283775	COInr	0							COInr-WO_Insecta	0							COInr_Med	0							COInr_Med_plus	0
MBPK_000284112	COInr	5	Annelida_6340	Polychaeta_6341	Terebellida_6373	Cirratulidae_46590	Dodecaceria_46591		COInr-WO_Insecta	5	Annelida_6340	Polychaeta_6341	Terebellida_6373	Cirratulidae_46590	Dodecaceria_46591		COInr_Med	5	Annelida_6340	Polychaeta_6341	Terebellida_6373	Cirratulidae_46590	Dodecaceria_46591		COInr_Med_plus	5	Annelida_6340	Polychaeta_6341	Terebellida_6373	Cirratulidae_46590	Dodecaceria_46591
MBPK_000285727	COInr	0							COInr-WO_Insecta	0							COInr_Med	0							COInr_Med_plus	0
MBPK_000285799	COInr	0							COInr-WO_Insecta	0							COInr_Med	0							COInr_Med_plus	0
MBPK_000285891	COInr	0							COInr-WO_Insecta	0							COInr_Med	0							COInr_Med_plus	0
MBPK_000286113	COInr	0							COInr-WO_Insecta	0							COInr_Med	0							COInr_Med_plus	0
MBPK_000286186	COInr	0							COInr-WO_Insecta	0							COInr_Med	0							COInr_Med_plus	0
MBPK_000286433	COInr	5	Porifera_6040	Demospongiae_6042	Suberitida_1779162	Suberitidae_55660	Pseudosuberites_283540		COInr-WO_Insecta	5	Porifera_6040	Demospongiae_6042	Suberitida_1779162	Suberitidae_55660	Pseudosuberites_283540		COInr_Med	5	Porifera_6040	Demospongiae_6042	Suberitida_1779162	Suberitidae_55660	Pseudosuberites_283540		COInr_Med_plus	5	Porifera_6040	Demospongiae_6042	Suberitida_1779162	Suberitidae_55660	Pseudosuberites_283540
MBPK_000286993	COInr	6	Cnidaria_6073	Hydrozoa_6074	Anthoathecata_406427	Bougainvilliidae_168713	Bougainvillia_168714	Bougainvillia_muscus_308567	COInr-WO_Insecta	6	Cnidaria_6073	Hydrozoa_6074	Anthoathecata_406427	Bougainvilliidae_168713	Bougainvillia_168714	Bougainvillia_muscus_308567	COInr_Med	6	Cnidaria_6073	Hydrozoa_6074	Anthoathecata_406427	Bougainvilliidae_168713	Bougainvillia_168714	Bougainvillia_muscus_308567	COInr_Med_plus	6	Cnidaria_6073	Hydrozoa_6074	Anthoathecata_406427	Bougainvilliidae_168713	Bougainvillia_168714	Bougainvillia_muscus_308567
MBPK_000287273	COInr	0							COInr-WO_Insecta	0							COInr_Med	0							COInr_Med_plus	0
MBPK_000287742	COInr	6	Mollusca_6447	Bivalvia_6544	Pectinida_106218	Pectinidae_6566	Talochlamys_509991	Talochlamys_multistriata_509997	COInr-WO_Insecta	6	Mollusca_6447	Bivalvia_6544	Pectinida_106218	Pectinidae_6566	Talochlamys_509991	Talochlamys_multistriata_509997	COInr_Med	6	Mollusca_6447	Bivalvia_6544	Pectinida_106218	Pectinidae_6566	Talochlamys_509991	Talochlamys_multistriata_509997	COInr_Med_plus	6	Mollusca_6447	Bivalvia_6544	Pectinida_106218	Pectinidae_6566	Talochlamys_509991	Talochlamys_multistriata_509997
MBPK_000287787	COInr	0							COInr-WO_Insecta	0							COInr_Med	0							COInr_Med_plus	0
MBPK_000288315	COInr	0							COInr-WO_Insecta	0							COInr_Med	0							COInr_Med_plus	0
MBPK_000288373	COInr	5	Rhodophyta_2763	Florideophyceae_2806	Hapalidiales_1705611	Hapalidiaceae_227970	Phymatolithon_48601		COInr-WO_Insecta	5	Rhodophyta_2763	Florideophyceae_2806	Hapalidiales_1705611	Hapalidiaceae_227970	Phymatolithon_48601		COInr_Med	5	Rhodophyta_2763	Florideophyceae_2806	Hapalidiales_1705611	Hapalidiaceae_227970	Phymatolithon_48601		COInr_Med_plus	5	Rhodophyta_2763	Florideophyceae_2806	Hapalidiales_1705611	Hapalidiaceae_227970	Phymatolithon_48601
MBPK_000288435	COInr	0							COInr-WO_Insecta	0							COInr_Med	0							COInr_Med_plus	0
MBPK_000288791	COInr	0							COInr-WO_Insecta	0							COInr_Med	0							COInr_Med_plus	0
MBPK_000289391	COInr	5	Cnidaria_6073	Hydrozoa_6074	Leptothecata_500008	Halopterididae_308575	Halopteris_308576		COInr-WO_Insecta	5	Cnidaria_6073	Hydrozoa_6074	Leptothecata_500008	Halopterididae_308575	Halopteris_308576		COInr_Med	5	Cnidaria_6073	Hydrozoa_6074	Leptothecata_500008	Halopterididae_308575	Halopteris_308576		COInr_Med_plus	5	Cnidaria_6073	Hydrozoa_6074	Leptothecata_500008	Halopterididae_308575	Halopteris_308576
MBPK_000289699	COInr	0							COInr-WO_Insecta	0							COInr_Med	0							COInr_Med_plus	0
MBPK_000289880	COInr	2	Porifera_6040	Demospongiae_6042					COInr-WO_Insecta	2	Porifera_6040	Demospongiae_6042					COInr_Med	2	Porifera_6040	Demospongiae_6042					COInr_Med_plus	2	Porifera_6040	Demospongiae_6042
MBPK_000290177	COInr	0							COInr-WO_Insecta	0							COInr_Med	0							COInr_Med_plus	0
MBPK_000290394	COInr	0							COInr-WO_Insecta	0							COInr_Med	0							COInr_Med_plus	0
MBPK_000290407	COInr	0							COInr-WO_Insecta	0							COInr_Med	0							COInr_Med_plus	0
MBPK_000290611	COInr	0							COInr-WO_Insecta	0							COInr_Med	0							COInr_Med_plus	0
MBPK_000290635	COInr	0							COInr-WO_Insecta	0							COInr_Med	0							COInr_Med_plus	0
MBPK_000290643	COInr	0							COInr-WO_Insecta	0							COInr_Med	0							COInr_Med_plus	0
MBPK_000290808	COInr	0							COInr-WO_Insecta	0							COInr_Med	0							COInr_Med_plus	0
MBPK_000291062	COInr	0							COInr-WO_Insecta	0							COInr_Med	0							COInr_Med_plus	0
MBPK_000291124	COInr	6	Cnidaria_6073	Anthozoa_6101	Alcyonacea_40677	Clavulariidae_86519	Telesto_360973	Telesto_californica_-33979	COInr-WO_Insecta	6	Cnidaria_6073	Anthozoa_6101	Alcyonacea_40677	Clavulariidae_86519	Telesto_360973	Telesto_californica_-33979	COInr_Med	6	Cnidaria_6073	Anthozoa_6101	Alcyonacea_40677	Clavulariidae_86519	Telesto_360973	Telesto_californica_-33979	COInr_Med_plus	6	Cnidaria_6073	Anthozoa_6101	Alcyonacea_40677	Clavulariidae_86519	Telesto_360973	Telesto_californica_-33979
MBPK_000291835	COInr	0							COInr-WO_Insecta	0							COInr_Med	0							COInr_Med_plus	0
MBPK_000292026	COInr	6	Rhodophyta_2763	Florideophyceae_2806	Gigartinales_28017	Kallymeniaceae_31430	Felicinia_2340785	Felicinia_spathulata_2340784	COInr-WO_Insecta	6	Rhodophyta_2763	Florideophyceae_2806	Gigartinales_28017	Kallymeniaceae_31430	Felicinia_2340785	Felicinia_spathulata_2340784	COInr_Med	6	Rhodophyta_2763	Florideophyceae_2806	Gigartinales_28017	Kallymeniaceae_31430	Felicinia_2340785	Felicinia_spathulata_2340784	COInr_Med_plus	6	Rhodophyta_2763	Florideophyceae_2806	Gigartinales_28017	Kallymeniaceae_31430	Felicinia_2340785	Felicinia_spathulata_2340784
MBPK_000292508	COInr	0							COInr-WO_Insecta	0							COInr_Med	0							COInr_Med_plus	0
MBPK_000292828	COInr	0							COInr-WO_Insecta	0							COInr_Med	0							COInr_Med_plus	0
MBPK_000292975	COInr	0							COInr-WO_Insecta	0							COInr_Med	0							COInr_Med_plus	0
MBPK_000293026	COInr	5	Cnidaria_6073	Anthozoa_6101	Alcyonacea_40677	Parasphaerascleridae_1427709	Parasphaerasclera_1427710		COInr-WO_Insecta	5	Cnidaria_6073	Anthozoa_6101	Alcyonacea_40677	Parasphaerascleridae_1427709	Parasphaerasclera_1427710		COInr_Med	3	Cnidaria_6073	Anthozoa_6101	Alcyonacea_40677				COInr_Med_plus	3	Cnidaria_6073	Anthozoa_6101	Alcyonacea_40677
MBPK_000293113	COInr	0							COInr-WO_Insecta	0							COInr_Med	0							COInr_Med_plus	0
MBPK_000293312	COInr	0							COInr-WO_Insecta	0							COInr_Med	0							COInr_Med_plus	0
MBPK_000294076	COInr	0							COInr-WO_Insecta	0							COInr_Med	0							COInr_Med_plus	0
MBPK_000294094	COInr	0							COInr-WO_Insecta	0							COInr_Med	0							COInr_Med_plus	0
MBPK_000294159	COInr	0							COInr-WO_Insecta	0							COInr_Med	0							COInr_Med_plus	0
MBPK_000295043	COInr	0							COInr-WO_Insecta	0							COInr_Med	0							COInr_Med_plus	0
MBPK_000295340	COInr	0							COInr-WO_Insecta	0							COInr_Med	0							COInr_Med_plus	0
MBPK_000296190	COInr	0							COInr-WO_Insecta	0							COInr_Med	0							COInr_Med_plus	0
MBPK_000296840	COInr	0							COInr-WO_Insecta	0							COInr_Med	0							COInr_Med_plus	0
MBPK_000296927	COInr	0							COInr-WO_Insecta	0							COInr_Med	0							COInr_Med_plus	0
MBPK_000297040	COInr	0							COInr-WO_Insecta	0							COInr_Med	0							COInr_Med_plus	0
MBPK_000297373	COInr	0							COInr-WO_Insecta	0							COInr_Med	0							COInr_Med_plus	0
MBPK_000297376	COInr	0							COInr-WO_Insecta	0							COInr_Med	0							COInr_Med_plus	0
MBPK_000297477	COInr	0							COInr-WO_Insecta	0							COInr_Med	0							COInr_Med_plus	0
MBPK_000297955	COInr	0							COInr-WO_Insecta	0							COInr_Med	0							COInr_Med_plus	0
MBPK_000298299	COInr	0							COInr-WO_Insecta	0							COInr_Med	0							COInr_Med_plus	0
MBPK_000298385	COInr	0							COInr-WO_Insecta	0							COInr_Med	0							COInr_Med_plus	0
MBPK_000298637	COInr	0							COInr-WO_Insecta	0							COInr_Med	0							COInr_Med_plus	0
MBPK_000299162	COInr	0							COInr-WO_Insecta	0							COInr_Med	0							COInr_Med_plus	0
MBPK_000299174	COInr	0							COInr-WO_Insecta	0							COInr_Med	0							COInr_Med_plus	0
MBPK_000299554	COInr	0							COInr-WO_Insecta	0							COInr_Med	0							COInr_Med_plus	0
MBPK_000299711	COInr	0							COInr-WO_Insecta	0							COInr_Med	0							COInr_Med_plus	0
MBPK_000300088	COInr	0							COInr-WO_Insecta	0							COInr_Med	0							COInr_Med_plus	0
MBPK_000300139	COInr	0							COInr-WO_Insecta	0							COInr_Med	0							COInr_Med_plus	0
MBPK_000300924	COInr	0							COInr-WO_Insecta	0							COInr_Med	0							COInr_Med_plus	0
MBPK_000300958	COInr	0							COInr-WO_Insecta	0							COInr_Med	0							COInr_Med_plus	0
MBPK_000301015	COInr	0							COInr-WO_Insecta	0							COInr_Med	0							COInr_Med_plus	0
MBPK_000301753	COInr	0							COInr-WO_Insecta	0							COInr_Med	0							COInr_Med_plus	0
MBPK_000302779	COInr	0							COInr-WO_Insecta	0							COInr_Med	0							COInr_Med_plus	0
MBPK_000302878	COInr	0							COInr-WO_Insecta	0							COInr_Med	0							COInr_Med_plus	0
MBPK_000303091	COInr	5	Cnidaria_6073	Hydrozoa_6074	Leptothecata_500008	Aglaopheniidae_308582	Aglaophenia_308583		COInr-WO_Insecta	5	Cnidaria_6073	Hydrozoa_6074	Leptothecata_500008	Aglaopheniidae_308582	Aglaophenia_308583		COInr_Med	5	Cnidaria_6073	Hydrozoa_6074	Leptothecata_500008	Aglaopheniidae_308582	Aglaophenia_308583		COInr_Med_plus	5	Cnidaria_6073	Hydrozoa_6074	Leptothecata_500008	Aglaopheniidae_308582	Aglaophenia_308583
MBPK_000303434	COInr	0							COInr-WO_Insecta	0							COInr_Med	0							COInr_Med_plus	0
MBPK_000303501	COInr	0							COInr-WO_Insecta	0							COInr_Med	0							COInr_Med_plus	0
MBPK_000303929	COInr	0							COInr-WO_Insecta	0							COInr_Med	0							COInr_Med_plus	0
MBPK_000304899	COInr	0							COInr-WO_Insecta	0							COInr_Med	0							COInr_Med_plus	0
MBPK_000305819	COInr	6	Rhodophyta_2763	Florideophyceae_2806	Ceramiales_2802	Dasyaceae_35164	Heterosiphonia_94296	Heterosiphonia_crispella_997926	COInr-WO_Insecta	6	Rhodophyta_2763	Florideophyceae_2806	Ceramiales_2802	Dasyaceae_35164	Heterosiphonia_94296	Heterosiphonia_crispella_997926	COInr_Med	6	Rhodophyta_2763	Florideophyceae_2806	Ceramiales_2802	Dasyaceae_35164	Heterosiphonia_94296	Heterosiphonia_crispella_997926	COInr_Med_plus	6	Rhodophyta_2763	Florideophyceae_2806	Ceramiales_2802	Dasyaceae_35164	Heterosiphonia_94296	Heterosiphonia_crispella_997926
MBPK_000305886	COInr	0							COInr-WO_Insecta	0							COInr_Med	0							COInr_Med_plus	0
MBPK_000306165	COInr	0							COInr-WO_Insecta	0							COInr_Med	0							COInr_Med_plus	0
MBPK_000306476	COInr	0							COInr-WO_Insecta	0							COInr_Med	0							COInr_Med_plus	0
MBPK_000306486	COInr	0							COInr-WO_Insecta	0							COInr_Med	0							COInr_Med_plus	0
MBPK_000307044	COInr	0							COInr-WO_Insecta	0							COInr_Med	0							COInr_Med_plus	0
MBPK_000307604	COInr	0							COInr-WO_Insecta	0							COInr_Med	0							COInr_Med_plus	0
MBPK_000308487	COInr	0							COInr-WO_Insecta	0							COInr_Med	0							COInr_Med_plus	0
MBPK_000309063	COInr	0							COInr-WO_Insecta	0							COInr_Med	0							COInr_Med_plus	0
MBPK_000309369	COInr	0							COInr-WO_Insecta	0							COInr_Med	5	Mollusca_6447	Bivalvia_6544	Mytilida_6546	Mytilidae_6547	Musculus_112137		COInr_Med_plus	5	Mollusca_6447	Bivalvia_6544	Mytilida_6546	Mytilidae_6547	Musculus_112137
MBPK_000309498	COInr	0							COInr-WO_Insecta	0							COInr_Med	0							COInr_Med_plus	0
MBPK_000309964	COInr	0							COInr-WO_Insecta	0							COInr_Med	0							COInr_Med_plus	0
MBPK_000311410	COInr	0							COInr-WO_Insecta	0							COInr_Med	0							COInr_Med_plus	0
MBPK_000311494	COInr	0							COInr-WO_Insecta	0							COInr_Med	0							COInr_Med_plus	0
MBPK_000311660	COInr	0							COInr-WO_Insecta	0							COInr_Med	0							COInr_Med_plus	0
MBPK_000312245	COInr	0							COInr-WO_Insecta	0							COInr_Med	0							COInr_Med_plus	0
MBPK_000312339	COInr	0							COInr-WO_Insecta	0							COInr_Med	0							COInr_Med_plus	0
MBPK_000312341	COInr	0							COInr-WO_Insecta	0							COInr_Med	0							COInr_Med_plus	0
MBPK_000312537	COInr	0							COInr-WO_Insecta	0							COInr_Med	0							COInr_Med_plus	0
MBPK_000312584	COInr	0							COInr-WO_Insecta	0							COInr_Med	0							COInr_Med_plus	0
MBPK_000312709	COInr	0							COInr-WO_Insecta	0							COInr_Med	0							COInr_Med_plus	0
MBPK_000312933	COInr	0							COInr-WO_Insecta	0							COInr_Med	0							COInr_Med_plus	0
MBPK_000313242	COInr	0							COInr-WO_Insecta	0							COInr_Med	0							COInr_Med_plus	0
MBPK_000313445	COInr	0							COInr-WO_Insecta	0							COInr_Med	0							COInr_Med_plus	3	Annelida_6340	Polychaeta_6341	Phyllodocida_6348
MBPK_000313465	COInr	0							COInr-WO_Insecta	0							COInr_Med	0							COInr_Med_plus	0
MBPK_000313512	COInr	0							COInr-WO_Insecta	0							COInr_Med	0							COInr_Med_plus	0
MBPK_000313764	COInr	0							COInr-WO_Insecta	0							COInr_Med	0							COInr_Med_plus	0
MBPK_000314074	COInr	0							COInr-WO_Insecta	0							COInr_Med	0							COInr_Med_plus	0
MBPK_000314596	COInr	0							COInr-WO_Insecta	0							COInr_Med	0							COInr_Med_plus	0
MBPK_000316231	COInr	6	Annelida_6340	Polychaeta_6341	Phyllodocida_6348	Chrysopetalidae_115831	Chrysopetalum_115832	Chrysopetalum_debile_115833	COInr-WO_Insecta	6	Annelida_6340	Polychaeta_6341	Phyllodocida_6348	Chrysopetalidae_115831	Chrysopetalum_115832	Chrysopetalum_debile_115833	COInr_Med	6	Annelida_6340	Polychaeta_6341	Phyllodocida_6348	Chrysopetalidae_115831	Chrysopetalum_115832	Chrysopetalum_debile_115833	COInr_Med_plus	6	Annelida_6340	Polychaeta_6341	Phyllodocida_6348	Chrysopetalidae_115831	Chrysopetalum_115832	Chrysopetalum_debile_115833
MBPK_000316490	COInr	0							COInr-WO_Insecta	0							COInr_Med	0							COInr_Med_plus	0
MBPK_000317524	COInr	3	Rhodophyta_2763	Florideophyceae_2806	Rhodymeniales_29247				COInr-WO_Insecta	3	Rhodophyta_2763	Florideophyceae_2806	Rhodymeniales_29247				COInr_Med	5	Rhodophyta_2763	Florideophyceae_2806	Rhodymeniales_29247	Rhodymeniaceae_31501	Rhodymenia_2794		COInr_Med_plus	5	Rhodophyta_2763	Florideophyceae_2806	Rhodymeniales_29247	Rhodymeniaceae_31501	Rhodymenia_2794
MBPK_000317795	COInr	0							COInr-WO_Insecta	0							COInr_Med	0							COInr_Med_plus	0
MBPK_000317884	COInr	0							COInr-WO_Insecta	0							COInr_Med	0							COInr_Med_plus	0
MBPK_000318548	COInr	0							COInr-WO_Insecta	0							COInr_Med	0							COInr_Med_plus	0
MBPK_000318567	COInr	0							COInr-WO_Insecta	0							COInr_Med	0							COInr_Med_plus	0
MBPK_000318798	COInr	0							COInr-WO_Insecta	0							COInr_Med	0							COInr_Med_plus	0
MBPK_000319016	COInr	0							COInr-WO_Insecta	0							COInr_Med	0							COInr_Med_plus	0
MBPK_000319041	COInr	0							COInr-WO_Insecta	0							COInr_Med	0							COInr_Med_plus	0
MBPK_000319848	COInr	3	Arthropoda_6656	Malacostraca_6681	Amphipoda_6821				COInr-WO_Insecta	3	Arthropoda_6656	Malacostraca_6681	Amphipoda_6821				COInr_Med	0							COInr_Med_plus	0
MBPK_000320671	COInr	0							COInr-WO_Insecta	0							COInr_Med	0							COInr_Med_plus	0
MBPK_000320834	COInr	0							COInr-WO_Insecta	0							COInr_Med	0							COInr_Med_plus	0
MBPK_000320910	COInr	0							COInr-WO_Insecta	0							COInr_Med	0							COInr_Med_plus	0
MBPK_000322417	COInr	0							COInr-WO_Insecta	0							COInr_Med	5	Mollusca_6447	Bivalvia_6544	Mytilida_6546	Mytilidae_6547	Musculus_112137		COInr_Med_plus	5	Mollusca_6447	Bivalvia_6544	Mytilida_6546	Mytilidae_6547	Musculus_112137
MBPK_000322619	COInr	6	Cnidaria_6073	Anthozoa_6101	Alcyonacea_40677	Clavulariidae_86519	Telesto_360973	Telesto_californica_-33979	COInr-WO_Insecta	6	Cnidaria_6073	Anthozoa_6101	Alcyonacea_40677	Clavulariidae_86519	Telesto_360973	Telesto_californica_-33979	COInr_Med	6	Cnidaria_6073	Anthozoa_6101	Alcyonacea_40677	Clavulariidae_86519	Telesto_360973	Telesto_californica_-33979	COInr_Med_plus	6	Cnidaria_6073	Anthozoa_6101	Alcyonacea_40677	Clavulariidae_86519	Telesto_360973	Telesto_californica_-33979
MBPK_000322993	COInr	0							COInr-WO_Insecta	0							COInr_Med	0							COInr_Med_plus	0
MBPK_000323385	COInr	5	Cnidaria_6073	Hydrozoa_6074	Leptothecata_500008	Aglaopheniidae_308582	Aglaophenia_308583		COInr-WO_Insecta	5	Cnidaria_6073	Hydrozoa_6074	Leptothecata_500008	Aglaopheniidae_308582	Aglaophenia_308583		COInr_Med	5	Cnidaria_6073	Hydrozoa_6074	Leptothecata_500008	Aglaopheniidae_308582	Aglaophenia_308583		COInr_Med_plus	5	Cnidaria_6073	Hydrozoa_6074	Leptothecata_500008	Aglaopheniidae_308582	Aglaophenia_308583
MBPK_000323515	COInr	0							COInr-WO_Insecta	0							COInr_Med	0							COInr_Med_plus	0
MBPK_000323561	COInr	0							COInr-WO_Insecta	0							COInr_Med	0							COInr_Med_plus	0
MBPK_000323619	COInr	0							COInr-WO_Insecta	0							COInr_Med	0							COInr_Med_plus	0
MBPK_000323701	COInr	0							COInr-WO_Insecta	0							COInr_Med	0							COInr_Med_plus	0
MBPK_000323776	COInr	0							COInr-WO_Insecta	0							COInr_Med	0							COInr_Med_plus	0
MBPK_000324046	COInr	0							COInr-WO_Insecta	0							COInr_Med	0							COInr_Med_plus	0
MBPK_000324352	COInr	0							COInr-WO_Insecta	0							COInr_Med	0							COInr_Med_plus	0
MBPK_000324864	COInr	6	Cnidaria_6073	Hydrozoa_6074	Siphonophorae_42759	Diphyidae_168754	Muggiaea_168755	Muggiaea_atlantica_316203	COInr-WO_Insecta	6	Cnidaria_6073	Hydrozoa_6074	Siphonophorae_42759	Diphyidae_168754	Muggiaea_168755	Muggiaea_atlantica_316203	COInr_Med	6	Cnidaria_6073	Hydrozoa_6074	Siphonophorae_42759	Diphyidae_168754	Muggiaea_168755	Muggiaea_atlantica_316203	COInr_Med_plus	6	Cnidaria_6073	Hydrozoa_6074	Siphonophorae_42759	Diphyidae_168754	Muggiaea_168755	Muggiaea_atlantica_316203
MBPK_000325141	COInr	0							COInr-WO_Insecta	0							COInr_Med	0							COInr_Med_plus	0
MBPK_000325309	COInr	0							COInr-WO_Insecta	0							COInr_Med	0							COInr_Med_plus	0
MBPK_000325397	COInr	0							COInr-WO_Insecta	0							COInr_Med	0							COInr_Med_plus	0
MBPK_000325748	COInr	0							COInr-WO_Insecta	0							COInr_Med	0							COInr_Med_plus	0
MBPK_000325786	COInr	0							COInr-WO_Insecta	0							COInr_Med	0							COInr_Med_plus	0
MBPK_000325851	COInr	0							COInr-WO_Insecta	0							COInr_Med	0							COInr_Med_plus	0
MBPK_000326317	COInr	0							COInr-WO_Insecta	0							COInr_Med	0							COInr_Med_plus	0
MBPK_000326565	COInr	0							COInr-WO_Insecta	0							COInr_Med	0							COInr_Med_plus	0
MBPK_000326795	COInr	0							COInr-WO_Insecta	0							COInr_Med	0							COInr_Med_plus	0
MBPK_000326805	COInr	0							COInr-WO_Insecta	0							COInr_Med	0							COInr_Med_plus	0
MBPK_000326982	COInr	6	Cnidaria_6073	Hydrozoa_6074	Leptothecata_500008	Campanulariidae_27800	Campanularia_314506	Campanularia_hincksii_314507	COInr-WO_Insecta	6	Cnidaria_6073	Hydrozoa_6074	Leptothecata_500008	Campanulariidae_27800	Campanularia_314506	Campanularia_hincksii_314507	COInr_Med	6	Cnidaria_6073	Hydrozoa_6074	Leptothecata_500008	Campanulariidae_27800	Campanularia_314506	Campanularia_hincksii_314507	COInr_Med_plus	6	Cnidaria_6073	Hydrozoa_6074	Leptothecata_500008	Campanulariidae_27800	Campanularia_314506	Campanularia_hincksii_314507
MBPK_000327162	COInr	0							COInr-WO_Insecta	0							COInr_Med	0							COInr_Med_plus	0
MBPK_000327268	COInr	0							COInr-WO_Insecta	0							COInr_Med	0							COInr_Med_plus	0
MBPK_000328120	COInr	0							COInr-WO_Insecta	0							COInr_Med	0							COInr_Med_plus	0
MBPK_000328735	COInr	0							COInr-WO_Insecta	0							COInr_Med	0							COInr_Med_plus	0
MBPK_000329080	COInr	0							COInr-WO_Insecta	0							COInr_Med	0							COInr_Med_plus	0
MBPK_000329280	COInr	0							COInr-WO_Insecta	0							COInr_Med	0							COInr_Med_plus	0
MBPK_000329983	COInr	0							COInr-WO_Insecta	0							COInr_Med	0							COInr_Med_plus	0
MBPK_000330312	COInr	0							COInr-WO_Insecta	0							COInr_Med	0							COInr_Med_plus	0
MBPK_000330641	COInr	0							COInr-WO_Insecta	0							COInr_Med	0							COInr_Med_plus	0
MBPK_000330902	COInr	0							COInr-WO_Insecta	0							COInr_Med	0							COInr_Med_plus	0
MBPK_000330977	COInr	0							COInr-WO_Insecta	0							COInr_Med	0							COInr_Med_plus	0
MBPK_000331509	COInr	0							COInr-WO_Insecta	0							COInr_Med	0							COInr_Med_plus	0
MBPK_000331513	COInr	0							COInr-WO_Insecta	0							COInr_Med	0							COInr_Med_plus	0
MBPK_000331557	COInr	0							COInr-WO_Insecta	0							COInr_Med	0							COInr_Med_plus	0
MBPK_000331780	COInr	0							COInr-WO_Insecta	0							COInr_Med	0							COInr_Med_plus	0
MBPK_000332551	COInr	0							COInr-WO_Insecta	0							COInr_Med	0							COInr_Med_plus	0
MBPK_000332607	COInr	0							COInr-WO_Insecta	0							COInr_Med	5	Mollusca_6447	Bivalvia_6544	Mytilida_6546	Mytilidae_6547	Musculus_112137		COInr_Med_plus	5	Mollusca_6447	Bivalvia_6544	Mytilida_6546	Mytilidae_6547	Musculus_112137
MBPK_000332812	COInr	0							COInr-WO_Insecta	0							COInr_Med	0							COInr_Med_plus	0
MBPK_000333262	COInr	0							COInr-WO_Insecta	0							COInr_Med	0							COInr_Med_plus	0
MBPK_000333573	COInr	0							COInr-WO_Insecta	0							COInr_Med	0							COInr_Med_plus	0
MBPK_000333721	COInr	0							COInr-WO_Insecta	0							COInr_Med	0							COInr_Med_plus	0
MBPK_000333902	COInr	0							COInr-WO_Insecta	0							COInr_Med	0							COInr_Med_plus	0
MBPK_000334385	COInr	0							COInr-WO_Insecta	0							COInr_Med	0							COInr_Med_plus	0
MBPK_000334733	COInr	0							COInr-WO_Insecta	0							COInr_Med	0							COInr_Med_plus	0
MBPK_000334986	COInr	0							COInr-WO_Insecta	0							COInr_Med	0							COInr_Med_plus	0
MBPK_000335287	COInr	0							COInr-WO_Insecta	0							COInr_Med	0							COInr_Med_plus	0
MBPK_000335690	COInr	0							COInr-WO_Insecta	0							COInr_Med	0							COInr_Med_plus	0
MBPK_000335750	COInr	3	Porifera_6040	Demospongiae_6042	Poecilosclerida_27925				COInr-WO_Insecta	3	Porifera_6040	Demospongiae_6042	Poecilosclerida_27925				COInr_Med	0							COInr_Med_plus	0
MBPK_000336564	COInr	0							COInr-WO_Insecta	0							COInr_Med	0							COInr_Med_plus	0
MBPK_000336952	COInr	0							COInr-WO_Insecta	0							COInr_Med	0							COInr_Med_plus	0
MBPK_000337328	COInr	0							COInr-WO_Insecta	0							COInr_Med	0							COInr_Med_plus	0
MBPK_000338004	COInr	0							COInr-WO_Insecta	0							COInr_Med	0							COInr_Med_plus	0
MBPK_000338453	COInr	0							COInr-WO_Insecta	0							COInr_Med	0							COInr_Med_plus	0
MBPK_000338808	COInr	0							COInr-WO_Insecta	0							COInr_Med	0							COInr_Med_plus	0
MBPK_000339295	COInr	0							COInr-WO_Insecta	0							COInr_Med	0							COInr_Med_plus	0
MBPK_000339565	COInr	0							COInr-WO_Insecta	0							COInr_Med	0							COInr_Med_plus	0
MBPK_000340223	COInr	0							COInr-WO_Insecta	0							COInr_Med	0							COInr_Med_plus	0
MBPK_000340586	COInr	0							COInr-WO_Insecta	0							COInr_Med	0							COInr_Med_plus	6	Annelida_6340	Polychaeta_6341	Phyllodocida_6348	Syllidae_122238	Eusyllis_199553	Eusyllis_assimilis_-35158
MBPK_000340648	COInr	0							COInr-WO_Insecta	0							COInr_Med	0							COInr_Med_plus	0
MBPK_000340729	COInr	0							COInr-WO_Insecta	0							COInr_Med	0							COInr_Med_plus	0
MBPK_000340853	COInr	4	Porifera_6040	Demospongiae_6042	Tethyida_1779163	Hemiasterellidae_283520			COInr-WO_Insecta	4	Porifera_6040	Demospongiae_6042	Tethyida_1779163	Hemiasterellidae_283520			COInr_Med	4	Porifera_6040	Demospongiae_6042	Tethyida_1779163	Hemiasterellidae_283520			COInr_Med_plus	4	Porifera_6040	Demospongiae_6042	Tethyida_1779163	Hemiasterellidae_283520
MBPK_000341800	COInr	5	Porifera_6040	Homoscleromorpha_80999	Homosclerophorida_81000	Plakinidae_81001	Plakortis_86044		COInr-WO_Insecta	5	Porifera_6040	Homoscleromorpha_80999	Homosclerophorida_81000	Plakinidae_81001	Plakortis_86044		COInr_Med	5	Porifera_6040	Homoscleromorpha_80999	Homosclerophorida_81000	Plakinidae_81001	Plakortis_86044		COInr_Med_plus	5	Porifera_6040	Homoscleromorpha_80999	Homosclerophorida_81000	Plakinidae_81001	Plakortis_86044
MBPK_000342694	COInr	0							COInr-WO_Insecta	0							COInr_Med	0							COInr_Med_plus	0
MBPK_000342717	COInr	0							COInr-WO_Insecta	0							COInr_Med	0							COInr_Med_plus	0
MBPK_000342809	COInr	0							COInr-WO_Insecta	0							COInr_Med	0							COInr_Med_plus	0
MBPK_000342894	COInr	6	Bryozoa_10205	Gymnolaemata_10206	Cheilostomatida_10207	Candidae_97286	Scrupocellaria_97287	Scrupocellaria_scruposa_626263	COInr-WO_Insecta	6	Bryozoa_10205	Gymnolaemata_10206	Cheilostomatida_10207	Candidae_97286	Scrupocellaria_97287	Scrupocellaria_scruposa_626263	COInr_Med	6	Bryozoa_10205	Gymnolaemata_10206	Cheilostomatida_10207	Candidae_97286	Scrupocellaria_97287	Scrupocellaria_scruposa_626263	COInr_Med_plus	6	Bryozoa_10205	Gymnolaemata_10206	Cheilostomatida_10207	Candidae_97286	Scrupocellaria_97287	Scrupocellaria_scruposa_626263
MBPK_000342933	COInr	0							COInr-WO_Insecta	0							COInr_Med	0							COInr_Med_plus	0
MBPK_000343174	COInr	0							COInr-WO_Insecta	0							COInr_Med	0							COInr_Med_plus	0
MBPK_000343258	COInr	0							COInr-WO_Insecta	0							COInr_Med	0							COInr_Med_plus	0
MBPK_000343450	COInr	0							COInr-WO_Insecta	0							COInr_Med	0							COInr_Med_plus	0
MBPK_000344089	COInr	0							COInr-WO_Insecta	0							COInr_Med	0							COInr_Med_plus	0
MBPK_000344353	COInr	0							COInr-WO_Insecta	0							COInr_Med	0							COInr_Med_plus	0
MBPK_000344501	COInr	0							COInr-WO_Insecta	0							COInr_Med	0							COInr_Med_plus	0
MBPK_000345974	COInr	0							COInr-WO_Insecta	0							COInr_Med	0							COInr_Med_plus	0
MBPK_000346284	COInr	0							COInr-WO_Insecta	0							COInr_Med	0							COInr_Med_plus	0
MBPK_000346622	COInr	5	Cnidaria_6073	Hydrozoa_6074	Leptothecata_500008	Aglaopheniidae_308582	Aglaophenia_308583		COInr-WO_Insecta	5	Cnidaria_6073	Hydrozoa_6074	Leptothecata_500008	Aglaopheniidae_308582	Aglaophenia_308583		COInr_Med	5	Cnidaria_6073	Hydrozoa_6074	Leptothecata_500008	Aglaopheniidae_308582	Aglaophenia_308583		COInr_Med_plus	5	Cnidaria_6073	Hydrozoa_6074	Leptothecata_500008	Aglaopheniidae_308582	Aglaophenia_308583
MBPK_000346985	COInr	0							COInr-WO_Insecta	0							COInr_Med	0							COInr_Med_plus	0
MBPK_000347021	COInr	0							COInr-WO_Insecta	0							COInr_Med	0							COInr_Med_plus	0
MBPK_000347067	COInr	0							COInr-WO_Insecta	0							COInr_Med	0							COInr_Med_plus	0
MBPK_000347494	COInr	0							COInr-WO_Insecta	0							COInr_Med	0							COInr_Med_plus	0
MBPK_000347739	COInr	0							COInr-WO_Insecta	0							COInr_Med	0							COInr_Med_plus	0
MBPK_000347932	COInr	5	Porifera_6040	Demospongiae_6042	Chondrillida_1779149	Chondrillidae_129258	Thymosia_129259		COInr-WO_Insecta	5	Porifera_6040	Demospongiae_6042	Chondrillida_1779149	Chondrillidae_129258	Thymosia_129259		COInr_Med	5	Porifera_6040	Demospongiae_6042	Chondrillida_1779149	Chondrillidae_129258	Thymosia_129259		COInr_Med_plus	5	Porifera_6040	Demospongiae_6042	Chondrillida_1779149	Chondrillidae_129258	Thymosia_129259
MBPK_000348123	COInr	0							COInr-WO_Insecta	0							COInr_Med	0							COInr_Med_plus	0
MBPK_000348139	COInr	0							COInr-WO_Insecta	0							COInr_Med	0							COInr_Med_plus	0
MBPK_000348776	COInr	0							COInr-WO_Insecta	0							COInr_Med	0							COInr_Med_plus	0
MBPK_000348796	COInr	0							COInr-WO_Insecta	0							COInr_Med	0							COInr_Med_plus	0
MBPK_000348983	COInr	0							COInr-WO_Insecta	0							COInr_Med	0							COInr_Med_plus	0
MBPK_000349120	COInr	0							COInr-WO_Insecta	0							COInr_Med	0							COInr_Med_plus	0
MBPK_000349218	COInr	0							COInr-WO_Insecta	0							COInr_Med	0							COInr_Med_plus	0
MBPK_000349354	COInr	0							COInr-WO_Insecta	0							COInr_Med	0							COInr_Med_plus	0
MBPK_000350119	COInr	0							COInr-WO_Insecta	0							COInr_Med	0							COInr_Med_plus	0
MBPK_000350160	COInr	0							COInr-WO_Insecta	0							COInr_Med	0							COInr_Med_plus	0
MBPK_000350165	COInr	0							COInr-WO_Insecta	0							COInr_Med	0							COInr_Med_plus	0
MBPK_000350619	COInr	0							COInr-WO_Insecta	0							COInr_Med	0							COInr_Med_plus	0
MBPK_000351458	COInr	5	Porifera_6040	Demospongiae_6042	Dictyoceratida_119428	Dysideidae_190525	Dysidea_190526		COInr-WO_Insecta	5	Porifera_6040	Demospongiae_6042	Dictyoceratida_119428	Dysideidae_190525	Dysidea_190526		COInr_Med	5	Porifera_6040	Demospongiae_6042	Dictyoceratida_119428	Dysideidae_190525	Dysidea_190526		COInr_Med_plus	5	Porifera_6040	Demospongiae_6042	Dictyoceratida_119428	Dysideidae_190525	Dysidea_190526
MBPK_000351778	COInr	0							COInr-WO_Insecta	0							COInr_Med	0							COInr_Med_plus	0
MBPK_000352209	COInr	0							COInr-WO_Insecta	0							COInr_Med	0							COInr_Med_plus	0
MBPK_000352252	COInr	0							COInr-WO_Insecta	0							COInr_Med	0							COInr_Med_plus	0
MBPK_000352655	COInr	0							COInr-WO_Insecta	0							COInr_Med	0							COInr_Med_plus	0
MBPK_000353438	COInr	0							COInr-WO_Insecta	0							COInr_Med	0							COInr_Med_plus	0
MBPK_000353612	COInr	0							COInr-WO_Insecta	0							COInr_Med	0							COInr_Med_plus	0
MBPK_000353636	COInr	2	Annelida_6340	Polychaeta_6341					COInr-WO_Insecta	2	Annelida_6340	Polychaeta_6341					COInr_Med	5	Annelida_6340	Polychaeta_6341		Chaetopteridae_6378	Chaetopterus_6379		COInr_Med_plus	5	Annelida_6340	Polychaeta_6341		Chaetopteridae_6378	Chaetopterus_6379
MBPK_000353803	COInr	0							COInr-WO_Insecta	0							COInr_Med	0							COInr_Med_plus	0
MBPK_000353823	COInr	0							COInr-WO_Insecta	0							COInr_Med	0							COInr_Med_plus	0
MBPK_000353878	COInr	3	Porifera_6040	Demospongiae_6042	Poecilosclerida_27925				COInr-WO_Insecta	3	Porifera_6040	Demospongiae_6042	Poecilosclerida_27925				COInr_Med	0							COInr_Med_plus	0
MBPK_000354082	COInr	5	Cnidaria_6073	Hydrozoa_6074	Leptothecata_500008	Aglaopheniidae_308582	Aglaophenia_308583		COInr-WO_Insecta	5	Cnidaria_6073	Hydrozoa_6074	Leptothecata_500008	Aglaopheniidae_308582	Aglaophenia_308583		COInr_Med	5	Cnidaria_6073	Hydrozoa_6074	Leptothecata_500008	Aglaopheniidae_308582	Aglaophenia_308583		COInr_Med_plus	5	Cnidaria_6073	Hydrozoa_6074	Leptothecata_500008	Aglaopheniidae_308582	Aglaophenia_308583
MBPK_000354101	COInr	5	Cnidaria_6073	Hydrozoa_6074	Leptothecata_500008	Aglaopheniidae_308582	Aglaophenia_308583		COInr-WO_Insecta	5	Cnidaria_6073	Hydrozoa_6074	Leptothecata_500008	Aglaopheniidae_308582	Aglaophenia_308583		COInr_Med	5	Cnidaria_6073	Hydrozoa_6074	Leptothecata_500008	Aglaopheniidae_308582	Aglaophenia_308583		COInr_Med_plus	5	Cnidaria_6073	Hydrozoa_6074	Leptothecata_500008	Aglaopheniidae_308582	Aglaophenia_308583
MBPK_000354167	COInr	0							COInr-WO_Insecta	0							COInr_Med	0							COInr_Med_plus	0
MBPK_000354180	COInr	0							COInr-WO_Insecta	0							COInr_Med	0							COInr_Med_plus	0
MBPK_000354269	COInr	0							COInr-WO_Insecta	0							COInr_Med	0							COInr_Med_plus	0
MBPK_000354553	COInr	5	Annelida_6340	Polychaeta_6341	Eunicida_65495	Eunicidae_104737	Lysidice_188454		COInr-WO_Insecta	5	Annelida_6340	Polychaeta_6341	Eunicida_65495	Eunicidae_104737	Lysidice_188454		COInr_Med	5	Annelida_6340	Polychaeta_6341	Eunicida_65495	Eunicidae_104737	Lysidice_188454		COInr_Med_plus	5	Annelida_6340	Polychaeta_6341	Eunicida_65495	Eunicidae_104737	Lysidice_188454
MBPK_000354603	COInr	0							COInr-WO_Insecta	0							COInr_Med	0							COInr_Med_plus	0
MBPK_000354764	COInr	0							COInr-WO_Insecta	0							COInr_Med	0							COInr_Med_plus	0
MBPK_000354909	COInr	0							COInr-WO_Insecta	0							COInr_Med	0							COInr_Med_plus	0
MBPK_000355015	COInr	0							COInr-WO_Insecta	0							COInr_Med	0							COInr_Med_plus	0
MBPK_000355497	COInr	6	Rhodophyta_2763	Florideophyceae_2806	Ceramiales_2802	Dasyaceae_35164	Heterosiphonia_94296	Heterosiphonia_crispella_997926	COInr-WO_Insecta	6	Rhodophyta_2763	Florideophyceae_2806	Ceramiales_2802	Dasyaceae_35164	Heterosiphonia_94296	Heterosiphonia_crispella_997926	COInr_Med	6	Rhodophyta_2763	Florideophyceae_2806	Ceramiales_2802	Dasyaceae_35164	Heterosiphonia_94296	Heterosiphonia_crispella_997926	COInr_Med_plus	6	Rhodophyta_2763	Florideophyceae_2806	Ceramiales_2802	Dasyaceae_35164	Heterosiphonia_94296	Heterosiphonia_crispella_997926
MBPK_000355586	COInr	0							COInr-WO_Insecta	0							COInr_Med	0							COInr_Med_plus	0
MBPK_000355831	COInr	0							COInr-WO_Insecta	0							COInr_Med	0							COInr_Med_plus	6	Echinodermata_7586	Echinoidea_7625	Camarodonta_2785018	Genocidaridae_161042	Genocidaris_161043	Genocidaris_maculata_161044
MBPK_000356832	COInr	0							COInr-WO_Insecta	0							COInr_Med	0							COInr_Med_plus	0
MBPK_000356912	COInr	0							COInr-WO_Insecta	0							COInr_Med	0							COInr_Med_plus	0
MBPK_000357234	COInr	0							COInr-WO_Insecta	0							COInr_Med	0							COInr_Med_plus	0
MBPK_000357618	COInr	0							COInr-WO_Insecta	0							COInr_Med	0							COInr_Med_plus	0
MBPK_000358105	COInr	0							COInr-WO_Insecta	0							COInr_Med	0							COInr_Med_plus	0
MBPK_000358112	COInr	0							COInr-WO_Insecta	0							COInr_Med	0							COInr_Med_plus	0
MBPK_000358300	COInr	0							COInr-WO_Insecta	0							COInr_Med	0							COInr_Med_plus	0
MBPK_000358872	COInr	0							COInr-WO_Insecta	0							COInr_Med	0							COInr_Med_plus	0
MBPK_000359454	COInr	0							COInr-WO_Insecta	0							COInr_Med	0							COInr_Med_plus	0
MBPK_000359599	COInr	0							COInr-WO_Insecta	0							COInr_Med	0							COInr_Med_plus	0
MBPK_000359767	COInr	0							COInr-WO_Insecta	0							COInr_Med	0							COInr_Med_plus	0
MBPK_000359822	COInr	0							COInr-WO_Insecta	0							COInr_Med	0							COInr_Med_plus	0
MBPK_000360625	COInr	0							COInr-WO_Insecta	0							COInr_Med	0							COInr_Med_plus	0
MBPK_000360809	COInr	0							COInr-WO_Insecta	0							COInr_Med	0							COInr_Med_plus	0
MBPK_000361267	COInr	0							COInr-WO_Insecta	0							COInr_Med	0							COInr_Med_plus	0
MBPK_000361608	COInr	0							COInr-WO_Insecta	0							COInr_Med	0							COInr_Med_plus	0
MBPK_000362091	COInr	0							COInr-WO_Insecta	0							COInr_Med	0							COInr_Med_plus	0
MBPK_000362280	COInr	0							COInr-WO_Insecta	0							COInr_Med	0							COInr_Med_plus	0
MBPK_000362312	COInr	0							COInr-WO_Insecta	0							COInr_Med	0							COInr_Med_plus	0
MBPK_000362592	COInr	0							COInr-WO_Insecta	0							COInr_Med	0							COInr_Med_plus	0
MBPK_000362972	COInr	3	Rhodophyta_2763	Florideophyceae_2806	Gigartinales_28017				COInr-WO_Insecta	3	Rhodophyta_2763	Florideophyceae_2806	Gigartinales_28017				COInr_Med	0							COInr_Med_plus	0
MBPK_000363296	COInr	0							COInr-WO_Insecta	0							COInr_Med	0							COInr_Med_plus	0
MBPK_000363380	COInr	0							COInr-WO_Insecta	0							COInr_Med	0							COInr_Med_plus	0
MBPK_000363615	COInr	0							COInr-WO_Insecta	0							COInr_Med	0							COInr_Med_plus	0
MBPK_000363992	COInr	0							COInr-WO_Insecta	0							COInr_Med	0							COInr_Med_plus	0
MBPK_000364007	COInr	0							COInr-WO_Insecta	0							COInr_Med	0							COInr_Med_plus	0
MBPK_000364540	COInr	0							COInr-WO_Insecta	0							COInr_Med	0							COInr_Med_plus	0
MBPK_000364581	COInr	0							COInr-WO_Insecta	0							COInr_Med	0							COInr_Med_plus	0
MBPK_000364967	COInr	0							COInr-WO_Insecta	0							COInr_Med	0							COInr_Med_plus	0
MBPK_000365001	COInr	0							COInr-WO_Insecta	0							COInr_Med	0							COInr_Med_plus	0
MBPK_000365070	COInr	0							COInr-WO_Insecta	0							COInr_Med	0							COInr_Med_plus	0
MBPK_000365283	COInr	6	Arthropoda_6656	Malacostraca_6681	Decapoda_6683	Majidae_6805	Maja_99390	Maja_crispata_471962	COInr-WO_Insecta	6	Arthropoda_6656	Malacostraca_6681	Decapoda_6683	Majidae_6805	Maja_99390	Maja_crispata_471962	COInr_Med	6	Arthropoda_6656	Malacostraca_6681	Decapoda_6683	Majidae_6805	Maja_99390	Maja_crispata_471962	COInr_Med_plus	6	Arthropoda_6656	Malacostraca_6681	Decapoda_6683	Majidae_6805	Maja_99390	Maja_crispata_471962
MBPK_000365380	COInr	0							COInr-WO_Insecta	0							COInr_Med	0							COInr_Med_plus	0
MBPK_000366308	COInr	0							COInr-WO_Insecta	0							COInr_Med	0							COInr_Med_plus	0
MBPK_000366859	COInr	5	Annelida_6340	Polychaeta_6341	Eunicida_65495	Eunicidae_104737	Eunice_73379		COInr-WO_Insecta	5	Annelida_6340	Polychaeta_6341	Eunicida_65495	Eunicidae_104737	Eunice_73379		COInr_Med	5	Annelida_6340	Polychaeta_6341	Eunicida_65495	Eunicidae_104737	Eunice_73379		COInr_Med_plus	6	Annelida_6340	Polychaeta_6341	Eunicida_65495	Eunicidae_104737	Eunice_73379	Eunice_vittata_188451
MBPK_000366874	COInr	0							COInr-WO_Insecta	0							COInr_Med	0							COInr_Med_plus	0
MBPK_000366979	COInr	0							COInr-WO_Insecta	0							COInr_Med	0							COInr_Med_plus	0
MBPK_000367750	COInr	0							COInr-WO_Insecta	0							COInr_Med	0							COInr_Med_plus	0
MBPK_000367768	COInr	3	Porifera_6040	Demospongiae_6042	Dictyoceratida_119428				COInr-WO_Insecta	3	Porifera_6040	Demospongiae_6042	Dictyoceratida_119428				COInr_Med	4	Porifera_6040	Demospongiae_6042	Dictyoceratida_119428	Thorectidae_121495			COInr_Med_plus	4	Porifera_6040	Demospongiae_6042	Dictyoceratida_119428	Thorectidae_121495
MBPK_000367783	COInr	0							COInr-WO_Insecta	0							COInr_Med	0							COInr_Med_plus	0
MBPK_000367873	COInr	0							COInr-WO_Insecta	0							COInr_Med	0							COInr_Med_plus	0
MBPK_000368359	COInr	0							COInr-WO_Insecta	0							COInr_Med	0							COInr_Med_plus	0
MBPK_000368666	COInr	0							COInr-WO_Insecta	0							COInr_Med	0							COInr_Med_plus	0
MBPK_000368699	COInr	6	Cnidaria_6073	Hydrozoa_6074	Leptothecata_500008	Clytiidae_2750048	Clytia_13436	Clytia_paulensis_252666	COInr-WO_Insecta	6	Cnidaria_6073	Hydrozoa_6074	Leptothecata_500008	Clytiidae_2750048	Clytia_13436	Clytia_paulensis_252666	COInr_Med	0							COInr_Med_plus	0
MBPK_000368830	COInr	3	Porifera_6040	Demospongiae_6042	Poecilosclerida_27925				COInr-WO_Insecta	3	Porifera_6040	Demospongiae_6042	Poecilosclerida_27925				COInr_Med	0							COInr_Med_plus	0
MBPK_000369043	COInr	0							COInr-WO_Insecta	0							COInr_Med	0							COInr_Med_plus	0
MBPK_000369047	COInr	0							COInr-WO_Insecta	0							COInr_Med	0							COInr_Med_plus	0
MBPK_000369077	COInr	0							COInr-WO_Insecta	0							COInr_Med	0							COInr_Med_plus	0
MBPK_000369145	COInr	0							COInr-WO_Insecta	0							COInr_Med	0							COInr_Med_plus	0
MBPK_000369172	COInr	0							COInr-WO_Insecta	0							COInr_Med	0							COInr_Med_plus	0
MBPK_000369323	COInr	0							COInr-WO_Insecta	0							COInr_Med	0							COInr_Med_plus	0
MBPK_000369365	COInr	0							COInr-WO_Insecta	0							COInr_Med	0							COInr_Med_plus	0
MBPK_000369417	COInr	0							COInr-WO_Insecta	0							COInr_Med	0							COInr_Med_plus	0
MBPK_000369444	COInr	0							COInr-WO_Insecta	0							COInr_Med	0							COInr_Med_plus	0
MBPK_000369523	COInr	0							COInr-WO_Insecta	0							COInr_Med	0							COInr_Med_plus	0
MBPK_000369563	COInr	0							COInr-WO_Insecta	0							COInr_Med	0							COInr_Med_plus	0
MBPK_000369589	COInr	0							COInr-WO_Insecta	0							COInr_Med	0							COInr_Med_plus	0
MBPK_000369824	COInr	0							COInr-WO_Insecta	0							COInr_Med	0							COInr_Med_plus	0
MBPK_000369979	COInr	0							COInr-WO_Insecta	0							COInr_Med	0							COInr_Med_plus	0
MBPK_000370025	COInr	5	Porifera_6040	Demospongiae_6042	Poecilosclerida_27925	Crambeidae_283433	Monanchora_283434		COInr-WO_Insecta	5	Porifera_6040	Demospongiae_6042	Poecilosclerida_27925	Crambeidae_283433	Monanchora_283434		COInr_Med	5	Porifera_6040	Demospongiae_6042	Poecilosclerida_27925	Crambeidae_283433	Monanchora_283434		COInr_Med_plus	5	Porifera_6040	Demospongiae_6042	Poecilosclerida_27925	Crambeidae_283433	Monanchora_283434
MBPK_000370093	COInr	0							COInr-WO_Insecta	0							COInr_Med	0							COInr_Med_plus	0
MBPK_000370469	COInr	6	Cnidaria_6073	Anthozoa_6101	Alcyonacea_40677	Clavulariidae_86519	Telesto_360973	Telesto_californica_-33979	COInr-WO_Insecta	6	Cnidaria_6073	Anthozoa_6101	Alcyonacea_40677	Clavulariidae_86519	Telesto_360973	Telesto_californica_-33979	COInr_Med	6	Cnidaria_6073	Anthozoa_6101	Alcyonacea_40677	Clavulariidae_86519	Telesto_360973	Telesto_californica_-33979	COInr_Med_plus	6	Cnidaria_6073	Anthozoa_6101	Alcyonacea_40677	Clavulariidae_86519	Telesto_360973	Telesto_californica_-33979
MBPK_000370856	COInr	0							COInr-WO_Insecta	0							COInr_Med	0							COInr_Med_plus	0
MBPK_000371714	COInr	0							COInr-WO_Insecta	0							COInr_Med	0							COInr_Med_plus	0
MBPK_000372392	COInr	0							COInr-WO_Insecta	0							COInr_Med	0							COInr_Med_plus	0
MBPK_000372421	COInr	0							COInr-WO_Insecta	0							COInr_Med	0							COInr_Med_plus	0
MBPK_000372605	COInr	0							COInr-WO_Insecta	0							COInr_Med	0							COInr_Med_plus	0
MBPK_000372634	COInr	0							COInr-WO_Insecta	0							COInr_Med	0							COInr_Med_plus	0
MBPK_000372852	COInr	0							COInr-WO_Insecta	0							COInr_Med	0							COInr_Med_plus	0
MBPK_000373018	COInr	0							COInr-WO_Insecta	0							COInr_Med	0							COInr_Med_plus	0
MBPK_000373029	COInr	0							COInr-WO_Insecta	0							COInr_Med	0							COInr_Med_plus	0
MBPK_000373166	COInr	0							COInr-WO_Insecta	0							COInr_Med	0							COInr_Med_plus	0
MBPK_000373379	COInr	0							COInr-WO_Insecta	0							COInr_Med	0							COInr_Med_plus	0
MBPK_000374300	COInr	0							COInr-WO_Insecta	0							COInr_Med	0							COInr_Med_plus	0
MBPK_000375448	COInr	0							COInr-WO_Insecta	0							COInr_Med	0							COInr_Med_plus	0
MBPK_000375892	COInr	0							COInr-WO_Insecta	0							COInr_Med	0							COInr_Med_plus	0
MBPK_000376346	COInr	6	Annelida_6340	Polychaeta_6341	Phyllodocida_6348	Chrysopetalidae_115831	Chrysopetalum_115832	Chrysopetalum_debile_115833	COInr-WO_Insecta	6	Annelida_6340	Polychaeta_6341	Phyllodocida_6348	Chrysopetalidae_115831	Chrysopetalum_115832	Chrysopetalum_debile_115833	COInr_Med	6	Annelida_6340	Polychaeta_6341	Phyllodocida_6348	Chrysopetalidae_115831	Chrysopetalum_115832	Chrysopetalum_debile_115833	COInr_Med_plus	6	Annelida_6340	Polychaeta_6341	Phyllodocida_6348	Chrysopetalidae_115831	Chrysopetalum_115832	Chrysopetalum_debile_115833
[truncated: 5,180 more rows]
