# Supplementary material for: Be positive: customized reference databases and new, local barcodes balance false taxonomic assignments in metabarcoding studies
Source: PeerJ. 2023 Jan 9;11:e14616. doi: 10.7717/peerj.14616 (PMC9835706; doi:10.7717/peerj.14616)
Supplement: Supplemental Information 9 [file peerj-11-14616-s009.csv]

id	DB	Resolution	phylum	class	order	family	genus	species	DB	Resolution	phylum	class	order	family	genus	species	DB	Resolution	phylum	class	order	family	genus	species	DB	Resolution	phylum	class	order	family	genus	species
MBPK_000000245	COInr	4	Arthropoda_6656	Insecta_50557	Diptera_7147	Mycetophilidae_29035			COInr-WO_Insecta	0							COInr_Med	0							COInr_Med_plus	0
MBPK_000000255	COInr	0							COInr-WO_Insecta	0							COInr_Med	6	Bryozoa_10205	Stenolaemata_97264	Tubuliporida_365322	Tubuliporidae_365323	Idmidronea_646409	Idmidronea_atlantica_646410	COInr_Med_plus	6	Bryozoa_10205	Stenolaemata_97264	Tubuliporida_365322	Tubuliporidae_365323	Idmidronea_646409	Idmidronea_atlantica_646410
MBPK_000000277	COInr	3	Cnidaria_6073	Anthozoa_6101	Alcyonacea_40677				COInr-WO_Insecta	3	Cnidaria_6073	Anthozoa_6101	Alcyonacea_40677				COInr_Med	3	Cnidaria_6073	Anthozoa_6101	Alcyonacea_40677				COInr_Med_plus	3	Cnidaria_6073	Anthozoa_6101	Alcyonacea_40677
MBPK_000000284	COInr	3	Arthropoda_6656	Hexanauplia_72037	Harpacticoida_41212				COInr-WO_Insecta	3	Arthropoda_6656	Hexanauplia_72037	Harpacticoida_41212				COInr_Med	0							COInr_Med_plus	0
MBPK_000000287	COInr	5	Cnidaria_6073	Hydrozoa_6074	Leptothecata_500008	Aglaopheniidae_308582	Aglaophenia_308583		COInr-WO_Insecta	5	Cnidaria_6073	Hydrozoa_6074	Leptothecata_500008	Aglaopheniidae_308582	Aglaophenia_308583		COInr_Med	5	Cnidaria_6073	Hydrozoa_6074	Leptothecata_500008	Aglaopheniidae_308582	Aglaophenia_308583		COInr_Med_plus	5	Cnidaria_6073	Hydrozoa_6074	Leptothecata_500008	Aglaopheniidae_308582	Aglaophenia_308583
MBPK_000000397	COInr	3	Cnidaria_6073	Hydrozoa_6074	Leptothecata_500008				COInr-WO_Insecta	3	Cnidaria_6073	Hydrozoa_6074	Leptothecata_500008				COInr_Med	6	Cnidaria_6073	Hydrozoa_6074	Leptothecata_500008	Sertulariidae_86619	Fraseroscyphus_1903320	Fraseroscyphus_hozawai_1850501	COInr_Med_plus	6	Cnidaria_6073	Hydrozoa_6074	Leptothecata_500008	Sertulariidae_86619	Fraseroscyphus_1903320	Fraseroscyphus_hozawai_1850501
MBPK_000000468	COInr	4	Porifera_6040	Demospongiae_6042	Axinellida_1779152	Raspailiidae_261678			COInr-WO_Insecta	4	Porifera_6040	Demospongiae_6042	Axinellida_1779152	Raspailiidae_261678			COInr_Med	4	Porifera_6040	Demospongiae_6042	Axinellida_1779152	Raspailiidae_261678			COInr_Med_plus	4	Porifera_6040	Demospongiae_6042	Axinellida_1779152	Raspailiidae_261678
MBPK_000000508	COInr	0							COInr-WO_Insecta	0							COInr_Med	3	Cnidaria_6073	Hydrozoa_6074	Leptothecata_500008				COInr_Med_plus	3	Cnidaria_6073	Hydrozoa_6074	Leptothecata_500008
MBPK_000000692	COInr	0							COInr-WO_Insecta	0							COInr_Med	0							COInr_Med_plus	0
MBPK_000000701	COInr	3	Chordata_7711	Ascidiacea_7713	Aplousobranchia_32436				COInr-WO_Insecta	3	Chordata_7711	Ascidiacea_7713	Aplousobranchia_32436				COInr_Med	3	Chordata_7711	Ascidiacea_7713	Aplousobranchia_32436				COInr_Med_plus	3	Chordata_7711	Ascidiacea_7713	Aplousobranchia_32436
MBPK_000000856	COInr	4	Annelida_6340	Polychaeta_6341	Phyllodocida_6348	Polynoidae_46593			COInr-WO_Insecta	4	Annelida_6340	Polychaeta_6341	Phyllodocida_6348	Polynoidae_46593			COInr_Med	4	Annelida_6340	Polychaeta_6341	Phyllodocida_6348	Polynoidae_46593			COInr_Med_plus	4	Annelida_6340	Polychaeta_6341	Phyllodocida_6348	Polynoidae_46593
MBPK_000000986	COInr	0							COInr-WO_Insecta	0							COInr_Med	0							COInr_Med_plus	0
MBPK_000001042	COInr	3	Rhodophyta_2763	Florideophyceae_2806	Ceramiales_2802				COInr-WO_Insecta	3	Rhodophyta_2763	Florideophyceae_2806	Ceramiales_2802				COInr_Med	5	Rhodophyta_2763	Florideophyceae_2806	Ceramiales_2802	Dasyaceae_35164	Dasya_35165		COInr_Med_plus	5	Rhodophyta_2763	Florideophyceae_2806	Ceramiales_2802	Dasyaceae_35164	Dasya_35165
MBPK_000001188	COInr	3	Cnidaria_6073	Hydrozoa_6074	Leptothecata_500008				COInr-WO_Insecta	3	Cnidaria_6073	Hydrozoa_6074	Leptothecata_500008				COInr_Med	3	Cnidaria_6073	Hydrozoa_6074	Leptothecata_500008				COInr_Med_plus	3	Cnidaria_6073	Hydrozoa_6074	Leptothecata_500008
MBPK_000001244	COInr	5	Arthropoda_6656	Malacostraca_6681	Decapoda_6683	Pilumnidae_483405	Pilumnus_483406		COInr-WO_Insecta	5	Arthropoda_6656	Malacostraca_6681	Decapoda_6683	Pilumnidae_483405	Pilumnus_483406		COInr_Med	5	Arthropoda_6656	Malacostraca_6681	Decapoda_6683	Pilumnidae_483405	Pilumnus_483406		COInr_Med_plus	5	Arthropoda_6656	Malacostraca_6681	Decapoda_6683	Pilumnidae_483405	Pilumnus_483406
MBPK_000001271	COInr	0							COInr-WO_Insecta	0							COInr_Med	5	Mollusca_6447	Bivalvia_6544	Mytilida_6546	Mytilidae_6547	Musculus_112137		COInr_Med_plus	5	Mollusca_6447	Bivalvia_6544	Mytilida_6546	Mytilidae_6547	Musculus_112137
MBPK_000001333	COInr	0							COInr-WO_Insecta	0							COInr_Med	0							COInr_Med_plus	0
MBPK_000001371	COInr	3	Porifera_6040	Demospongiae_6042	Poecilosclerida_27925				COInr-WO_Insecta	3	Porifera_6040	Demospongiae_6042	Poecilosclerida_27925				COInr_Med	3	Porifera_6040	Demospongiae_6042	Poecilosclerida_27925				COInr_Med_plus	3	Porifera_6040	Demospongiae_6042	Poecilosclerida_27925
MBPK_000001642	COInr	1	Oomycota_4762						COInr-WO_Insecta	1	Oomycota_4762						COInr_Med	5		Phaeophyceae_2870	Ectocarpales_2877	Chordariaceae_66220	Punctaria_27943		COInr_Med_plus	5		Phaeophyceae_2870	Ectocarpales_2877	Chordariaceae_66220	Punctaria_27943
MBPK_000001777	COInr	3	Cnidaria_6073	Hydrozoa_6074	Leptothecata_500008				COInr-WO_Insecta	3	Cnidaria_6073	Hydrozoa_6074	Leptothecata_500008				COInr_Med	3	Cnidaria_6073	Hydrozoa_6074	Leptothecata_500008				COInr_Med_plus	3	Cnidaria_6073	Hydrozoa_6074	Leptothecata_500008
MBPK_000001834	COInr	0							COInr-WO_Insecta	0							COInr_Med	0							COInr_Med_plus	0
MBPK_000001894	COInr	3	Cnidaria_6073	Hydrozoa_6074	Leptothecata_500008				COInr-WO_Insecta	3	Cnidaria_6073	Hydrozoa_6074	Leptothecata_500008				COInr_Med	3	Cnidaria_6073	Hydrozoa_6074	Leptothecata_500008				COInr_Med_plus	3	Cnidaria_6073	Hydrozoa_6074	Leptothecata_500008
MBPK_000002028	COInr	4		Phaeophyceae_2870	Ectocarpales_2877	Chordariaceae_66220			COInr-WO_Insecta	4		Phaeophyceae_2870	Ectocarpales_2877	Chordariaceae_66220			COInr_Med	4		Phaeophyceae_2870	Ectocarpales_2877	Chordariaceae_66220			COInr_Med_plus	4		Phaeophyceae_2870	Ectocarpales_2877	Chordariaceae_66220
MBPK_000002117	COInr	6	Arthropoda_6656	Insecta_50557	Diptera_7147	Tephritidae_7211	Anastrepha_28585	Anastrepha_inaequalis_2747472	COInr-WO_Insecta	0							COInr_Med	0							COInr_Med_plus	0
MBPK_000002429	COInr	5	Annelida_6340	Polychaeta_6341	Phyllodocida_6348	Nereididae_39820	Neanthes_42114		COInr-WO_Insecta	5	Annelida_6340	Polychaeta_6341	Phyllodocida_6348	Nereididae_39820	Neanthes_42114		COInr_Med	6	Annelida_6340	Polychaeta_6341	Phyllodocida_6348	Nereididae_39820	Neanthes_42114	Neanthes_fucata_1680847	COInr_Med_plus	6	Annelida_6340	Polychaeta_6341	Phyllodocida_6348	Nereididae_39820	Neanthes_42114	Neanthes_fucata_1680847
MBPK_000002521	COInr	3	Arthropoda_6656	Insecta_50557	Diptera_7147				COInr-WO_Insecta	4	Arthropoda_6656	Arachnida_6854	Trombidiformes_83136	Eupodidae_393868			COInr_Med	0							COInr_Med_plus	0
MBPK_000002681	COInr	3	Cnidaria_6073	Hydrozoa_6074	Leptothecata_500008				COInr-WO_Insecta	3	Cnidaria_6073	Hydrozoa_6074	Leptothecata_500008				COInr_Med	3	Cnidaria_6073	Hydrozoa_6074	Leptothecata_500008				COInr_Med_plus	3	Cnidaria_6073	Hydrozoa_6074	Leptothecata_500008
MBPK_000002848	COInr	0							COInr-WO_Insecta	0							COInr_Med	0							COInr_Med_plus	0
MBPK_000002851	COInr	2	Rhodophyta_2763	Florideophyceae_2806					COInr-WO_Insecta	2	Rhodophyta_2763	Florideophyceae_2806					COInr_Med	2	Rhodophyta_2763	Florideophyceae_2806					COInr_Med_plus	2	Rhodophyta_2763	Florideophyceae_2806
MBPK_000002855	COInr	2	Arthropoda_6656	Insecta_50557					COInr-WO_Insecta	4	Arthropoda_6656	Arachnida_6854	Araneae_6893	Clubionidae_210000			COInr_Med	6	Bryozoa_10205	Gymnolaemata_10206	Cheilostomatida_10207	Candidae_97286	Cradoscrupocellaria_2724381	Cradoscrupocellaria_reptans_2724382	COInr_Med_plus	6	Bryozoa_10205	Gymnolaemata_10206	Cheilostomatida_10207	Candidae_97286	Cradoscrupocellaria_2724381	Cradoscrupocellaria_reptans_2724382
MBPK_000002858	COInr	0							COInr-WO_Insecta	0							COInr_Med	0							COInr_Med_plus	0
MBPK_000002989	COInr	2	Arthropoda_6656	Insecta_50557					COInr-WO_Insecta	1	Arthropoda_6656						COInr_Med	3	Arthropoda_6656	Malacostraca_6681	Decapoda_6683				COInr_Med_plus	3	Arthropoda_6656	Malacostraca_6681	Decapoda_6683
MBPK_000002997	COInr	3	Cnidaria_6073	Hydrozoa_6074	Leptothecata_500008				COInr-WO_Insecta	3	Cnidaria_6073	Hydrozoa_6074	Leptothecata_500008				COInr_Med	4	Cnidaria_6073	Hydrozoa_6074	Anthoathecata_406427	Pandeidae_27799			COInr_Med_plus	4	Cnidaria_6073	Hydrozoa_6074	Anthoathecata_406427	Pandeidae_27799
MBPK_000003365	COInr	0							COInr-WO_Insecta	0							COInr_Med	5	Mollusca_6447	Bivalvia_6544	Mytilida_6546	Mytilidae_6547	Musculus_112137		COInr_Med_plus	5	Mollusca_6447	Bivalvia_6544	Mytilida_6546	Mytilidae_6547	Musculus_112137
MBPK_000003394	COInr	1	Discosea_555280						COInr-WO_Insecta	1	Discosea_555280						COInr_Med	3	Cnidaria_6073	Hydrozoa_6074	Siphonophorae_42759				COInr_Med_plus	3	Cnidaria_6073	Hydrozoa_6074	Siphonophorae_42759
MBPK_000003452	COInr	5	Porifera_6040	Demospongiae_6042	Dendroceratida_119424	Halisarcidae_253170	Halisarca_253171		COInr-WO_Insecta	5	Porifera_6040	Demospongiae_6042	Dendroceratida_119424	Halisarcidae_253170	Halisarca_253171		COInr_Med	5	Porifera_6040	Demospongiae_6042	Dendroceratida_119424	Halisarcidae_253170	Halisarca_253171		COInr_Med_plus	5	Porifera_6040	Demospongiae_6042	Dendroceratida_119424	Halisarcidae_253170	Halisarca_253171
MBPK_000003563	COInr	2	Rhodophyta_2763	Florideophyceae_2806					COInr-WO_Insecta	2	Rhodophyta_2763	Florideophyceae_2806					COInr_Med	5	Rhodophyta_2763	Florideophyceae_2806	Gigartinales_28017	Peyssonneliaceae_173455	Peyssonnelia_173456		COInr_Med_plus	5	Rhodophyta_2763	Florideophyceae_2806	Gigartinales_28017	Peyssonneliaceae_173455	Peyssonnelia_173456
MBPK_000003710	COInr	3	Cnidaria_6073	Hydrozoa_6074	Leptothecata_500008				COInr-WO_Insecta	3	Cnidaria_6073	Hydrozoa_6074	Leptothecata_500008				COInr_Med	3	Cnidaria_6073	Hydrozoa_6074	Leptothecata_500008				COInr_Med_plus	3	Cnidaria_6073	Hydrozoa_6074	Leptothecata_500008
MBPK_000003755	COInr	0							COInr-WO_Insecta	0							COInr_Med	0							COInr_Med_plus	0
MBPK_000003815	COInr	3	Bacillariophyta_2836	Bacillariophyceae_33849	Naviculales_38748				COInr-WO_Insecta	3	Bacillariophyta_2836	Bacillariophyceae_33849	Naviculales_38748				COInr_Med	3	Bacillariophyta_2836	Bacillariophyceae_33849	Naviculales_38748				COInr_Med_plus	3	Bacillariophyta_2836	Bacillariophyceae_33849	Naviculales_38748
MBPK_000003993	COInr	2	Bryozoa_10205	Gymnolaemata_10206					COInr-WO_Insecta	2	Bryozoa_10205	Gymnolaemata_10206					COInr_Med	3	Bryozoa_10205	Gymnolaemata_10206	Cheilostomatida_10207				COInr_Med_plus	3	Bryozoa_10205	Gymnolaemata_10206	Cheilostomatida_10207
MBPK_000004042	COInr	4	Mollusca_6447	Gastropoda_6448	Trochida_2315720	Trochidae_6466			COInr-WO_Insecta	4	Mollusca_6447	Gastropoda_6448	Trochida_2315720	Trochidae_6466			COInr_Med	4	Mollusca_6447	Gastropoda_6448	Trochida_2315720	Trochidae_6466			COInr_Med_plus	4	Mollusca_6447	Gastropoda_6448	Trochida_2315720	Trochidae_6466
MBPK_000004314	COInr	2	Arthropoda_6656	Insecta_50557					COInr-WO_Insecta	3	Arthropoda_6656	Arachnida_6854	Trombidiformes_83136				COInr_Med	0							COInr_Med_plus	0
MBPK_000004352	COInr	4	Rhodophyta_2763	Florideophyceae_2806	Corallinales_31395	Lithophyllaceae_2705745			COInr-WO_Insecta	4	Rhodophyta_2763	Florideophyceae_2806	Corallinales_31395	Lithophyllaceae_2705745			COInr_Med	5	Rhodophyta_2763	Florideophyceae_2806	Corallinales_31395	Lithophyllaceae_2705745	Amphiroa_35167		COInr_Med_plus	5	Rhodophyta_2763	Florideophyceae_2806	Corallinales_31395	Lithophyllaceae_2705745	Amphiroa_35167
MBPK_000004443	COInr	3	Arthropoda_6656	Arachnida_6854	Araneae_6893				COInr-WO_Insecta	3	Arthropoda_6656	Arachnida_6854	Araneae_6893				COInr_Med	3	Arthropoda_6656	Malacostraca_6681	Decapoda_6683				COInr_Med_plus	3	Arthropoda_6656	Malacostraca_6681	Decapoda_6683
MBPK_000004592	COInr	3	Cnidaria_6073	Anthozoa_6101	Actiniaria_6103				COInr-WO_Insecta	3	Cnidaria_6073	Anthozoa_6101	Actiniaria_6103				COInr_Med	5	Cnidaria_6073	Anthozoa_6101	Actiniaria_6103	Metridiidae_37511	Metridium_6115		COInr_Med_plus	5	Cnidaria_6073	Anthozoa_6101	Actiniaria_6103	Metridiidae_37511	Metridium_6115
MBPK_000004623	COInr	2	Rhodophyta_2763	Florideophyceae_2806					COInr-WO_Insecta	2	Rhodophyta_2763	Florideophyceae_2806					COInr_Med	3	Rhodophyta_2763	Florideophyceae_2806	Gigartinales_28017				COInr_Med_plus	3	Rhodophyta_2763	Florideophyceae_2806	Gigartinales_28017
MBPK_000004752	COInr	1	Arthropoda_6656						COInr-WO_Insecta	6	Arthropoda_6656	Hexanauplia_72037	Harpacticoida_41212	Cylindropsyllidae_610290	Evansula_1732146	Evansula_pygmaea_1732147	COInr_Med	0							COInr_Med_plus	0
MBPK_000004785	COInr	6	Arthropoda_6656	Arachnida_6854	Araneae_6893	Nemesiidae_105691	Nemesia_1810455	Nemesia_pannonica_1871980	COInr-WO_Insecta	6	Arthropoda_6656	Arachnida_6854	Araneae_6893	Nemesiidae_105691	Nemesia_1810455	Nemesia_pannonica_1871980	COInr_Med	0							COInr_Med_plus	0
MBPK_000004879	COInr	3	Cnidaria_6073	Hydrozoa_6074	Leptothecata_500008				COInr-WO_Insecta	3	Cnidaria_6073	Hydrozoa_6074	Leptothecata_500008				COInr_Med	3	Cnidaria_6073	Hydrozoa_6074	Leptothecata_500008				COInr_Med_plus	3	Cnidaria_6073	Hydrozoa_6074	Leptothecata_500008
MBPK_000004891	COInr	5	Cnidaria_6073	Anthozoa_6101	Alcyonacea_40677	Alcyoniidae_40678	Sarcophyton_51812		COInr-WO_Insecta	5	Cnidaria_6073	Anthozoa_6101	Alcyonacea_40677	Alcyoniidae_40678	Sarcophyton_51812		COInr_Med	5	Cnidaria_6073	Anthozoa_6101	Alcyonacea_40677	Alcyoniidae_40678	Sarcophyton_51812		COInr_Med_plus	5	Cnidaria_6073	Anthozoa_6101	Alcyonacea_40677	Alcyoniidae_40678	Sarcophyton_51812
MBPK_000004951	COInr	0							COInr-WO_Insecta	0							COInr_Med	0							COInr_Med_plus	0
MBPK_000004955	COInr	3	Rhodophyta_2763	Florideophyceae_2806	Halymeniales_50289				COInr-WO_Insecta	3	Rhodophyta_2763	Florideophyceae_2806	Halymeniales_50289				COInr_Med	4	Rhodophyta_2763	Florideophyceae_2806	Halymeniales_50289	Halymeniaceae_31453			COInr_Med_plus	4	Rhodophyta_2763	Florideophyceae_2806	Halymeniales_50289	Halymeniaceae_31453
MBPK_000005034	COInr	0							COInr-WO_Insecta	0							COInr_Med	5	Annelida_6340	Polychaeta_6341	Phyllodocida_6348	Syllidae_122238	Odontosyllis_199561		COInr_Med_plus	4	Annelida_6340	Polychaeta_6341	Phyllodocida_6348	Syllidae_122238
MBPK_000005311	COInr	5	Bacillariophyta_2836	Bacillariophyceae_33849	Naviculales_38748	Sellaphoraceae_216739	Sellaphora_216740		COInr-WO_Insecta	5	Bacillariophyta_2836	Bacillariophyceae_33849	Naviculales_38748	Sellaphoraceae_216739	Sellaphora_216740		COInr_Med	5	Bacillariophyta_2836	Bacillariophyceae_33849	Naviculales_38748	Sellaphoraceae_216739	Sellaphora_216740		COInr_Med_plus	5	Bacillariophyta_2836	Bacillariophyceae_33849	Naviculales_38748	Sellaphoraceae_216739	Sellaphora_216740
MBPK_000005317	COInr	3	Porifera_6040	Demospongiae_6042	Dictyoceratida_119428				COInr-WO_Insecta	3	Porifera_6040	Demospongiae_6042	Dictyoceratida_119428				COInr_Med	4	Porifera_6040	Demospongiae_6042	Dictyoceratida_119428	Thorectidae_121495			COInr_Med_plus	4	Porifera_6040	Demospongiae_6042	Dictyoceratida_119428	Thorectidae_121495
MBPK_000005334	COInr	5	Rhodophyta_2763	Florideophyceae_2806	Corallinales_31395	Lithophyllaceae_2705745	Amphiroa_35167		COInr-WO_Insecta	5	Rhodophyta_2763	Florideophyceae_2806	Corallinales_31395	Lithophyllaceae_2705745	Amphiroa_35167		COInr_Med	5	Rhodophyta_2763	Florideophyceae_2806	Corallinales_31395	Lithophyllaceae_2705745	Amphiroa_35167		COInr_Med_plus	5	Rhodophyta_2763	Florideophyceae_2806	Corallinales_31395	Lithophyllaceae_2705745	Amphiroa_35167
MBPK_000005401	COInr	2	Annelida_6340	Clitellata_42113					COInr-WO_Insecta	2	Annelida_6340	Clitellata_42113					COInr_Med	0							COInr_Med_plus	0
MBPK_000005417	COInr	3	Bacillariophyta_2836	Bacillariophyceae_33849	Naviculales_38748				COInr-WO_Insecta	3	Bacillariophyta_2836	Bacillariophyceae_33849	Naviculales_38748				COInr_Med	3	Bacillariophyta_2836	Bacillariophyceae_33849	Naviculales_38748				COInr_Med_plus	3	Bacillariophyta_2836	Bacillariophyceae_33849	Naviculales_38748
MBPK_000005775	COInr	3	Annelida_6340	Polychaeta_6341	Eunicida_65495				COInr-WO_Insecta	3	Annelida_6340	Polychaeta_6341	Eunicida_65495				COInr_Med	3	Annelida_6340	Polychaeta_6341	Eunicida_65495				COInr_Med_plus	6	Annelida_6340	Polychaeta_6341	Eunicida_65495	Eunicidae_104737	Eunice_73379	Eunice_vittata_188451
MBPK_000005847	COInr	4	Arthropoda_6656	Insecta_50557	Diptera_7147	Psychodidae_7197			COInr-WO_Insecta	2	Arthropoda_6656	Hexanauplia_72037					COInr_Med	5	Arthropoda_6656	Hexanauplia_72037	Poecilostomatoida_84310	Clausidiidae_1109338	Hemicyclops_1109199		COInr_Med_plus	5	Arthropoda_6656	Hexanauplia_72037	Poecilostomatoida_84310	Clausidiidae_1109338	Hemicyclops_1109199
MBPK_000005966	COInr	6	Bryozoa_10205	Gymnolaemata_10206	Cheilostomatida_10207	Myriaporidae_475379	Myriapora_475380	Myriapora_truncata_475381	COInr-WO_Insecta	6	Bryozoa_10205	Gymnolaemata_10206	Cheilostomatida_10207	Myriaporidae_475379	Myriapora_475380	Myriapora_truncata_475381	COInr_Med	6	Bryozoa_10205	Gymnolaemata_10206	Cheilostomatida_10207	Myriaporidae_475379	Myriapora_475380	Myriapora_truncata_475381	COInr_Med_plus	6	Bryozoa_10205	Gymnolaemata_10206	Cheilostomatida_10207	Myriaporidae_475379	Myriapora_475380	Myriapora_truncata_475381
MBPK_000006048	COInr	4	Arthropoda_6656	Insecta_50557	Diptera_7147	Ulidiidae_43848			COInr-WO_Insecta	4	Arthropoda_6656	Collembola_30001	Symphypleona_79705	Dicyrtomidae_79710			COInr_Med	0							COInr_Med_plus	0
MBPK_000006080	COInr	6	Bacillariophyta_2836	Bacillariophyceae_33849	Naviculales_38748	Sellaphoraceae_216739	Sellaphora_216740	Sellaphora_pupula_216741	COInr-WO_Insecta	6	Bacillariophyta_2836	Bacillariophyceae_33849	Naviculales_38748	Sellaphoraceae_216739	Sellaphora_216740	Sellaphora_pupula_216741	COInr_Med	6	Bacillariophyta_2836	Bacillariophyceae_33849	Naviculales_38748	Sellaphoraceae_216739	Sellaphora_216740	Sellaphora_pupula_216741	COInr_Med_plus	6	Bacillariophyta_2836	Bacillariophyceae_33849	Naviculales_38748	Sellaphoraceae_216739	Sellaphora_216740	Sellaphora_pupula_216741
MBPK_000006126	COInr	5		Phaeophyceae_2870	Ectocarpales_2877	Scytosiphonaceae_2891	Scytosiphon_27966		COInr-WO_Insecta	5		Phaeophyceae_2870	Ectocarpales_2877	Scytosiphonaceae_2891	Scytosiphon_27966		COInr_Med	5		Phaeophyceae_2870	Ectocarpales_2877	Scytosiphonaceae_2891	Scytosiphon_27966		COInr_Med_plus	5		Phaeophyceae_2870	Ectocarpales_2877	Scytosiphonaceae_2891	Scytosiphon_27966
MBPK_000006269	COInr	3	Cnidaria_6073	Anthozoa_6101	Alcyonacea_40677				COInr-WO_Insecta	3	Cnidaria_6073	Anthozoa_6101	Alcyonacea_40677				COInr_Med	3	Cnidaria_6073	Anthozoa_6101	Alcyonacea_40677				COInr_Med_plus	3	Cnidaria_6073	Anthozoa_6101	Alcyonacea_40677
MBPK_000006279	COInr	0							COInr-WO_Insecta	0							COInr_Med	0							COInr_Med_plus	0
MBPK_000006308	COInr	3	Arthropoda_6656	Malacostraca_6681	Amphipoda_6821				COInr-WO_Insecta	3	Arthropoda_6656	Malacostraca_6681	Amphipoda_6821				COInr_Med	3	Arthropoda_6656	Malacostraca_6681	Amphipoda_6821				COInr_Med_plus	3	Arthropoda_6656	Malacostraca_6681	Amphipoda_6821
MBPK_000006466	COInr	6	Bryozoa_10205	Gymnolaemata_10206	Cheilostomatida_10207	Bugulidae_10210	Bicellariella_560976	Bicellariella_ciliata_560977	COInr-WO_Insecta	6	Bryozoa_10205	Gymnolaemata_10206	Cheilostomatida_10207	Bugulidae_10210	Bicellariella_560976	Bicellariella_ciliata_560977	COInr_Med	6	Bryozoa_10205	Gymnolaemata_10206	Cheilostomatida_10207	Bugulidae_10210	Bicellariella_560976	Bicellariella_ciliata_560977	COInr_Med_plus	6	Bryozoa_10205	Gymnolaemata_10206	Cheilostomatida_10207	Bugulidae_10210	Bicellariella_560976	Bicellariella_ciliata_560977
MBPK_000006559	COInr	2	Bacillariophyta_2836	Bacillariophyceae_33849					COInr-WO_Insecta	2	Bacillariophyta_2836	Bacillariophyceae_33849					COInr_Med	5	Bacillariophyta_2836	Bacillariophyceae_33849	Bacillariales_33851	Bacillariaceae_33852	Pseudo-nitzschia_41953		COInr_Med_plus	5	Bacillariophyta_2836	Bacillariophyceae_33849	Bacillariales_33851	Bacillariaceae_33852	Pseudo-nitzschia_41953
MBPK_000006596	COInr	0							COInr-WO_Insecta	0							COInr_Med	0							COInr_Med_plus	0
MBPK_000006628	COInr	3	Arthropoda_6656	Malacostraca_6681	Decapoda_6683				COInr-WO_Insecta	3	Arthropoda_6656	Malacostraca_6681	Decapoda_6683				COInr_Med	3	Arthropoda_6656	Malacostraca_6681	Decapoda_6683				COInr_Med_plus	3	Arthropoda_6656	Malacostraca_6681	Decapoda_6683
MBPK_000006773	COInr	5	Mollusca_6447	Gastropoda_6448	Nudibranchia_70849	Dotidae_71468	Doto_71469		COInr-WO_Insecta	5	Mollusca_6447	Gastropoda_6448	Nudibranchia_70849	Dotidae_71468	Doto_71469		COInr_Med	5	Mollusca_6447	Gastropoda_6448	Nudibranchia_70849	Fionidae_1287636	Rubramoena_1930197		COInr_Med_plus	5	Mollusca_6447	Gastropoda_6448	Nudibranchia_70849	Fionidae_1287636	Rubramoena_1930197
MBPK_000006805	COInr	4		Phaeophyceae_2870	Ectocarpales_2877	Scytosiphonaceae_2891			COInr-WO_Insecta	4		Phaeophyceae_2870	Ectocarpales_2877	Scytosiphonaceae_2891			COInr_Med	4		Phaeophyceae_2870	Ectocarpales_2877	Scytosiphonaceae_2891			COInr_Med_plus	4		Phaeophyceae_2870	Ectocarpales_2877	Scytosiphonaceae_2891
MBPK_000006879	COInr	4	Oomycota_4762		Pythiales_121069	Pythiaceae_4782			COInr-WO_Insecta	4	Oomycota_4762		Pythiales_121069	Pythiaceae_4782			COInr_Med	2	Cnidaria_6073	Hydrozoa_6074					COInr_Med_plus	2	Cnidaria_6073	Hydrozoa_6074
MBPK_000006888	COInr	0							COInr-WO_Insecta	0							COInr_Med	0							COInr_Med_plus	0
MBPK_000006896	COInr	2	Bacillariophyta_2836	Bacillariophyceae_33849					COInr-WO_Insecta	2	Bacillariophyta_2836	Bacillariophyceae_33849					COInr_Med	2	Bacillariophyta_2836	Bacillariophyceae_33849					COInr_Med_plus	2	Bacillariophyta_2836	Bacillariophyceae_33849
MBPK_000006982	COInr	5	Cnidaria_6073	Anthozoa_6101	Alcyonacea_40677	Alcyoniidae_40678	Sarcophyton_51812		COInr-WO_Insecta	5	Cnidaria_6073	Anthozoa_6101	Alcyonacea_40677	Alcyoniidae_40678	Sarcophyton_51812		COInr_Med	5	Cnidaria_6073	Anthozoa_6101	Alcyonacea_40677	Alcyoniidae_40678	Sarcophyton_51812		COInr_Med_plus	5	Cnidaria_6073	Anthozoa_6101	Alcyonacea_40677	Alcyoniidae_40678	Sarcophyton_51812
MBPK_000007072	COInr	0							COInr-WO_Insecta	0							COInr_Med	0							COInr_Med_plus	0
MBPK_000007170	COInr	3	Rhodophyta_2763	Florideophyceae_2806	Gigartinales_28017				COInr-WO_Insecta	3	Rhodophyta_2763	Florideophyceae_2806	Gigartinales_28017				COInr_Med	4	Rhodophyta_2763	Florideophyceae_2806	Gigartinales_28017	Kallymeniaceae_31430			COInr_Med_plus	4	Rhodophyta_2763	Florideophyceae_2806	Gigartinales_28017	Kallymeniaceae_31430
MBPK_000007200	COInr	3	Rhodophyta_2763	Florideophyceae_2806	Gigartinales_28017				COInr-WO_Insecta	3	Rhodophyta_2763	Florideophyceae_2806	Gigartinales_28017				COInr_Med	4	Rhodophyta_2763	Florideophyceae_2806	Gigartinales_28017	Furcellariaceae_28018			COInr_Med_plus	4	Rhodophyta_2763	Florideophyceae_2806	Gigartinales_28017	Furcellariaceae_28018
MBPK_000007236	COInr	6	Cnidaria_6073	Hydrozoa_6074	Anthoathecata_406427	Bougainvilliidae_168713	Bougainvillia_168714	Bougainvillia_muscus_308567	COInr-WO_Insecta	6	Cnidaria_6073	Hydrozoa_6074	Anthoathecata_406427	Bougainvilliidae_168713	Bougainvillia_168714	Bougainvillia_muscus_308567	COInr_Med	6	Cnidaria_6073	Hydrozoa_6074	Anthoathecata_406427	Bougainvilliidae_168713	Bougainvillia_168714	Bougainvillia_muscus_308567	COInr_Med_plus	6	Cnidaria_6073	Hydrozoa_6074	Anthoathecata_406427	Bougainvilliidae_168713	Bougainvillia_168714	Bougainvillia_muscus_308567
MBPK_000007346	COInr	3	Rhodophyta_2763	Florideophyceae_2806	Ceramiales_2802				COInr-WO_Insecta	3	Rhodophyta_2763	Florideophyceae_2806	Ceramiales_2802				COInr_Med	4	Rhodophyta_2763	Florideophyceae_2806	Ceramiales_2802	Dasyaceae_35164			COInr_Med_plus	4	Rhodophyta_2763	Florideophyceae_2806	Ceramiales_2802	Dasyaceae_35164
MBPK_000007578	COInr	3	Arthropoda_6656	Insecta_50557	Diptera_7147				COInr-WO_Insecta	2	Arthropoda_6656	Hexanauplia_72037					COInr_Med	5	Arthropoda_6656	Hexanauplia_72037	Poecilostomatoida_84310	Sapphirinidae_545089	Sapphirina_749173		COInr_Med_plus	5	Arthropoda_6656	Hexanauplia_72037	Poecilostomatoida_84310	Sapphirinidae_545089	Sapphirina_749173
MBPK_000007607	COInr	3	Chordata_7711	Ascidiacea_7713	Aplousobranchia_32436				COInr-WO_Insecta	3	Chordata_7711	Ascidiacea_7713	Aplousobranchia_32436				COInr_Med	3	Chordata_7711	Ascidiacea_7713	Aplousobranchia_32436				COInr_Med_plus	3	Chordata_7711	Ascidiacea_7713	Aplousobranchia_32436
MBPK_000007803	COInr	2	Rhodophyta_2763	Florideophyceae_2806					COInr-WO_Insecta	2	Rhodophyta_2763	Florideophyceae_2806					COInr_Med	3	Rhodophyta_2763	Florideophyceae_2806	Gigartinales_28017				COInr_Med_plus	3	Rhodophyta_2763	Florideophyceae_2806	Gigartinales_28017
MBPK_000007932	COInr	0							COInr-WO_Insecta	0							COInr_Med	0							COInr_Med_plus	0
MBPK_000008131	COInr	5	Mollusca_6447	Gastropoda_6448		Pachychilidae_218531	Sulcospira_576964		COInr-WO_Insecta	5	Mollusca_6447	Gastropoda_6448		Pachychilidae_218531	Sulcospira_576964		COInr_Med	5	Mollusca_6447	Gastropoda_6448		Pachychilidae_218531	Sulcospira_576964		COInr_Med_plus	5	Mollusca_6447	Gastropoda_6448		Pachychilidae_218531	Sulcospira_576964
MBPK_000008203	COInr	0							COInr-WO_Insecta	0							COInr_Med	0							COInr_Med_plus	0
MBPK_000008412	COInr	4	Arthropoda_6656	Malacostraca_6681	Decapoda_6683	Alpheidae_29966			COInr-WO_Insecta	4	Arthropoda_6656	Malacostraca_6681	Decapoda_6683	Alpheidae_29966			COInr_Med	4	Arthropoda_6656	Malacostraca_6681	Decapoda_6683	Alpheidae_29966			COInr_Med_plus	4	Arthropoda_6656	Malacostraca_6681	Decapoda_6683	Alpheidae_29966
MBPK_000008507	COInr	6	Arthropoda_6656	Hexanauplia_72037	Harpacticoida_41212	Longipediidae_610300	Longipedia_1642556	Longipedia_coronata_2592942	COInr-WO_Insecta	6	Arthropoda_6656	Hexanauplia_72037	Harpacticoida_41212	Longipediidae_610300	Longipedia_1642556	Longipedia_coronata_2592942	COInr_Med	6	Arthropoda_6656	Hexanauplia_72037	Harpacticoida_41212	Longipediidae_610300	Longipedia_1642556	Longipedia_coronata_2592942	COInr_Med_plus	6	Arthropoda_6656	Hexanauplia_72037	Harpacticoida_41212	Longipediidae_610300	Longipedia_1642556	Longipedia_coronata_2592942
MBPK_000008523	COInr	6	Mollusca_6447	Bivalvia_6544		Cleidothaeridae_228463	Cleidothaerus_228464	Cleidothaerus_albidus_228465	COInr-WO_Insecta	6	Mollusca_6447	Bivalvia_6544		Cleidothaeridae_228463	Cleidothaerus_228464	Cleidothaerus_albidus_228465	COInr_Med	6	Mollusca_6447	Bivalvia_6544		Cleidothaeridae_228463	Cleidothaerus_228464	Cleidothaerus_albidus_228465	COInr_Med_plus	6	Mollusca_6447	Bivalvia_6544		Cleidothaeridae_228463	Cleidothaerus_228464	Cleidothaerus_albidus_228465
MBPK_000008707	COInr	5	Porifera_6040	Demospongiae_6042	Suberitida_1779162	Suberitidae_55660	Aaptos_237077		COInr-WO_Insecta	5	Porifera_6040	Demospongiae_6042	Suberitida_1779162	Suberitidae_55660	Aaptos_237077		COInr_Med	5	Porifera_6040	Demospongiae_6042	Suberitida_1779162	Suberitidae_55660	Aaptos_237077		COInr_Med_plus	5	Porifera_6040	Demospongiae_6042	Suberitida_1779162	Suberitidae_55660	Aaptos_237077
MBPK_000008728	COInr	2	Rhodophyta_2763	Florideophyceae_2806					COInr-WO_Insecta	2	Rhodophyta_2763	Florideophyceae_2806					COInr_Med	6	Rhodophyta_2763	Florideophyceae_2806	Ceramiales_2802	Ceramiaceae_31377	Scagelia_326250	Scagelia_pylaisaei_2512239	COInr_Med_plus	6	Rhodophyta_2763	Florideophyceae_2806	Ceramiales_2802	Ceramiaceae_31377	Scagelia_326250	Scagelia_pylaisaei_2512239
MBPK_000008873	COInr	0							COInr-WO_Insecta	0							COInr_Med	5	Mollusca_6447	Bivalvia_6544	Mytilida_6546	Mytilidae_6547	Musculus_112137		COInr_Med_plus	5	Mollusca_6447	Bivalvia_6544	Mytilida_6546	Mytilidae_6547	Musculus_112137
MBPK_000008902	COInr	6	Arthropoda_6656	Hexanauplia_72037	Calanoida_6833	Calanidae_6835	Undinula_184746	Undinula_vulgaris_184747	COInr-WO_Insecta	6	Arthropoda_6656	Hexanauplia_72037	Calanoida_6833	Calanidae_6835	Undinula_184746	Undinula_vulgaris_184747	COInr_Med	6	Arthropoda_6656	Hexanauplia_72037	Calanoida_6833	Calanidae_6835	Undinula_184746	Undinula_vulgaris_184747	COInr_Med_plus	6	Arthropoda_6656	Hexanauplia_72037	Calanoida_6833	Calanidae_6835	Undinula_184746	Undinula_vulgaris_184747
MBPK_000008965	COInr	0							COInr-WO_Insecta	0							COInr_Med	0							COInr_Med_plus	0
MBPK_000008966	COInr	5	Cnidaria_6073	Hydrozoa_6074	Leptothecata_500008	Obeliidae_2750047	Obelia_32569		COInr-WO_Insecta	5	Cnidaria_6073	Hydrozoa_6074	Leptothecata_500008	Obeliidae_2750047	Obelia_32569		COInr_Med	3	Cnidaria_6073	Hydrozoa_6074	Leptothecata_500008				COInr_Med_plus	3	Cnidaria_6073	Hydrozoa_6074	Leptothecata_500008
MBPK_000009058	COInr	1	Arthropoda_6656						COInr-WO_Insecta	2	Arthropoda_6656	Arachnida_6854					COInr_Med	0							COInr_Med_plus	2	Arthropoda_6656	Malacostraca_6681
MBPK_000009139	COInr	3	Arthropoda_6656	Insecta_50557	Diptera_7147				COInr-WO_Insecta	0							COInr_Med	0							COInr_Med_plus	0
MBPK_000009364	COInr	3	Porifera_6040	Demospongiae_6042	Poecilosclerida_27925				COInr-WO_Insecta	3	Porifera_6040	Demospongiae_6042	Poecilosclerida_27925				COInr_Med	3	Porifera_6040	Demospongiae_6042	Poecilosclerida_27925				COInr_Med_plus	3	Porifera_6040	Demospongiae_6042	Poecilosclerida_27925
MBPK_000009365	COInr	4	Porifera_6040	Demospongiae_6042	Clionaida_1779155	Clionaidae_76784			COInr-WO_Insecta	4	Porifera_6040	Demospongiae_6042	Clionaida_1779155	Clionaidae_76784			COInr_Med	4	Porifera_6040	Demospongiae_6042	Clionaida_1779155	Clionaidae_76784			COInr_Med_plus	4	Porifera_6040	Demospongiae_6042	Clionaida_1779155	Clionaidae_76784
MBPK_000009384	COInr	2	Arthropoda_6656	Insecta_50557					COInr-WO_Insecta	0							COInr_Med	0							COInr_Med_plus	0
MBPK_000009464	COInr	3	Rhodophyta_2763	Florideophyceae_2806	Peyssonneliales_-35115				COInr-WO_Insecta	3	Rhodophyta_2763	Florideophyceae_2806	Peyssonneliales_-35115				COInr_Med	5	Rhodophyta_2763	Florideophyceae_2806	Gigartinales_28017	Peyssonneliaceae_173455	Sonderopelta_257587		COInr_Med_plus	5	Rhodophyta_2763	Florideophyceae_2806	Gigartinales_28017	Peyssonneliaceae_173455	Sonderopelta_257587
MBPK_000009565	COInr	5	Annelida_6340	Polychaeta_6341	Phyllodocida_6348	Syllidae_122238	Exogone_199555		COInr-WO_Insecta	5	Annelida_6340	Polychaeta_6341	Phyllodocida_6348	Syllidae_122238	Exogone_199555		COInr_Med	5	Annelida_6340	Polychaeta_6341	Phyllodocida_6348	Syllidae_122238	Exogone_199555		COInr_Med_plus	5	Annelida_6340	Polychaeta_6341	Phyllodocida_6348	Syllidae_122238	Exogone_199555
MBPK_000009623	COInr	3	Rhodophyta_2763	Florideophyceae_2806	Ceramiales_2802				COInr-WO_Insecta	3	Rhodophyta_2763	Florideophyceae_2806	Ceramiales_2802				COInr_Med	3	Rhodophyta_2763	Florideophyceae_2806	Ceramiales_2802				COInr_Med_plus	3	Rhodophyta_2763	Florideophyceae_2806	Ceramiales_2802
MBPK_000009716	COInr	2	Arthropoda_6656	Insecta_50557					COInr-WO_Insecta	3	Arthropoda_6656	Arachnida_6854	Araneae_6893				COInr_Med	0							COInr_Med_plus	0
MBPK_000009908	COInr	6	Annelida_6340	Polychaeta_6341	Phyllodocida_6348	Hesionidae_115834	Oxydromus_1622183	Oxydromus_pugettensis_1622187	COInr-WO_Insecta	6	Annelida_6340	Polychaeta_6341	Phyllodocida_6348	Hesionidae_115834	Oxydromus_1622183	Oxydromus_pugettensis_1622187	COInr_Med	6	Annelida_6340	Polychaeta_6341	Phyllodocida_6348	Hesionidae_115834	Oxydromus_1622183	Oxydromus_pugettensis_1622187	COInr_Med_plus	6	Annelida_6340	Polychaeta_6341	Phyllodocida_6348	Hesionidae_115834	Oxydromus_1622183	Oxydromus_pugettensis_1622187
MBPK_000009921	COInr	5	Cnidaria_6073	Hydrozoa_6074	Leptothecata_500008	Obeliidae_2750047	Obelia_32569		COInr-WO_Insecta	5	Cnidaria_6073	Hydrozoa_6074	Leptothecata_500008	Obeliidae_2750047	Obelia_32569		COInr_Med	3	Cnidaria_6073	Hydrozoa_6074	Leptothecata_500008				COInr_Med_plus	3	Cnidaria_6073	Hydrozoa_6074	Leptothecata_500008
MBPK_000009958	COInr	3	Nemertea_6217	Enopla_6225	Monostilifera_6227				COInr-WO_Insecta	3	Nemertea_6217	Enopla_6225	Monostilifera_6227				COInr_Med	5	Nemertea_6217	Enopla_6225	Monostilifera_6227	Tetrastemmatidae_35726	Tetrastemma_77592		COInr_Med_plus	5	Nemertea_6217	Enopla_6225	Monostilifera_6227	Tetrastemmatidae_35726	Tetrastemma_77592
MBPK_000010027	COInr	0							COInr-WO_Insecta	0							COInr_Med	0							COInr_Med_plus	0
MBPK_000010050	COInr	6	Arthropoda_6656	Hexanauplia_72037	Calanoida_6833	Calanidae_6835	Undinula_184746	Undinula_vulgaris_184747	COInr-WO_Insecta	6	Arthropoda_6656	Hexanauplia_72037	Calanoida_6833	Calanidae_6835	Undinula_184746	Undinula_vulgaris_184747	COInr_Med	6	Arthropoda_6656	Hexanauplia_72037	Calanoida_6833	Calanidae_6835	Undinula_184746	Undinula_vulgaris_184747	COInr_Med_plus	6	Arthropoda_6656	Hexanauplia_72037	Calanoida_6833	Calanidae_6835	Undinula_184746	Undinula_vulgaris_184747
MBPK_000010097	COInr	1	Annelida_6340						COInr-WO_Insecta	1	Annelida_6340						COInr_Med	6	Annelida_6340	Polychaeta_6341	Eunicida_65495	Eunicidae_104737	Leodice_1928865	Leodice_harassii_1928866	COInr_Med_plus	6	Annelida_6340	Polychaeta_6341	Eunicida_65495	Eunicidae_104737	Leodice_1928865	Leodice_harassii_1928866
MBPK_000010119	COInr	4	Arthropoda_6656	Malacostraca_6681	Decapoda_6683	Epialtidae_516942			COInr-WO_Insecta	4	Arthropoda_6656	Malacostraca_6681	Decapoda_6683	Epialtidae_516942			COInr_Med	4	Arthropoda_6656	Malacostraca_6681	Decapoda_6683	Epialtidae_516942			COInr_Med_plus	4	Arthropoda_6656	Malacostraca_6681	Decapoda_6683	Epialtidae_516942
MBPK_000010134	COInr	2	Arthropoda_6656	Insecta_50557					COInr-WO_Insecta	3	Arthropoda_6656	Malacostraca_6681	Amphipoda_6821				COInr_Med	6	Arthropoda_6656	Malacostraca_6681	Amphipoda_6821	Dexaminidae_1352100	Dexamine_1453334	Dexamine_thea_1732098	COInr_Med_plus	6	Arthropoda_6656	Malacostraca_6681	Amphipoda_6821	Dexaminidae_1352100	Dexamine_1453334	Dexamine_thea_1732098
MBPK_000010414	COInr	0							COInr-WO_Insecta	0							COInr_Med	0							COInr_Med_plus	0
MBPK_000010429	COInr	0							COInr-WO_Insecta	0							COInr_Med	0							COInr_Med_plus	0
MBPK_000010468	COInr	6	Annelida_6340	Polychaeta_6341	Phyllodocida_6348	Syllidae_122238	Haplosyllis_199559	Haplosyllis_spongicola_199560	COInr-WO_Insecta	6	Annelida_6340	Polychaeta_6341	Phyllodocida_6348	Syllidae_122238	Haplosyllis_199559	Haplosyllis_spongicola_199560	COInr_Med	6	Annelida_6340	Polychaeta_6341	Phyllodocida_6348	Syllidae_122238	Haplosyllis_199559	Haplosyllis_spongicola_199560	COInr_Med_plus	6	Annelida_6340	Polychaeta_6341	Phyllodocida_6348	Syllidae_122238	Haplosyllis_199559	Haplosyllis_spongicola_199560
MBPK_000010498	COInr	5	Cnidaria_6073	Hydrozoa_6074	Leptothecata_500008	Aglaopheniidae_308582	Aglaophenia_308583		COInr-WO_Insecta	5	Cnidaria_6073	Hydrozoa_6074	Leptothecata_500008	Aglaopheniidae_308582	Aglaophenia_308583		COInr_Med	5	Cnidaria_6073	Hydrozoa_6074	Leptothecata_500008	Aglaopheniidae_308582	Aglaophenia_308583		COInr_Med_plus	5	Cnidaria_6073	Hydrozoa_6074	Leptothecata_500008	Aglaopheniidae_308582	Aglaophenia_308583
MBPK_000010870	COInr	0							COInr-WO_Insecta	0							COInr_Med	0							COInr_Med_plus	0
MBPK_000010957	COInr	4	Porifera_6040	Demospongiae_6042	Haplosclerida_6049	Chalinidae_6056			COInr-WO_Insecta	4	Porifera_6040	Demospongiae_6042	Haplosclerida_6049	Chalinidae_6056			COInr_Med	4	Porifera_6040	Demospongiae_6042	Haplosclerida_6049	Chalinidae_6056			COInr_Med_plus	4	Porifera_6040	Demospongiae_6042	Haplosclerida_6049	Chalinidae_6056
MBPK_000011025	COInr	5	Arthropoda_6656	Hexanauplia_72037	Harpacticoida_41212	Leptopontiidae_610299	Leptopontia_2031059		COInr-WO_Insecta	5	Arthropoda_6656	Hexanauplia_72037	Harpacticoida_41212	Leptopontiidae_610299	Leptopontia_2031059		COInr_Med	0							COInr_Med_plus	0
MBPK_000011103	COInr	5	Rhodophyta_2763	Florideophyceae_2806	Hapalidiales_1705611	Mesophyllumaceae_2784734	Mesophyllum_48973		COInr-WO_Insecta	5	Rhodophyta_2763	Florideophyceae_2806	Hapalidiales_1705611	Mesophyllumaceae_2784734	Mesophyllum_48973		COInr_Med	4	Rhodophyta_2763	Florideophyceae_2806	Hapalidiales_1705611	Hapalidiaceae_227970			COInr_Med_plus	4	Rhodophyta_2763	Florideophyceae_2806	Hapalidiales_1705611	Hapalidiaceae_227970
MBPK_000011118	COInr	6	Arthropoda_6656	Malacostraca_6681	Decapoda_6683	Penaeidae_6685	Penaeus_133894	Penaeus_monodon_6687	COInr-WO_Insecta	4	Arthropoda_6656	Malacostraca_6681	Decapoda_6683	Paguridae_6745			COInr_Med	4	Arthropoda_6656	Malacostraca_6681	Decapoda_6683	Paguridae_6745			COInr_Med_plus	6	Arthropoda_6656	Malacostraca_6681	Decapoda_6683	Penaeidae_6685	Penaeus_133894	Penaeus_monodon_6687
MBPK_000011207	COInr	3	Arthropoda_6656	Insecta_50557	Diptera_7147				COInr-WO_Insecta	0							COInr_Med	0							COInr_Med_plus	0
MBPK_000011496	COInr	2	Arthropoda_6656	Arachnida_6854					COInr-WO_Insecta	2	Arthropoda_6656	Arachnida_6854					COInr_Med	0							COInr_Med_plus	0
MBPK_000011641	COInr	6	Annelida_6340	Polychaeta_6341	Phyllodocida_6348	Nereididae_39820	Hediste_73375	Hediste_diversicolor_126592	COInr-WO_Insecta	6	Annelida_6340	Polychaeta_6341	Phyllodocida_6348	Nereididae_39820	Hediste_73375	Hediste_diversicolor_126592	COInr_Med	6	Annelida_6340	Polychaeta_6341	Phyllodocida_6348	Nereididae_39820	Hediste_73375	Hediste_diversicolor_126592	COInr_Med_plus	6	Annelida_6340	Polychaeta_6341	Phyllodocida_6348	Nereididae_39820	Hediste_73375	Hediste_diversicolor_126592
MBPK_000011660	COInr	2	Annelida_6340	Clitellata_42113					COInr-WO_Insecta	3	Annelida_6340	Clitellata_42113	Haplotaxida_6382				COInr_Med	0							COInr_Med_plus	0
MBPK_000011707	COInr	3	Arthropoda_6656	Insecta_50557	Diptera_7147				COInr-WO_Insecta	0							COInr_Med	4	Mollusca_6447	Gastropoda_6448	Neogastropoda_6479	Muricidae_39476			COInr_Med_plus	4	Mollusca_6447	Gastropoda_6448	Neogastropoda_6479	Muricidae_39476
MBPK_000012074	COInr	6	Arthropoda_6656	Hexanauplia_72037	Calanoida_6833	Clausocalanidae_148994	Clausocalanus_148995	Clausocalanus_parapergens_149007	COInr-WO_Insecta	6	Arthropoda_6656	Hexanauplia_72037	Calanoida_6833	Clausocalanidae_148994	Clausocalanus_148995	Clausocalanus_parapergens_149007	COInr_Med	6	Arthropoda_6656	Hexanauplia_72037	Calanoida_6833	Clausocalanidae_148994	Clausocalanus_148995	Clausocalanus_parapergens_149007	COInr_Med_plus	6	Arthropoda_6656	Hexanauplia_72037	Calanoida_6833	Clausocalanidae_148994	Clausocalanus_148995	Clausocalanus_parapergens_149007
MBPK_000012084	COInr	6	Annelida_6340	Polychaeta_6341		Chaetopteridae_6378	Chaetopterus_6379	Chaetopterus_variopedatus_34590	COInr-WO_Insecta	6	Annelida_6340	Polychaeta_6341		Chaetopteridae_6378	Chaetopterus_6379	Chaetopterus_variopedatus_34590	COInr_Med	6	Annelida_6340	Polychaeta_6341		Chaetopteridae_6378	Chaetopterus_6379	Chaetopterus_variopedatus_34590	COInr_Med_plus	6	Annelida_6340	Polychaeta_6341		Chaetopteridae_6378	Chaetopterus_6379	Chaetopterus_variopedatus_34590
MBPK_000012162	COInr	6	Arthropoda_6656	Malacostraca_6681	Decapoda_6683	Xanthidae_6779	Xantho_84666	Xantho_hydrophilus_342082	COInr-WO_Insecta	6	Arthropoda_6656	Malacostraca_6681	Decapoda_6683	Xanthidae_6779	Xantho_84666	Xantho_hydrophilus_342082	COInr_Med	6	Arthropoda_6656	Malacostraca_6681	Decapoda_6683	Xanthidae_6779	Xantho_84666	Xantho_hydrophilus_342082	COInr_Med_plus	6	Arthropoda_6656	Malacostraca_6681	Decapoda_6683	Xanthidae_6779	Xantho_84666	Xantho_hydrophilus_342082
MBPK_000012200	COInr	0							COInr-WO_Insecta	0							COInr_Med	0							COInr_Med_plus	0
MBPK_000012378	COInr	0							COInr-WO_Insecta	0							COInr_Med	0							COInr_Med_plus	0
MBPK_000012497	COInr	3	Arthropoda_6656	Hexanauplia_72037	Calanoida_6833				COInr-WO_Insecta	3	Arthropoda_6656	Hexanauplia_72037	Calanoida_6833				COInr_Med	4	Arthropoda_6656	Hexanauplia_72037	Calanoida_6833	Paracalanidae_163470			COInr_Med_plus	4	Arthropoda_6656	Hexanauplia_72037	Calanoida_6833	Paracalanidae_163470
MBPK_000012549	COInr	0							COInr-WO_Insecta	0							COInr_Med	0							COInr_Med_plus	0
MBPK_000012555	COInr	2	Arthropoda_6656	Insecta_50557					COInr-WO_Insecta	2	Arthropoda_6656	Arachnida_6854					COInr_Med	3	Arthropoda_6656	Malacostraca_6681	Decapoda_6683				COInr_Med_plus	3	Arthropoda_6656	Malacostraca_6681	Decapoda_6683
MBPK_000012631	COInr	0							COInr-WO_Insecta	0							COInr_Med	0							COInr_Med_plus	0
MBPK_000012744	COInr	2	Cnidaria_6073	Hydrozoa_6074					COInr-WO_Insecta	2	Cnidaria_6073	Hydrozoa_6074					COInr_Med	2	Cnidaria_6073	Hydrozoa_6074					COInr_Med_plus	2	Cnidaria_6073	Hydrozoa_6074
MBPK_000012851	COInr	6	Annelida_6340	Polychaeta_6341	Phyllodocida_6348	Hesionidae_115834	Oxydromus_1622183	Oxydromus_pugettensis_1622187	COInr-WO_Insecta	6	Annelida_6340	Polychaeta_6341	Phyllodocida_6348	Hesionidae_115834	Oxydromus_1622183	Oxydromus_pugettensis_1622187	COInr_Med	6	Annelida_6340	Polychaeta_6341	Phyllodocida_6348	Hesionidae_115834	Oxydromus_1622183	Oxydromus_pugettensis_1622187	COInr_Med_plus	6	Annelida_6340	Polychaeta_6341	Phyllodocida_6348	Hesionidae_115834	Oxydromus_1622183	Oxydromus_pugettensis_1622187
MBPK_000012958	COInr	3	Arthropoda_6656	Insecta_50557	Diptera_7147				COInr-WO_Insecta	0							COInr_Med	0							COInr_Med_plus	0
MBPK_000012973	COInr	0							COInr-WO_Insecta	0							COInr_Med	5	Cnidaria_6073	Hydrozoa_6074	Leptothecata_500008	Aglaopheniidae_308582	Aglaophenia_308583		COInr_Med_plus	5	Cnidaria_6073	Hydrozoa_6074	Leptothecata_500008	Aglaopheniidae_308582	Aglaophenia_308583
MBPK_000013044	COInr	0							COInr-WO_Insecta	0							COInr_Med	0							COInr_Med_plus	0
MBPK_000013079	COInr	0							COInr-WO_Insecta	0							COInr_Med	0							COInr_Med_plus	0
MBPK_000013156	COInr	3	Cnidaria_6073	Hydrozoa_6074	Leptothecata_500008				COInr-WO_Insecta	3	Cnidaria_6073	Hydrozoa_6074	Leptothecata_500008				COInr_Med	3	Cnidaria_6073	Hydrozoa_6074	Leptothecata_500008				COInr_Med_plus	3	Cnidaria_6073	Hydrozoa_6074	Leptothecata_500008
MBPK_000013413	COInr	2	Porifera_6040	Demospongiae_6042					COInr-WO_Insecta	2	Porifera_6040	Demospongiae_6042					COInr_Med	2	Porifera_6040	Demospongiae_6042					COInr_Med_plus	2	Porifera_6040	Demospongiae_6042
MBPK_000013416	COInr	0							COInr-WO_Insecta	0							COInr_Med	0							COInr_Med_plus	0
MBPK_000013464	COInr	4	Rhodophyta_2763	Florideophyceae_2806	Gigartinales_28017	Kallymeniaceae_31430			COInr-WO_Insecta	4	Rhodophyta_2763	Florideophyceae_2806	Gigartinales_28017	Kallymeniaceae_31430			COInr_Med	5	Rhodophyta_2763	Florideophyceae_2806	Gigartinales_28017	Kallymeniaceae_31430	Kallymenia_38554		COInr_Med_plus	5	Rhodophyta_2763	Florideophyceae_2806	Gigartinales_28017	Kallymeniaceae_31430	Kallymenia_38554
MBPK_000013513	COInr	5	Cnidaria_6073	Hydrozoa_6074	Leptothecata_500008	Aglaopheniidae_308582	Aglaophenia_308583		COInr-WO_Insecta	5	Cnidaria_6073	Hydrozoa_6074	Leptothecata_500008	Aglaopheniidae_308582	Aglaophenia_308583		COInr_Med	5	Cnidaria_6073	Hydrozoa_6074	Leptothecata_500008	Aglaopheniidae_308582	Aglaophenia_308583		COInr_Med_plus	5	Cnidaria_6073	Hydrozoa_6074	Leptothecata_500008	Aglaopheniidae_308582	Aglaophenia_308583
MBPK_000013547	COInr	3	Rhodophyta_2763	Florideophyceae_2806	Gigartinales_28017				COInr-WO_Insecta	3	Rhodophyta_2763	Florideophyceae_2806	Gigartinales_28017				COInr_Med	3	Rhodophyta_2763	Florideophyceae_2806	Gigartinales_28017				COInr_Med_plus	3	Rhodophyta_2763	Florideophyceae_2806	Gigartinales_28017
MBPK_000013653	COInr	3	Nemertea_6217	Enopla_6225	Monostilifera_6227				COInr-WO_Insecta	3	Nemertea_6217	Enopla_6225	Monostilifera_6227				COInr_Med	4	Nemertea_6217	Enopla_6225	Monostilifera_6227	Amphiporidae_120982			COInr_Med_plus	4	Nemertea_6217	Enopla_6225	Monostilifera_6227	Amphiporidae_120982
MBPK_000013705	COInr	2	Bacillariophyta_2836	Bacillariophyceae_33849					COInr-WO_Insecta	2	Bacillariophyta_2836	Bacillariophyceae_33849					COInr_Med	2	Bacillariophyta_2836	Bacillariophyceae_33849					COInr_Med_plus	2	Bacillariophyta_2836	Bacillariophyceae_33849
MBPK_000013856	COInr	0							COInr-WO_Insecta	0							COInr_Med	0							COInr_Med_plus	0
MBPK_000013915	COInr	3	Arthropoda_6656	Arachnida_6854	Araneae_6893				COInr-WO_Insecta	3	Arthropoda_6656	Arachnida_6854	Araneae_6893				COInr_Med	6	Arthropoda_6656	Malacostraca_6681	Decapoda_6683	Portunidae_6757	Charybdis_65692	Charybdis_rosaea_-32416	COInr_Med_plus	6	Arthropoda_6656	Malacostraca_6681	Decapoda_6683	Portunidae_6757	Charybdis_65692	Charybdis_rosaea_-32416
MBPK_000014003	COInr	0							COInr-WO_Insecta	0							COInr_Med	0							COInr_Med_plus	0
MBPK_000014135	COInr	5	Cnidaria_6073	Hydrozoa_6074	Leptothecata_500008	Obeliidae_2750047	Obelia_32569		COInr-WO_Insecta	5	Cnidaria_6073	Hydrozoa_6074	Leptothecata_500008	Obeliidae_2750047	Obelia_32569		COInr_Med	3	Cnidaria_6073	Hydrozoa_6074	Leptothecata_500008				COInr_Med_plus	3	Cnidaria_6073	Hydrozoa_6074	Leptothecata_500008
MBPK_000014243	COInr	2	Rhodophyta_2763	Florideophyceae_2806					COInr-WO_Insecta	2	Rhodophyta_2763	Florideophyceae_2806					COInr_Med	3	Rhodophyta_2763	Florideophyceae_2806	Gigartinales_28017				COInr_Med_plus	3	Rhodophyta_2763	Florideophyceae_2806	Gigartinales_28017
MBPK_000014429	COInr	2	Bacillariophyta_2836	Bacillariophyceae_33849					COInr-WO_Insecta	2	Bacillariophyta_2836	Bacillariophyceae_33849					COInr_Med	2	Bacillariophyta_2836	Bacillariophyceae_33849					COInr_Med_plus	2	Bacillariophyta_2836	Bacillariophyceae_33849
MBPK_000014447	COInr	4	Annelida_6340	Polychaeta_6341	Terebellida_6373	Terebellidae_32261			COInr-WO_Insecta	4	Annelida_6340	Polychaeta_6341	Terebellida_6373	Terebellidae_32261			COInr_Med	4	Annelida_6340	Polychaeta_6341	Terebellida_6373	Terebellidae_32261			COInr_Med_plus	4	Annelida_6340	Polychaeta_6341	Terebellida_6373	Terebellidae_32261
MBPK_000014510	COInr	5	Cnidaria_6073	Hydrozoa_6074	Leptothecata_500008	Obeliidae_2750047	Obelia_32569		COInr-WO_Insecta	5	Cnidaria_6073	Hydrozoa_6074	Leptothecata_500008	Obeliidae_2750047	Obelia_32569		COInr_Med	3	Cnidaria_6073	Hydrozoa_6074	Leptothecata_500008				COInr_Med_plus	3	Cnidaria_6073	Hydrozoa_6074	Leptothecata_500008
MBPK_000014529	COInr	0							COInr-WO_Insecta	0							COInr_Med	0							COInr_Med_plus	0
MBPK_000014538	COInr	4		Phaeophyceae_2870	Ectocarpales_2877	Chordariaceae_66220			COInr-WO_Insecta	4		Phaeophyceae_2870	Ectocarpales_2877	Chordariaceae_66220			COInr_Med	4		Phaeophyceae_2870	Ectocarpales_2877	Chordariaceae_66220			COInr_Med_plus	4		Phaeophyceae_2870	Ectocarpales_2877	Chordariaceae_66220
MBPK_000014580	COInr	4	Porifera_6040	Demospongiae_6042	Poecilosclerida_27925	Coelosphaeridae_283421			COInr-WO_Insecta	4	Porifera_6040	Demospongiae_6042	Poecilosclerida_27925	Coelosphaeridae_283421			COInr_Med	4	Porifera_6040	Demospongiae_6042	Poecilosclerida_27925	Coelosphaeridae_283421			COInr_Med_plus	4	Porifera_6040	Demospongiae_6042	Poecilosclerida_27925	Coelosphaeridae_283421
MBPK_000014581	COInr	2	Cnidaria_6073	Hydrozoa_6074					COInr-WO_Insecta	2	Cnidaria_6073	Hydrozoa_6074					COInr_Med	2	Cnidaria_6073	Hydrozoa_6074					COInr_Med_plus	2	Cnidaria_6073	Hydrozoa_6074
MBPK_000014627	COInr	2	Rhodophyta_2763	Florideophyceae_2806					COInr-WO_Insecta	2	Rhodophyta_2763	Florideophyceae_2806					COInr_Med	2	Rhodophyta_2763	Florideophyceae_2806					COInr_Med_plus	2	Rhodophyta_2763	Florideophyceae_2806
MBPK_000014902	COInr	0							COInr-WO_Insecta	0							COInr_Med	0							COInr_Med_plus	0
MBPK_000014960	COInr	3	Porifera_6040	Demospongiae_6042	Poecilosclerida_27925				COInr-WO_Insecta	3	Porifera_6040	Demospongiae_6042	Poecilosclerida_27925				COInr_Med	4	Porifera_6040	Demospongiae_6042	Poecilosclerida_27925	Hymedesmiidae_252956			COInr_Med_plus	4	Porifera_6040	Demospongiae_6042	Poecilosclerida_27925	Hymedesmiidae_252956
MBPK_000015000	COInr	3	Porifera_6040	Demospongiae_6042	Dictyoceratida_119428				COInr-WO_Insecta	3	Porifera_6040	Demospongiae_6042	Dictyoceratida_119428				COInr_Med	4	Porifera_6040	Demospongiae_6042	Dictyoceratida_119428	Thorectidae_121495			COInr_Med_plus	4	Porifera_6040	Demospongiae_6042	Dictyoceratida_119428	Thorectidae_121495
MBPK_000015089	COInr	3	Rhodophyta_2763	Florideophyceae_2806	Ceramiales_2802				COInr-WO_Insecta	3	Rhodophyta_2763	Florideophyceae_2806	Ceramiales_2802				COInr_Med	4	Rhodophyta_2763	Florideophyceae_2806	Ceramiales_2802	Rhodomelaceae_2803			COInr_Med_plus	4	Rhodophyta_2763	Florideophyceae_2806	Ceramiales_2802	Rhodomelaceae_2803
MBPK_000015105	COInr	0							COInr-WO_Insecta	0							COInr_Med	0							COInr_Med_plus	0
MBPK_000015110	COInr	4	Porifera_6040	Demospongiae_6042	Axinellida_1779152	Raspailiidae_261678			COInr-WO_Insecta	4	Porifera_6040	Demospongiae_6042	Axinellida_1779152	Raspailiidae_261678			COInr_Med	4	Porifera_6040	Demospongiae_6042	Axinellida_1779152	Raspailiidae_261678			COInr_Med_plus	4	Porifera_6040	Demospongiae_6042	Axinellida_1779152	Raspailiidae_261678
MBPK_000015250	COInr	4	Arthropoda_6656	Insecta_50557	Diptera_7147	Keroplatidae_58254			COInr-WO_Insecta	3	Arthropoda_6656	Pycnogonida_57294	Pantopoda_373319				COInr_Med	6	Arthropoda_6656	Pycnogonida_57294	Pantopoda_373319	Callipallenidae_61896	Callipallene_61897	Callipallene_brevirostris_373274	COInr_Med_plus	6	Arthropoda_6656	Pycnogonida_57294	Pantopoda_373319	Callipallenidae_61896	Callipallene_61897	Callipallene_brevirostris_373274
MBPK_000015258	COInr	2	Porifera_6040	Demospongiae_6042					COInr-WO_Insecta	2	Porifera_6040	Demospongiae_6042					COInr_Med	2	Porifera_6040	Demospongiae_6042					COInr_Med_plus	2	Porifera_6040	Demospongiae_6042
MBPK_000015275	COInr	3	Arthropoda_6656	Insecta_50557	Diptera_7147				COInr-WO_Insecta	0							COInr_Med	0							COInr_Med_plus	0
MBPK_000015285	COInr	3	Arthropoda_6656	Insecta_50557	Lepidoptera_7088				COInr-WO_Insecta	6	Arthropoda_6656	Malacostraca_6681	Amphipoda_6821	Lysianassidae_134545	Paralicella_58358	Paralicella_caperesca_58359	COInr_Med	6	Arthropoda_6656	Malacostraca_6681	Amphipoda_6821	Lysianassidae_134545	Paralicella_58358	Paralicella_caperesca_58359	COInr_Med_plus	6	Arthropoda_6656	Malacostraca_6681	Amphipoda_6821	Lysianassidae_134545	Paralicella_58358	Paralicella_caperesca_58359
MBPK_000015387	COInr	4	Cnidaria_6073	Hydrozoa_6074	Anthoathecata_406427	Pandeidae_27799			COInr-WO_Insecta	4	Cnidaria_6073	Hydrozoa_6074	Anthoathecata_406427	Pandeidae_27799			COInr_Med	4	Cnidaria_6073	Hydrozoa_6074	Anthoathecata_406427	Pandeidae_27799			COInr_Med_plus	4	Cnidaria_6073	Hydrozoa_6074	Anthoathecata_406427	Pandeidae_27799
MBPK_000015774	COInr	2	Arthropoda_6656	Insecta_50557					COInr-WO_Insecta	3	Bryozoa_10205	Gymnolaemata_10206	Cheilostomatida_10207				COInr_Med	0							COInr_Med_plus	0
MBPK_000015804	COInr	5	Rhodophyta_2763	Florideophyceae_2806	Hapalidiales_1705611	Hapalidiaceae_227970	Lithothamnion_48598		COInr-WO_Insecta	5	Rhodophyta_2763	Florideophyceae_2806	Hapalidiales_1705611	Hapalidiaceae_227970	Lithothamnion_48598		COInr_Med	5	Rhodophyta_2763	Florideophyceae_2806	Hapalidiales_1705611	Hapalidiaceae_227970	Lithothamnion_48598		COInr_Med_plus	5	Rhodophyta_2763	Florideophyceae_2806	Hapalidiales_1705611	Hapalidiaceae_227970	Lithothamnion_48598
MBPK_000015957	COInr	0							COInr-WO_Insecta	0							COInr_Med	0							COInr_Med_plus	0
MBPK_000016007	COInr	3	Rhodophyta_2763	Florideophyceae_2806	Hapalidiales_1705611				COInr-WO_Insecta	3	Rhodophyta_2763	Florideophyceae_2806	Hapalidiales_1705611				COInr_Med	4	Rhodophyta_2763	Florideophyceae_2806	Hapalidiales_1705611	Hapalidiaceae_227970			COInr_Med_plus	4	Rhodophyta_2763	Florideophyceae_2806	Hapalidiales_1705611	Hapalidiaceae_227970
MBPK_000016134	COInr	3	Arthropoda_6656	Insecta_50557	Hymenoptera_7399				COInr-WO_Insecta	6	Arthropoda_6656	Arachnida_6854	Araneae_6893	Lycosidae_74973	Alopecosa_74999	Alopecosa_pulverulenta_75003	COInr_Med	0							COInr_Med_plus	0
MBPK_000016269	COInr	0							COInr-WO_Insecta	0							COInr_Med	0							COInr_Med_plus	0
MBPK_000016270	COInr	3	Rhodophyta_2763	Florideophyceae_2806	Corallinales_31395				COInr-WO_Insecta	3	Rhodophyta_2763	Florideophyceae_2806	Corallinales_31395				COInr_Med	2	Rhodophyta_2763	Florideophyceae_2806					COInr_Med_plus	2	Rhodophyta_2763	Florideophyceae_2806
MBPK_000016290	COInr	3	Porifera_6040	Demospongiae_6042	Dictyoceratida_119428				COInr-WO_Insecta	3	Porifera_6040	Demospongiae_6042	Dictyoceratida_119428				COInr_Med	4	Porifera_6040	Demospongiae_6042	Dictyoceratida_119428	Thorectidae_121495			COInr_Med_plus	4	Porifera_6040	Demospongiae_6042	Dictyoceratida_119428	Thorectidae_121495
MBPK_000016327	COInr	2	Cnidaria_6073	Hydrozoa_6074					COInr-WO_Insecta	2	Cnidaria_6073	Hydrozoa_6074					COInr_Med	2	Cnidaria_6073	Hydrozoa_6074					COInr_Med_plus	2	Cnidaria_6073	Hydrozoa_6074
MBPK_000016407	COInr	5	Cnidaria_6073	Anthozoa_6101	Alcyonacea_40677	Alcyoniidae_40678	Sarcophyton_51812		COInr-WO_Insecta	5	Cnidaria_6073	Anthozoa_6101	Alcyonacea_40677	Alcyoniidae_40678	Sarcophyton_51812		COInr_Med	5	Cnidaria_6073	Anthozoa_6101	Alcyonacea_40677	Alcyoniidae_40678	Sarcophyton_51812		COInr_Med_plus	5	Cnidaria_6073	Anthozoa_6101	Alcyonacea_40677	Alcyoniidae_40678	Sarcophyton_51812
MBPK_000016444	COInr	4	Oomycota_4762		Peronosporales_4776	Peronosporaceae_4777			COInr-WO_Insecta	4	Oomycota_4762		Peronosporales_4776	Peronosporaceae_4777			COInr_Med	6	Mollusca_6447	Gastropoda_6448	Neogastropoda_6479	Muricidae_39476	Urosalpinx_399970	Urosalpinx_cinerea_399971	COInr_Med_plus	6	Mollusca_6447	Gastropoda_6448	Neogastropoda_6479	Muricidae_39476	Urosalpinx_399970	Urosalpinx_cinerea_399971
MBPK_000016511	COInr	0							COInr-WO_Insecta	0							COInr_Med	0							COInr_Med_plus	6	Annelida_6340	Polychaeta_6341	Eunicida_65495	Dorvilleidae_160440	Dorvillea_160441	Dorvillea_rubrovittata_864287
MBPK_000016689	COInr	4	Porifera_6040	Demospongiae_6042	Tethyida_1779163	Hemiasterellidae_283520			COInr-WO_Insecta	4	Porifera_6040	Demospongiae_6042	Tethyida_1779163	Hemiasterellidae_283520			COInr_Med	4	Porifera_6040	Demospongiae_6042	Tethyida_1779163	Hemiasterellidae_283520			COInr_Med_plus	4	Porifera_6040	Demospongiae_6042	Tethyida_1779163	Hemiasterellidae_283520
MBPK_000016866	COInr	5	Porifera_6040	Demospongiae_6042	Poecilosclerida_27925	Hymedesmiidae_252956	Phorbas_252957		COInr-WO_Insecta	5	Porifera_6040	Demospongiae_6042	Poecilosclerida_27925	Hymedesmiidae_252956	Phorbas_252957		COInr_Med	5	Porifera_6040	Demospongiae_6042	Poecilosclerida_27925	Hymedesmiidae_252956	Phorbas_252957		COInr_Med_plus	5	Porifera_6040	Demospongiae_6042	Poecilosclerida_27925	Hymedesmiidae_252956	Phorbas_252957
MBPK_000017292	COInr	2	Rhodophyta_2763	Florideophyceae_2806					COInr-WO_Insecta	2	Rhodophyta_2763	Florideophyceae_2806					COInr_Med	4	Rhodophyta_2763	Florideophyceae_2806	Gigartinales_28017	Peyssonneliaceae_173455			COInr_Med_plus	4	Rhodophyta_2763	Florideophyceae_2806	Gigartinales_28017	Peyssonneliaceae_173455
MBPK_000017376	COInr	2	Arthropoda_6656	Hexanauplia_72037					COInr-WO_Insecta	3	Arthropoda_6656	Hexanauplia_72037	Harpacticoida_41212				COInr_Med	3	Arthropoda_6656	Hexanauplia_72037	Harpacticoida_41212				COInr_Med_plus	3	Arthropoda_6656	Hexanauplia_72037	Harpacticoida_41212
MBPK_000017378	COInr	0							COInr-WO_Insecta	0							COInr_Med	0							COInr_Med_plus	0
MBPK_000017478	COInr	3	Porifera_6040	Demospongiae_6042	Dictyoceratida_119428				COInr-WO_Insecta	3	Porifera_6040	Demospongiae_6042	Dictyoceratida_119428				COInr_Med	4	Porifera_6040	Demospongiae_6042	Dictyoceratida_119428	Thorectidae_121495			COInr_Med_plus	4	Porifera_6040	Demospongiae_6042	Dictyoceratida_119428	Thorectidae_121495
MBPK_000017591	COInr	3	Porifera_6040	Demospongiae_6042	Poecilosclerida_27925				COInr-WO_Insecta	3	Porifera_6040	Demospongiae_6042	Poecilosclerida_27925				COInr_Med	4	Porifera_6040	Demospongiae_6042	Poecilosclerida_27925	Hymedesmiidae_252956			COInr_Med_plus	4	Porifera_6040	Demospongiae_6042	Poecilosclerida_27925	Hymedesmiidae_252956
MBPK_000017800	COInr	0							COInr-WO_Insecta	0							COInr_Med	0							COInr_Med_plus	0
MBPK_000017987	COInr	1	Bacillariophyta_2836						COInr-WO_Insecta	1	Bacillariophyta_2836						COInr_Med	1	Bacillariophyta_2836						COInr_Med_plus	1	Bacillariophyta_2836
MBPK_000018061	COInr	0							COInr-WO_Insecta	0							COInr_Med	0							COInr_Med_plus	0
MBPK_000018187	COInr	0							COInr-WO_Insecta	0							COInr_Med	0							COInr_Med_plus	0
MBPK_000018328	COInr	0							COInr-WO_Insecta	0							COInr_Med	0							COInr_Med_plus	0
MBPK_000018366	COInr	0							COInr-WO_Insecta	0							COInr_Med	0							COInr_Med_plus	0
MBPK_000018399	COInr	0							COInr-WO_Insecta	0							COInr_Med	0							COInr_Med_plus	0
MBPK_000018506	COInr	4	Rhodophyta_2763	Florideophyceae_2806	Gigartinales_28017	Kallymeniaceae_31430			COInr-WO_Insecta	4	Rhodophyta_2763	Florideophyceae_2806	Gigartinales_28017	Kallymeniaceae_31430			COInr_Med	4	Rhodophyta_2763	Florideophyceae_2806	Gigartinales_28017	Kallymeniaceae_31430			COInr_Med_plus	4	Rhodophyta_2763	Florideophyceae_2806	Gigartinales_28017	Kallymeniaceae_31430
MBPK_000018845	COInr	5	Cnidaria_6073	Hydrozoa_6074	Leptothecata_500008	Aglaopheniidae_308582	Aglaophenia_308583		COInr-WO_Insecta	5	Cnidaria_6073	Hydrozoa_6074	Leptothecata_500008	Aglaopheniidae_308582	Aglaophenia_308583		COInr_Med	5	Cnidaria_6073	Hydrozoa_6074	Leptothecata_500008	Aglaopheniidae_308582	Aglaophenia_308583		COInr_Med_plus	5	Cnidaria_6073	Hydrozoa_6074	Leptothecata_500008	Aglaopheniidae_308582	Aglaophenia_308583
MBPK_000018926	COInr	4		Phaeophyceae_2870	Ectocarpales_2877	Chordariaceae_66220			COInr-WO_Insecta	4		Phaeophyceae_2870	Ectocarpales_2877	Chordariaceae_66220			COInr_Med	4		Phaeophyceae_2870	Ectocarpales_2877	Chordariaceae_66220			COInr_Med_plus	4		Phaeophyceae_2870	Ectocarpales_2877	Chordariaceae_66220
MBPK_000019119	COInr	3	Arthropoda_6656	Arachnida_6854	Araneae_6893				COInr-WO_Insecta	3	Arthropoda_6656	Arachnida_6854	Araneae_6893				COInr_Med	6	Mollusca_6447	Gastropoda_6448		Patellidae_6462	Scutellastra_87967	Scutellastra_mexicana_88008	COInr_Med_plus	6	Mollusca_6447	Gastropoda_6448		Patellidae_6462	Scutellastra_87967	Scutellastra_mexicana_88008
MBPK_000019373	COInr	3	Arthropoda_6656	Insecta_50557	Diptera_7147				COInr-WO_Insecta	0							COInr_Med	0							COInr_Med_plus	0
MBPK_000019382	COInr	3	Cnidaria_6073	Hydrozoa_6074	Leptothecata_500008				COInr-WO_Insecta	3	Cnidaria_6073	Hydrozoa_6074	Leptothecata_500008				COInr_Med	6	Cnidaria_6073	Hydrozoa_6074	Leptothecata_500008	Campanulariidae_27800	Orthopyxis_314504	Orthopyxis_caliculata_1631756	COInr_Med_plus	6	Cnidaria_6073	Hydrozoa_6074	Leptothecata_500008	Campanulariidae_27800	Orthopyxis_314504	Orthopyxis_caliculata_1631756
MBPK_000019450	COInr	3	Bacillariophyta_2836	Bacillariophyceae_33849	Naviculales_38748				COInr-WO_Insecta	3	Bacillariophyta_2836	Bacillariophyceae_33849	Naviculales_38748				COInr_Med	3	Bacillariophyta_2836	Bacillariophyceae_33849	Naviculales_38748				COInr_Med_plus	3	Bacillariophyta_2836	Bacillariophyceae_33849	Naviculales_38748
MBPK_000019602	COInr	5	Chordata_7711	Ascidiacea_7713	Stolidobranchia_7720	Styelidae_7721	Botryllus_30300		COInr-WO_Insecta	5	Chordata_7711	Ascidiacea_7713	Stolidobranchia_7720	Styelidae_7721	Botryllus_30300		COInr_Med	5	Chordata_7711	Ascidiacea_7713	Stolidobranchia_7720	Styelidae_7721	Botryllus_30300		COInr_Med_plus	5	Chordata_7711	Ascidiacea_7713	Stolidobranchia_7720	Styelidae_7721	Botryllus_30300
MBPK_000019604	COInr	0							COInr-WO_Insecta	0							COInr_Med	5	Mollusca_6447	Bivalvia_6544	Mytilida_6546	Mytilidae_6547	Musculus_112137		COInr_Med_plus	5	Mollusca_6447	Bivalvia_6544	Mytilida_6546	Mytilidae_6547	Musculus_112137
MBPK_000019679	COInr	5	Annelida_6340	Polychaeta_6341	Phyllodocida_6348	Syllidae_122238	Exogone_199555		COInr-WO_Insecta	5	Annelida_6340	Polychaeta_6341	Phyllodocida_6348	Syllidae_122238	Exogone_199555		COInr_Med	5	Annelida_6340	Polychaeta_6341	Phyllodocida_6348	Syllidae_122238	Exogone_199555		COInr_Med_plus	5	Annelida_6340	Polychaeta_6341	Phyllodocida_6348	Syllidae_122238	Exogone_199555
MBPK_000019682	COInr	6	Annelida_6340	Polychaeta_6341	Phyllodocida_6348	Nereididae_39820	Neanthes_42114	Neanthes_fucata_1680847	COInr-WO_Insecta	6	Annelida_6340	Polychaeta_6341	Phyllodocida_6348	Nereididae_39820	Neanthes_42114	Neanthes_fucata_1680847	COInr_Med	6	Annelida_6340	Polychaeta_6341	Phyllodocida_6348	Nereididae_39820	Neanthes_42114	Neanthes_fucata_1680847	COInr_Med_plus	6	Annelida_6340	Polychaeta_6341	Phyllodocida_6348	Nereididae_39820	Neanthes_42114	Neanthes_fucata_1680847
MBPK_000019805	COInr	4	Annelida_6340	Polychaeta_6341	Phyllodocida_6348	Syllidae_122238			COInr-WO_Insecta	4	Annelida_6340	Polychaeta_6341	Phyllodocida_6348	Syllidae_122238			COInr_Med	4	Annelida_6340	Polychaeta_6341	Phyllodocida_6348	Syllidae_122238			COInr_Med_plus	4	Annelida_6340	Polychaeta_6341	Phyllodocida_6348	Syllidae_122238
MBPK_000019968	COInr	0							COInr-WO_Insecta	0							COInr_Med	5	Mollusca_6447	Bivalvia_6544	Mytilida_6546	Mytilidae_6547	Musculus_112137		COInr_Med_plus	5	Mollusca_6447	Bivalvia_6544	Mytilida_6546	Mytilidae_6547	Musculus_112137
MBPK_000020143	COInr	4		Phaeophyceae_2870	Ectocarpales_2877	Chordariaceae_66220			COInr-WO_Insecta	4		Phaeophyceae_2870	Ectocarpales_2877	Chordariaceae_66220			COInr_Med	4		Phaeophyceae_2870	Ectocarpales_2877	Chordariaceae_66220			COInr_Med_plus	4		Phaeophyceae_2870	Ectocarpales_2877	Chordariaceae_66220
MBPK_000020482	COInr	3	Porifera_6040	Demospongiae_6042	Poecilosclerida_27925				COInr-WO_Insecta	3	Porifera_6040	Demospongiae_6042	Poecilosclerida_27925				COInr_Med	4	Porifera_6040	Demospongiae_6042	Poecilosclerida_27925	Hymedesmiidae_252956			COInr_Med_plus	4	Porifera_6040	Demospongiae_6042	Poecilosclerida_27925	Hymedesmiidae_252956
MBPK_000020550	COInr	5	Cnidaria_6073	Hydrozoa_6074	Leptothecata_500008	Obeliidae_2750047	Obelia_32569		COInr-WO_Insecta	5	Cnidaria_6073	Hydrozoa_6074	Leptothecata_500008	Obeliidae_2750047	Obelia_32569		COInr_Med	3	Cnidaria_6073	Hydrozoa_6074	Leptothecata_500008				COInr_Med_plus	3	Cnidaria_6073	Hydrozoa_6074	Leptothecata_500008
MBPK_000020659	COInr	3	Cnidaria_6073	Hydrozoa_6074	Leptothecata_500008				COInr-WO_Insecta	3	Cnidaria_6073	Hydrozoa_6074	Leptothecata_500008				COInr_Med	3	Cnidaria_6073	Hydrozoa_6074	Leptothecata_500008				COInr_Med_plus	3	Cnidaria_6073	Hydrozoa_6074	Leptothecata_500008
MBPK_000020718	COInr	3	Arthropoda_6656	Insecta_50557	Diptera_7147				COInr-WO_Insecta	3	Arthropoda_6656	Arachnida_6854	Opiliones_43271				COInr_Med	6	Annelida_6340	Polychaeta_6341	Phyllodocida_6348	Syllidae_122238	Myrianida_199196	Myrianida_longoprimicirrata_927766	COInr_Med_plus	6	Annelida_6340	Polychaeta_6341	Phyllodocida_6348	Syllidae_122238	Myrianida_199196	Myrianida_longoprimicirrata_927766
MBPK_000021028	COInr	3	Cnidaria_6073	Hydrozoa_6074	Leptothecata_500008				COInr-WO_Insecta	3	Cnidaria_6073	Hydrozoa_6074	Leptothecata_500008				COInr_Med	3	Cnidaria_6073	Hydrozoa_6074	Leptothecata_500008				COInr_Med_plus	3	Cnidaria_6073	Hydrozoa_6074	Leptothecata_500008
MBPK_000021114	COInr	6	Arthropoda_6656	Hexanauplia_72037	Harpacticoida_41212	Thalestridae_512261	Parathalestris_1795245	Parathalestris_verrucosa_2704931	COInr-WO_Insecta	6	Arthropoda_6656	Hexanauplia_72037	Harpacticoida_41212	Thalestridae_512261	Parathalestris_1795245	Parathalestris_verrucosa_2704931	COInr_Med	6	Arthropoda_6656	Hexanauplia_72037	Harpacticoida_41212	Thalestridae_512261	Parathalestris_1795245	Parathalestris_verrucosa_2704931	COInr_Med_plus	6	Arthropoda_6656	Hexanauplia_72037	Harpacticoida_41212	Thalestridae_512261	Parathalestris_1795245	Parathalestris_verrucosa_2704931
MBPK_000021227	COInr	6	Oomycota_4762		Peronosporales_4776	Peronosporaceae_4777	Phytophthora_4783	Phytophthora_gregata_880412	COInr-WO_Insecta	6	Oomycota_4762		Peronosporales_4776	Peronosporaceae_4777	Phytophthora_4783	Phytophthora_gregata_880412	COInr_Med	0							COInr_Med_plus	0
MBPK_000021254	COInr	4	Platyhelminthes_6157	Rhabditophora_147100	Polycladida_6163	Euryleptidae_107734			COInr-WO_Insecta	4	Platyhelminthes_6157	Rhabditophora_147100	Polycladida_6163	Euryleptidae_107734			COInr_Med	4	Platyhelminthes_6157	Rhabditophora_147100	Polycladida_6163	Euryleptidae_107734			COInr_Med_plus	4	Platyhelminthes_6157	Rhabditophora_147100	Polycladida_6163	Euryleptidae_107734
MBPK_000021317	COInr	0							COInr-WO_Insecta	0							COInr_Med	0							COInr_Med_plus	6	Mollusca_6447	Gastropoda_6448	Trochida_2315720	Colloniidae_1756887	Homalopoma_216103	Homalopoma_sanguineum_-35182
MBPK_000021393	COInr	5	Annelida_6340	Polychaeta_6341	Phyllodocida_6348	Polynoidae_46593	Gorekia_2714563		COInr-WO_Insecta	3	Annelida_6340	Polychaeta_6341	Phyllodocida_6348				COInr_Med	6	Annelida_6340	Polychaeta_6341	Phyllodocida_6348	Polynoidae_46593	Gorekia_2714563	Gorekia_crassicirris_2714565	COInr_Med_plus	6	Annelida_6340	Polychaeta_6341	Phyllodocida_6348	Polynoidae_46593	Gorekia_2714563	Gorekia_crassicirris_2714565
MBPK_000021533	COInr	3	Cnidaria_6073	Hydrozoa_6074	Leptothecata_500008				COInr-WO_Insecta	3	Cnidaria_6073	Hydrozoa_6074	Leptothecata_500008				COInr_Med	3	Cnidaria_6073	Hydrozoa_6074	Leptothecata_500008				COInr_Med_plus	3	Cnidaria_6073	Hydrozoa_6074	Leptothecata_500008
MBPK_000021566	COInr	2	Rhodophyta_2763	Florideophyceae_2806					COInr-WO_Insecta	2	Rhodophyta_2763	Florideophyceae_2806					COInr_Med	6	Rhodophyta_2763	Florideophyceae_2806	Gigartinales_28017	Cystocloniaceae_31412	Cystoclonium_257570	Cystoclonium_purpureum_257571	COInr_Med_plus	6	Rhodophyta_2763	Florideophyceae_2806	Gigartinales_28017	Cystocloniaceae_31412	Cystoclonium_257570	Cystoclonium_purpureum_257571
MBPK_000021651	COInr	3	Cnidaria_6073	Hydrozoa_6074	Leptothecata_500008				COInr-WO_Insecta	3	Cnidaria_6073	Hydrozoa_6074	Leptothecata_500008				COInr_Med	2	Cnidaria_6073	Hydrozoa_6074					COInr_Med_plus	2	Cnidaria_6073	Hydrozoa_6074
MBPK_000021767	COInr	6	Annelida_6340	Polychaeta_6341	Phyllodocida_6348	Syllidae_122238	Syllis_418360	Syllis_gracilis_418370	COInr-WO_Insecta	6	Annelida_6340	Polychaeta_6341	Phyllodocida_6348	Syllidae_122238	Syllis_418360	Syllis_gracilis_418370	COInr_Med	6	Annelida_6340	Polychaeta_6341	Phyllodocida_6348	Syllidae_122238	Syllis_418360	Syllis_gracilis_418370	COInr_Med_plus	6	Annelida_6340	Polychaeta_6341	Phyllodocida_6348	Syllidae_122238	Syllis_418360	Syllis_gracilis_418370
MBPK_000021815	COInr	3	Cnidaria_6073	Hydrozoa_6074	Leptothecata_500008				COInr-WO_Insecta	3	Cnidaria_6073	Hydrozoa_6074	Leptothecata_500008				COInr_Med	3	Cnidaria_6073	Hydrozoa_6074	Leptothecata_500008				COInr_Med_plus	3	Cnidaria_6073	Hydrozoa_6074	Leptothecata_500008
MBPK_000021821	COInr	0							COInr-WO_Insecta	0							COInr_Med	0							COInr_Med_plus	0
MBPK_000021846	COInr	0							COInr-WO_Insecta	2	Cnidaria_6073	Hydrozoa_6074					COInr_Med	0							COInr_Med_plus	0
MBPK_000021857	COInr	3	Porifera_6040	Demospongiae_6042	Poecilosclerida_27925				COInr-WO_Insecta	3	Porifera_6040	Demospongiae_6042	Poecilosclerida_27925				COInr_Med	3	Porifera_6040	Demospongiae_6042	Poecilosclerida_27925				COInr_Med_plus	3	Porifera_6040	Demospongiae_6042	Poecilosclerida_27925
MBPK_000022218	COInr	6	Mollusca_6447	Gastropoda_6448	Neogastropoda_6479	Columbellidae_74056	Mitrella_128489	Mitrella_moleculina_2856360	COInr-WO_Insecta	6	Mollusca_6447	Gastropoda_6448	Neogastropoda_6479	Columbellidae_74056	Mitrella_128489	Mitrella_moleculina_2856360	COInr_Med	6	Mollusca_6447	Gastropoda_6448	Neogastropoda_6479	Columbellidae_74056	Mitrella_128489	Mitrella_moleculina_2856360	COInr_Med_plus	6	Mollusca_6447	Gastropoda_6448	Neogastropoda_6479	Columbellidae_74056	Mitrella_128489	Mitrella_moleculina_2856360
MBPK_000022230	COInr	0							COInr-WO_Insecta	0							COInr_Med	0							COInr_Med_plus	0
MBPK_000022260	COInr	5	Bacillariophyta_2836	Bacillariophyceae_33849	Naviculales_38748	Pinnulariaceae_216735	Pinnularia_216736		COInr-WO_Insecta	5	Bacillariophyta_2836	Bacillariophyceae_33849	Naviculales_38748	Pinnulariaceae_216735	Pinnularia_216736		COInr_Med	5	Bacillariophyta_2836	Bacillariophyceae_33849	Naviculales_38748	Pinnulariaceae_216735	Pinnularia_216736		COInr_Med_plus	5	Bacillariophyta_2836	Bacillariophyceae_33849	Naviculales_38748	Pinnulariaceae_216735	Pinnularia_216736
MBPK_000022473	COInr	6	Annelida_6340	Polychaeta_6341	Phyllodocida_6348	Nereididae_39820	Perinereis_6354	Perinereis_suluana_1227362	COInr-WO_Insecta	6	Annelida_6340	Polychaeta_6341	Phyllodocida_6348	Nereididae_39820	Perinereis_6354	Perinereis_suluana_1227362	COInr_Med	6	Annelida_6340	Polychaeta_6341	Phyllodocida_6348	Nereididae_39820	Perinereis_6354	Perinereis_suluana_1227362	COInr_Med_plus	6	Annelida_6340	Polychaeta_6341	Phyllodocida_6348	Nereididae_39820	Perinereis_6354	Perinereis_suluana_1227362
MBPK_000022600	COInr	6	Arthropoda_6656	Hexanauplia_72037	Harpacticoida_41212	Harpacticidae_512265	Harpacticus_512227	Harpacticus_flexus_1732107	COInr-WO_Insecta	6	Arthropoda_6656	Hexanauplia_72037	Harpacticoida_41212	Harpacticidae_512265	Harpacticus_512227	Harpacticus_flexus_1732107	COInr_Med	6	Arthropoda_6656	Hexanauplia_72037	Harpacticoida_41212	Harpacticidae_512265	Harpacticus_512227	Harpacticus_flexus_1732107	COInr_Med_plus	6	Arthropoda_6656	Hexanauplia_72037	Harpacticoida_41212	Harpacticidae_512265	Harpacticus_512227	Harpacticus_flexus_1732107
MBPK_000022657	COInr	6	Chlorophyta_3041	Mamiellophyceae_1035538	Mamiellales_13792	Mamiellaceae_41873	Micromonas_38832	Micromonas_pusilla_38833	COInr-WO_Insecta	6	Chlorophyta_3041	Mamiellophyceae_1035538	Mamiellales_13792	Mamiellaceae_41873	Micromonas_38832	Micromonas_pusilla_38833	COInr_Med	6	Chlorophyta_3041	Mamiellophyceae_1035538	Mamiellales_13792	Mamiellaceae_41873	Micromonas_38832	Micromonas_pusilla_38833	COInr_Med_plus	6	Chlorophyta_3041	Mamiellophyceae_1035538	Mamiellales_13792	Mamiellaceae_41873	Micromonas_38832	Micromonas_pusilla_38833
MBPK_000022738	COInr	3	Cnidaria_6073	Hydrozoa_6074	Leptothecata_500008				COInr-WO_Insecta	3	Cnidaria_6073	Hydrozoa_6074	Leptothecata_500008				COInr_Med	3	Cnidaria_6073	Hydrozoa_6074	Leptothecata_500008				COInr_Med_plus	3	Cnidaria_6073	Hydrozoa_6074	Leptothecata_500008
MBPK_000022754	COInr	5	Cnidaria_6073	Hydrozoa_6074	Leptothecata_500008	Aglaopheniidae_308582	Aglaophenia_308583		COInr-WO_Insecta	5	Cnidaria_6073	Hydrozoa_6074	Leptothecata_500008	Aglaopheniidae_308582	Aglaophenia_308583		COInr_Med	5	Cnidaria_6073	Hydrozoa_6074	Leptothecata_500008	Aglaopheniidae_308582	Aglaophenia_308583		COInr_Med_plus	5	Cnidaria_6073	Hydrozoa_6074	Leptothecata_500008	Aglaopheniidae_308582	Aglaophenia_308583
MBPK_000022769	COInr	4	Porifera_6040	Demospongiae_6042	Suberitida_1779162	Halichondriidae_6060			COInr-WO_Insecta	4	Porifera_6040	Demospongiae_6042	Suberitida_1779162	Halichondriidae_6060			COInr_Med	5	Porifera_6040	Demospongiae_6042	Suberitida_1779162	Halichondriidae_6060	Hymeniacidon_6065		COInr_Med_plus	5	Porifera_6040	Demospongiae_6042	Suberitida_1779162	Halichondriidae_6060	Hymeniacidon_6065
MBPK_000022937	COInr	5	Arthropoda_6656	Insecta_50557	Hemiptera_7524	Triozidae_38124	Kuwayama_1950146		COInr-WO_Insecta	0							COInr_Med	0							COInr_Med_plus	0
MBPK_000023076	COInr	0							COInr-WO_Insecta	0							COInr_Med	0							COInr_Med_plus	0
MBPK_000023129	COInr	0							COInr-WO_Insecta	4	Arthropoda_6656	Arachnida_6854	Trombidiformes_83136	Penthaleidae_296205			COInr_Med	0							COInr_Med_plus	0
MBPK_000023233	COInr	3	Mollusca_6447	Gastropoda_6448	Stylommatophora_6527				COInr-WO_Insecta	3	Mollusca_6447	Gastropoda_6448	Stylommatophora_6527				COInr_Med	5	Arthropoda_6656	Malacostraca_6681	Decapoda_6683	Paguridae_6745	Pagurus_6746		COInr_Med_plus	5	Arthropoda_6656	Malacostraca_6681	Decapoda_6683	Paguridae_6745	Pagurus_6746
MBPK_000023498	COInr	0							COInr-WO_Insecta	0							COInr_Med	0							COInr_Med_plus	0
MBPK_000023600	COInr	3		Phaeophyceae_2870	Ectocarpales_2877				COInr-WO_Insecta	3		Phaeophyceae_2870	Ectocarpales_2877				COInr_Med	3		Phaeophyceae_2870	Ectocarpales_2877				COInr_Med_plus	3		Phaeophyceae_2870	Ectocarpales_2877
MBPK_000023692	COInr	0							COInr-WO_Insecta	0							COInr_Med	0							COInr_Med_plus	0
MBPK_000023978	COInr	5	Porifera_6040	Demospongiae_6042	Dictyoceratida_119428	Dysideidae_190525	Dysidea_190526		COInr-WO_Insecta	5	Porifera_6040	Demospongiae_6042	Dictyoceratida_119428	Dysideidae_190525	Dysidea_190526		COInr_Med	5	Porifera_6040	Demospongiae_6042	Dictyoceratida_119428	Dysideidae_190525	Dysidea_190526		COInr_Med_plus	5	Porifera_6040	Demospongiae_6042	Dictyoceratida_119428	Dysideidae_190525	Dysidea_190526
MBPK_000024023	COInr	4	Oomycota_4762		Pythiales_121069	Pythiaceae_4782			COInr-WO_Insecta	4	Oomycota_4762		Pythiales_121069	Pythiaceae_4782			COInr_Med	4	Cnidaria_6073	Hydrozoa_6074	Leptothecata_500008	Campanulariidae_27800			COInr_Med_plus	4	Cnidaria_6073	Hydrozoa_6074	Leptothecata_500008	Campanulariidae_27800
MBPK_000024054	COInr	4	Arthropoda_6656	Insecta_50557	Diptera_7147	Fanniidae_27471			COInr-WO_Insecta	3	Rhodophyta_2763	Florideophyceae_2806	Gigartinales_28017				COInr_Med	6	Rhodophyta_2763	Florideophyceae_2806	Gigartinales_28017	Cystocloniaceae_31412	Cystoclonium_257570	Cystoclonium_purpureum_257571	COInr_Med_plus	6	Rhodophyta_2763	Florideophyceae_2806	Gigartinales_28017	Cystocloniaceae_31412	Cystoclonium_257570	Cystoclonium_purpureum_257571
MBPK_000024098	COInr	5	Mollusca_6447	Bivalvia_6544	Mytilida_6546	Mytilidae_6547	Mytilus_6548		COInr-WO_Insecta	5	Mollusca_6447	Bivalvia_6544	Mytilida_6546	Mytilidae_6547	Mytilus_6548		COInr_Med	5	Mollusca_6447	Bivalvia_6544	Mytilida_6546	Mytilidae_6547	Mytilus_6548		COInr_Med_plus	5	Mollusca_6447	Bivalvia_6544	Mytilida_6546	Mytilidae_6547	Mytilus_6548
MBPK_000024187	COInr	5	Rhodophyta_2763	Florideophyceae_2806	Hapalidiales_1705611	Hapalidiaceae_227970	Lithothamnion_48598		COInr-WO_Insecta	5	Rhodophyta_2763	Florideophyceae_2806	Hapalidiales_1705611	Hapalidiaceae_227970	Lithothamnion_48598		COInr_Med	5	Rhodophyta_2763	Florideophyceae_2806	Hapalidiales_1705611	Hapalidiaceae_227970	Lithothamnion_48598		COInr_Med_plus	5	Rhodophyta_2763	Florideophyceae_2806	Hapalidiales_1705611	Hapalidiaceae_227970	Lithothamnion_48598
MBPK_000024299	COInr	5	Cnidaria_6073	Hydrozoa_6074	Leptothecata_500008	Aglaopheniidae_308582	Aglaophenia_308583		COInr-WO_Insecta	5	Cnidaria_6073	Hydrozoa_6074	Leptothecata_500008	Aglaopheniidae_308582	Aglaophenia_308583		COInr_Med	5	Cnidaria_6073	Hydrozoa_6074	Leptothecata_500008	Aglaopheniidae_308582	Aglaophenia_308583		COInr_Med_plus	5	Cnidaria_6073	Hydrozoa_6074	Leptothecata_500008	Aglaopheniidae_308582	Aglaophenia_308583
MBPK_000024301	COInr	1	Arthropoda_6656						COInr-WO_Insecta	4	Annelida_6340	Clitellata_42113	Crassiclitellata_2803884	Lumbricidae_6392			COInr_Med	0							COInr_Med_plus	0
MBPK_000024323	COInr	6	Sipuncula_6433		Aspidosiphonidormes_216204	Aspidosiphonidae_91377	Aspidosiphon_91378	Aspidosiphon_muelleri_360533	COInr-WO_Insecta	0							COInr_Med	6	Sipuncula_6433		Aspidosiphonidormes_216204	Aspidosiphonidae_91377	Aspidosiphon_91378	Aspidosiphon_muelleri_360533	COInr_Med_plus	6	Sipuncula_6433		Aspidosiphonidormes_216204	Aspidosiphonidae_91377	Aspidosiphon_91378	Aspidosiphon_muelleri_360533
MBPK_000024450	COInr	0							COInr-WO_Insecta	0							COInr_Med	0							COInr_Med_plus	0
MBPK_000024480	COInr	5	Porifera_6040	Demospongiae_6042	Dictyoceratida_119428	Dysideidae_190525	Dysidea_190526		COInr-WO_Insecta	5	Porifera_6040	Demospongiae_6042	Dictyoceratida_119428	Dysideidae_190525	Dysidea_190526		COInr_Med	5	Porifera_6040	Demospongiae_6042	Dictyoceratida_119428	Dysideidae_190525	Dysidea_190526		COInr_Med_plus	5	Porifera_6040	Demospongiae_6042	Dictyoceratida_119428	Dysideidae_190525	Dysidea_190526
MBPK_000024602	COInr	2	Rhodophyta_2763	Florideophyceae_2806					COInr-WO_Insecta	2	Rhodophyta_2763	Florideophyceae_2806					COInr_Med	2	Rhodophyta_2763	Florideophyceae_2806					COInr_Med_plus	2	Rhodophyta_2763	Florideophyceae_2806
MBPK_000024610	COInr	0							COInr-WO_Insecta	0							COInr_Med	0							COInr_Med_plus	0
MBPK_000024650	COInr	0							COInr-WO_Insecta	0							COInr_Med	0							COInr_Med_plus	0
MBPK_000024742	COInr	0							COInr-WO_Insecta	0							COInr_Med	0							COInr_Med_plus	0
MBPK_000024913	COInr	5	Rhodophyta_2763	Florideophyceae_2806	Hapalidiales_1705611	Hapalidiaceae_227970	Lithothamnion_48598		COInr-WO_Insecta	5	Rhodophyta_2763	Florideophyceae_2806	Hapalidiales_1705611	Hapalidiaceae_227970	Lithothamnion_48598		COInr_Med	5	Rhodophyta_2763	Florideophyceae_2806	Hapalidiales_1705611	Hapalidiaceae_227970	Lithothamnion_48598		COInr_Med_plus	5	Rhodophyta_2763	Florideophyceae_2806	Hapalidiales_1705611	Hapalidiaceae_227970	Lithothamnion_48598
MBPK_000024933	COInr	1	Arthropoda_6656						COInr-WO_Insecta	3	Arthropoda_6656	Hexanauplia_72037	Harpacticoida_41212				COInr_Med	2	Arthropoda_6656	Hexanauplia_72037					COInr_Med_plus	2	Arthropoda_6656	Hexanauplia_72037
MBPK_000025000	COInr	2	Arthropoda_6656	Insecta_50557					COInr-WO_Insecta	5	Arthropoda_6656	Malacostraca_6681	Amphipoda_6821	Dexaminidae_1352100	Dexamine_1453334		COInr_Med	5	Arthropoda_6656	Malacostraca_6681	Amphipoda_6821	Dexaminidae_1352100	Dexamine_1453334		COInr_Med_plus	5	Arthropoda_6656	Malacostraca_6681	Amphipoda_6821	Dexaminidae_1352100	Dexamine_1453334
MBPK_000025026	COInr	6	Porifera_6040	Demospongiae_6042	Poecilosclerida_27925	Desmacididae_698787	Desmapsamma_698788	Desmapsamma_anchorata_698789	COInr-WO_Insecta	6	Porifera_6040	Demospongiae_6042	Poecilosclerida_27925	Desmacididae_698787	Desmapsamma_698788	Desmapsamma_anchorata_698789	COInr_Med	6	Porifera_6040	Demospongiae_6042	Poecilosclerida_27925	Desmacididae_698787	Desmapsamma_698788	Desmapsamma_anchorata_698789	COInr_Med_plus	6	Porifera_6040	Demospongiae_6042	Poecilosclerida_27925	Desmacididae_698787	Desmapsamma_698788	Desmapsamma_anchorata_698789
MBPK_000025086	COInr	6	Rhodophyta_2763	Florideophyceae_2806	Hapalidiales_1705611	Mesophyllumaceae_2784734	Mesophyllum_48973	Mesophyllum_expansum_1503747	COInr-WO_Insecta	6	Rhodophyta_2763	Florideophyceae_2806	Hapalidiales_1705611	Mesophyllumaceae_2784734	Mesophyllum_48973	Mesophyllum_expansum_1503747	COInr_Med	3	Rhodophyta_2763	Florideophyceae_2806	Gigartinales_28017				COInr_Med_plus	3	Rhodophyta_2763	Florideophyceae_2806	Gigartinales_28017
MBPK_000025320	COInr	5	Nemertea_6217	Enopla_6225	Monostilifera_6227	Tetrastemmatidae_35726	Tetrastemma_77592		COInr-WO_Insecta	5	Nemertea_6217	Enopla_6225	Monostilifera_6227	Tetrastemmatidae_35726	Tetrastemma_77592		COInr_Med	5	Nemertea_6217	Enopla_6225	Monostilifera_6227	Tetrastemmatidae_35726	Tetrastemma_77592		COInr_Med_plus	5	Nemertea_6217	Enopla_6225	Monostilifera_6227	Tetrastemmatidae_35726	Tetrastemma_77592
MBPK_000025325	COInr	6	Annelida_6340	Polychaeta_6341	Phyllodocida_6348	Syllidae_122238	Syllis_418360	Syllis_gerlachi_418369	COInr-WO_Insecta	6	Annelida_6340	Polychaeta_6341	Phyllodocida_6348	Syllidae_122238	Syllis_418360	Syllis_gerlachi_418369	COInr_Med	6	Annelida_6340	Polychaeta_6341	Phyllodocida_6348	Syllidae_122238	Syllis_418360	Syllis_gerlachi_418369	COInr_Med_plus	6	Annelida_6340	Polychaeta_6341	Phyllodocida_6348	Syllidae_122238	Syllis_418360	Syllis_gerlachi_418369
MBPK_000025384	COInr	6	Porifera_6040	Demospongiae_6042	Verongiida_1779151	Ianthellidae_252952	Hexadella_252953	Hexadella_dedritifera_717910	COInr-WO_Insecta	6	Porifera_6040	Demospongiae_6042	Verongiida_1779151	Ianthellidae_252952	Hexadella_252953	Hexadella_dedritifera_717910	COInr_Med	6	Porifera_6040	Demospongiae_6042	Verongiida_1779151	Ianthellidae_252952	Hexadella_252953	Hexadella_dedritifera_717910	COInr_Med_plus	6	Porifera_6040	Demospongiae_6042	Verongiida_1779151	Ianthellidae_252952	Hexadella_252953	Hexadella_dedritifera_717910
MBPK_000025417	COInr	6	Cnidaria_6073	Hydrozoa_6074	Leptothecata_500008	Obeliidae_2750047	Obelia_32569	Obelia_dichotoma_37520	COInr-WO_Insecta	6	Cnidaria_6073	Hydrozoa_6074	Leptothecata_500008	Obeliidae_2750047	Obelia_32569	Obelia_dichotoma_37520	COInr_Med	2	Cnidaria_6073	Hydrozoa_6074					COInr_Med_plus	2	Cnidaria_6073	Hydrozoa_6074
MBPK_000025525	COInr	0							COInr-WO_Insecta	0							COInr_Med	0							COInr_Med_plus	0
MBPK_000025870	COInr	4	Rhodophyta_2763	Florideophyceae_2806	Gigartinales_28017	Kallymeniaceae_31430			COInr-WO_Insecta	4	Rhodophyta_2763	Florideophyceae_2806	Gigartinales_28017	Kallymeniaceae_31430			COInr_Med	4	Rhodophyta_2763	Florideophyceae_2806	Gigartinales_28017	Kallymeniaceae_31430			COInr_Med_plus	4	Rhodophyta_2763	Florideophyceae_2806	Gigartinales_28017	Kallymeniaceae_31430
MBPK_000025917	COInr	4	Arthropoda_6656	Insecta_50557	Diptera_7147	Ulidiidae_43848			COInr-WO_Insecta	0							COInr_Med	0							COInr_Med_plus	0
MBPK_000025988	COInr	3	Rhodophyta_2763	Florideophyceae_2806	Halymeniales_50289				COInr-WO_Insecta	3	Rhodophyta_2763	Florideophyceae_2806	Halymeniales_50289				COInr_Med	2	Rhodophyta_2763	Florideophyceae_2806					COInr_Med_plus	2	Rhodophyta_2763	Florideophyceae_2806
MBPK_000026075	COInr	4		Phaeophyceae_2870	Ectocarpales_2877	Chordariaceae_66220			COInr-WO_Insecta	4		Phaeophyceae_2870	Ectocarpales_2877	Chordariaceae_66220			COInr_Med	4		Phaeophyceae_2870	Ectocarpales_2877	Chordariaceae_66220			COInr_Med_plus	4		Phaeophyceae_2870	Ectocarpales_2877	Chordariaceae_66220
MBPK_000026401	COInr	0							COInr-WO_Insecta	0							COInr_Med	0							COInr_Med_plus	0
MBPK_000026455	COInr	6	Mollusca_6447	Gastropoda_6448	Stylommatophora_6527	Orculidae_145163	Orcula_145164	Orcula_fuchsi_1554577	COInr-WO_Insecta	6	Mollusca_6447	Gastropoda_6448	Stylommatophora_6527	Orculidae_145163	Orcula_145164	Orcula_fuchsi_1554577	COInr_Med	5	Mollusca_6447	Gastropoda_6448	Nudibranchia_70849	Polyceridae_71317	Polycera_71375		COInr_Med_plus	5	Mollusca_6447	Gastropoda_6448	Nudibranchia_70849	Polyceridae_71317	Polycera_71375
MBPK_000026521	COInr	6	Arthropoda_6656	Insecta_50557	Hymenoptera_7399	Tenthredinidae_27532	Xenapates_1385356	Xenapates_similis_1385359	COInr-WO_Insecta	0							COInr_Med	0							COInr_Med_plus	0
MBPK_000026551	COInr	5	Cnidaria_6073	Hydrozoa_6074	Leptothecata_500008	Aglaopheniidae_308582	Aglaophenia_308583		COInr-WO_Insecta	5	Cnidaria_6073	Hydrozoa_6074	Leptothecata_500008	Aglaopheniidae_308582	Aglaophenia_308583		COInr_Med	5	Cnidaria_6073	Hydrozoa_6074	Leptothecata_500008	Aglaopheniidae_308582	Aglaophenia_308583		COInr_Med_plus	5	Cnidaria_6073	Hydrozoa_6074	Leptothecata_500008	Aglaopheniidae_308582	Aglaophenia_308583
MBPK_000026555	COInr	6	Arthropoda_6656	Insecta_50557	Diptera_7147	Drosophilidae_7214	Drosophila_7215	Drosophila_paramediostriata_218682	COInr-WO_Insecta	5	Mollusca_6447	Gastropoda_6448	Neogastropoda_6479	Raphitomidae_1286449	Hemilienardia_906832		COInr_Med	5	Mollusca_6447	Gastropoda_6448	Neogastropoda_6479	Raphitomidae_1286449	Hemilienardia_906832		COInr_Med_plus	5	Mollusca_6447	Gastropoda_6448	Neogastropoda_6479	Raphitomidae_1286449	Hemilienardia_906832
MBPK_000026583	COInr	0							COInr-WO_Insecta	0							COInr_Med	0							COInr_Med_plus	0
MBPK_000026601	COInr	5	Oomycota_4762		Pythiales_121069	Pythiaceae_4782	Pythium_4797		COInr-WO_Insecta	5	Oomycota_4762		Pythiales_121069	Pythiaceae_4782	Pythium_4797		COInr_Med	4	Cnidaria_6073	Anthozoa_6101	Alcyonacea_40677	Alcyoniidae_40678			COInr_Med_plus	4	Cnidaria_6073	Anthozoa_6101	Alcyonacea_40677	Alcyoniidae_40678
MBPK_000026880	COInr	5	Bryozoa_10205	Gymnolaemata_10206	Ctenostomatida_51985	Vesiculariidae_98850	Vesicularia_1585630		COInr-WO_Insecta	5	Bryozoa_10205	Gymnolaemata_10206	Ctenostomatida_51985	Vesiculariidae_98850	Vesicularia_1585630		COInr_Med	5	Bryozoa_10205	Gymnolaemata_10206	Ctenostomatida_51985	Vesiculariidae_98850	Vesicularia_1585630		COInr_Med_plus	5	Bryozoa_10205	Gymnolaemata_10206	Ctenostomatida_51985	Vesiculariidae_98850	Vesicularia_1585630
MBPK_000027041	COInr	0							COInr-WO_Insecta	0							COInr_Med	0							COInr_Med_plus	0
MBPK_000027111	COInr	0							COInr-WO_Insecta	0							COInr_Med	0							COInr_Med_plus	0
MBPK_000027147	COInr	3	Cnidaria_6073	Hydrozoa_6074	Leptothecata_500008				COInr-WO_Insecta	3	Cnidaria_6073	Hydrozoa_6074	Leptothecata_500008				COInr_Med	3	Cnidaria_6073	Hydrozoa_6074	Leptothecata_500008				COInr_Med_plus	3	Cnidaria_6073	Hydrozoa_6074	Leptothecata_500008
MBPK_000027373	COInr	5	Rhodophyta_2763	Florideophyceae_2806	Hapalidiales_1705611	Hapalidiaceae_227970	Phymatolithon_48601		COInr-WO_Insecta	5	Rhodophyta_2763	Florideophyceae_2806	Hapalidiales_1705611	Hapalidiaceae_227970	Phymatolithon_48601		COInr_Med	5	Rhodophyta_2763	Florideophyceae_2806	Hapalidiales_1705611	Hapalidiaceae_227970	Phymatolithon_48601		COInr_Med_plus	5	Rhodophyta_2763	Florideophyceae_2806	Hapalidiales_1705611	Hapalidiaceae_227970	Phymatolithon_48601
MBPK_000027511	COInr	4	Porifera_6040	Demospongiae_6042	Axinellida_1779152	Raspailiidae_261678			COInr-WO_Insecta	4	Porifera_6040	Demospongiae_6042	Axinellida_1779152	Raspailiidae_261678			COInr_Med	4	Porifera_6040	Demospongiae_6042	Axinellida_1779152	Raspailiidae_261678			COInr_Med_plus	4	Porifera_6040	Demospongiae_6042	Axinellida_1779152	Raspailiidae_261678
MBPK_000027524	COInr	4	Porifera_6040	Demospongiae_6042	Clionaida_1779155	Clionaidae_76784			COInr-WO_Insecta	4	Porifera_6040	Demospongiae_6042	Clionaida_1779155	Clionaidae_76784			COInr_Med	4	Porifera_6040	Demospongiae_6042	Clionaida_1779155	Clionaidae_76784			COInr_Med_plus	4	Porifera_6040	Demospongiae_6042	Clionaida_1779155	Clionaidae_76784
MBPK_000027629	COInr	4	Arthropoda_6656	Insecta_50557	Diptera_7147	Ceratopogonidae_41819			COInr-WO_Insecta	6	Annelida_6340	Polychaeta_6341	Terebellida_6373	Terebellidae_32261	Artacama_252465	Artacama_crassa_2716576	COInr_Med	6	Annelida_6340	Polychaeta_6341	Terebellida_6373	Terebellidae_32261	Artacama_252465	Artacama_crassa_2716576	COInr_Med_plus	6	Annelida_6340	Polychaeta_6341	Terebellida_6373	Terebellidae_32261	Artacama_252465	Artacama_crassa_2716576
MBPK_000027738	COInr	3	Cnidaria_6073	Hydrozoa_6074	Leptothecata_500008				COInr-WO_Insecta	3	Cnidaria_6073	Hydrozoa_6074	Leptothecata_500008				COInr_Med	4	Cnidaria_6073	Hydrozoa_6074	Leptothecata_500008	Campanulariidae_27800			COInr_Med_plus	4	Cnidaria_6073	Hydrozoa_6074	Leptothecata_500008	Campanulariidae_27800
MBPK_000027796	COInr	6	Chordata_7711	Ascidiacea_7713	Aplousobranchia_32436	Polyclinidae_201955	Aplidium_201956	Aplidium_coei_2857144	COInr-WO_Insecta	6	Chordata_7711	Ascidiacea_7713	Aplousobranchia_32436	Polyclinidae_201955	Aplidium_201956	Aplidium_coei_2857144	COInr_Med	6	Chordata_7711	Ascidiacea_7713	Aplousobranchia_32436	Polyclinidae_201955	Aplidium_201956	Aplidium_coei_2857144	COInr_Med_plus	6	Chordata_7711	Ascidiacea_7713	Aplousobranchia_32436	Polyclinidae_201955	Aplidium_201956	Aplidium_coei_2857144
MBPK_000027815	COInr	1	Bacillariophyta_2836						COInr-WO_Insecta	1	Bacillariophyta_2836						COInr_Med	5	Bacillariophyta_2836	Fragilariophyceae_33853	Fragilariales_33855	Fragilariaceae_33856	Asterionellopsis_33639		COInr_Med_plus	5	Bacillariophyta_2836	Fragilariophyceae_33853	Fragilariales_33855	Fragilariaceae_33856	Asterionellopsis_33639
MBPK_000027898	COInr	4	Oomycota_4762		Peronosporales_4776	Peronosporaceae_4777			COInr-WO_Insecta	4	Oomycota_4762		Peronosporales_4776	Peronosporaceae_4777			COInr_Med	4		Phaeophyceae_2870	Ectocarpales_2877	Scytosiphonaceae_2891			COInr_Med_plus	4		Phaeophyceae_2870	Ectocarpales_2877	Scytosiphonaceae_2891
MBPK_000028081	COInr	4	Arthropoda_6656	Insecta_50557	Diptera_7147	Cecidomyiidae_33406			COInr-WO_Insecta	6	Arthropoda_6656	Pycnogonida_57294	Pantopoda_373319	Nymphonidae_72048	Nymphon_57295	Nymphon_elegans_2773415	COInr_Med	0							COInr_Med_plus	0
MBPK_000028188	COInr	6	Echinodermata_7586	Echinoidea_7625	Camarodonta_2785018	Echinidae_7676	Paracentrotus_7655	Paracentrotus_lividus_7656	COInr-WO_Insecta	6	Echinodermata_7586	Echinoidea_7625	Camarodonta_2785018	Echinidae_7676	Paracentrotus_7655	Paracentrotus_lividus_7656	COInr_Med	6	Echinodermata_7586	Echinoidea_7625	Camarodonta_2785018	Echinidae_7676	Paracentrotus_7655	Paracentrotus_lividus_7656	COInr_Med_plus	6	Echinodermata_7586	Echinoidea_7625	Camarodonta_2785018	Echinidae_7676	Paracentrotus_7655	Paracentrotus_lividus_7656
MBPK_000028419	COInr	0							COInr-WO_Insecta	0							COInr_Med	0							COInr_Med_plus	0
MBPK_000028594	COInr	3	Annelida_6340	Clitellata_42113	Crassiclitellata_2803884				COInr-WO_Insecta	3	Annelida_6340	Clitellata_42113	Crassiclitellata_2803884				COInr_Med	2	Annelida_6340	Polychaeta_6341					COInr_Med_plus	2	Annelida_6340	Polychaeta_6341
MBPK_000028635	COInr	0							COInr-WO_Insecta	0							COInr_Med	0							COInr_Med_plus	0
MBPK_000028722	COInr	0							COInr-WO_Insecta	0							COInr_Med	0							COInr_Med_plus	0
MBPK_000028730	COInr	2	Cnidaria_6073	Hydrozoa_6074					COInr-WO_Insecta	2	Cnidaria_6073	Hydrozoa_6074					COInr_Med	2	Cnidaria_6073	Hydrozoa_6074					COInr_Med_plus	2	Cnidaria_6073	Hydrozoa_6074
MBPK_000028778	COInr	0							COInr-WO_Insecta	0							COInr_Med	0							COInr_Med_plus	0
MBPK_000028836	COInr	0							COInr-WO_Insecta	0							COInr_Med	0							COInr_Med_plus	0
MBPK_000029042	COInr	4	Arthropoda_6656	Hexanauplia_72037	Poecilostomatoida_84310	Ergasilidae_232554			COInr-WO_Insecta	4	Arthropoda_6656	Hexanauplia_72037	Poecilostomatoida_84310	Ergasilidae_232554			COInr_Med	5	Arthropoda_6656	Hexanauplia_72037	Calanoida_6833	Paracalanidae_163470	Bestiolina_1112347		COInr_Med_plus	5	Arthropoda_6656	Hexanauplia_72037	Calanoida_6833	Paracalanidae_163470	Bestiolina_1112347
MBPK_000029143	COInr	0							COInr-WO_Insecta	0							COInr_Med	0							COInr_Med_plus	0
MBPK_000029249	COInr	0							COInr-WO_Insecta	0							COInr_Med	0							COInr_Med_plus	0
MBPK_000029539	COInr	5	Rhodophyta_2763	Florideophyceae_2806	Gigartinales_28017	Peyssonneliaceae_173455	Peyssonnelia_173456		COInr-WO_Insecta	5	Rhodophyta_2763	Florideophyceae_2806	Gigartinales_28017	Peyssonneliaceae_173455	Peyssonnelia_173456		COInr_Med	5	Rhodophyta_2763	Florideophyceae_2806	Gigartinales_28017	Peyssonneliaceae_173455	Peyssonnelia_173456		COInr_Med_plus	5	Rhodophyta_2763	Florideophyceae_2806	Gigartinales_28017	Peyssonneliaceae_173455	Peyssonnelia_173456
MBPK_000029611	COInr	5	Annelida_6340	Polychaeta_6341	Phyllodocida_6348	Phyllodocidae_195257	Phyllodoce_222014		COInr-WO_Insecta	5	Annelida_6340	Polychaeta_6341	Phyllodocida_6348	Phyllodocidae_195257	Phyllodoce_222014		COInr_Med	5	Annelida_6340	Polychaeta_6341	Phyllodocida_6348	Phyllodocidae_195257	Phyllodoce_222014		COInr_Med_plus	5	Annelida_6340	Polychaeta_6341	Phyllodocida_6348	Phyllodocidae_195257	Phyllodoce_222014
MBPK_000029749	COInr	0							COInr-WO_Insecta	0							COInr_Med	0							COInr_Med_plus	0
MBPK_000029794	COInr	3	Rhodophyta_2763	Florideophyceae_2806	Peyssonneliales_-35115				COInr-WO_Insecta	3	Rhodophyta_2763	Florideophyceae_2806	Peyssonneliales_-35115				COInr_Med	5	Rhodophyta_2763	Florideophyceae_2806	Gigartinales_28017	Peyssonneliaceae_173455	Peyssonnelia_173456		COInr_Med_plus	5	Rhodophyta_2763	Florideophyceae_2806	Gigartinales_28017	Peyssonneliaceae_173455	Peyssonnelia_173456
MBPK_000029854	COInr	4	Porifera_6040	Demospongiae_6042	Axinellida_1779152	Raspailiidae_261678			COInr-WO_Insecta	4	Porifera_6040	Demospongiae_6042	Axinellida_1779152	Raspailiidae_261678			COInr_Med	4	Porifera_6040	Demospongiae_6042	Axinellida_1779152	Raspailiidae_261678			COInr_Med_plus	4	Porifera_6040	Demospongiae_6042	Axinellida_1779152	Raspailiidae_261678
MBPK_000029878	COInr	2	Cnidaria_6073	Hydrozoa_6074					COInr-WO_Insecta	2	Cnidaria_6073	Hydrozoa_6074					COInr_Med	2	Cnidaria_6073	Hydrozoa_6074					COInr_Med_plus	2	Cnidaria_6073	Hydrozoa_6074
MBPK_000029916	COInr	3	Rhodophyta_2763	Florideophyceae_2806	Peyssonneliales_-35115				COInr-WO_Insecta	3	Rhodophyta_2763	Florideophyceae_2806	Peyssonneliales_-35115				COInr_Med	5	Rhodophyta_2763	Florideophyceae_2806	Gigartinales_28017	Peyssonneliaceae_173455	Sonderopelta_257587		COInr_Med_plus	5	Rhodophyta_2763	Florideophyceae_2806	Gigartinales_28017	Peyssonneliaceae_173455	Sonderopelta_257587
MBPK_000029963	COInr	5	Cnidaria_6073	Anthozoa_6101	Scleractinia_6125	Caryophylliidae_46746	Caryophyllia_130052		COInr-WO_Insecta	5	Cnidaria_6073	Anthozoa_6101	Scleractinia_6125	Caryophylliidae_46746	Caryophyllia_130052		COInr_Med	5	Cnidaria_6073	Anthozoa_6101	Scleractinia_6125	Caryophylliidae_46746	Caryophyllia_130052		COInr_Med_plus	5	Cnidaria_6073	Anthozoa_6101	Scleractinia_6125	Caryophylliidae_46746	Caryophyllia_130052
MBPK_000030005	COInr	0							COInr-WO_Insecta	0							COInr_Med	0							COInr_Med_plus	0
MBPK_000030037	COInr	0							COInr-WO_Insecta	0							COInr_Med	2	Cnidaria_6073	Hydrozoa_6074					COInr_Med_plus	2	Cnidaria_6073	Hydrozoa_6074
MBPK_000030251	COInr	5	Cnidaria_6073	Hydrozoa_6074	Leptothecata_500008	Obeliidae_2750047	Obelia_32569		COInr-WO_Insecta	5	Cnidaria_6073	Hydrozoa_6074	Leptothecata_500008	Obeliidae_2750047	Obelia_32569		COInr_Med	4	Cnidaria_6073	Hydrozoa_6074	Leptothecata_500008	Mitrocomidae_36081			COInr_Med_plus	3	Cnidaria_6073	Hydrozoa_6074	Leptothecata_500008
MBPK_000030272	COInr	4	Rhodophyta_2763	Florideophyceae_2806	Rhodymeniales_29247	Rhodymeniaceae_31501			COInr-WO_Insecta	4	Rhodophyta_2763	Florideophyceae_2806	Rhodymeniales_29247	Rhodymeniaceae_31501			COInr_Med	4	Rhodophyta_2763	Florideophyceae_2806	Rhodymeniales_29247	Rhodymeniaceae_31501			COInr_Med_plus	4	Rhodophyta_2763	Florideophyceae_2806	Rhodymeniales_29247	Rhodymeniaceae_31501
MBPK_000030288	COInr	3	Porifera_6040	Demospongiae_6042	Poecilosclerida_27925				COInr-WO_Insecta	3	Porifera_6040	Demospongiae_6042	Poecilosclerida_27925				COInr_Med	4	Porifera_6040	Demospongiae_6042	Poecilosclerida_27925	Hymedesmiidae_252956			COInr_Med_plus	4	Porifera_6040	Demospongiae_6042	Poecilosclerida_27925	Hymedesmiidae_252956
MBPK_000030717	COInr	2	Arthropoda_6656	Insecta_50557					COInr-WO_Insecta	2	Arthropoda_6656	Arachnida_6854					COInr_Med	6	Arthropoda_6656	Malacostraca_6681	Amphipoda_6821	Lysianassidae_134545	Pseudorchomene_703104	Pseudorchomene_coatsi_703105	COInr_Med_plus	6	Arthropoda_6656	Malacostraca_6681	Amphipoda_6821	Lysianassidae_134545	Pseudorchomene_703104	Pseudorchomene_coatsi_703105
MBPK_000030833	COInr	3	Rhodophyta_2763	Florideophyceae_2806	Peyssonneliales_-35115				COInr-WO_Insecta	3	Rhodophyta_2763	Florideophyceae_2806	Peyssonneliales_-35115				COInr_Med	4	Rhodophyta_2763	Florideophyceae_2806	Gigartinales_28017	Peyssonneliaceae_173455			COInr_Med_plus	4	Rhodophyta_2763	Florideophyceae_2806	Gigartinales_28017	Peyssonneliaceae_173455
MBPK_000030857	COInr	3	Cnidaria_6073	Hydrozoa_6074	Leptothecata_500008				COInr-WO_Insecta	3	Cnidaria_6073	Hydrozoa_6074	Leptothecata_500008				COInr_Med	3	Cnidaria_6073	Hydrozoa_6074	Leptothecata_500008				COInr_Med_plus	3	Cnidaria_6073	Hydrozoa_6074	Leptothecata_500008
MBPK_000030873	COInr	2	Mollusca_6447	Gastropoda_6448					COInr-WO_Insecta	2	Mollusca_6447	Gastropoda_6448					COInr_Med	2	Mollusca_6447	Gastropoda_6448					COInr_Med_plus	2	Mollusca_6447	Gastropoda_6448
MBPK_000030880	COInr	3	Mollusca_6447	Cephalopoda_6605	Teuthida_551290				COInr-WO_Insecta	3	Mollusca_6447	Cephalopoda_6605	Teuthida_551290				COInr_Med	5	Mollusca_6447	Cephalopoda_6605	Teuthida_551290	Loliginidae_6615	Alloteuthis_552058		COInr_Med_plus	5	Mollusca_6447	Cephalopoda_6605	Teuthida_551290	Loliginidae_6615	Alloteuthis_552058
MBPK_000030918	COInr	0							COInr-WO_Insecta	0							COInr_Med	5	Mollusca_6447	Bivalvia_6544	Mytilida_6546	Mytilidae_6547	Musculus_112137		COInr_Med_plus	5	Mollusca_6447	Bivalvia_6544	Mytilida_6546	Mytilidae_6547	Musculus_112137
MBPK_000030947	COInr	5	Oomycota_4762		Peronosporales_4776	Peronosporaceae_4777	Phytophthora_4783		COInr-WO_Insecta	5	Oomycota_4762		Peronosporales_4776	Peronosporaceae_4777	Phytophthora_4783		COInr_Med	6	Cnidaria_6073	Hydrozoa_6074	Siphonophorae_42759	Prayidae_154960	Praya_168784	Praya_dubia_316184	COInr_Med_plus	6	Cnidaria_6073	Hydrozoa_6074	Siphonophorae_42759	Prayidae_154960	Praya_168784	Praya_dubia_316184
MBPK_000031022	COInr	3	Porifera_6040	Demospongiae_6042	Poecilosclerida_27925				COInr-WO_Insecta	3	Porifera_6040	Demospongiae_6042	Poecilosclerida_27925				COInr_Med	3	Porifera_6040	Demospongiae_6042	Poecilosclerida_27925				COInr_Med_plus	3	Porifera_6040	Demospongiae_6042	Poecilosclerida_27925
MBPK_000031336	COInr	2	Cnidaria_6073	Hydrozoa_6074					COInr-WO_Insecta	2	Cnidaria_6073	Hydrozoa_6074					COInr_Med	3	Cnidaria_6073	Hydrozoa_6074	Leptothecata_500008				COInr_Med_plus	3	Cnidaria_6073	Hydrozoa_6074	Leptothecata_500008
MBPK_000031500	COInr	3	Arthropoda_6656	Malacostraca_6681	Amphipoda_6821				COInr-WO_Insecta	3	Arthropoda_6656	Malacostraca_6681	Amphipoda_6821				COInr_Med	3	Arthropoda_6656	Malacostraca_6681	Amphipoda_6821				COInr_Med_plus	3	Arthropoda_6656	Malacostraca_6681	Amphipoda_6821
MBPK_000031589	COInr	0							COInr-WO_Insecta	0							COInr_Med	0							COInr_Med_plus	0
MBPK_000031727	COInr	3	Annelida_6340	Polychaeta_6341	Eunicida_65495				COInr-WO_Insecta	3	Annelida_6340	Polychaeta_6341	Eunicida_65495				COInr_Med	3	Annelida_6340	Polychaeta_6341	Eunicida_65495				COInr_Med_plus	6	Annelida_6340	Polychaeta_6341	Eunicida_65495	Eunicidae_104737	Eunice_73379	Eunice_vittata_188451
MBPK_000031767	COInr	3	Rhodophyta_2763	Florideophyceae_2806	Peyssonneliales_-35115				COInr-WO_Insecta	3	Rhodophyta_2763	Florideophyceae_2806	Peyssonneliales_-35115				COInr_Med	5	Rhodophyta_2763	Florideophyceae_2806	Gigartinales_28017	Peyssonneliaceae_173455	Sonderopelta_257587		COInr_Med_plus	5	Rhodophyta_2763	Florideophyceae_2806	Gigartinales_28017	Peyssonneliaceae_173455	Sonderopelta_257587
MBPK_000031800	COInr	0							COInr-WO_Insecta	0							COInr_Med	0							COInr_Med_plus	0
MBPK_000031922	COInr	4	Bryozoa_10205	Gymnolaemata_10206	Ctenostomatida_51985	Vesiculariidae_98850			COInr-WO_Insecta	4	Bryozoa_10205	Gymnolaemata_10206	Ctenostomatida_51985	Vesiculariidae_98850			COInr_Med	4	Bryozoa_10205	Gymnolaemata_10206	Ctenostomatida_51985	Vesiculariidae_98850			COInr_Med_plus	4	Bryozoa_10205	Gymnolaemata_10206	Ctenostomatida_51985	Vesiculariidae_98850
MBPK_000032086	COInr	5	Arthropoda_6656	Arachnida_6854	Araneae_6893	Senoculidae_1525925	Senoculus_1525873		COInr-WO_Insecta	5	Arthropoda_6656	Arachnida_6854	Araneae_6893	Senoculidae_1525925	Senoculus_1525873		COInr_Med	6	Bryozoa_10205	Gymnolaemata_10206	Cheilostomatida_10207	Candidae_97286	Pomocellaria_2172751	Pomocellaria_californica_2172752	COInr_Med_plus	6	Bryozoa_10205	Gymnolaemata_10206	Cheilostomatida_10207	Candidae_97286	Pomocellaria_2172751	Pomocellaria_californica_2172752
MBPK_000032138	COInr	3	Porifera_6040	Demospongiae_6042	Poecilosclerida_27925				COInr-WO_Insecta	3	Porifera_6040	Demospongiae_6042	Poecilosclerida_27925				COInr_Med	4	Porifera_6040	Demospongiae_6042	Poecilosclerida_27925	Hymedesmiidae_252956			COInr_Med_plus	4	Porifera_6040	Demospongiae_6042	Poecilosclerida_27925	Hymedesmiidae_252956
MBPK_000032216	COInr	0							COInr-WO_Insecta	0							COInr_Med	0							COInr_Med_plus	0
MBPK_000032318	COInr	0							COInr-WO_Insecta	0							COInr_Med	2	Cnidaria_6073	Hydrozoa_6074					COInr_Med_plus	2	Cnidaria_6073	Hydrozoa_6074
MBPK_000032438	COInr	0							COInr-WO_Insecta	0							COInr_Med	0							COInr_Med_plus	0
MBPK_000032664	COInr	6	Chordata_7711	Ascidiacea_7713	Aplousobranchia_32436	Didemnidae_107393	Diplosoma_168634	Diplosoma_listerianum_168635	COInr-WO_Insecta	6	Chordata_7711	Ascidiacea_7713	Aplousobranchia_32436	Didemnidae_107393	Diplosoma_168634	Diplosoma_listerianum_168635	COInr_Med	6	Chordata_7711	Ascidiacea_7713	Aplousobranchia_32436	Didemnidae_107393	Diplosoma_168634	Diplosoma_listerianum_168635	COInr_Med_plus	6	Chordata_7711	Ascidiacea_7713	Aplousobranchia_32436	Didemnidae_107393	Diplosoma_168634	Diplosoma_listerianum_168635
MBPK_000032799	COInr	6	Annelida_6340	Polychaeta_6341	Phyllodocida_6348	Phyllodocidae_195257	Phyllodoce_222014	Phyllodoce_medipapillata_868040	COInr-WO_Insecta	6	Annelida_6340	Polychaeta_6341	Phyllodocida_6348	Phyllodocidae_195257	Phyllodoce_222014	Phyllodoce_medipapillata_868040	COInr_Med	6	Annelida_6340	Polychaeta_6341	Phyllodocida_6348	Phyllodocidae_195257	Phyllodoce_222014	Phyllodoce_medipapillata_868040	COInr_Med_plus	6	Annelida_6340	Polychaeta_6341	Phyllodocida_6348	Phyllodocidae_195257	Phyllodoce_222014	Phyllodoce_medipapillata_868040
MBPK_000032802	COInr	0							COInr-WO_Insecta	0							COInr_Med	0							COInr_Med_plus	0
MBPK_000032855	COInr	5	Discosea_555280		Himatismenida_313555	Cochliopodiidae_313556	Cochliopodium_313557		COInr-WO_Insecta	5	Discosea_555280		Himatismenida_313555	Cochliopodiidae_313556	Cochliopodium_313557		COInr_Med	0							COInr_Med_plus	0
MBPK_000033005	COInr	4	Oomycota_4762		Pythiales_121069	Pythiaceae_4782			COInr-WO_Insecta	4	Oomycota_4762		Pythiales_121069	Pythiaceae_4782			COInr_Med	0							COInr_Med_plus	0
MBPK_000033048	COInr	0							COInr-WO_Insecta	0							COInr_Med	0							COInr_Med_plus	0
MBPK_000033426	COInr	6	Arthropoda_6656	Insecta_50557	Diptera_7147	Psychodidae_7197	Clytocerus_1160140	Clytocerus_ocellaris_1160986	COInr-WO_Insecta	0							COInr_Med	0							COInr_Med_plus	0
MBPK_000033440	COInr	2	Rhodophyta_2763	Florideophyceae_2806					COInr-WO_Insecta	2	Rhodophyta_2763	Florideophyceae_2806					COInr_Med	2	Rhodophyta_2763	Florideophyceae_2806					COInr_Med_plus	2	Rhodophyta_2763	Florideophyceae_2806
MBPK_000033485	COInr	0							COInr-WO_Insecta	0							COInr_Med	0							COInr_Med_plus	0
MBPK_000033665	COInr	2	Arthropoda_6656	Insecta_50557					COInr-WO_Insecta	1	Arthropoda_6656						COInr_Med	6	Arthropoda_6656	Malacostraca_6681	Amphipoda_6821	Lysianassidae_134545	Pseudorchomene_703104	Pseudorchomene_coatsi_703105	COInr_Med_plus	6	Arthropoda_6656	Malacostraca_6681	Amphipoda_6821	Lysianassidae_134545	Pseudorchomene_703104	Pseudorchomene_coatsi_703105
MBPK_000033719	COInr	5	Porifera_6040	Demospongiae_6042	Tetractinellida_1779164	Scleritodermidae_283583	Scleritoderma_701253		COInr-WO_Insecta	5	Porifera_6040	Demospongiae_6042	Tetractinellida_1779164	Scleritodermidae_283583	Scleritoderma_701253		COInr_Med	5	Porifera_6040	Demospongiae_6042	Tetractinellida_1779164	Scleritodermidae_283583	Scleritoderma_701253		COInr_Med_plus	5	Porifera_6040	Demospongiae_6042	Tetractinellida_1779164	Scleritodermidae_283583	Scleritoderma_701253
MBPK_000034003	COInr	5	Porifera_6040	Demospongiae_6042	Poecilosclerida_27925	Microcionidae_27926	Clathria_81539		COInr-WO_Insecta	5	Porifera_6040	Demospongiae_6042	Poecilosclerida_27925	Microcionidae_27926	Clathria_81539		COInr_Med	5	Porifera_6040	Demospongiae_6042	Poecilosclerida_27925	Microcionidae_27926	Clathria_81539		COInr_Med_plus	5	Porifera_6040	Demospongiae_6042	Poecilosclerida_27925	Microcionidae_27926	Clathria_81539
MBPK_000034094	COInr	3	Porifera_6040	Demospongiae_6042	Poecilosclerida_27925				COInr-WO_Insecta	3	Porifera_6040	Demospongiae_6042	Poecilosclerida_27925				COInr_Med	3	Porifera_6040	Demospongiae_6042	Poecilosclerida_27925				COInr_Med_plus	3	Porifera_6040	Demospongiae_6042	Poecilosclerida_27925
MBPK_000034239	COInr	0							COInr-WO_Insecta	0							COInr_Med	0							COInr_Med_plus	0
MBPK_000034312	COInr	0							COInr-WO_Insecta	0							COInr_Med	0							COInr_Med_plus	0
MBPK_000034513	COInr	0							COInr-WO_Insecta	0							COInr_Med	0							COInr_Med_plus	0
MBPK_000034583	COInr	0							COInr-WO_Insecta	0							COInr_Med	0							COInr_Med_plus	0
MBPK_000034651	COInr	3	Rhodophyta_2763	Florideophyceae_2806	Sporolithales_2492834				COInr-WO_Insecta	3	Rhodophyta_2763	Florideophyceae_2806	Sporolithales_2492834				COInr_Med	2	Rhodophyta_2763	Florideophyceae_2806					COInr_Med_plus	2	Rhodophyta_2763	Florideophyceae_2806
MBPK_000034699	COInr	3	Arthropoda_6656	Insecta_50557	Diptera_7147				COInr-WO_Insecta	2	Arthropoda_6656	Arachnida_6854					COInr_Med	0							COInr_Med_plus	0
MBPK_000034823	COInr	3	Arthropoda_6656	Insecta_50557	Lepidoptera_7088				COInr-WO_Insecta	0							COInr_Med	4	Bacillariophyta_2836	Bacillariophyceae_33849	Bacillariales_33851	Bacillariaceae_33852			COInr_Med_plus	4	Bacillariophyta_2836	Bacillariophyceae_33849	Bacillariales_33851	Bacillariaceae_33852
MBPK_000034904	COInr	0							COInr-WO_Insecta	0							COInr_Med	0							COInr_Med_plus	0
MBPK_000035005	COInr	5	Porifera_6040	Demospongiae_6042	Tetractinellida_1779164	Ancorinidae_77184	Stelletta_253167		COInr-WO_Insecta	5	Porifera_6040	Demospongiae_6042	Tetractinellida_1779164	Ancorinidae_77184	Stelletta_253167		COInr_Med	5	Porifera_6040	Demospongiae_6042	Tetractinellida_1779164	Ancorinidae_77184	Stelletta_253167		COInr_Med_plus	5	Porifera_6040	Demospongiae_6042	Tetractinellida_1779164	Ancorinidae_77184	Stelletta_253167
MBPK_000035130	COInr	4	Rhodophyta_2763	Florideophyceae_2806	Gigartinales_28017	Phyllophoraceae_28021			COInr-WO_Insecta	4	Rhodophyta_2763	Florideophyceae_2806	Gigartinales_28017	Phyllophoraceae_28021			COInr_Med	4	Rhodophyta_2763	Florideophyceae_2806	Gigartinales_28017	Phyllophoraceae_28021			COInr_Med_plus	4	Rhodophyta_2763	Florideophyceae_2806	Gigartinales_28017	Phyllophoraceae_28021
MBPK_000035151	COInr	5	Chordata_7711	Ascidiacea_7713	Aplousobranchia_32436	Polyclinidae_201955	Aplidium_201956		COInr-WO_Insecta	5	Chordata_7711	Ascidiacea_7713	Aplousobranchia_32436	Polyclinidae_201955	Aplidium_201956		COInr_Med	5	Chordata_7711	Ascidiacea_7713	Aplousobranchia_32436	Polyclinidae_201955	Aplidium_201956		COInr_Med_plus	5	Chordata_7711	Ascidiacea_7713	Aplousobranchia_32436	Polyclinidae_201955	Aplidium_201956
MBPK_000035186	COInr	0							COInr-WO_Insecta	0							COInr_Med	0							COInr_Med_plus	0
MBPK_000035418	COInr	5	Annelida_6340	Polychaeta_6341	Terebellida_6373	Cirratulidae_46590	Dodecaceria_46591		COInr-WO_Insecta	5	Annelida_6340	Polychaeta_6341	Terebellida_6373	Cirratulidae_46590	Dodecaceria_46591		COInr_Med	5	Annelida_6340	Polychaeta_6341	Terebellida_6373	Cirratulidae_46590	Dodecaceria_46591		COInr_Med_plus	5	Annelida_6340	Polychaeta_6341	Terebellida_6373	Cirratulidae_46590	Dodecaceria_46591
MBPK_000035590	COInr	6	Bryozoa_10205	Gymnolaemata_10206	Cheilostomatida_10207	Romancheinidae_560994	Escharoides_560984	Escharoides_coccinea_560985	COInr-WO_Insecta	6	Bryozoa_10205	Gymnolaemata_10206	Cheilostomatida_10207	Romancheinidae_560994	Escharoides_560984	Escharoides_coccinea_560985	COInr_Med	6	Bryozoa_10205	Gymnolaemata_10206	Cheilostomatida_10207	Romancheinidae_560994	Escharoides_560984	Escharoides_coccinea_560985	COInr_Med_plus	6	Bryozoa_10205	Gymnolaemata_10206	Cheilostomatida_10207	Romancheinidae_560994	Escharoides_560984	Escharoides_coccinea_560985
MBPK_000035949	COInr	6	Oomycota_4762		Peronosporales_4776	Peronosporaceae_4777	Phytophthora_4783	Phytophthora_lacustris_1190534	COInr-WO_Insecta	6	Oomycota_4762		Peronosporales_4776	Peronosporaceae_4777	Phytophthora_4783	Phytophthora_lacustris_1190534	COInr_Med	1	Bacillariophyta_2836						COInr_Med_plus	1	Bacillariophyta_2836
MBPK_000036181	COInr	3	Porifera_6040	Demospongiae_6042	Haplosclerida_6049				COInr-WO_Insecta	3	Porifera_6040	Demospongiae_6042	Haplosclerida_6049				COInr_Med	4	Porifera_6040	Demospongiae_6042	Haplosclerida_6049	Niphatidae_178475			COInr_Med_plus	4	Porifera_6040	Demospongiae_6042	Haplosclerida_6049	Niphatidae_178475
MBPK_000036378	COInr	2	Arthropoda_6656	Insecta_50557					COInr-WO_Insecta	6	Bryozoa_10205	Gymnolaemata_10206	Cheilostomatida_10207	Hippothoidae_97246	Celleporella_60592	Celleporella_hyalina_60593	COInr_Med	6	Bryozoa_10205	Gymnolaemata_10206	Cheilostomatida_10207	Hippothoidae_97246	Celleporella_60592	Celleporella_hyalina_60593	COInr_Med_plus	6	Bryozoa_10205	Gymnolaemata_10206	Cheilostomatida_10207	Hippothoidae_97246	Celleporella_60592	Celleporella_hyalina_60593
MBPK_000036420	COInr	3	Nemertea_6217	Enopla_6225	Monostilifera_6227				COInr-WO_Insecta	3	Nemertea_6217	Enopla_6225	Monostilifera_6227				COInr_Med	3	Nemertea_6217	Enopla_6225	Monostilifera_6227				COInr_Med_plus	3	Nemertea_6217	Enopla_6225	Monostilifera_6227
MBPK_000036648	COInr	3	Arthropoda_6656	Pycnogonida_57294	Pantopoda_373319				COInr-WO_Insecta	3	Arthropoda_6656	Pycnogonida_57294	Pantopoda_373319				COInr_Med	4	Arthropoda_6656	Pycnogonida_57294	Pantopoda_373319	Callipallenidae_61896			COInr_Med_plus	4	Arthropoda_6656	Pycnogonida_57294	Pantopoda_373319	Callipallenidae_61896
MBPK_000036708	COInr	1	Arthropoda_6656						COInr-WO_Insecta	3	Arthropoda_6656	Arachnida_6854	Araneae_6893				COInr_Med	5	Mollusca_6447	Cephalopoda_6605	Teuthida_551290	Loliginidae_6615	Alloteuthis_552058		COInr_Med_plus	5	Mollusca_6447	Cephalopoda_6605	Teuthida_551290	Loliginidae_6615	Alloteuthis_552058
MBPK_000036756	COInr	3	Rhodophyta_2763	Florideophyceae_2806	Hapalidiales_1705611				COInr-WO_Insecta	3	Rhodophyta_2763	Florideophyceae_2806	Hapalidiales_1705611				COInr_Med	2	Rhodophyta_2763	Florideophyceae_2806					COInr_Med_plus	2	Rhodophyta_2763	Florideophyceae_2806
MBPK_000036854	COInr	5	Porifera_6040	Demospongiae_6042	Dictyoceratida_119428	Dysideidae_190525	Dysidea_190526		COInr-WO_Insecta	5	Porifera_6040	Demospongiae_6042	Dictyoceratida_119428	Dysideidae_190525	Dysidea_190526		COInr_Med	5	Porifera_6040	Demospongiae_6042	Dictyoceratida_119428	Dysideidae_190525	Dysidea_190526		COInr_Med_plus	5	Porifera_6040	Demospongiae_6042	Dictyoceratida_119428	Dysideidae_190525	Dysidea_190526
MBPK_000037165	COInr	4	Annelida_6340	Polychaeta_6341	Terebellida_6373	Terebellidae_32261			COInr-WO_Insecta	4	Annelida_6340	Polychaeta_6341	Terebellida_6373	Terebellidae_32261			COInr_Med	4	Annelida_6340	Polychaeta_6341	Terebellida_6373	Terebellidae_32261			COInr_Med_plus	4	Annelida_6340	Polychaeta_6341	Terebellida_6373	Terebellidae_32261
MBPK_000037216	COInr	3	Arthropoda_6656	Insecta_50557	Diptera_7147				COInr-WO_Insecta	2	Mollusca_6447	Gastropoda_6448					COInr_Med	2	Mollusca_6447	Gastropoda_6448					COInr_Med_plus	2	Mollusca_6447	Gastropoda_6448
MBPK_000037222	COInr	3	Arthropoda_6656	Insecta_50557	Diptera_7147				COInr-WO_Insecta	4	Arthropoda_6656	Malacostraca_6681	Decapoda_6683	Sesarmidae_72801			COInr_Med	4	Arthropoda_6656	Malacostraca_6681	Decapoda_6683	Sesarmidae_72801			COInr_Med_plus	4	Arthropoda_6656	Malacostraca_6681	Decapoda_6683	Sesarmidae_72801
MBPK_000037264	COInr	2	Bryozoa_10205	Gymnolaemata_10206					COInr-WO_Insecta	2	Bryozoa_10205	Gymnolaemata_10206					COInr_Med	3	Bryozoa_10205	Gymnolaemata_10206	Cheilostomatida_10207				COInr_Med_plus	3	Bryozoa_10205	Gymnolaemata_10206	Cheilostomatida_10207
MBPK_000037270	COInr	6	Nemertea_6217	Enopla_6225	Monostilifera_6227	Oerstediidae_187598	Oerstedia_187724	Oerstedia_dorsalis_231370	COInr-WO_Insecta	6	Nemertea_6217	Enopla_6225	Monostilifera_6227	Oerstediidae_187598	Oerstedia_187724	Oerstedia_dorsalis_231370	COInr_Med	6	Nemertea_6217	Enopla_6225	Monostilifera_6227	Oerstediidae_187598	Oerstedia_187724	Oerstedia_dorsalis_231370	COInr_Med_plus	6	Nemertea_6217	Enopla_6225	Monostilifera_6227	Oerstediidae_187598	Oerstedia_187724	Oerstedia_dorsalis_231370
MBPK_000037317	COInr	3	Arthropoda_6656	Arachnida_6854	Araneae_6893				COInr-WO_Insecta	3	Arthropoda_6656	Arachnida_6854	Araneae_6893				COInr_Med	3	Arthropoda_6656	Malacostraca_6681	Decapoda_6683				COInr_Med_plus	3	Arthropoda_6656	Malacostraca_6681	Decapoda_6683
MBPK_000037348	COInr	6	Arthropoda_6656	Malacostraca_6681	Amphipoda_6821	Caprellidae_244427	Caprella_244428	Caprella_laeviuscula_2304704	COInr-WO_Insecta	6	Arthropoda_6656	Malacostraca_6681	Amphipoda_6821	Caprellidae_244427	Caprella_244428	Caprella_laeviuscula_2304704	COInr_Med	6	Arthropoda_6656	Malacostraca_6681	Amphipoda_6821	Caprellidae_244427	Caprella_244428	Caprella_laeviuscula_2304704	COInr_Med_plus	6	Arthropoda_6656	Malacostraca_6681	Amphipoda_6821	Caprellidae_244427	Caprella_244428	Caprella_laeviuscula_2304704
MBPK_000037577	COInr	3	Annelida_6340	Polychaeta_6341	Phyllodocida_6348				COInr-WO_Insecta	3	Annelida_6340	Polychaeta_6341	Phyllodocida_6348				COInr_Med	3	Annelida_6340	Polychaeta_6341	Phyllodocida_6348				COInr_Med_plus	3	Annelida_6340	Polychaeta_6341	Phyllodocida_6348
MBPK_000037775	COInr	3	Cnidaria_6073	Anthozoa_6101	Alcyonacea_40677				COInr-WO_Insecta	3	Cnidaria_6073	Anthozoa_6101	Alcyonacea_40677				COInr_Med	3	Cnidaria_6073	Anthozoa_6101	Alcyonacea_40677				COInr_Med_plus	3	Cnidaria_6073	Anthozoa_6101	Alcyonacea_40677
MBPK_000037799	COInr	3	Cnidaria_6073	Anthozoa_6101	Alcyonacea_40677				COInr-WO_Insecta	3	Cnidaria_6073	Anthozoa_6101	Alcyonacea_40677				COInr_Med	5	Cnidaria_6073	Anthozoa_6101	Alcyonacea_40677	Alcyoniidae_40678	Sarcophyton_51812		COInr_Med_plus	5	Cnidaria_6073	Anthozoa_6101	Alcyonacea_40677	Alcyoniidae_40678	Sarcophyton_51812
MBPK_000037803	COInr	3	Cnidaria_6073	Hydrozoa_6074	Leptothecata_500008				COInr-WO_Insecta	3	Cnidaria_6073	Hydrozoa_6074	Leptothecata_500008				COInr_Med	3	Cnidaria_6073	Hydrozoa_6074	Leptothecata_500008				COInr_Med_plus	3	Cnidaria_6073	Hydrozoa_6074	Leptothecata_500008
MBPK_000037873	COInr	0							COInr-WO_Insecta	0							COInr_Med	0							COInr_Med_plus	0
MBPK_000038130	COInr	2	Rhodophyta_2763	Florideophyceae_2806					COInr-WO_Insecta	2	Rhodophyta_2763	Florideophyceae_2806					COInr_Med	5	Rhodophyta_2763	Florideophyceae_2806	Hapalidiales_1705611	Hapalidiaceae_227970	Phymatolithon_48601		COInr_Med_plus	5	Rhodophyta_2763	Florideophyceae_2806	Hapalidiales_1705611	Hapalidiaceae_227970	Phymatolithon_48601
MBPK_000038159	COInr	6	Arthropoda_6656		Diplura_29997	Campodeidae_61993	Tricampa_-1614	Tricampa_rileyi_-1615	COInr-WO_Insecta	6	Arthropoda_6656		Diplura_29997	Campodeidae_61993	Tricampa_-1614	Tricampa_rileyi_-1615	COInr_Med	0							COInr_Med_plus	6	Mollusca_6447	Gastropoda_6448	Trochida_2315720	Colloniidae_1756887	Homalopoma_216103	Homalopoma_sanguineum_-35182
MBPK_000038181	COInr	3	Arthropoda_6656	Insecta_50557	Lepidoptera_7088				COInr-WO_Insecta	2	Arthropoda_6656	Malacostraca_6681					COInr_Med	2	Arthropoda_6656	Malacostraca_6681					COInr_Med_plus	2	Arthropoda_6656	Malacostraca_6681
MBPK_000038185	COInr	6	Bryozoa_10205	Gymnolaemata_10206	Cheilostomatida_10207	Myriaporidae_475379	Myriapora_475380	Myriapora_truncata_475381	COInr-WO_Insecta	6	Bryozoa_10205	Gymnolaemata_10206	Cheilostomatida_10207	Myriaporidae_475379	Myriapora_475380	Myriapora_truncata_475381	COInr_Med	6	Bryozoa_10205	Gymnolaemata_10206	Cheilostomatida_10207	Myriaporidae_475379	Myriapora_475380	Myriapora_truncata_475381	COInr_Med_plus	6	Bryozoa_10205	Gymnolaemata_10206	Cheilostomatida_10207	Myriaporidae_475379	Myriapora_475380	Myriapora_truncata_475381
MBPK_000038208	COInr	0							COInr-WO_Insecta	0							COInr_Med	0							COInr_Med_plus	0
MBPK_000038273	COInr	2	Porifera_6040	Demospongiae_6042					COInr-WO_Insecta	2	Porifera_6040	Demospongiae_6042					COInr_Med	5	Porifera_6040	Demospongiae_6042	Haplosclerida_6049	Chalinidae_6056	Haliclona_6057		COInr_Med_plus	5	Porifera_6040	Demospongiae_6042	Haplosclerida_6049	Chalinidae_6056	Haliclona_6057
MBPK_000038301	COInr	3	Arthropoda_6656	Insecta_50557	Lepidoptera_7088				COInr-WO_Insecta	3	Arthropoda_6656	Arachnida_6854	Araneae_6893				COInr_Med	2	Arthropoda_6656	Malacostraca_6681					COInr_Med_plus	2	Arthropoda_6656	Malacostraca_6681
MBPK_000038370	COInr	5	Oomycota_4762		Pythiales_121069	Pythiaceae_4782	Globisporangium_1448052		COInr-WO_Insecta	5	Oomycota_4762		Pythiales_121069	Pythiaceae_4782	Globisporangium_1448052		COInr_Med	0							COInr_Med_plus	0
MBPK_000038436	COInr	5	Oomycota_4762		Peronosporales_4776	Peronosporaceae_4777	Phytophthora_4783		COInr-WO_Insecta	5	Oomycota_4762		Peronosporales_4776	Peronosporaceae_4777	Phytophthora_4783		COInr_Med	0							COInr_Med_plus	0
MBPK_000038829	COInr	2	Annelida_6340	Clitellata_42113					COInr-WO_Insecta	2	Annelida_6340	Clitellata_42113					COInr_Med	0							COInr_Med_plus	0
MBPK_000038989	COInr	0							COInr-WO_Insecta	0							COInr_Med	3	Cnidaria_6073	Hydrozoa_6074	Leptothecata_500008				COInr_Med_plus	3	Cnidaria_6073	Hydrozoa_6074	Leptothecata_500008
MBPK_000039000	COInr	3	Porifera_6040	Demospongiae_6042	Poecilosclerida_27925				COInr-WO_Insecta	3	Porifera_6040	Demospongiae_6042	Poecilosclerida_27925				COInr_Med	4	Porifera_6040	Demospongiae_6042	Poecilosclerida_27925	Hymedesmiidae_252956			COInr_Med_plus	4	Porifera_6040	Demospongiae_6042	Poecilosclerida_27925	Hymedesmiidae_252956
MBPK_000039150	COInr	0							COInr-WO_Insecta	0							COInr_Med	0							COInr_Med_plus	0
MBPK_000039175	COInr	3	Rhodophyta_2763	Florideophyceae_2806	Peyssonneliales_-35115				COInr-WO_Insecta	3	Rhodophyta_2763	Florideophyceae_2806	Peyssonneliales_-35115				COInr_Med	4	Rhodophyta_2763	Florideophyceae_2806	Gigartinales_28017	Peyssonneliaceae_173455			COInr_Med_plus	4	Rhodophyta_2763	Florideophyceae_2806	Gigartinales_28017	Peyssonneliaceae_173455
MBPK_000039201	COInr	5	Cnidaria_6073	Anthozoa_6101	Alcyonacea_40677	Alcyoniidae_40678	Sarcophyton_51812		COInr-WO_Insecta	5	Cnidaria_6073	Anthozoa_6101	Alcyonacea_40677	Alcyoniidae_40678	Sarcophyton_51812		COInr_Med	5	Cnidaria_6073	Anthozoa_6101	Alcyonacea_40677	Alcyoniidae_40678	Sarcophyton_51812		COInr_Med_plus	5	Cnidaria_6073	Anthozoa_6101	Alcyonacea_40677	Alcyoniidae_40678	Sarcophyton_51812
MBPK_000039306	COInr	6	Cnidaria_6073	Hydrozoa_6074	Leptothecata_500008	Clytiidae_2750048	Clytia_13436	Clytia_elsaeoswaldae_336981	COInr-WO_Insecta	6	Cnidaria_6073	Hydrozoa_6074	Leptothecata_500008	Clytiidae_2750048	Clytia_13436	Clytia_elsaeoswaldae_336981	COInr_Med	4	Cnidaria_6073	Hydrozoa_6074	Anthoathecata_406427	Pandeidae_27799			COInr_Med_plus	4	Cnidaria_6073	Hydrozoa_6074	Anthoathecata_406427	Pandeidae_27799
MBPK_000039351	COInr	3	Arthropoda_6656	Malacostraca_6681	Decapoda_6683				COInr-WO_Insecta	3	Arthropoda_6656	Malacostraca_6681	Decapoda_6683				COInr_Med	3	Arthropoda_6656	Malacostraca_6681	Decapoda_6683				COInr_Med_plus	3	Arthropoda_6656	Malacostraca_6681	Decapoda_6683
MBPK_000039404	COInr	2	Cnidaria_6073	Hydrozoa_6074					COInr-WO_Insecta	2	Cnidaria_6073	Hydrozoa_6074					COInr_Med	3	Cnidaria_6073	Hydrozoa_6074	Leptothecata_500008				COInr_Med_plus	3	Cnidaria_6073	Hydrozoa_6074	Leptothecata_500008
MBPK_000039449	COInr	0							COInr-WO_Insecta	0							COInr_Med	0							COInr_Med_plus	0
MBPK_000039650	COInr	0							COInr-WO_Insecta	0							COInr_Med	0							COInr_Med_plus	0
MBPK_000039689	COInr	1	Bacillariophyta_2836						COInr-WO_Insecta	1	Bacillariophyta_2836						COInr_Med	6	Bacillariophyta_2836	Fragilariophyceae_33853	Fragilariales_33855	Fragilariaceae_33856	Asterionellopsis_33639	Asterionellopsis_guyunusae_1470271	COInr_Med_plus	6	Bacillariophyta_2836	Fragilariophyceae_33853	Fragilariales_33855	Fragilariaceae_33856	Asterionellopsis_33639	Asterionellopsis_guyunusae_1470271
MBPK_000039783	COInr	6	Rhodophyta_2763	Florideophyceae_2806	Nemastomatales_199699	Schizymeniaceae_42185	Schizymenia_38367	Schizymenia_pacifica_38372	COInr-WO_Insecta	6	Rhodophyta_2763	Florideophyceae_2806	Nemastomatales_199699	Schizymeniaceae_42185	Schizymenia_38367	Schizymenia_pacifica_38372	COInr_Med	6	Rhodophyta_2763	Florideophyceae_2806	Nemastomatales_199699	Schizymeniaceae_42185	Schizymenia_38367	Schizymenia_pacifica_38372	COInr_Med_plus	6	Rhodophyta_2763	Florideophyceae_2806	Nemastomatales_199699	Schizymeniaceae_42185	Schizymenia_38367	Schizymenia_pacifica_38372
MBPK_000040334	COInr	0							COInr-WO_Insecta	0							COInr_Med	0							COInr_Med_plus	0
MBPK_000040445	COInr	0							COInr-WO_Insecta	0							COInr_Med	0							COInr_Med_plus	0
MBPK_000040476	COInr	0							COInr-WO_Insecta	0							COInr_Med	0							COInr_Med_plus	0
MBPK_000040494	COInr	2	Cnidaria_6073	Hydrozoa_6074					COInr-WO_Insecta	2	Cnidaria_6073	Hydrozoa_6074					COInr_Med	2	Cnidaria_6073	Hydrozoa_6074					COInr_Med_plus	2	Cnidaria_6073	Hydrozoa_6074
MBPK_000040503	COInr	5	Mollusca_6447	Gastropoda_6448	Stylommatophora_6527	Helicidae_6533	Helix_6534		COInr-WO_Insecta	5	Mollusca_6447	Gastropoda_6448	Stylommatophora_6527	Helicidae_6533	Helix_6534		COInr_Med	0							COInr_Med_plus	0
MBPK_000040543	COInr	3	Cnidaria_6073	Hydrozoa_6074	Leptothecata_500008				COInr-WO_Insecta	3	Cnidaria_6073	Hydrozoa_6074	Leptothecata_500008				COInr_Med	1	Cnidaria_6073						COInr_Med_plus	1	Cnidaria_6073
MBPK_000040655	COInr	1	Arthropoda_6656						COInr-WO_Insecta	1	Arthropoda_6656						COInr_Med	6	Arthropoda_6656	Hexanauplia_72037	Siphonostomatoida_72033	Caligidae_72034	Paralebion_578976	Paralebion_elongatus_578977	COInr_Med_plus	6	Arthropoda_6656	Hexanauplia_72037	Siphonostomatoida_72033	Caligidae_72034	Paralebion_578976	Paralebion_elongatus_578977
MBPK_000040745	COInr	5		Dinophyceae_2864	Suessiales_89954	Symbiodiniaceae_252141	Symbiodinium_2949		COInr-WO_Insecta	5		Dinophyceae_2864	Suessiales_89954	Symbiodiniaceae_252141	Symbiodinium_2949		COInr_Med	3		Dinophyceae_2864	Gymnodiniales_2953				COInr_Med_plus	3		Dinophyceae_2864	Gymnodiniales_2953
MBPK_000040756	COInr	3	Mollusca_6447	Gastropoda_6448	Nudibranchia_70849				COInr-WO_Insecta	3	Mollusca_6447	Gastropoda_6448	Nudibranchia_70849				COInr_Med	3	Mollusca_6447	Gastropoda_6448	Nudibranchia_70849				COInr_Med_plus	3	Mollusca_6447	Gastropoda_6448	Nudibranchia_70849
MBPK_000040834	COInr	4	Arthropoda_6656	Insecta_50557	Diptera_7147	Psychodidae_7197			COInr-WO_Insecta	3	Arthropoda_6656	Hexanauplia_72037	Calanoida_6833				COInr_Med	2	Arthropoda_6656	Hexanauplia_72037					COInr_Med_plus	2	Arthropoda_6656	Hexanauplia_72037
MBPK_000040868	COInr	0							COInr-WO_Insecta	0							COInr_Med	0							COInr_Med_plus	0
MBPK_000040910	COInr	0							COInr-WO_Insecta	0							COInr_Med	0							COInr_Med_plus	0
MBPK_000041072	COInr	3	Arthropoda_6656	Arachnida_6854	Araneae_6893				COInr-WO_Insecta	3	Arthropoda_6656	Arachnida_6854	Araneae_6893				COInr_Med	2	Arthropoda_6656	Malacostraca_6681					COInr_Med_plus	2	Arthropoda_6656	Malacostraca_6681
MBPK_000041866	COInr	6	Rhodophyta_2763	Florideophyceae_2806	Ceramiales_2802	Rhodomelaceae_2803	Osmundea_99898	Osmundea_oederi_1855817	COInr-WO_Insecta	6	Rhodophyta_2763	Florideophyceae_2806	Ceramiales_2802	Rhodomelaceae_2803	Osmundea_99898	Osmundea_oederi_1855817	COInr_Med	6	Rhodophyta_2763	Florideophyceae_2806	Ceramiales_2802	Rhodomelaceae_2803	Osmundea_99898	Osmundea_oederi_1855817	COInr_Med_plus	6	Rhodophyta_2763	Florideophyceae_2806	Ceramiales_2802	Rhodomelaceae_2803	Osmundea_99898	Osmundea_oederi_1855817
MBPK_000041948	COInr	3	Arthropoda_6656	Insecta_50557	Lepidoptera_7088				COInr-WO_Insecta	5	Bryozoa_10205	Gymnolaemata_10206	Cheilostomatida_10207	Hippothoidae_97246	Celleporella_60592		COInr_Med	5	Bryozoa_10205	Gymnolaemata_10206	Cheilostomatida_10207	Hippothoidae_97246	Celleporella_60592		COInr_Med_plus	5	Bryozoa_10205	Gymnolaemata_10206	Cheilostomatida_10207	Hippothoidae_97246	Celleporella_60592
MBPK_000042355	COInr	5	Bacillariophyta_2836	Bacillariophyceae_33849	Bacillariales_33851	Bacillariaceae_33852	Pseudo-nitzschia_41953		COInr-WO_Insecta	5	Bacillariophyta_2836	Bacillariophyceae_33849	Bacillariales_33851	Bacillariaceae_33852	Pseudo-nitzschia_41953		COInr_Med	5	Bacillariophyta_2836	Bacillariophyceae_33849	Bacillariales_33851	Bacillariaceae_33852	Pseudo-nitzschia_41953		COInr_Med_plus	5	Bacillariophyta_2836	Bacillariophyceae_33849	Bacillariales_33851	Bacillariaceae_33852	Pseudo-nitzschia_41953
MBPK_000042472	COInr	3	Arthropoda_6656	Pycnogonida_57294	Pantopoda_373319				COInr-WO_Insecta	3	Arthropoda_6656	Pycnogonida_57294	Pantopoda_373319				COInr_Med	4	Arthropoda_6656	Pycnogonida_57294	Pantopoda_373319	Ammotheidae_61893			COInr_Med_plus	4	Arthropoda_6656	Pycnogonida_57294	Pantopoda_373319	Ammotheidae_61893
MBPK_000042644	COInr	0							COInr-WO_Insecta	0							COInr_Med	0							COInr_Med_plus	0
MBPK_000042900	COInr	0							COInr-WO_Insecta	0							COInr_Med	0							COInr_Med_plus	0
MBPK_000043123	COInr	4		Phaeophyceae_2870	Ectocarpales_2877	Chordariaceae_66220			COInr-WO_Insecta	4		Phaeophyceae_2870	Ectocarpales_2877	Chordariaceae_66220			COInr_Med	4		Phaeophyceae_2870	Ectocarpales_2877	Chordariaceae_66220			COInr_Med_plus	4		Phaeophyceae_2870	Ectocarpales_2877	Chordariaceae_66220
MBPK_000043393	COInr	3	Cnidaria_6073	Anthozoa_6101	Alcyonacea_40677				COInr-WO_Insecta	3	Cnidaria_6073	Anthozoa_6101	Alcyonacea_40677				COInr_Med	3	Cnidaria_6073	Anthozoa_6101	Alcyonacea_40677				COInr_Med_plus	3	Cnidaria_6073	Anthozoa_6101	Alcyonacea_40677
MBPK_000043416	COInr	0							COInr-WO_Insecta	0							COInr_Med	0							COInr_Med_plus	0
MBPK_000043453	COInr	3	Arthropoda_6656	Insecta_50557	Diptera_7147				COInr-WO_Insecta	4	Annelida_6340	Polychaeta_6341	Phyllodocida_6348	Syllidae_122238			COInr_Med	4	Annelida_6340	Polychaeta_6341	Phyllodocida_6348	Syllidae_122238			COInr_Med_plus	4	Annelida_6340	Polychaeta_6341	Phyllodocida_6348	Syllidae_122238
MBPK_000043482	COInr	2	Cnidaria_6073	Hydrozoa_6074					COInr-WO_Insecta	2	Cnidaria_6073	Hydrozoa_6074					COInr_Med	2	Cnidaria_6073	Hydrozoa_6074					COInr_Med_plus	2	Cnidaria_6073	Hydrozoa_6074
MBPK_000043584	COInr	0							COInr-WO_Insecta	0							COInr_Med	0							COInr_Med_plus	0
MBPK_000043917	COInr	4	Arthropoda_6656	Insecta_50557	Diptera_7147	Chironomidae_7149			COInr-WO_Insecta	1	Annelida_6340						COInr_Med	0							COInr_Med_plus	0
MBPK_000043963	COInr	2		Phaeophyceae_2870					COInr-WO_Insecta	2		Phaeophyceae_2870					COInr_Med	2		Phaeophyceae_2870					COInr_Med_plus	2		Phaeophyceae_2870
MBPK_000044085	COInr	0							COInr-WO_Insecta	0							COInr_Med	5	Mollusca_6447	Bivalvia_6544	Mytilida_6546	Mytilidae_6547	Musculus_112137		COInr_Med_plus	5	Mollusca_6447	Bivalvia_6544	Mytilida_6546	Mytilidae_6547	Musculus_112137
MBPK_000044320	COInr	0							COInr-WO_Insecta	3	Annelida_6340	Clitellata_42113	Enchytraeida_1964463				COInr_Med	0							COInr_Med_plus	6	Arthropoda_6656	Malacostraca_6681	Decapoda_6683	Oplophoridae_100891	Acanthephyra_342631	Acanthephyra_curtirostris_576169
MBPK_000044386	COInr	2	Rhodophyta_2763	Florideophyceae_2806					COInr-WO_Insecta	2	Rhodophyta_2763	Florideophyceae_2806					COInr_Med	4	Rhodophyta_2763	Florideophyceae_2806	Gigartinales_28017	Peyssonneliaceae_173455			COInr_Med_plus	4	Rhodophyta_2763	Florideophyceae_2806	Gigartinales_28017	Peyssonneliaceae_173455
MBPK_000044529	COInr	2	Rhodophyta_2763	Florideophyceae_2806					COInr-WO_Insecta	2	Rhodophyta_2763	Florideophyceae_2806					COInr_Med	5	Rhodophyta_2763	Florideophyceae_2806	Hapalidiales_1705611	Hapalidiaceae_227970	Lithothamnion_48598		COInr_Med_plus	5	Rhodophyta_2763	Florideophyceae_2806	Hapalidiales_1705611	Hapalidiaceae_227970	Lithothamnion_48598
MBPK_000044625	COInr	4	Nemertea_6217	Pilidiophora_6218	Heteronemertea_6219	Lineidae_6222			COInr-WO_Insecta	4	Nemertea_6217	Pilidiophora_6218	Heteronemertea_6219	Lineidae_6222			COInr_Med	4	Nemertea_6217	Pilidiophora_6218	Heteronemertea_6219	Lineidae_6222			COInr_Med_plus	4	Nemertea_6217	Pilidiophora_6218	Heteronemertea_6219	Lineidae_6222
MBPK_000044642	COInr	0							COInr-WO_Insecta	0							COInr_Med	0							COInr_Med_plus	0
MBPK_000044653	COInr	3	Arthropoda_6656	Insecta_50557	Lepidoptera_7088				COInr-WO_Insecta	0							COInr_Med	6	Bryozoa_10205	Gymnolaemata_10206	Cheilostomatida_10207	Bugulidae_10210	Bugulina_1970207	Bugulina_fulva_560965	COInr_Med_plus	6	Bryozoa_10205	Gymnolaemata_10206	Cheilostomatida_10207	Bugulidae_10210	Bugulina_1970207	Bugulina_fulva_560965
MBPK_000044722	COInr	3	Rhodophyta_2763	Florideophyceae_2806	Corallinales_31395				COInr-WO_Insecta	3	Rhodophyta_2763	Florideophyceae_2806	Corallinales_31395				COInr_Med	2	Rhodophyta_2763	Florideophyceae_2806					COInr_Med_plus	2	Rhodophyta_2763	Florideophyceae_2806
MBPK_000044782	COInr	5	Mollusca_6447	Gastropoda_6448	Stylommatophora_6527	Helicidae_6533	Helix_6534		COInr-WO_Insecta	5	Mollusca_6447	Gastropoda_6448	Stylommatophora_6527	Helicidae_6533	Helix_6534		COInr_Med	0							COInr_Med_plus	0
MBPK_000045131	COInr	3	Porifera_6040	Demospongiae_6042	Dictyoceratida_119428				COInr-WO_Insecta	3	Porifera_6040	Demospongiae_6042	Dictyoceratida_119428				COInr_Med	4	Porifera_6040	Demospongiae_6042	Dictyoceratida_119428	Thorectidae_121495			COInr_Med_plus	4	Porifera_6040	Demospongiae_6042	Dictyoceratida_119428	Thorectidae_121495
MBPK_000045171	COInr	4		Phaeophyceae_2870	Ectocarpales_2877	Chordariaceae_66220			COInr-WO_Insecta	4		Phaeophyceae_2870	Ectocarpales_2877	Chordariaceae_66220			COInr_Med	4		Phaeophyceae_2870	Ectocarpales_2877	Chordariaceae_66220			COInr_Med_plus	4		Phaeophyceae_2870	Ectocarpales_2877	Chordariaceae_66220
MBPK_000045216	COInr	0							COInr-WO_Insecta	0							COInr_Med	0							COInr_Med_plus	0
MBPK_000045438	COInr	0							COInr-WO_Insecta	0							COInr_Med	0							COInr_Med_plus	0
MBPK_000045510	COInr	5	Mollusca_6447	Gastropoda_6448	Neogastropoda_6479	Raphitomidae_1286449	Hemilienardia_906832		COInr-WO_Insecta	5	Mollusca_6447	Gastropoda_6448	Neogastropoda_6479	Raphitomidae_1286449	Hemilienardia_906832		COInr_Med	5	Mollusca_6447	Gastropoda_6448	Neogastropoda_6479	Raphitomidae_1286449	Hemilienardia_906832		COInr_Med_plus	5	Mollusca_6447	Gastropoda_6448	Neogastropoda_6479	Raphitomidae_1286449	Hemilienardia_906832
MBPK_000045536	COInr	5	Arthropoda_6656	Insecta_50557	Diptera_7147	Chironomidae_7149	Tanytarsus_288802		COInr-WO_Insecta	2	Arthropoda_6656	Malacostraca_6681					COInr_Med	2	Arthropoda_6656	Malacostraca_6681					COInr_Med_plus	2	Arthropoda_6656	Malacostraca_6681
MBPK_000045543	COInr	3	Porifera_6040	Demospongiae_6042	Poecilosclerida_27925				COInr-WO_Insecta	3	Porifera_6040	Demospongiae_6042	Poecilosclerida_27925				COInr_Med	3	Porifera_6040	Demospongiae_6042	Poecilosclerida_27925				COInr_Med_plus	3	Porifera_6040	Demospongiae_6042	Poecilosclerida_27925
MBPK_000045633	COInr	4	Rhodophyta_2763	Florideophyceae_2806	Hapalidiales_1705611	Hapalidiaceae_227970			COInr-WO_Insecta	4	Rhodophyta_2763	Florideophyceae_2806	Hapalidiales_1705611	Hapalidiaceae_227970			COInr_Med	4	Rhodophyta_2763	Florideophyceae_2806	Hapalidiales_1705611	Hapalidiaceae_227970			COInr_Med_plus	4	Rhodophyta_2763	Florideophyceae_2806	Hapalidiales_1705611	Hapalidiaceae_227970
MBPK_000045719	COInr	0							COInr-WO_Insecta	0							COInr_Med	0							COInr_Med_plus	0
MBPK_000045758	COInr	4	Oomycota_4762		Saprolegniales_4763	Saprolegniaceae_4764			COInr-WO_Insecta	4	Oomycota_4762		Saprolegniales_4763	Saprolegniaceae_4764			COInr_Med	4	Rhodophyta_2763	Florideophyceae_2806	Ceramiales_2802	Rhodomelaceae_2803			COInr_Med_plus	4	Rhodophyta_2763	Florideophyceae_2806	Ceramiales_2802	Rhodomelaceae_2803
MBPK_000046160	COInr	5	Cnidaria_6073	Hydrozoa_6074	Leptothecata_500008	Clytiidae_2750048	Clytia_13436		COInr-WO_Insecta	5	Cnidaria_6073	Hydrozoa_6074	Leptothecata_500008	Clytiidae_2750048	Clytia_13436		COInr_Med	3	Cnidaria_6073	Hydrozoa_6074	Leptothecata_500008				COInr_Med_plus	3	Cnidaria_6073	Hydrozoa_6074	Leptothecata_500008
MBPK_000046196	COInr	0							COInr-WO_Insecta	0							COInr_Med	0							COInr_Med_plus	0
MBPK_000046329	COInr	0							COInr-WO_Insecta	0							COInr_Med	0							COInr_Med_plus	0
MBPK_000046435	COInr	5		Dinophyceae_2864	Gonyaulacales_40984	Amphidomataceae_1123714	Azadinium_632149		COInr-WO_Insecta	5		Dinophyceae_2864	Gonyaulacales_40984	Amphidomataceae_1123714	Azadinium_632149		COInr_Med	5		Dinophyceae_2864	Gonyaulacales_40984	Amphidomataceae_1123714	Azadinium_632149		COInr_Med_plus	5		Dinophyceae_2864	Gonyaulacales_40984	Amphidomataceae_1123714	Azadinium_632149
MBPK_000046522	COInr	0							COInr-WO_Insecta	0							COInr_Med	0							COInr_Med_plus	0
MBPK_000046536	COInr	0							COInr-WO_Insecta	5	Bryozoa_10205	Stenolaemata_97264	Tubuliporida_365322	Tubuliporidae_365323	Tubulipora_365324		COInr_Med	5	Bryozoa_10205	Stenolaemata_97264	Tubuliporida_365322	Tubuliporidae_365323	Tubulipora_365324		COInr_Med_plus	5	Bryozoa_10205	Stenolaemata_97264	Tubuliporida_365322	Tubuliporidae_365323	Tubulipora_365324
MBPK_000046546	COInr	0							COInr-WO_Insecta	0							COInr_Med	5	Mollusca_6447	Bivalvia_6544	Mytilida_6546	Mytilidae_6547	Musculus_112137		COInr_Med_plus	5	Mollusca_6447	Bivalvia_6544	Mytilida_6546	Mytilidae_6547	Musculus_112137
MBPK_000046557	COInr	5	Bryozoa_10205	Gymnolaemata_10206	Ctenostomatida_51985	Vesiculariidae_98850	Amathia_98848		COInr-WO_Insecta	5	Bryozoa_10205	Gymnolaemata_10206	Ctenostomatida_51985	Vesiculariidae_98850	Amathia_98848		COInr_Med	5	Bryozoa_10205	Gymnolaemata_10206	Ctenostomatida_51985	Vesiculariidae_98850	Amathia_98848		COInr_Med_plus	5	Bryozoa_10205	Gymnolaemata_10206	Ctenostomatida_51985	Vesiculariidae_98850	Amathia_98848
MBPK_000046559	COInr	5	Bacillariophyta_2836	Bacillariophyceae_33849	Naviculales_38748	Pinnulariaceae_216735	Pinnularia_216736		COInr-WO_Insecta	5	Bacillariophyta_2836	Bacillariophyceae_33849	Naviculales_38748	Pinnulariaceae_216735	Pinnularia_216736		COInr_Med	5	Bacillariophyta_2836	Bacillariophyceae_33849	Naviculales_38748	Pinnulariaceae_216735	Pinnularia_216736		COInr_Med_plus	5	Bacillariophyta_2836	Bacillariophyceae_33849	Naviculales_38748	Pinnulariaceae_216735	Pinnularia_216736
MBPK_000046624	COInr	1	Arthropoda_6656						COInr-WO_Insecta	2	Arthropoda_6656	Hexanauplia_72037					COInr_Med	2	Arthropoda_6656	Hexanauplia_72037					COInr_Med_plus	2	Arthropoda_6656	Hexanauplia_72037
MBPK_000046701	COInr	4	Rhodophyta_2763	Florideophyceae_2806	Ceramiales_2802	Rhodomelaceae_2803			COInr-WO_Insecta	4	Rhodophyta_2763	Florideophyceae_2806	Ceramiales_2802	Rhodomelaceae_2803			COInr_Med	4	Rhodophyta_2763	Florideophyceae_2806	Ceramiales_2802	Rhodomelaceae_2803			COInr_Med_plus	4	Rhodophyta_2763	Florideophyceae_2806	Ceramiales_2802	Rhodomelaceae_2803
MBPK_000046860	COInr	5	Annelida_6340	Polychaeta_6341	Phyllodocida_6348	Nereididae_39820	Neanthes_42114		COInr-WO_Insecta	5	Annelida_6340	Polychaeta_6341	Phyllodocida_6348	Nereididae_39820	Neanthes_42114		COInr_Med	6	Annelida_6340	Polychaeta_6341	Phyllodocida_6348	Nereididae_39820	Neanthes_42114	Neanthes_fucata_1680847	COInr_Med_plus	6	Annelida_6340	Polychaeta_6341	Phyllodocida_6348	Nereididae_39820	Neanthes_42114	Neanthes_fucata_1680847
MBPK_000046889	COInr	4	Porifera_6040	Demospongiae_6042	Clionaida_1779155	Clionaidae_76784			COInr-WO_Insecta	4	Porifera_6040	Demospongiae_6042	Clionaida_1779155	Clionaidae_76784			COInr_Med	4	Porifera_6040	Demospongiae_6042	Clionaida_1779155	Clionaidae_76784			COInr_Med_plus	4	Porifera_6040	Demospongiae_6042	Clionaida_1779155	Clionaidae_76784
MBPK_000046937	COInr	3	Rhodophyta_2763	Florideophyceae_2806	Gigartinales_28017				COInr-WO_Insecta	3	Rhodophyta_2763	Florideophyceae_2806	Gigartinales_28017				COInr_Med	3	Rhodophyta_2763	Florideophyceae_2806	Gigartinales_28017				COInr_Med_plus	3	Rhodophyta_2763	Florideophyceae_2806	Gigartinales_28017
MBPK_000047331	COInr	6	Cnidaria_6073	Anthozoa_6101	Scleractinia_6125	Poritidae_46718	Stylaraea_1455058	Stylaraea_punctata_1455059	COInr-WO_Insecta	6	Cnidaria_6073	Anthozoa_6101	Scleractinia_6125	Poritidae_46718	Stylaraea_1455058	Stylaraea_punctata_1455059	COInr_Med	3		Phaeophyceae_2870	Ectocarpales_2877				COInr_Med_plus	3		Phaeophyceae_2870	Ectocarpales_2877
MBPK_000047454	COInr	0							COInr-WO_Insecta	0							COInr_Med	0							COInr_Med_plus	0
MBPK_000047469	COInr	5	Porifera_6040	Demospongiae_6042	Clionaida_1779155	Clionaidae_76784	Cliona_76785		COInr-WO_Insecta	5	Porifera_6040	Demospongiae_6042	Clionaida_1779155	Clionaidae_76784	Cliona_76785		COInr_Med	5	Porifera_6040	Demospongiae_6042	Clionaida_1779155	Clionaidae_76784	Cliona_76785		COInr_Med_plus	5	Porifera_6040	Demospongiae_6042	Clionaida_1779155	Clionaidae_76784	Cliona_76785
MBPK_000047815	COInr	5	Chordata_7711	Ascidiacea_7713	Aplousobranchia_32436	Didemnidae_107393	Didemnum_107394		COInr-WO_Insecta	5	Chordata_7711	Ascidiacea_7713	Aplousobranchia_32436	Didemnidae_107393	Didemnum_107394		COInr_Med	5	Chordata_7711	Ascidiacea_7713	Aplousobranchia_32436	Didemnidae_107393	Didemnum_107394		COInr_Med_plus	5	Chordata_7711	Ascidiacea_7713	Aplousobranchia_32436	Didemnidae_107393	Didemnum_107394
MBPK_000047839	COInr	3	Cnidaria_6073	Hydrozoa_6074	Leptothecata_500008				COInr-WO_Insecta	3	Cnidaria_6073	Hydrozoa_6074	Leptothecata_500008				COInr_Med	6	Cnidaria_6073	Hydrozoa_6074	Leptothecata_500008	Mitrocomidae_36081	Cyclocanna_645383	Cyclocanna_producta_2751896	COInr_Med_plus	6	Cnidaria_6073	Hydrozoa_6074	Leptothecata_500008	Mitrocomidae_36081	Cyclocanna_645383	Cyclocanna_producta_2751896
MBPK_000047846	COInr	5	Porifera_6040	Demospongiae_6042	Dictyoceratida_119428	Dysideidae_190525	Dysidea_190526		COInr-WO_Insecta	5	Porifera_6040	Demospongiae_6042	Dictyoceratida_119428	Dysideidae_190525	Dysidea_190526		COInr_Med	5	Porifera_6040	Demospongiae_6042	Dictyoceratida_119428	Dysideidae_190525	Dysidea_190526		COInr_Med_plus	5	Porifera_6040	Demospongiae_6042	Dictyoceratida_119428	Dysideidae_190525	Dysidea_190526
MBPK_000047854	COInr	0							COInr-WO_Insecta	0							COInr_Med	0							COInr_Med_plus	0
MBPK_000047892	COInr	0							COInr-WO_Insecta	0							COInr_Med	0							COInr_Med_plus	0
MBPK_000047929	COInr	2	Bryozoa_10205	Gymnolaemata_10206					COInr-WO_Insecta	2	Bryozoa_10205	Gymnolaemata_10206					COInr_Med	3	Bryozoa_10205	Gymnolaemata_10206	Cheilostomatida_10207				COInr_Med_plus	3	Bryozoa_10205	Gymnolaemata_10206	Cheilostomatida_10207
MBPK_000048062	COInr	0							COInr-WO_Insecta	0							COInr_Med	0							COInr_Med_plus	0
MBPK_000048230	COInr	3	Cnidaria_6073	Hydrozoa_6074	Leptothecata_500008				COInr-WO_Insecta	3	Cnidaria_6073	Hydrozoa_6074	Leptothecata_500008				COInr_Med	3	Cnidaria_6073	Hydrozoa_6074	Leptothecata_500008				COInr_Med_plus	3	Cnidaria_6073	Hydrozoa_6074	Leptothecata_500008
MBPK_000048453	COInr	4	Nemertea_6217	Pilidiophora_6218	Heteronemertea_6219	Lineidae_6222			COInr-WO_Insecta	4	Nemertea_6217	Pilidiophora_6218	Heteronemertea_6219	Lineidae_6222			COInr_Med	4	Nemertea_6217	Pilidiophora_6218	Heteronemertea_6219	Lineidae_6222			COInr_Med_plus	4	Nemertea_6217	Pilidiophora_6218	Heteronemertea_6219	Lineidae_6222
MBPK_000048539	COInr	5	Oomycota_4762		Pythiales_121069	Pythiaceae_4782	Globisporangium_1448052		COInr-WO_Insecta	5	Oomycota_4762		Pythiales_121069	Pythiaceae_4782	Globisporangium_1448052		COInr_Med	5	Rhodophyta_2763	Florideophyceae_2806	Gigartinales_28017	Cystocloniaceae_31412	Rhodophyllis_163330		COInr_Med_plus	5	Rhodophyta_2763	Florideophyceae_2806	Gigartinales_28017	Cystocloniaceae_31412	Rhodophyllis_163330
MBPK_000048641	COInr	0							COInr-WO_Insecta	0							COInr_Med	0							COInr_Med_plus	0
MBPK_000048677	COInr	3	Annelida_6340	Clitellata_42113	Crassiclitellata_2803884				COInr-WO_Insecta	3	Annelida_6340	Clitellata_42113	Crassiclitellata_2803884				COInr_Med	6	Arthropoda_6656	Malacostraca_6681	Decapoda_6683	Galatheidae_136690	Lauriea_1273546	Lauriea_punctata_1273759	COInr_Med_plus	6	Arthropoda_6656	Malacostraca_6681	Decapoda_6683	Galatheidae_136690	Lauriea_1273546	Lauriea_punctata_1273759
MBPK_000048679	COInr	3	Cnidaria_6073	Hydrozoa_6074	Leptothecata_500008				COInr-WO_Insecta	3	Cnidaria_6073	Hydrozoa_6074	Leptothecata_500008				COInr_Med	3	Cnidaria_6073	Hydrozoa_6074	Leptothecata_500008				COInr_Med_plus	3	Cnidaria_6073	Hydrozoa_6074	Leptothecata_500008
MBPK_000048747	COInr	0							COInr-WO_Insecta	0							COInr_Med	0							COInr_Med_plus	0
MBPK_000048765	COInr	5	Cnidaria_6073	Hydrozoa_6074	Anthoathecata_406427	Zancleidae_264062	Zanclea_264063		COInr-WO_Insecta	5	Cnidaria_6073	Hydrozoa_6074	Anthoathecata_406427	Zancleidae_264062	Zanclea_264063		COInr_Med	5	Cnidaria_6073	Hydrozoa_6074	Anthoathecata_406427	Zancleidae_264062	Zanclea_264063		COInr_Med_plus	5	Cnidaria_6073	Hydrozoa_6074	Anthoathecata_406427	Zancleidae_264062	Zanclea_264063
MBPK_000048928	COInr	3	Annelida_6340	Clitellata_42113	Enchytraeida_1964463				COInr-WO_Insecta	3	Annelida_6340	Clitellata_42113	Enchytraeida_1964463				COInr_Med	6	Annelida_6340	Clitellata_42113	Tubificida_2937015	Naididae_2109251	Stylaria_41693	Stylaria_lacustris_41694	COInr_Med_plus	6	Annelida_6340	Clitellata_42113	Tubificida_2937015	Naididae_2109251	Stylaria_41693	Stylaria_lacustris_41694
MBPK_000049124	COInr	0							COInr-WO_Insecta	0							COInr_Med	0							COInr_Med_plus	0
MBPK_000049134	COInr	6	Cnidaria_6073	Scyphozoa_6142	Semaeostomeae_6143	Pelagiidae_6146	Chrysaora_6147	Chrysaora_chinensis_1840506	COInr-WO_Insecta	6	Cnidaria_6073	Scyphozoa_6142	Semaeostomeae_6143	Pelagiidae_6146	Chrysaora_6147	Chrysaora_chinensis_1840506	COInr_Med	6	Cnidaria_6073	Scyphozoa_6142	Semaeostomeae_6143	Pelagiidae_6146	Chrysaora_6147	Chrysaora_chinensis_1840506	COInr_Med_plus	6	Cnidaria_6073	Scyphozoa_6142	Semaeostomeae_6143	Pelagiidae_6146	Chrysaora_6147	Chrysaora_chinensis_1840506
MBPK_000049418	COInr	0							COInr-WO_Insecta	3	Arthropoda_6656	Collembola_30001	Entomobryomorpha_730330				COInr_Med	0							COInr_Med_plus	0
MBPK_000049467	COInr	3	Annelida_6340	Clitellata_42113	Enchytraeida_1964463				COInr-WO_Insecta	3	Annelida_6340	Clitellata_42113	Enchytraeida_1964463				COInr_Med	3	Mollusca_6447	Cephalopoda_6605	Sepiida_551287				COInr_Med_plus	3	Mollusca_6447	Cephalopoda_6605	Sepiida_551287
MBPK_000049602	COInr	0							COInr-WO_Insecta	0							COInr_Med	0							COInr_Med_plus	0
MBPK_000049820	COInr	6	Arthropoda_6656	Arachnida_6854	Araneae_6893	Hahniidae_134567	Antistea_1248373	Antistea_elegans_1871926	COInr-WO_Insecta	6	Arthropoda_6656	Arachnida_6854	Araneae_6893	Hahniidae_134567	Antistea_1248373	Antistea_elegans_1871926	COInr_Med	1	Cnidaria_6073						COInr_Med_plus	1	Cnidaria_6073
MBPK_000049826	COInr	6	Mollusca_6447	Bivalvia_6544	Myida_278205	Hiatellidae_61359	Hiatella_120430	Hiatella_arctica_120431	COInr-WO_Insecta	6	Mollusca_6447	Bivalvia_6544	Myida_278205	Hiatellidae_61359	Hiatella_120430	Hiatella_arctica_120431	COInr_Med	6	Mollusca_6447	Bivalvia_6544	Myida_278205	Hiatellidae_61359	Hiatella_120430	Hiatella_arctica_120431	COInr_Med_plus	6	Mollusca_6447	Bivalvia_6544	Myida_278205	Hiatellidae_61359	Hiatella_120430	Hiatella_arctica_120431
MBPK_000049918	COInr	0							COInr-WO_Insecta	0							COInr_Med	5	Mollusca_6447	Bivalvia_6544	Mytilida_6546	Mytilidae_6547	Musculus_112137		COInr_Med_plus	5	Mollusca_6447	Bivalvia_6544	Mytilida_6546	Mytilidae_6547	Musculus_112137
MBPK_000049919	COInr	3	Rhodophyta_2763	Florideophyceae_2806	Nemastomatales_199699				COInr-WO_Insecta	3	Rhodophyta_2763	Florideophyceae_2806	Nemastomatales_199699				COInr_Med	5	Rhodophyta_2763	Florideophyceae_2806	Nemastomatales_199699	Schizymeniaceae_42185	Platoma_197836		COInr_Med_plus	5	Rhodophyta_2763	Florideophyceae_2806	Nemastomatales_199699	Schizymeniaceae_42185	Platoma_197836
MBPK_000050043	COInr	4		Phaeophyceae_2870	Ectocarpales_2877	Chordariaceae_66220			COInr-WO_Insecta	4		Phaeophyceae_2870	Ectocarpales_2877	Chordariaceae_66220			COInr_Med	4		Phaeophyceae_2870	Ectocarpales_2877	Chordariaceae_66220			COInr_Med_plus	4		Phaeophyceae_2870	Ectocarpales_2877	Chordariaceae_66220
MBPK_000050121	COInr	2	Porifera_6040	Demospongiae_6042					COInr-WO_Insecta	2	Porifera_6040	Demospongiae_6042					COInr_Med	5	Porifera_6040	Demospongiae_6042	Agelasida_85807	Agelasidae_85771	Agelas_72714		COInr_Med_plus	5	Porifera_6040	Demospongiae_6042	Agelasida_85807	Agelasidae_85771	Agelas_72714
MBPK_000050167	COInr	2	Arthropoda_6656	Arachnida_6854					COInr-WO_Insecta	3	Arthropoda_6656	Arachnida_6854	Trombidiformes_83136				COInr_Med	2	Arthropoda_6656	Malacostraca_6681					COInr_Med_plus	2	Arthropoda_6656	Malacostraca_6681
MBPK_000050192	COInr	0							COInr-WO_Insecta	0							COInr_Med	0							COInr_Med_plus	0
MBPK_000050339	COInr	3	Arthropoda_6656	Insecta_50557	Lepidoptera_7088				COInr-WO_Insecta	1	Arthropoda_6656						COInr_Med	3	Mollusca_6447	Gastropoda_6448	Littorinimorpha_216294				COInr_Med_plus	3	Mollusca_6447	Gastropoda_6448	Littorinimorpha_216294
MBPK_000050513	COInr	3	Rhodophyta_2763	Florideophyceae_2806	Peyssonneliales_-35115				COInr-WO_Insecta	3	Rhodophyta_2763	Florideophyceae_2806	Peyssonneliales_-35115				COInr_Med	5	Rhodophyta_2763	Florideophyceae_2806	Gigartinales_28017	Peyssonneliaceae_173455	Peyssonnelia_173456		COInr_Med_plus	5	Rhodophyta_2763	Florideophyceae_2806	Gigartinales_28017	Peyssonneliaceae_173455	Peyssonnelia_173456
MBPK_000050529	COInr	4	Arthropoda_6656	Insecta_50557	Diptera_7147	Ceratopogonidae_41819			COInr-WO_Insecta	6	Annelida_6340	Polychaeta_6341	Terebellida_6373	Terebellidae_32261	Artacama_252465	Artacama_crassa_2716576	COInr_Med	6	Annelida_6340	Polychaeta_6341	Terebellida_6373	Terebellidae_32261	Artacama_252465	Artacama_crassa_2716576	COInr_Med_plus	6	Annelida_6340	Polychaeta_6341	Terebellida_6373	Terebellidae_32261	Artacama_252465	Artacama_crassa_2716576
MBPK_000050533	COInr	2	Rhodophyta_2763	Florideophyceae_2806					COInr-WO_Insecta	2	Rhodophyta_2763	Florideophyceae_2806					COInr_Med	5	Rhodophyta_2763	Florideophyceae_2806	Hapalidiales_1705611	Hapalidiaceae_227970	Phymatolithon_48601		COInr_Med_plus	5	Rhodophyta_2763	Florideophyceae_2806	Hapalidiales_1705611	Hapalidiaceae_227970	Phymatolithon_48601
MBPK_000050543	COInr	0							COInr-WO_Insecta	0							COInr_Med	0							COInr_Med_plus	0
MBPK_000050567	COInr	4	Porifera_6040	Demospongiae_6042	Clionaida_1779155	Clionaidae_76784			COInr-WO_Insecta	4	Porifera_6040	Demospongiae_6042	Clionaida_1779155	Clionaidae_76784			COInr_Med	4	Porifera_6040	Demospongiae_6042	Clionaida_1779155	Clionaidae_76784			COInr_Med_plus	4	Porifera_6040	Demospongiae_6042	Clionaida_1779155	Clionaidae_76784
MBPK_000050692	COInr	2	Rhodophyta_2763	Florideophyceae_2806					COInr-WO_Insecta	2	Rhodophyta_2763	Florideophyceae_2806					COInr_Med	5	Rhodophyta_2763	Florideophyceae_2806	Hapalidiales_1705611	Hapalidiaceae_227970	Lithothamnion_48598		COInr_Med_plus	5	Rhodophyta_2763	Florideophyceae_2806	Hapalidiales_1705611	Hapalidiaceae_227970	Lithothamnion_48598
MBPK_000050846	COInr	3	Rhodophyta_2763	Florideophyceae_2806	Gigartinales_28017				COInr-WO_Insecta	3	Rhodophyta_2763	Florideophyceae_2806	Gigartinales_28017				COInr_Med	3	Rhodophyta_2763	Florideophyceae_2806	Gigartinales_28017				COInr_Med_plus	3	Rhodophyta_2763	Florideophyceae_2806	Gigartinales_28017
MBPK_000050865	COInr	0							COInr-WO_Insecta	0							COInr_Med	4	Porifera_6040	Demospongiae_6042	Suberitida_1779162	Suberitidae_55660			COInr_Med_plus	4	Porifera_6040	Demospongiae_6042	Suberitida_1779162	Suberitidae_55660
MBPK_000050906	COInr	3	Arthropoda_6656	Insecta_50557	Ephemeroptera_30073				COInr-WO_Insecta	3	Rhodophyta_2763	Florideophyceae_2806	Gigartinales_28017				COInr_Med	2	Rhodophyta_2763	Florideophyceae_2806					COInr_Med_plus	2	Rhodophyta_2763	Florideophyceae_2806
MBPK_000051020	COInr	1	Bacillariophyta_2836						COInr-WO_Insecta	1	Bacillariophyta_2836						COInr_Med	2	Bacillariophyta_2836	Bacillariophyceae_33849					COInr_Med_plus	2	Bacillariophyta_2836	Bacillariophyceae_33849
MBPK_000051035	COInr	3	Porifera_6040	Demospongiae_6042	Poecilosclerida_27925				COInr-WO_Insecta	3	Porifera_6040	Demospongiae_6042	Poecilosclerida_27925				COInr_Med	4	Porifera_6040	Demospongiae_6042	Poecilosclerida_27925	Hymedesmiidae_252956			COInr_Med_plus	4	Porifera_6040	Demospongiae_6042	Poecilosclerida_27925	Hymedesmiidae_252956
MBPK_000051071	COInr	5	Cnidaria_6073	Anthozoa_6101	Scleractinia_6125	Oculinidae_46741	Oculina_130079		COInr-WO_Insecta	5	Cnidaria_6073	Anthozoa_6101	Scleractinia_6125	Oculinidae_46741	Oculina_130079		COInr_Med	5	Cnidaria_6073	Anthozoa_6101	Scleractinia_6125	Oculinidae_46741	Oculina_130079		COInr_Med_plus	5	Cnidaria_6073	Anthozoa_6101	Scleractinia_6125	Oculinidae_46741	Oculina_130079
MBPK_000051114	COInr	4	Arthropoda_6656	Insecta_50557	Diptera_7147	Ceratopogonidae_41819			COInr-WO_Insecta	6	Arthropoda_6656	Hexanauplia_72037	Calanoida_6833	Paracalanidae_163470	Paracalanus_163471	Paracalanus_quasimodo_1267145	COInr_Med	6	Arthropoda_6656	Hexanauplia_72037	Calanoida_6833	Paracalanidae_163470	Paracalanus_163471	Paracalanus_quasimodo_1267145	COInr_Med_plus	6	Arthropoda_6656	Hexanauplia_72037	Calanoida_6833	Paracalanidae_163470	Paracalanus_163471	Paracalanus_quasimodo_1267145
MBPK_000051227	COInr	0							COInr-WO_Insecta	0							COInr_Med	0							COInr_Med_plus	0
MBPK_000051262	COInr	0							COInr-WO_Insecta	0							COInr_Med	0							COInr_Med_plus	0
MBPK_000051329	COInr	0							COInr-WO_Insecta	0							COInr_Med	0							COInr_Med_plus	0
MBPK_000051408	COInr	5	Rhodophyta_2763	Florideophyceae_2806	Nemaliales_2807	Galaxauraceae_73096	Tricleocarpa_268571		COInr-WO_Insecta	5	Rhodophyta_2763	Florideophyceae_2806	Nemaliales_2807	Galaxauraceae_73096	Tricleocarpa_268571		COInr_Med	5	Rhodophyta_2763	Florideophyceae_2806	Nemaliales_2807	Galaxauraceae_73096	Tricleocarpa_268571		COInr_Med_plus	5	Rhodophyta_2763	Florideophyceae_2806	Nemaliales_2807	Galaxauraceae_73096	Tricleocarpa_268571
MBPK_000051414	COInr	0							COInr-WO_Insecta	0							COInr_Med	0							COInr_Med_plus	0
MBPK_000051918	COInr	1	Bacillariophyta_2836						COInr-WO_Insecta	1	Bacillariophyta_2836						COInr_Med	1	Bacillariophyta_2836						COInr_Med_plus	1	Bacillariophyta_2836
MBPK_000052236	COInr	5	Arthropoda_6656	Hexanauplia_72037	Harpacticoida_41212	Miraciidae_324870	Schizopera_1245664		COInr-WO_Insecta	5	Arthropoda_6656	Hexanauplia_72037	Harpacticoida_41212	Miraciidae_324870	Schizopera_1245664		COInr_Med	5	Arthropoda_6656	Hexanauplia_72037	Harpacticoida_41212	Miraciidae_324870	Schizopera_1245664		COInr_Med_plus	5	Arthropoda_6656	Hexanauplia_72037	Harpacticoida_41212	Miraciidae_324870	Schizopera_1245664
MBPK_000052241	COInr	0							COInr-WO_Insecta	5	Bryozoa_10205	Stenolaemata_97264	Tubuliporida_365322	Tubuliporidae_365323	Tubulipora_365324		COInr_Med	5	Bryozoa_10205	Stenolaemata_97264	Tubuliporida_365322	Tubuliporidae_365323	Tubulipora_365324		COInr_Med_plus	5	Bryozoa_10205	Stenolaemata_97264	Tubuliporida_365322	Tubuliporidae_365323	Tubulipora_365324
MBPK_000052293	COInr	0							COInr-WO_Insecta	0							COInr_Med	0							COInr_Med_plus	0
MBPK_000052308	COInr	6	Cnidaria_6073	Hydrozoa_6074	Leptothecata_500008	Sertulariidae_86619	Fraseroscyphus_1903320	Fraseroscyphus_hozawai_1850501	COInr-WO_Insecta	6	Cnidaria_6073	Hydrozoa_6074	Leptothecata_500008	Sertulariidae_86619	Fraseroscyphus_1903320	Fraseroscyphus_hozawai_1850501	COInr_Med	6	Cnidaria_6073	Hydrozoa_6074	Leptothecata_500008	Sertulariidae_86619	Fraseroscyphus_1903320	Fraseroscyphus_hozawai_1850501	COInr_Med_plus	6	Cnidaria_6073	Hydrozoa_6074	Leptothecata_500008	Sertulariidae_86619	Fraseroscyphus_1903320	Fraseroscyphus_hozawai_1850501
MBPK_000052453	COInr	1	Arthropoda_6656						COInr-WO_Insecta	2	Bryozoa_10205	Gymnolaemata_10206					COInr_Med	5	Bryozoa_10205	Gymnolaemata_10206	Cheilostomatida_10207	Beaniidae_300487	Beania_300488		COInr_Med_plus	5	Bryozoa_10205	Gymnolaemata_10206	Cheilostomatida_10207	Beaniidae_300487	Beania_300488
MBPK_000052533	COInr	3	Arthropoda_6656	Insecta_50557	Diptera_7147				COInr-WO_Insecta	2	Arthropoda_6656	Malacostraca_6681					COInr_Med	6	Sipuncula_6433		Aspidosiphonidormes_216204	Aspidosiphonidae_91377	Aspidosiphon_91378	Aspidosiphon_gracilis_360532	COInr_Med_plus	6	Sipuncula_6433		Aspidosiphonidormes_216204	Aspidosiphonidae_91377	Aspidosiphon_91378	Aspidosiphon_gracilis_360532
MBPK_000052933	COInr	0							COInr-WO_Insecta	0							COInr_Med	0							COInr_Med_plus	0
MBPK_000052964	COInr	2	Rhodophyta_2763	Florideophyceae_2806					COInr-WO_Insecta	2	Rhodophyta_2763	Florideophyceae_2806					COInr_Med	2	Rhodophyta_2763	Florideophyceae_2806					COInr_Med_plus	2	Rhodophyta_2763	Florideophyceae_2806
MBPK_000052972	COInr	0							COInr-WO_Insecta	0							COInr_Med	0							COInr_Med_plus	0
MBPK_000053029	COInr	5	Cnidaria_6073	Hydrozoa_6074	Leptothecata_500008	Haleciidae_308586	Halecium_308587		COInr-WO_Insecta	5	Cnidaria_6073	Hydrozoa_6074	Leptothecata_500008	Haleciidae_308586	Halecium_308587		COInr_Med	5	Cnidaria_6073	Hydrozoa_6074	Leptothecata_500008	Haleciidae_308586	Halecium_308587		COInr_Med_plus	5	Cnidaria_6073	Hydrozoa_6074	Leptothecata_500008	Haleciidae_308586	Halecium_308587
MBPK_000053181	COInr	0							COInr-WO_Insecta	0							COInr_Med	0							COInr_Med_plus	0
MBPK_000053272	COInr	0							COInr-WO_Insecta	0							COInr_Med	0							COInr_Med_plus	0
MBPK_000053294	COInr	3	Cnidaria_6073	Hydrozoa_6074	Leptothecata_500008				COInr-WO_Insecta	3	Cnidaria_6073	Hydrozoa_6074	Leptothecata_500008				COInr_Med	3	Cnidaria_6073	Hydrozoa_6074	Leptothecata_500008				COInr_Med_plus	3	Cnidaria_6073	Hydrozoa_6074	Leptothecata_500008
MBPK_000053335	COInr	4	Arthropoda_6656	Pycnogonida_57294	Pantopoda_373319	Callipallenidae_61896			COInr-WO_Insecta	4	Arthropoda_6656	Pycnogonida_57294	Pantopoda_373319	Callipallenidae_61896			COInr_Med	5	Arthropoda_6656	Pycnogonida_57294	Pantopoda_373319	Callipallenidae_61896	Callipallene_61897		COInr_Med_plus	5	Arthropoda_6656	Pycnogonida_57294	Pantopoda_373319	Callipallenidae_61896	Callipallene_61897
MBPK_000053399	COInr	4	Arthropoda_6656	Arachnida_6854	Trombidiformes_83136	Bdellidae_94829			COInr-WO_Insecta	4	Arthropoda_6656	Arachnida_6854	Trombidiformes_83136	Bdellidae_94829			COInr_Med	0							COInr_Med_plus	0
MBPK_000053583	COInr	5	Cnidaria_6073	Anthozoa_6101	Alcyonacea_40677	Alcyoniidae_40678	Sarcophyton_51812		COInr-WO_Insecta	5	Cnidaria_6073	Anthozoa_6101	Alcyonacea_40677	Alcyoniidae_40678	Sarcophyton_51812		COInr_Med	5	Cnidaria_6073	Anthozoa_6101	Alcyonacea_40677	Alcyoniidae_40678	Sarcophyton_51812		COInr_Med_plus	5	Cnidaria_6073	Anthozoa_6101	Alcyonacea_40677	Alcyoniidae_40678	Sarcophyton_51812
MBPK_000053614	COInr	2	Arthropoda_6656	Insecta_50557					COInr-WO_Insecta	2	Mollusca_6447	Gastropoda_6448					COInr_Med	3	Mollusca_6447	Gastropoda_6448	Littorinimorpha_216294				COInr_Med_plus	3	Mollusca_6447	Gastropoda_6448	Littorinimorpha_216294
MBPK_000053651	COInr	5	Arthropoda_6656	Insecta_50557	Diptera_7147	Chironomidae_7149	Tanytarsus_288802		COInr-WO_Insecta	2	Arthropoda_6656	Malacostraca_6681					COInr_Med	2	Arthropoda_6656	Malacostraca_6681					COInr_Med_plus	2	Arthropoda_6656	Malacostraca_6681
MBPK_000053749	COInr	6	Cnidaria_6073	Hydrozoa_6074	Anthoathecata_406427	Corynidae_6077	Coryne_58816	Coryne_eximia_264117	COInr-WO_Insecta	6	Cnidaria_6073	Hydrozoa_6074	Anthoathecata_406427	Corynidae_6077	Coryne_58816	Coryne_eximia_264117	COInr_Med	6	Cnidaria_6073	Hydrozoa_6074	Anthoathecata_406427	Corynidae_6077	Coryne_58816	Coryne_eximia_264117	COInr_Med_plus	6	Cnidaria_6073	Hydrozoa_6074	Anthoathecata_406427	Corynidae_6077	Coryne_58816	Coryne_eximia_264117
MBPK_000053856	COInr	5	Bryozoa_10205	Gymnolaemata_10206	Ctenostomatida_51985	Vesiculariidae_98850	Vesicularia_1585630		COInr-WO_Insecta	5	Bryozoa_10205	Gymnolaemata_10206	Ctenostomatida_51985	Vesiculariidae_98850	Vesicularia_1585630		COInr_Med	5	Bryozoa_10205	Gymnolaemata_10206	Ctenostomatida_51985	Vesiculariidae_98850	Vesicularia_1585630		COInr_Med_plus	5	Bryozoa_10205	Gymnolaemata_10206	Ctenostomatida_51985	Vesiculariidae_98850	Vesicularia_1585630
MBPK_000053969	COInr	4	Rhodophyta_2763	Florideophyceae_2806	Ceramiales_2802	Rhodomelaceae_2803			COInr-WO_Insecta	4	Rhodophyta_2763	Florideophyceae_2806	Ceramiales_2802	Rhodomelaceae_2803			COInr_Med	4	Rhodophyta_2763	Florideophyceae_2806	Ceramiales_2802	Rhodomelaceae_2803			COInr_Med_plus	4	Rhodophyta_2763	Florideophyceae_2806	Ceramiales_2802	Rhodomelaceae_2803
MBPK_000054056	COInr	5	Cnidaria_6073	Hydrozoa_6074	Leptothecata_500008	Clytiidae_2750048	Clytia_13436		COInr-WO_Insecta	5	Cnidaria_6073	Hydrozoa_6074	Leptothecata_500008	Clytiidae_2750048	Clytia_13436		COInr_Med	4	Cnidaria_6073	Hydrozoa_6074	Leptothecata_500008	Campanulariidae_27800			COInr_Med_plus	4	Cnidaria_6073	Hydrozoa_6074	Leptothecata_500008	Campanulariidae_27800
MBPK_000054130	COInr	4	Porifera_6040	Demospongiae_6042	Axinellida_1779152	Raspailiidae_261678			COInr-WO_Insecta	4	Porifera_6040	Demospongiae_6042	Axinellida_1779152	Raspailiidae_261678			COInr_Med	4	Porifera_6040	Demospongiae_6042	Axinellida_1779152	Raspailiidae_261678			COInr_Med_plus	4	Porifera_6040	Demospongiae_6042	Axinellida_1779152	Raspailiidae_261678
MBPK_000054206	COInr	0							COInr-WO_Insecta	0							COInr_Med	0							COInr_Med_plus	0
MBPK_000054396	COInr	0							COInr-WO_Insecta	0							COInr_Med	0							COInr_Med_plus	0
MBPK_000054600	COInr	0							COInr-WO_Insecta	0							COInr_Med	0							COInr_Med_plus	0
MBPK_000054763	COInr	3	Rhodophyta_2763	Florideophyceae_2806	Peyssonneliales_-35115				COInr-WO_Insecta	3	Rhodophyta_2763	Florideophyceae_2806	Peyssonneliales_-35115				COInr_Med	4	Rhodophyta_2763	Florideophyceae_2806	Gigartinales_28017	Peyssonneliaceae_173455			COInr_Med_plus	4	Rhodophyta_2763	Florideophyceae_2806	Gigartinales_28017	Peyssonneliaceae_173455
MBPK_000054798	COInr	5	Cnidaria_6073	Anthozoa_6101	Actiniaria_6103	Actiniidae_42822	Anthopleura_6109		COInr-WO_Insecta	5	Cnidaria_6073	Anthozoa_6101	Actiniaria_6103	Actiniidae_42822	Anthopleura_6109		COInr_Med	5	Cnidaria_6073	Anthozoa_6101	Actiniaria_6103	Actiniidae_42822	Anthopleura_6109		COInr_Med_plus	6	Cnidaria_6073	Anthozoa_6101	Actiniaria_6103	Actiniidae_42822	Anthopleura_6109	Anthopleura_elegantissima_6110
MBPK_000055120	COInr	5	Porifera_6040	Demospongiae_6042	Polymastiida_1779158	Polymastiidae_283512	Sphaerotylus_942705		COInr-WO_Insecta	5	Porifera_6040	Demospongiae_6042	Polymastiida_1779158	Polymastiidae_283512	Sphaerotylus_942705		COInr_Med	5	Porifera_6040	Demospongiae_6042	Polymastiida_1779158	Polymastiidae_283512	Sphaerotylus_942705		COInr_Med_plus	5	Porifera_6040	Demospongiae_6042	Polymastiida_1779158	Polymastiidae_283512	Sphaerotylus_942705
MBPK_000055219	COInr	6	Annelida_6340	Polychaeta_6341	Phyllodocida_6348	Hesionidae_115834	Oxydromus_1622183	Oxydromus_pugettensis_1622187	COInr-WO_Insecta	6	Annelida_6340	Polychaeta_6341	Phyllodocida_6348	Hesionidae_115834	Oxydromus_1622183	Oxydromus_pugettensis_1622187	COInr_Med	6	Annelida_6340	Polychaeta_6341	Phyllodocida_6348	Hesionidae_115834	Oxydromus_1622183	Oxydromus_pugettensis_1622187	COInr_Med_plus	6	Annelida_6340	Polychaeta_6341	Phyllodocida_6348	Hesionidae_115834	Oxydromus_1622183	Oxydromus_pugettensis_1622187
MBPK_000055241	COInr	5	Rhodophyta_2763	Florideophyceae_2806	Corallinales_31395	Lithophyllaceae_2705745	Lithophyllum_48954		COInr-WO_Insecta	5	Rhodophyta_2763	Florideophyceae_2806	Corallinales_31395	Lithophyllaceae_2705745	Lithophyllum_48954		COInr_Med	5	Rhodophyta_2763	Florideophyceae_2806	Corallinales_31395	Lithophyllaceae_2705745	Lithophyllum_48954		COInr_Med_plus	5	Rhodophyta_2763	Florideophyceae_2806	Corallinales_31395	Lithophyllaceae_2705745	Lithophyllum_48954
MBPK_000055395	COInr	5	Porifera_6040	Demospongiae_6042	Dictyoceratida_119428	Dysideidae_190525	Dysidea_190526		COInr-WO_Insecta	5	Porifera_6040	Demospongiae_6042	Dictyoceratida_119428	Dysideidae_190525	Dysidea_190526		COInr_Med	5	Porifera_6040	Demospongiae_6042	Dictyoceratida_119428	Dysideidae_190525	Dysidea_190526		COInr_Med_plus	5	Porifera_6040	Demospongiae_6042	Dictyoceratida_119428	Dysideidae_190525	Dysidea_190526
MBPK_000055418	COInr	2	Rhodophyta_2763	Florideophyceae_2806					COInr-WO_Insecta	2	Rhodophyta_2763	Florideophyceae_2806					COInr_Med	5	Rhodophyta_2763	Florideophyceae_2806	Hapalidiales_1705611	Hapalidiaceae_227970	Phymatolithon_48601		COInr_Med_plus	5	Rhodophyta_2763	Florideophyceae_2806	Hapalidiales_1705611	Hapalidiaceae_227970	Phymatolithon_48601
MBPK_000055567	COInr	3	Chordata_7711	Ascidiacea_7713	Aplousobranchia_32436				COInr-WO_Insecta	3	Chordata_7711	Ascidiacea_7713	Aplousobranchia_32436				COInr_Med	5	Chordata_7711	Ascidiacea_7713	Aplousobranchia_32436	Didemnidae_107393	Didemnum_107394		COInr_Med_plus	5	Chordata_7711	Ascidiacea_7713	Aplousobranchia_32436	Didemnidae_107393	Didemnum_107394
MBPK_000055624	COInr	0							COInr-WO_Insecta	0							COInr_Med	0							COInr_Med_plus	0
MBPK_000055745	COInr	0							COInr-WO_Insecta	0							COInr_Med	0							COInr_Med_plus	0
MBPK_000055836	COInr	0							COInr-WO_Insecta	0							COInr_Med	0							COInr_Med_plus	0
MBPK_000056247	COInr	4	Bacillariophyta_2836	Bacillariophyceae_33849	Naviculales_38748	Naviculaceae_67474			COInr-WO_Insecta	4	Bacillariophyta_2836	Bacillariophyceae_33849	Naviculales_38748	Naviculaceae_67474			COInr_Med	5	Bacillariophyta_2836	Bacillariophyceae_33849	Naviculales_38748	Naviculaceae_67474	Navicula_50949		COInr_Med_plus	5	Bacillariophyta_2836	Bacillariophyceae_33849	Naviculales_38748	Naviculaceae_67474	Navicula_50949
MBPK_000056256	COInr	3	Arthropoda_6656	Insecta_50557	Diptera_7147				COInr-WO_Insecta	4	Arthropoda_6656	Malacostraca_6681	Amphipoda_6821	Maeridae_1394511			COInr_Med	4	Arthropoda_6656	Malacostraca_6681	Amphipoda_6821	Maeridae_1394511			COInr_Med_plus	4	Arthropoda_6656	Malacostraca_6681	Amphipoda_6821	Maeridae_1394511
MBPK_000056593	COInr	2	Porifera_6040	Demospongiae_6042					COInr-WO_Insecta	2	Porifera_6040	Demospongiae_6042					COInr_Med	5	Porifera_6040	Demospongiae_6042	Poecilosclerida_27925	Microcionidae_27926	Clathria_81539		COInr_Med_plus	5	Porifera_6040	Demospongiae_6042	Poecilosclerida_27925	Microcionidae_27926	Clathria_81539
MBPK_000056827	COInr	3	Porifera_6040	Demospongiae_6042	Dictyoceratida_119428				COInr-WO_Insecta	3	Porifera_6040	Demospongiae_6042	Dictyoceratida_119428				COInr_Med	4	Porifera_6040	Demospongiae_6042	Dictyoceratida_119428	Thorectidae_121495			COInr_Med_plus	4	Porifera_6040	Demospongiae_6042	Dictyoceratida_119428	Thorectidae_121495
MBPK_000056850	COInr	3	Arthropoda_6656	Insecta_50557	Lepidoptera_7088				COInr-WO_Insecta	3	Arthropoda_6656	Arachnida_6854	Araneae_6893				COInr_Med	2	Arthropoda_6656	Malacostraca_6681					COInr_Med_plus	2	Arthropoda_6656	Malacostraca_6681
MBPK_000057312	COInr	5	Cnidaria_6073	Anthozoa_6101	Alcyonacea_40677	Alcyoniidae_40678	Sarcophyton_51812		COInr-WO_Insecta	5	Cnidaria_6073	Anthozoa_6101	Alcyonacea_40677	Alcyoniidae_40678	Sarcophyton_51812		COInr_Med	5	Cnidaria_6073	Anthozoa_6101	Alcyonacea_40677	Alcyoniidae_40678	Sarcophyton_51812		COInr_Med_plus	5	Cnidaria_6073	Anthozoa_6101	Alcyonacea_40677	Alcyoniidae_40678	Sarcophyton_51812
MBPK_000057368	COInr	0							COInr-WO_Insecta	0							COInr_Med	0							COInr_Med_plus	0
MBPK_000057575	COInr	4	Nemertea_6217	Pilidiophora_6218	Heteronemertea_6219	Polybrachiorhynchidae_1343488			COInr-WO_Insecta	4	Nemertea_6217	Pilidiophora_6218	Heteronemertea_6219	Polybrachiorhynchidae_1343488			COInr_Med	4	Nemertea_6217	Pilidiophora_6218	Heteronemertea_6219	Lineidae_6222			COInr_Med_plus	4	Nemertea_6217	Pilidiophora_6218	Heteronemertea_6219	Lineidae_6222
MBPK_000057698	COInr	0							COInr-WO_Insecta	0							COInr_Med	0							COInr_Med_plus	0
MBPK_000057706	COInr	3	Bacillariophyta_2836	Bacillariophyceae_33849	Naviculales_38748				COInr-WO_Insecta	3	Bacillariophyta_2836	Bacillariophyceae_33849	Naviculales_38748				COInr_Med	3	Bacillariophyta_2836	Bacillariophyceae_33849	Naviculales_38748				COInr_Med_plus	3	Bacillariophyta_2836	Bacillariophyceae_33849	Naviculales_38748
MBPK_000057954	COInr	0							COInr-WO_Insecta	0							COInr_Med	0							COInr_Med_plus	0
MBPK_000058075	COInr	0							COInr-WO_Insecta	0							COInr_Med	0							COInr_Med_plus	0
MBPK_000058204	COInr	3	Arthropoda_6656	Insecta_50557	Diptera_7147				COInr-WO_Insecta	2	Arthropoda_6656	Malacostraca_6681					COInr_Med	6	Sipuncula_6433		Aspidosiphonidormes_216204	Aspidosiphonidae_91377	Aspidosiphon_91378	Aspidosiphon_gracilis_360532	COInr_Med_plus	6	Sipuncula_6433		Aspidosiphonidormes_216204	Aspidosiphonidae_91377	Aspidosiphon_91378	Aspidosiphon_gracilis_360532
MBPK_000058294	COInr	0							COInr-WO_Insecta	0							COInr_Med	0							COInr_Med_plus	0
MBPK_000058440	COInr	0							COInr-WO_Insecta	0							COInr_Med	3	Cnidaria_6073	Hydrozoa_6074	Siphonophorae_42759				COInr_Med_plus	3	Cnidaria_6073	Hydrozoa_6074	Siphonophorae_42759
MBPK_000058722	COInr	3	Porifera_6040	Demospongiae_6042	Dictyoceratida_119428				COInr-WO_Insecta	3	Porifera_6040	Demospongiae_6042	Dictyoceratida_119428				COInr_Med	4	Porifera_6040	Demospongiae_6042	Dictyoceratida_119428	Thorectidae_121495			COInr_Med_plus	4	Porifera_6040	Demospongiae_6042	Dictyoceratida_119428	Thorectidae_121495
MBPK_000059197	COInr	5	Cnidaria_6073	Hydrozoa_6074	Leptothecata_500008	Aglaopheniidae_308582	Aglaophenia_308583		COInr-WO_Insecta	5	Cnidaria_6073	Hydrozoa_6074	Leptothecata_500008	Aglaopheniidae_308582	Aglaophenia_308583		COInr_Med	5	Cnidaria_6073	Hydrozoa_6074	Leptothecata_500008	Aglaopheniidae_308582	Aglaophenia_308583		COInr_Med_plus	5	Cnidaria_6073	Hydrozoa_6074	Leptothecata_500008	Aglaopheniidae_308582	Aglaophenia_308583
MBPK_000059219	COInr	4	Arthropoda_6656	Insecta_50557	Diptera_7147	Mycetophilidae_29035			COInr-WO_Insecta	1	Arthropoda_6656						COInr_Med	0							COInr_Med_plus	0
MBPK_000059299	COInr	6	Echinodermata_7586	Echinoidea_7625	Camarodonta_2785018	Echinidae_7676	Sterechinus_53478	Sterechinus_neumayeri_53479	COInr-WO_Insecta	6	Echinodermata_7586	Echinoidea_7625	Camarodonta_2785018	Echinidae_7676	Sterechinus_53478	Sterechinus_neumayeri_53479	COInr_Med	6	Echinodermata_7586	Echinoidea_7625	Camarodonta_2785018	Echinidae_7676	Sterechinus_53478	Sterechinus_neumayeri_53479	COInr_Med_plus	6	Echinodermata_7586	Echinoidea_7625	Camarodonta_2785018	Echinidae_7676	Sterechinus_53478	Sterechinus_neumayeri_53479
MBPK_000059706	COInr	3	Porifera_6040	Demospongiae_6042	Poecilosclerida_27925				COInr-WO_Insecta	3	Porifera_6040	Demospongiae_6042	Poecilosclerida_27925				COInr_Med	4	Porifera_6040	Demospongiae_6042	Poecilosclerida_27925	Hymedesmiidae_252956			COInr_Med_plus	4	Porifera_6040	Demospongiae_6042	Poecilosclerida_27925	Hymedesmiidae_252956
MBPK_000059810	COInr	6	Arthropoda_6656	Malacostraca_6681	Decapoda_6683	Dromiidae_6784	Dromia_288664	Dromia_personata_411674	COInr-WO_Insecta	6	Arthropoda_6656	Malacostraca_6681	Decapoda_6683	Dromiidae_6784	Dromia_288664	Dromia_personata_411674	COInr_Med	6	Arthropoda_6656	Malacostraca_6681	Decapoda_6683	Dromiidae_6784	Dromia_288664	Dromia_personata_411674	COInr_Med_plus	6	Arthropoda_6656	Malacostraca_6681	Decapoda_6683	Dromiidae_6784	Dromia_288664	Dromia_personata_411674
MBPK_000059821	COInr	0							COInr-WO_Insecta	0							COInr_Med	0							COInr_Med_plus	0
MBPK_000059836	COInr	5	Porifera_6040	Demospongiae_6042	Poecilosclerida_27925	Hymedesmiidae_252956	Phorbas_252957		COInr-WO_Insecta	5	Porifera_6040	Demospongiae_6042	Poecilosclerida_27925	Hymedesmiidae_252956	Phorbas_252957		COInr_Med	5	Porifera_6040	Demospongiae_6042	Poecilosclerida_27925	Hymedesmiidae_252956	Phorbas_252957		COInr_Med_plus	5	Porifera_6040	Demospongiae_6042	Poecilosclerida_27925	Hymedesmiidae_252956	Phorbas_252957
MBPK_000059848	COInr	6	Arthropoda_6656	Insecta_50557	Diptera_7147	Chironomidae_7149	Chironomus_7150	Chironomus_columbiensis_1977904	COInr-WO_Insecta	5	Annelida_6340	Polychaeta_6341	Terebellida_6373	Trichobranchidae_36113	Terebellides_36114		COInr_Med	5	Annelida_6340	Polychaeta_6341	Terebellida_6373	Trichobranchidae_36113	Terebellides_36114		COInr_Med_plus	5	Annelida_6340	Polychaeta_6341	Terebellida_6373	Trichobranchidae_36113	Terebellides_36114
MBPK_000059903	COInr	3	Porifera_6040	Demospongiae_6042	Poecilosclerida_27925				COInr-WO_Insecta	3	Porifera_6040	Demospongiae_6042	Poecilosclerida_27925				COInr_Med	3	Porifera_6040	Demospongiae_6042	Poecilosclerida_27925				COInr_Med_plus	3	Porifera_6040	Demospongiae_6042	Poecilosclerida_27925
MBPK_000059987	COInr	3	Arthropoda_6656	Arachnida_6854	Araneae_6893				COInr-WO_Insecta	3	Arthropoda_6656	Arachnida_6854	Araneae_6893				COInr_Med	6	Mollusca_6447	Gastropoda_6448		Patellidae_6462	Scutellastra_87967	Scutellastra_mexicana_88008	COInr_Med_plus	6	Mollusca_6447	Gastropoda_6448		Patellidae_6462	Scutellastra_87967	Scutellastra_mexicana_88008
MBPK_000060148	COInr	4	Arthropoda_6656	Arachnida_6854	Trombidiformes_83136	Anystidae_92248			COInr-WO_Insecta	4	Arthropoda_6656	Arachnida_6854	Trombidiformes_83136	Anystidae_92248			COInr_Med	0							COInr_Med_plus	0
MBPK_000060196	COInr	6		Raphidophyceae_38410	Chattonellales_658125	Chattonellaceae_658124	Heterosigma_2828	Heterosigma_akashiwo_2829	COInr-WO_Insecta	6		Raphidophyceae_38410	Chattonellales_658125	Chattonellaceae_658124	Heterosigma_2828	Heterosigma_akashiwo_2829	COInr_Med	6		Raphidophyceae_38410	Chattonellales_658125	Chattonellaceae_658124	Heterosigma_2828	Heterosigma_akashiwo_2829	COInr_Med_plus	6		Raphidophyceae_38410	Chattonellales_658125	Chattonellaceae_658124	Heterosigma_2828	Heterosigma_akashiwo_2829
MBPK_000060377	COInr	6	Annelida_6340	Polychaeta_6341	Terebellida_6373	Terebellidae_32261	Amphitrite_73387	Amphitrite_figulus_880430	COInr-WO_Insecta	6	Annelida_6340	Polychaeta_6341	Terebellida_6373	Terebellidae_32261	Amphitrite_73387	Amphitrite_figulus_880430	COInr_Med	6	Annelida_6340	Polychaeta_6341	Terebellida_6373	Terebellidae_32261	Amphitrite_73387	Amphitrite_figulus_880430	COInr_Med_plus	6	Annelida_6340	Polychaeta_6341	Terebellida_6373	Terebellidae_32261	Amphitrite_73387	Amphitrite_figulus_880430
MBPK_000060566	COInr	4	Porifera_6040	Demospongiae_6042	Poecilosclerida_27925	Hymedesmiidae_252956			COInr-WO_Insecta	4	Porifera_6040	Demospongiae_6042	Poecilosclerida_27925	Hymedesmiidae_252956			COInr_Med	5	Porifera_6040	Demospongiae_6042	Poecilosclerida_27925	Hymedesmiidae_252956	Phorbas_252957		COInr_Med_plus	5	Porifera_6040	Demospongiae_6042	Poecilosclerida_27925	Hymedesmiidae_252956	Phorbas_252957
MBPK_000060834	COInr	4	Arthropoda_6656	Pycnogonida_57294	Pantopoda_373319	Callipallenidae_61896			COInr-WO_Insecta	4	Arthropoda_6656	Pycnogonida_57294	Pantopoda_373319	Callipallenidae_61896			COInr_Med	4	Arthropoda_6656	Pycnogonida_57294	Pantopoda_373319	Callipallenidae_61896			COInr_Med_plus	4	Arthropoda_6656	Pycnogonida_57294	Pantopoda_373319	Callipallenidae_61896
MBPK_000060860	COInr	1	Oomycota_4762						COInr-WO_Insecta	1	Oomycota_4762						COInr_Med	6		Phaeophyceae_2870	Laminariales_2886	Laminariaceae_33636	Pelagophycus_50952	Pelagophycus_porra_50953	COInr_Med_plus	6		Phaeophyceae_2870	Laminariales_2886	Laminariaceae_33636	Pelagophycus_50952	Pelagophycus_porra_50953
MBPK_000061105	COInr	5	Porifera_6040	Demospongiae_6042	Clionaida_1779155	Clionaidae_76784	Cliona_76785		COInr-WO_Insecta	5	Porifera_6040	Demospongiae_6042	Clionaida_1779155	Clionaidae_76784	Cliona_76785		COInr_Med	5	Porifera_6040	Demospongiae_6042	Clionaida_1779155	Clionaidae_76784	Cliona_76785		COInr_Med_plus	5	Porifera_6040	Demospongiae_6042	Clionaida_1779155	Clionaidae_76784	Cliona_76785
MBPK_000061319	COInr	0							COInr-WO_Insecta	0							COInr_Med	0							COInr_Med_plus	0
MBPK_000061478	COInr	6	Echinodermata_7586	Echinoidea_7625	Camarodonta_2785018	Echinidae_7676	Sterechinus_53478	Sterechinus_neumayeri_53479	COInr-WO_Insecta	6	Echinodermata_7586	Echinoidea_7625	Camarodonta_2785018	Echinidae_7676	Sterechinus_53478	Sterechinus_neumayeri_53479	COInr_Med	6	Echinodermata_7586	Echinoidea_7625	Camarodonta_2785018	Echinidae_7676	Sterechinus_53478	Sterechinus_neumayeri_53479	COInr_Med_plus	6	Echinodermata_7586	Echinoidea_7625	Camarodonta_2785018	Echinidae_7676	Sterechinus_53478	Sterechinus_neumayeri_53479
MBPK_000061848	COInr	1	Oomycota_4762						COInr-WO_Insecta	5	Oomycota_4762		Pythiales_121069	Pythiaceae_4782	Pythium_4797		COInr_Med	1	Bacillariophyta_2836						COInr_Med_plus	1	Bacillariophyta_2836
MBPK_000061874	COInr	5	Porifera_6040	Demospongiae_6042	Biemnida_1779153	Biemnidae_1779171	Biemna_344323		COInr-WO_Insecta	5	Porifera_6040	Demospongiae_6042	Biemnida_1779153	Biemnidae_1779171	Biemna_344323		COInr_Med	5	Porifera_6040	Demospongiae_6042	Biemnida_1779153	Biemnidae_1779171	Biemna_344323		COInr_Med_plus	5	Porifera_6040	Demospongiae_6042	Biemnida_1779153	Biemnidae_1779171	Biemna_344323
MBPK_000061884	COInr	3	Cnidaria_6073	Hydrozoa_6074	Leptothecata_500008				COInr-WO_Insecta	3	Cnidaria_6073	Hydrozoa_6074	Leptothecata_500008				COInr_Med	3	Cnidaria_6073	Hydrozoa_6074	Leptothecata_500008				COInr_Med_plus	3	Cnidaria_6073	Hydrozoa_6074	Leptothecata_500008
MBPK_000061927	COInr	2	Bacillariophyta_2836	Bacillariophyceae_33849					COInr-WO_Insecta	2	Bacillariophyta_2836	Bacillariophyceae_33849					COInr_Med	5	Bacillariophyta_2836	Bacillariophyceae_33849	Naviculales_38748	Pinnulariaceae_216735	Pinnularia_216736		COInr_Med_plus	5	Bacillariophyta_2836	Bacillariophyceae_33849	Naviculales_38748	Pinnulariaceae_216735	Pinnularia_216736
MBPK_000062261	COInr	0							COInr-WO_Insecta	0							COInr_Med	0							COInr_Med_plus	0
MBPK_000062281	COInr	2	Rhodophyta_2763	Florideophyceae_2806					COInr-WO_Insecta	2	Rhodophyta_2763	Florideophyceae_2806					COInr_Med	2	Rhodophyta_2763	Florideophyceae_2806					COInr_Med_plus	2	Rhodophyta_2763	Florideophyceae_2806
MBPK_000062310	COInr	5	Oomycota_4762		Peronosporales_4776	Peronosporaceae_4777	Phytophthora_4783		COInr-WO_Insecta	5	Oomycota_4762		Peronosporales_4776	Peronosporaceae_4777	Phytophthora_4783		COInr_Med	5	Cnidaria_6073	Hydrozoa_6074	Anthoathecata_406427	Corymorphidae_264056	Euphysa_488587		COInr_Med_plus	5	Cnidaria_6073	Hydrozoa_6074	Anthoathecata_406427	Corymorphidae_264056	Euphysa_488587
MBPK_000062401	COInr	5	Rhodophyta_2763	Florideophyceae_2806	Hapalidiales_1705611	Hapalidiaceae_227970	Phymatolithon_48601		COInr-WO_Insecta	5	Rhodophyta_2763	Florideophyceae_2806	Hapalidiales_1705611	Hapalidiaceae_227970	Phymatolithon_48601		COInr_Med	5	Rhodophyta_2763	Florideophyceae_2806	Hapalidiales_1705611	Hapalidiaceae_227970	Phymatolithon_48601		COInr_Med_plus	5	Rhodophyta_2763	Florideophyceae_2806	Hapalidiales_1705611	Hapalidiaceae_227970	Phymatolithon_48601
MBPK_000062710	COInr	0							COInr-WO_Insecta	0							COInr_Med	0							COInr_Med_plus	0
MBPK_000062924	COInr	0							COInr-WO_Insecta	0							COInr_Med	0							COInr_Med_plus	0
MBPK_000062974	COInr	4	Arthropoda_6656	Insecta_50557	Lepidoptera_7088	Geometridae_82593			COInr-WO_Insecta	0							COInr_Med	0							COInr_Med_plus	0
MBPK_000063015	COInr	6	Annelida_6340	Polychaeta_6341	Phyllodocida_6348	Hesionidae_115834	Gyptis_378300	Gyptis_propinqua_378364	COInr-WO_Insecta	6	Annelida_6340	Polychaeta_6341	Phyllodocida_6348	Hesionidae_115834	Gyptis_378300	Gyptis_propinqua_378364	COInr_Med	6	Annelida_6340	Polychaeta_6341	Phyllodocida_6348	Hesionidae_115834	Gyptis_378300	Gyptis_propinqua_378364	COInr_Med_plus	6	Annelida_6340	Polychaeta_6341	Phyllodocida_6348	Hesionidae_115834	Gyptis_378300	Gyptis_propinqua_378364
MBPK_000063028	COInr	5	Arthropoda_6656	Insecta_50557	Coleoptera_7041	Discolomatidae_196996	Fallia_1076241		COInr-WO_Insecta	0							COInr_Med	0							COInr_Med_plus	0
MBPK_000063031	COInr	3	Arthropoda_6656	Insecta_50557	Lepidoptera_7088				COInr-WO_Insecta	6	Bryozoa_10205	Gymnolaemata_10206	Cheilostomatida_10207	Hippothoidae_97246	Celleporella_60592	Celleporella_hyalina_60593	COInr_Med	6	Bryozoa_10205	Gymnolaemata_10206	Cheilostomatida_10207	Hippothoidae_97246	Celleporella_60592	Celleporella_hyalina_60593	COInr_Med_plus	6	Bryozoa_10205	Gymnolaemata_10206	Cheilostomatida_10207	Hippothoidae_97246	Celleporella_60592	Celleporella_hyalina_60593
MBPK_000063123	COInr	4	Porifera_6040	Demospongiae_6042	Dendroceratida_119424	Darwinellidae_119425			COInr-WO_Insecta	4	Porifera_6040	Demospongiae_6042	Dendroceratida_119424	Darwinellidae_119425			COInr_Med	4	Porifera_6040	Demospongiae_6042	Dendroceratida_119424	Darwinellidae_119425			COInr_Med_plus	4	Porifera_6040	Demospongiae_6042	Dendroceratida_119424	Darwinellidae_119425
MBPK_000063191	COInr	3	Nemertea_6217	Enopla_6225	Monostilifera_6227				COInr-WO_Insecta	3	Nemertea_6217	Enopla_6225	Monostilifera_6227				COInr_Med	5	Nemertea_6217	Enopla_6225	Monostilifera_6227	Tetrastemmatidae_35726	Tetrastemma_77592		COInr_Med_plus	5	Nemertea_6217	Enopla_6225	Monostilifera_6227	Tetrastemmatidae_35726	Tetrastemma_77592
MBPK_000063197	COInr	0							COInr-WO_Insecta	0							COInr_Med	0							COInr_Med_plus	0
MBPK_000063620	COInr	3	Rhodophyta_2763	Florideophyceae_2806	Nemaliales_2807				COInr-WO_Insecta	3	Rhodophyta_2763	Florideophyceae_2806	Nemaliales_2807				COInr_Med	5	Rhodophyta_2763	Florideophyceae_2806	Nemaliales_2807	Scinaiaceae_268579	Scinaia_268582		COInr_Med_plus	5	Rhodophyta_2763	Florideophyceae_2806	Nemaliales_2807	Scinaiaceae_268579	Scinaia_268582
MBPK_000063811	COInr	3	Mollusca_6447	Gastropoda_6448	Nudibranchia_70849				COInr-WO_Insecta	3	Mollusca_6447	Gastropoda_6448	Nudibranchia_70849				COInr_Med	6	Mollusca_6447	Gastropoda_6448	Nudibranchia_70849	Fionidae_1287636	Rubramoena_1930197	Rubramoena_rubescens_1920047	COInr_Med_plus	6	Mollusca_6447	Gastropoda_6448	Nudibranchia_70849	Fionidae_1287636	Rubramoena_1930197	Rubramoena_rubescens_1920047
MBPK_000063922	COInr	0							COInr-WO_Insecta	0							COInr_Med	0							COInr_Med_plus	0
MBPK_000063979	COInr	4	Rhodophyta_2763	Florideophyceae_2806	Ceramiales_2802	Delesseriaceae_31386			COInr-WO_Insecta	4	Rhodophyta_2763	Florideophyceae_2806	Ceramiales_2802	Delesseriaceae_31386			COInr_Med	5	Rhodophyta_2763	Florideophyceae_2806	Ceramiales_2802	Delesseriaceae_31386	Phycodrys_35160		COInr_Med_plus	5	Rhodophyta_2763	Florideophyceae_2806	Ceramiales_2802	Delesseriaceae_31386	Phycodrys_35160
MBPK_000064101	COInr	2	Arthropoda_6656	Insecta_50557					COInr-WO_Insecta	2	Arthropoda_6656	Arachnida_6854					COInr_Med	5	Arthropoda_6656	Malacostraca_6681	Amphipoda_6821	Chiltoniidae_578848	Austrochiltonia_578844		COInr_Med_plus	5	Arthropoda_6656	Malacostraca_6681	Amphipoda_6821	Chiltoniidae_578848	Austrochiltonia_578844
MBPK_000064313	COInr	2	Rhodophyta_2763	Florideophyceae_2806					COInr-WO_Insecta	2	Rhodophyta_2763	Florideophyceae_2806					COInr_Med	4	Rhodophyta_2763	Florideophyceae_2806	Gigartinales_28017	Peyssonneliaceae_173455			COInr_Med_plus	4	Rhodophyta_2763	Florideophyceae_2806	Gigartinales_28017	Peyssonneliaceae_173455
MBPK_000064385	COInr	0							COInr-WO_Insecta	0							COInr_Med	0							COInr_Med_plus	0
MBPK_000064520	COInr	5	Bacillariophyta_2836	Bacillariophyceae_33849	Naviculales_38748	Pinnulariaceae_216735	Pinnularia_216736		COInr-WO_Insecta	5	Bacillariophyta_2836	Bacillariophyceae_33849	Naviculales_38748	Pinnulariaceae_216735	Pinnularia_216736		COInr_Med	5	Bacillariophyta_2836	Bacillariophyceae_33849	Naviculales_38748	Pinnulariaceae_216735	Pinnularia_216736		COInr_Med_plus	5	Bacillariophyta_2836	Bacillariophyceae_33849	Naviculales_38748	Pinnulariaceae_216735	Pinnularia_216736
MBPK_000064620	COInr	6	Arthropoda_6656	Hexanauplia_72037	Calanoida_6833	Calanidae_6835	Undinula_184746	Undinula_vulgaris_184747	COInr-WO_Insecta	6	Arthropoda_6656	Hexanauplia_72037	Calanoida_6833	Calanidae_6835	Undinula_184746	Undinula_vulgaris_184747	COInr_Med	6	Arthropoda_6656	Hexanauplia_72037	Calanoida_6833	Calanidae_6835	Undinula_184746	Undinula_vulgaris_184747	COInr_Med_plus	6	Arthropoda_6656	Hexanauplia_72037	Calanoida_6833	Calanidae_6835	Undinula_184746	Undinula_vulgaris_184747
MBPK_000064664	COInr	0							COInr-WO_Insecta	0							COInr_Med	5	Mollusca_6447	Bivalvia_6544	Mytilida_6546	Mytilidae_6547	Musculus_112137		COInr_Med_plus	5	Mollusca_6447	Bivalvia_6544	Mytilida_6546	Mytilidae_6547	Musculus_112137
MBPK_000064757	COInr	4		Phaeophyceae_2870	Ectocarpales_2877	Chordariaceae_66220			COInr-WO_Insecta	4		Phaeophyceae_2870	Ectocarpales_2877	Chordariaceae_66220			COInr_Med	4		Phaeophyceae_2870	Ectocarpales_2877	Chordariaceae_66220			COInr_Med_plus	4		Phaeophyceae_2870	Ectocarpales_2877	Chordariaceae_66220
MBPK_000064766	COInr	0							COInr-WO_Insecta	0							COInr_Med	0							COInr_Med_plus	0
MBPK_000064776	COInr	6	Arthropoda_6656	Insecta_50557	Psocoptera_30259	Caeciliusidae_159975	Valenzuela_186129	Valenzuela_piceus_1771417	COInr-WO_Insecta	0							COInr_Med	0							COInr_Med_plus	0
MBPK_000064890	COInr	4	Porifera_6040	Demospongiae_6042	Axinellida_1779152	Raspailiidae_261678			COInr-WO_Insecta	4	Porifera_6040	Demospongiae_6042	Axinellida_1779152	Raspailiidae_261678			COInr_Med	4	Porifera_6040	Demospongiae_6042	Axinellida_1779152	Raspailiidae_261678			COInr_Med_plus	4	Porifera_6040	Demospongiae_6042	Axinellida_1779152	Raspailiidae_261678
MBPK_000064907	COInr	4	Arthropoda_6656	Insecta_50557	Lepidoptera_7088	Erebidae_695564			COInr-WO_Insecta	0							COInr_Med	0							COInr_Med_plus	0
MBPK_000064917	COInr	0							COInr-WO_Insecta	0							COInr_Med	0							COInr_Med_plus	0
MBPK_000064948	COInr	1	Annelida_6340						COInr-WO_Insecta	3	Annelida_6340	Polychaeta_6341	Terebellida_6373				COInr_Med	5	Annelida_6340	Polychaeta_6341	Terebellida_6373	Terebellidae_32261	Polycirrus_516039		COInr_Med_plus	5	Annelida_6340	Polychaeta_6341	Terebellida_6373	Terebellidae_32261	Polycirrus_516039
MBPK_000065001	COInr	1	Arthropoda_6656						COInr-WO_Insecta	0							COInr_Med	2	Cnidaria_6073	Hydrozoa_6074					COInr_Med_plus	2	Cnidaria_6073	Hydrozoa_6074
MBPK_000065139	COInr	0							COInr-WO_Insecta	0							COInr_Med	0							COInr_Med_plus	0
MBPK_000065166	COInr	3	Nemertea_6217	Enopla_6225	Monostilifera_6227				COInr-WO_Insecta	3	Nemertea_6217	Enopla_6225	Monostilifera_6227				COInr_Med	0							COInr_Med_plus	0
MBPK_000065204	COInr	5	Arthropoda_6656	Insecta_50557	Diptera_7147	Chironomidae_7149	Limnophyes_190098		COInr-WO_Insecta	3	Arthropoda_6656	Hexanauplia_72037	Harpacticoida_41212				COInr_Med	3	Arthropoda_6656	Hexanauplia_72037	Calanoida_6833				COInr_Med_plus	3	Arthropoda_6656	Hexanauplia_72037	Calanoida_6833
MBPK_000065210	COInr	0							COInr-WO_Insecta	0							COInr_Med	0							COInr_Med_plus	0
MBPK_000065237	COInr	3	Rhodophyta_2763	Florideophyceae_2806	Gigartinales_28017				COInr-WO_Insecta	3	Rhodophyta_2763	Florideophyceae_2806	Gigartinales_28017				COInr_Med	3	Rhodophyta_2763	Florideophyceae_2806	Gigartinales_28017				COInr_Med_plus	3	Rhodophyta_2763	Florideophyceae_2806	Gigartinales_28017
MBPK_000065278	COInr	0							COInr-WO_Insecta	6	Annelida_6340	Polychaeta_6341	Phyllodocida_6348	Chrysopetalidae_115831	Chrysopetalum_115832	Chrysopetalum_debile_115833	COInr_Med	6	Annelida_6340	Polychaeta_6341	Phyllodocida_6348	Chrysopetalidae_115831	Chrysopetalum_115832	Chrysopetalum_debile_115833	COInr_Med_plus	6	Annelida_6340	Polychaeta_6341	Phyllodocida_6348	Chrysopetalidae_115831	Chrysopetalum_115832	Chrysopetalum_debile_115833
MBPK_000065284	COInr	3	Porifera_6040	Demospongiae_6042	Poecilosclerida_27925				COInr-WO_Insecta	3	Porifera_6040	Demospongiae_6042	Poecilosclerida_27925				COInr_Med	4	Porifera_6040	Demospongiae_6042	Poecilosclerida_27925	Hymedesmiidae_252956			COInr_Med_plus	4	Porifera_6040	Demospongiae_6042	Poecilosclerida_27925	Hymedesmiidae_252956
MBPK_000065361	COInr	3	Annelida_6340	Polychaeta_6341	Eunicida_65495				COInr-WO_Insecta	3	Annelida_6340	Polychaeta_6341	Eunicida_65495				COInr_Med	3	Annelida_6340	Polychaeta_6341	Eunicida_65495				COInr_Med_plus	6	Annelida_6340	Polychaeta_6341	Eunicida_65495	Eunicidae_104737	Eunice_73379	Eunice_vittata_188451
MBPK_000065428	COInr	4	Arthropoda_6656	Malacostraca_6681	Amphipoda_6821	Phoxocephalidae_317541			COInr-WO_Insecta	4	Arthropoda_6656	Malacostraca_6681	Amphipoda_6821	Phoxocephalidae_317541			COInr_Med	4	Arthropoda_6656	Malacostraca_6681	Amphipoda_6821	Phoxocephalidae_317541			COInr_Med_plus	4	Arthropoda_6656	Malacostraca_6681	Amphipoda_6821	Phoxocephalidae_317541
MBPK_000065523	COInr	2	Porifera_6040	Demospongiae_6042					COInr-WO_Insecta	2	Porifera_6040	Demospongiae_6042					COInr_Med	4	Porifera_6040	Demospongiae_6042	Poecilosclerida_27925	Microcionidae_27926			COInr_Med_plus	4	Porifera_6040	Demospongiae_6042	Poecilosclerida_27925	Microcionidae_27926
MBPK_000065726	COInr	0							COInr-WO_Insecta	0							COInr_Med	0							COInr_Med_plus	0
MBPK_000065807	COInr	0							COInr-WO_Insecta	0							COInr_Med	0							COInr_Med_plus	0
MBPK_000065847	COInr	5	Rhodophyta_2763	Florideophyceae_2806	Gigartinales_28017	Kallymeniaceae_31430	Meredithia_681549		COInr-WO_Insecta	5	Rhodophyta_2763	Florideophyceae_2806	Gigartinales_28017	Kallymeniaceae_31430	Meredithia_681549		COInr_Med	5	Rhodophyta_2763	Florideophyceae_2806	Gigartinales_28017	Kallymeniaceae_31430	Meredithia_681549		COInr_Med_plus	5	Rhodophyta_2763	Florideophyceae_2806	Gigartinales_28017	Kallymeniaceae_31430	Meredithia_681549
MBPK_000065994	COInr	3	Arthropoda_6656	Insecta_50557	Lepidoptera_7088				COInr-WO_Insecta	5	Bryozoa_10205	Gymnolaemata_10206	Cheilostomatida_10207	Hippothoidae_97246	Celleporella_60592		COInr_Med	5	Bryozoa_10205	Gymnolaemata_10206	Cheilostomatida_10207	Hippothoidae_97246	Celleporella_60592		COInr_Med_plus	5	Bryozoa_10205	Gymnolaemata_10206	Cheilostomatida_10207	Hippothoidae_97246	Celleporella_60592
MBPK_000065996	COInr	0							COInr-WO_Insecta	0							COInr_Med	5	Mollusca_6447	Bivalvia_6544	Mytilida_6546	Mytilidae_6547	Musculus_112137		COInr_Med_plus	5	Mollusca_6447	Bivalvia_6544	Mytilida_6546	Mytilidae_6547	Musculus_112137
MBPK_000066007	COInr	3	Chordata_7711	Ascidiacea_7713	Aplousobranchia_32436				COInr-WO_Insecta	3	Chordata_7711	Ascidiacea_7713	Aplousobranchia_32436				COInr_Med	3	Chordata_7711	Ascidiacea_7713	Aplousobranchia_32436				COInr_Med_plus	3	Chordata_7711	Ascidiacea_7713	Aplousobranchia_32436
MBPK_000066011	COInr	4	Bacillariophyta_2836	Mediophyceae_589449	Lithodesmiales_420271	Lithodesmiaceae_49247			COInr-WO_Insecta	4	Bacillariophyta_2836	Mediophyceae_589449	Lithodesmiales_420271	Lithodesmiaceae_49247			COInr_Med	4	Bacillariophyta_2836	Mediophyceae_589449	Lithodesmiales_420271	Lithodesmiaceae_49247			COInr_Med_plus	4	Bacillariophyta_2836	Mediophyceae_589449	Lithodesmiales_420271	Lithodesmiaceae_49247
MBPK_000066021	COInr	2	Bryozoa_10205	Gymnolaemata_10206					COInr-WO_Insecta	2	Bryozoa_10205	Gymnolaemata_10206					COInr_Med	3	Bryozoa_10205	Gymnolaemata_10206	Cheilostomatida_10207				COInr_Med_plus	3	Bryozoa_10205	Gymnolaemata_10206	Cheilostomatida_10207
MBPK_000066030	COInr	5	Mollusca_6447	Bivalvia_6544	Mytilida_6546	Mytilidae_6547	Musculus_112137		COInr-WO_Insecta	5	Mollusca_6447	Bivalvia_6544	Mytilida_6546	Mytilidae_6547	Musculus_112137		COInr_Med	5	Mollusca_6447	Bivalvia_6544	Mytilida_6546	Mytilidae_6547	Musculus_112137		COInr_Med_plus	5	Mollusca_6447	Bivalvia_6544	Mytilida_6546	Mytilidae_6547	Musculus_112137
MBPK_000066042	COInr	2	Arthropoda_6656	Insecta_50557					COInr-WO_Insecta	6	Bryozoa_10205	Stenolaemata_97264	Tubuliporida_365322	Tubuliporidae_365323	Tubulipora_365324	Tubulipora_flabellaris_365325	COInr_Med	6	Bryozoa_10205	Stenolaemata_97264	Tubuliporida_365322	Tubuliporidae_365323	Tubulipora_365324	Tubulipora_flabellaris_365325	COInr_Med_plus	6	Bryozoa_10205	Stenolaemata_97264	Tubuliporida_365322	Tubuliporidae_365323	Tubulipora_365324	Tubulipora_flabellaris_365325
MBPK_000066047	COInr	0							COInr-WO_Insecta	0							COInr_Med	0							COInr_Med_plus	0
MBPK_000066307	COInr	3	Cnidaria_6073	Hydrozoa_6074	Leptothecata_500008				COInr-WO_Insecta	3	Cnidaria_6073	Hydrozoa_6074	Leptothecata_500008				COInr_Med	3	Cnidaria_6073	Hydrozoa_6074	Leptothecata_500008				COInr_Med_plus	3	Cnidaria_6073	Hydrozoa_6074	Leptothecata_500008
MBPK_000066333	COInr	0							COInr-WO_Insecta	0							COInr_Med	0							COInr_Med_plus	0
MBPK_000066486	COInr	0							COInr-WO_Insecta	0							COInr_Med	0							COInr_Med_plus	0
MBPK_000066646	COInr	6	Annelida_6340	Polychaeta_6341	Phyllodocida_6348	Chrysopetalidae_115831	Chrysopetalum_115832	Chrysopetalum_debile_115833	COInr-WO_Insecta	6	Annelida_6340	Polychaeta_6341	Phyllodocida_6348	Chrysopetalidae_115831	Chrysopetalum_115832	Chrysopetalum_debile_115833	COInr_Med	6	Annelida_6340	Polychaeta_6341	Phyllodocida_6348	Chrysopetalidae_115831	Chrysopetalum_115832	Chrysopetalum_debile_115833	COInr_Med_plus	6	Annelida_6340	Polychaeta_6341	Phyllodocida_6348	Chrysopetalidae_115831	Chrysopetalum_115832	Chrysopetalum_debile_115833
MBPK_000066693	COInr	4	Echinodermata_7586	Ophiuroidea_7618	Amphilepidida_2783457	Ophiodermatidae_133737			COInr-WO_Insecta	4	Echinodermata_7586	Ophiuroidea_7618	Amphilepidida_2783457	Ophiodermatidae_133737			COInr_Med	4	Echinodermata_7586	Ophiuroidea_7618	Amphilepidida_2783457	Ophiodermatidae_133737			COInr_Med_plus	4	Echinodermata_7586	Ophiuroidea_7618	Amphilepidida_2783457	Ophiodermatidae_133737
MBPK_000066803	COInr	1	Bacillariophyta_2836						COInr-WO_Insecta	1	Bacillariophyta_2836						COInr_Med	1	Bacillariophyta_2836						COInr_Med_plus	1	Bacillariophyta_2836
MBPK_000066906	COInr	0							COInr-WO_Insecta	0							COInr_Med	0							COInr_Med_plus	0
MBPK_000067018	COInr	0							COInr-WO_Insecta	0							COInr_Med	3	Bryozoa_10205	Gymnolaemata_10206	Cheilostomatida_10207				COInr_Med_plus	3	Bryozoa_10205	Gymnolaemata_10206	Cheilostomatida_10207
MBPK_000067138	COInr	3	Rhodophyta_2763	Florideophyceae_2806	Peyssonneliales_-35115				COInr-WO_Insecta	3	Rhodophyta_2763	Florideophyceae_2806	Peyssonneliales_-35115				COInr_Med	4	Rhodophyta_2763	Florideophyceae_2806	Gigartinales_28017	Peyssonneliaceae_173455			COInr_Med_plus	4	Rhodophyta_2763	Florideophyceae_2806	Gigartinales_28017	Peyssonneliaceae_173455
MBPK_000067169	COInr	3	Arthropoda_6656	Insecta_50557	Diptera_7147				COInr-WO_Insecta	2	Arthropoda_6656	Malacostraca_6681					COInr_Med	4	Arthropoda_6656	Malacostraca_6681	Decapoda_6683	Sesarmidae_72801			COInr_Med_plus	4	Arthropoda_6656	Malacostraca_6681	Decapoda_6683	Sesarmidae_72801
MBPK_000067242	COInr	5	Cnidaria_6073	Hydrozoa_6074	Leptothecata_500008	Obeliidae_2750047	Obelia_32569		COInr-WO_Insecta	5	Cnidaria_6073	Hydrozoa_6074	Leptothecata_500008	Obeliidae_2750047	Obelia_32569		COInr_Med	3	Cnidaria_6073	Hydrozoa_6074	Leptothecata_500008				COInr_Med_plus	3	Cnidaria_6073	Hydrozoa_6074	Leptothecata_500008
MBPK_000067316	COInr	3	Arthropoda_6656	Insecta_50557	Diptera_7147				COInr-WO_Insecta	6	Arthropoda_6656	Hexanauplia_72037	Calanoida_6833	Calanidae_6835	Undinula_184746	Undinula_vulgaris_184747	COInr_Med	6	Arthropoda_6656	Hexanauplia_72037	Calanoida_6833	Calanidae_6835	Undinula_184746	Undinula_vulgaris_184747	COInr_Med_plus	6	Arthropoda_6656	Hexanauplia_72037	Calanoida_6833	Calanidae_6835	Undinula_184746	Undinula_vulgaris_184747
MBPK_000067398	COInr	3	Annelida_6340	Clitellata_42113	Crassiclitellata_2803884				COInr-WO_Insecta	3	Annelida_6340	Clitellata_42113	Crassiclitellata_2803884				COInr_Med	2	Annelida_6340	Polychaeta_6341					COInr_Med_plus	2	Annelida_6340	Polychaeta_6341
MBPK_000067644	COInr	3	Rhodophyta_2763	Florideophyceae_2806	Corallinales_31395				COInr-WO_Insecta	3	Rhodophyta_2763	Florideophyceae_2806	Corallinales_31395				COInr_Med	4	Rhodophyta_2763	Florideophyceae_2806	Corallinales_31395	Corallinaceae_31396			COInr_Med_plus	4	Rhodophyta_2763	Florideophyceae_2806	Corallinales_31395	Corallinaceae_31396
MBPK_000067784	COInr	3	Arthropoda_6656	Insecta_50557	Lepidoptera_7088				COInr-WO_Insecta	2	Arthropoda_6656	Arachnida_6854					COInr_Med	0							COInr_Med_plus	0
MBPK_000067931	COInr	3	Arthropoda_6656	Insecta_50557	Trichoptera_30263				COInr-WO_Insecta	5	Arthropoda_6656	Arachnida_6854	Mesostigmata_34634	Ascidae_91336	Arctoseius_1685369		COInr_Med	1	Arthropoda_6656						COInr_Med_plus	1	Arthropoda_6656
MBPK_000067998	COInr	5	Arthropoda_6656	Hexanauplia_72037	Harpacticoida_41212	Miraciidae_324870	Eoschizopera_2592993		COInr-WO_Insecta	5	Arthropoda_6656	Hexanauplia_72037	Harpacticoida_41212	Miraciidae_324870	Eoschizopera_2592993		COInr_Med	5	Arthropoda_6656	Hexanauplia_72037	Harpacticoida_41212	Miraciidae_324870	Eoschizopera_2592993		COInr_Med_plus	5	Arthropoda_6656	Hexanauplia_72037	Harpacticoida_41212	Miraciidae_324870	Eoschizopera_2592993
MBPK_000068007	COInr	2	Bryozoa_10205	Gymnolaemata_10206					COInr-WO_Insecta	2	Bryozoa_10205	Gymnolaemata_10206					COInr_Med	3	Bryozoa_10205	Gymnolaemata_10206	Cheilostomatida_10207				COInr_Med_plus	3	Bryozoa_10205	Gymnolaemata_10206	Cheilostomatida_10207
MBPK_000068372	COInr	2	Porifera_6040	Demospongiae_6042					COInr-WO_Insecta	2	Porifera_6040	Demospongiae_6042					COInr_Med	0							COInr_Med_plus	0
MBPK_000068742	COInr	0							COInr-WO_Insecta	0							COInr_Med	0							COInr_Med_plus	0
MBPK_000068797	COInr	5	Cnidaria_6073	Anthozoa_6101	Alcyonacea_40677	Alcyoniidae_40678	Sarcophyton_51812		COInr-WO_Insecta	5	Cnidaria_6073	Anthozoa_6101	Alcyonacea_40677	Alcyoniidae_40678	Sarcophyton_51812		COInr_Med	5	Cnidaria_6073	Anthozoa_6101	Alcyonacea_40677	Alcyoniidae_40678	Sarcophyton_51812		COInr_Med_plus	5	Cnidaria_6073	Anthozoa_6101	Alcyonacea_40677	Alcyoniidae_40678	Sarcophyton_51812
MBPK_000068804	COInr	5	Rhodophyta_2763	Florideophyceae_2806	Hapalidiales_1705611	Hapalidiaceae_227970	Lithothamnion_48598		COInr-WO_Insecta	5	Rhodophyta_2763	Florideophyceae_2806	Hapalidiales_1705611	Hapalidiaceae_227970	Lithothamnion_48598		COInr_Med	5	Rhodophyta_2763	Florideophyceae_2806	Hapalidiales_1705611	Hapalidiaceae_227970	Lithothamnion_48598		COInr_Med_plus	5	Rhodophyta_2763	Florideophyceae_2806	Hapalidiales_1705611	Hapalidiaceae_227970	Lithothamnion_48598
MBPK_000068855	COInr	0							COInr-WO_Insecta	0							COInr_Med	0							COInr_Med_plus	0
MBPK_000069060	COInr	4	Arthropoda_6656	Insecta_50557	Diptera_7147	Chloropidae_29032			COInr-WO_Insecta	0							COInr_Med	0							COInr_Med_plus	0
MBPK_000069128	COInr	0							COInr-WO_Insecta	0							COInr_Med	0							COInr_Med_plus	0
MBPK_000069174	COInr	3	Arthropoda_6656	Hexanauplia_72037	Cyclopoida_84308				COInr-WO_Insecta	3	Arthropoda_6656	Hexanauplia_72037	Cyclopoida_84308				COInr_Med	0							COInr_Med_plus	0
MBPK_000069204	COInr	2	Bryozoa_10205	Gymnolaemata_10206					COInr-WO_Insecta	2	Bryozoa_10205	Gymnolaemata_10206					COInr_Med	3	Bryozoa_10205	Gymnolaemata_10206	Cheilostomatida_10207				COInr_Med_plus	3	Bryozoa_10205	Gymnolaemata_10206	Cheilostomatida_10207
MBPK_000069527	COInr	6	Chordata_7711	Ascidiacea_7713	Phlebobranchia_7716	Perophoridae_111866	Perophora_111867	Perophora_viridis_201964	COInr-WO_Insecta	6	Chordata_7711	Ascidiacea_7713	Phlebobranchia_7716	Perophoridae_111866	Perophora_111867	Perophora_viridis_201964	COInr_Med	6	Chordata_7711	Ascidiacea_7713	Phlebobranchia_7716	Perophoridae_111866	Perophora_111867	Perophora_viridis_201964	COInr_Med_plus	6	Chordata_7711	Ascidiacea_7713	Phlebobranchia_7716	Perophoridae_111866	Perophora_111867	Perophora_viridis_201964
MBPK_000069571	COInr	4		Phaeophyceae_2870	Ectocarpales_2877	Scytosiphonaceae_2891			COInr-WO_Insecta	4		Phaeophyceae_2870	Ectocarpales_2877	Scytosiphonaceae_2891			COInr_Med	4		Phaeophyceae_2870	Ectocarpales_2877	Scytosiphonaceae_2891			COInr_Med_plus	4		Phaeophyceae_2870	Ectocarpales_2877	Scytosiphonaceae_2891
MBPK_000069605	COInr	0							COInr-WO_Insecta	0							COInr_Med	6	Nematoda_6231	Enoplea_119088	Enoplida_57287	Enoplidae_57290	Adoncholaimus_70422	Adoncholaimus_daikokuensis_1495195	COInr_Med_plus	6	Nematoda_6231	Enoplea_119088	Enoplida_57287	Enoplidae_57290	Adoncholaimus_70422	Adoncholaimus_daikokuensis_1495195
MBPK_000069671	COInr	3	Cnidaria_6073	Hydrozoa_6074	Leptothecata_500008				COInr-WO_Insecta	3	Cnidaria_6073	Hydrozoa_6074	Leptothecata_500008				COInr_Med	4	Cnidaria_6073	Hydrozoa_6074	Anthoathecata_406427	Pandeidae_27799			COInr_Med_plus	4	Cnidaria_6073	Hydrozoa_6074	Anthoathecata_406427	Pandeidae_27799
MBPK_000069841	COInr	6	Bryozoa_10205	Gymnolaemata_10206	Ctenostomatida_51985	Vesiculariidae_98850	Amathia_98848	Amathia_vidovici_1054329	COInr-WO_Insecta	6	Bryozoa_10205	Gymnolaemata_10206	Ctenostomatida_51985	Vesiculariidae_98850	Amathia_98848	Amathia_vidovici_1054329	COInr_Med	6	Bryozoa_10205	Gymnolaemata_10206	Ctenostomatida_51985	Vesiculariidae_98850	Amathia_98848	Amathia_vidovici_1054329	COInr_Med_plus	6	Bryozoa_10205	Gymnolaemata_10206	Ctenostomatida_51985	Vesiculariidae_98850	Amathia_98848	Amathia_vidovici_1054329
MBPK_000069865	COInr	5	Bryozoa_10205	Gymnolaemata_10206	Ctenostomatida_51985	Vesiculariidae_98850	Amathia_98848		COInr-WO_Insecta	5	Bryozoa_10205	Gymnolaemata_10206	Ctenostomatida_51985	Vesiculariidae_98850	Amathia_98848		COInr_Med	5	Bryozoa_10205	Gymnolaemata_10206	Ctenostomatida_51985	Vesiculariidae_98850	Amathia_98848		COInr_Med_plus	5	Bryozoa_10205	Gymnolaemata_10206	Ctenostomatida_51985	Vesiculariidae_98850	Amathia_98848
MBPK_000070034	COInr	3	Arthropoda_6656	Insecta_50557	Diptera_7147				COInr-WO_Insecta	6	Arthropoda_6656	Arachnida_6854	Araneae_6893	Thomisidae_94016	Mecaphesa_348401	Mecaphesa_carletonica_1698872	COInr_Med	0							COInr_Med_plus	0
MBPK_000070072	COInr	6	Cnidaria_6073	Hydrozoa_6074	Anthoathecata_406427	Bougainvilliidae_168713	Nemopsis_6149	Nemopsis_bachei_1104537	COInr-WO_Insecta	6	Cnidaria_6073	Hydrozoa_6074	Anthoathecata_406427	Bougainvilliidae_168713	Nemopsis_6149	Nemopsis_bachei_1104537	COInr_Med	6	Cnidaria_6073	Hydrozoa_6074	Anthoathecata_406427	Bougainvilliidae_168713	Nemopsis_6149	Nemopsis_bachei_1104537	COInr_Med_plus	6	Cnidaria_6073	Hydrozoa_6074	Anthoathecata_406427	Bougainvilliidae_168713	Nemopsis_6149	Nemopsis_bachei_1104537
MBPK_000070410	COInr	3	Arthropoda_6656	Malacostraca_6681	Amphipoda_6821				COInr-WO_Insecta	4	Arthropoda_6656	Malacostraca_6681	Amphipoda_6821	Phoxocephalidae_317541			COInr_Med	4	Arthropoda_6656	Malacostraca_6681	Amphipoda_6821	Phoxocephalidae_317541			COInr_Med_plus	4	Arthropoda_6656	Malacostraca_6681	Amphipoda_6821	Phoxocephalidae_317541
MBPK_000070421	COInr	5	Oomycota_4762		Pythiales_121069	Pythiaceae_4782	Globisporangium_1448052		COInr-WO_Insecta	5	Oomycota_4762		Pythiales_121069	Pythiaceae_4782	Globisporangium_1448052		COInr_Med	4		Phaeophyceae_2870	Ectocarpales_2877	Scytosiphonaceae_2891			COInr_Med_plus	4		Phaeophyceae_2870	Ectocarpales_2877	Scytosiphonaceae_2891
MBPK_000070423	COInr	3	Cnidaria_6073	Hydrozoa_6074	Leptothecata_500008				COInr-WO_Insecta	3	Cnidaria_6073	Hydrozoa_6074	Leptothecata_500008				COInr_Med	3	Cnidaria_6073	Hydrozoa_6074	Leptothecata_500008				COInr_Med_plus	3	Cnidaria_6073	Hydrozoa_6074	Leptothecata_500008
MBPK_000070674	COInr	0							COInr-WO_Insecta	0							COInr_Med	0							COInr_Med_plus	0
MBPK_000070780	COInr	1	Arthropoda_6656						COInr-WO_Insecta	1	Arthropoda_6656						COInr_Med	2	Arthropoda_6656	Malacostraca_6681					COInr_Med_plus	2	Arthropoda_6656	Malacostraca_6681
MBPK_000070829	COInr	5	Rhodophyta_2763	Florideophyceae_2806	Hapalidiales_1705611	Hapalidiaceae_227970	Lithothamnion_48598		COInr-WO_Insecta	5	Rhodophyta_2763	Florideophyceae_2806	Hapalidiales_1705611	Hapalidiaceae_227970	Lithothamnion_48598		COInr_Med	5	Rhodophyta_2763	Florideophyceae_2806	Hapalidiales_1705611	Hapalidiaceae_227970	Lithothamnion_48598		COInr_Med_plus	5	Rhodophyta_2763	Florideophyceae_2806	Hapalidiales_1705611	Hapalidiaceae_227970	Lithothamnion_48598
MBPK_000070948	COInr	0							COInr-WO_Insecta	0							COInr_Med	0							COInr_Med_plus	0
MBPK_000071240	COInr	5	Cnidaria_6073	Anthozoa_6101	Alcyonacea_40677	Alcyoniidae_40678	Sarcophyton_51812		COInr-WO_Insecta	5	Cnidaria_6073	Anthozoa_6101	Alcyonacea_40677	Alcyoniidae_40678	Sarcophyton_51812		COInr_Med	5	Cnidaria_6073	Anthozoa_6101	Alcyonacea_40677	Alcyoniidae_40678	Sarcophyton_51812		COInr_Med_plus	5	Cnidaria_6073	Anthozoa_6101	Alcyonacea_40677	Alcyoniidae_40678	Sarcophyton_51812
MBPK_000071445	COInr	3	Porifera_6040	Demospongiae_6042	Dictyoceratida_119428				COInr-WO_Insecta	3	Porifera_6040	Demospongiae_6042	Dictyoceratida_119428				COInr_Med	4	Porifera_6040	Demospongiae_6042	Dictyoceratida_119428	Thorectidae_121495			COInr_Med_plus	4	Porifera_6040	Demospongiae_6042	Dictyoceratida_119428	Thorectidae_121495
MBPK_000071620	COInr	0							COInr-WO_Insecta	0							COInr_Med	0							COInr_Med_plus	0
MBPK_000071626	COInr	3	Cnidaria_6073	Hydrozoa_6074	Leptothecata_500008				COInr-WO_Insecta	3	Cnidaria_6073	Hydrozoa_6074	Leptothecata_500008				COInr_Med	4	Cnidaria_6073	Hydrozoa_6074	Leptothecata_500008	Eirenidae_48402			COInr_Med_plus	4	Cnidaria_6073	Hydrozoa_6074	Leptothecata_500008	Eirenidae_48402
MBPK_000071676	COInr	5	Arthropoda_6656	Malacostraca_6681	Amphipoda_6821	Niphargidae_111559	Niphargus_111560		COInr-WO_Insecta	5	Arthropoda_6656	Malacostraca_6681	Amphipoda_6821	Niphargidae_111559	Niphargus_111560		COInr_Med	0							COInr_Med_plus	0
MBPK_000071863	COInr	3	Cnidaria_6073	Anthozoa_6101	Alcyonacea_40677				COInr-WO_Insecta	3	Cnidaria_6073	Anthozoa_6101	Alcyonacea_40677				COInr_Med	3	Cnidaria_6073	Anthozoa_6101	Alcyonacea_40677				COInr_Med_plus	3	Cnidaria_6073	Anthozoa_6101	Alcyonacea_40677
MBPK_000071944	COInr	5	Cnidaria_6073	Hydrozoa_6074	Leptothecata_500008	Obeliidae_2750047	Obelia_32569		COInr-WO_Insecta	5	Cnidaria_6073	Hydrozoa_6074	Leptothecata_500008	Obeliidae_2750047	Obelia_32569		COInr_Med	1	Bacillariophyta_2836						COInr_Med_plus	1	Bacillariophyta_2836
MBPK_000071982	COInr	3	Rhodophyta_2763	Florideophyceae_2806	Corallinales_31395				COInr-WO_Insecta	3	Rhodophyta_2763	Florideophyceae_2806	Corallinales_31395				COInr_Med	4	Rhodophyta_2763	Florideophyceae_2806	Corallinales_31395	Lithophyllaceae_2705745			COInr_Med_plus	5	Rhodophyta_2763	Florideophyceae_2806	Corallinales_31395	Lithophyllaceae_2705745	Amphiroa_35167
MBPK_000072177	COInr	2	Arthropoda_6656	Insecta_50557					COInr-WO_Insecta	6	Annelida_6340	Polychaeta_6341	Phyllodocida_6348	Syllidae_122238	Eusyllis_199553	Eusyllis_lamelligera_1048815	COInr_Med	6	Annelida_6340	Polychaeta_6341	Phyllodocida_6348	Syllidae_122238	Eusyllis_199553	Eusyllis_lamelligera_1048815	COInr_Med_plus	0
MBPK_000072211	COInr	6	Bryozoa_10205	Stenolaemata_97264	Cyclostomatida_97265	Frondiporidae_646319	Frondipora_646326	Frondipora_verrucosa_646320	COInr-WO_Insecta	6	Bryozoa_10205	Stenolaemata_97264	Cyclostomatida_97265	Frondiporidae_646319	Frondipora_646326	Frondipora_verrucosa_646320	COInr_Med	6	Bryozoa_10205	Stenolaemata_97264	Cyclostomatida_97265	Frondiporidae_646319	Frondipora_646326	Frondipora_verrucosa_646320	COInr_Med_plus	6	Bryozoa_10205	Stenolaemata_97264	Cyclostomatida_97265	Frondiporidae_646319	Frondipora_646326	Frondipora_verrucosa_646320
MBPK_000072221	COInr	0							COInr-WO_Insecta	0							COInr_Med	0							COInr_Med_plus	0
MBPK_000072253	COInr	2		Phaeophyceae_2870					COInr-WO_Insecta	2		Phaeophyceae_2870					COInr_Med	2		Phaeophyceae_2870					COInr_Med_plus	2		Phaeophyceae_2870
MBPK_000072257	COInr	5	Arthropoda_6656	Insecta_50557	Coleoptera_7041	Leiodidae_66535	Agathidium_347249		COInr-WO_Insecta	0							COInr_Med	2	Arthropoda_6656	Malacostraca_6681					COInr_Med_plus	2	Arthropoda_6656	Malacostraca_6681
MBPK_000072270	COInr	3	Rhodophyta_2763	Florideophyceae_2806	Corallinales_31395				COInr-WO_Insecta	3	Rhodophyta_2763	Florideophyceae_2806	Corallinales_31395				COInr_Med	2	Rhodophyta_2763	Florideophyceae_2806					COInr_Med_plus	2	Rhodophyta_2763	Florideophyceae_2806
MBPK_000072610	COInr	0							COInr-WO_Insecta	0							COInr_Med	0							COInr_Med_plus	0
MBPK_000072820	COInr	0							COInr-WO_Insecta	0							COInr_Med	0							COInr_Med_plus	0
MBPK_000072821	COInr	1	Arthropoda_6656						COInr-WO_Insecta	4	Arthropoda_6656	Arachnida_6854	Trombidiformes_83136	Pionidae_322638			COInr_Med	4	Arthropoda_6656	Arachnida_6854	Trombidiformes_83136	Halacaridae_94797			COInr_Med_plus	4	Arthropoda_6656	Arachnida_6854	Trombidiformes_83136	Halacaridae_94797
MBPK_000073042	COInr	0							COInr-WO_Insecta	0							COInr_Med	0							COInr_Med_plus	0
MBPK_000073192	COInr	0							COInr-WO_Insecta	0							COInr_Med	0							COInr_Med_plus	0
MBPK_000073368	COInr	3	Arthropoda_6656	Insecta_50557	Diptera_7147				COInr-WO_Insecta	6	Arthropoda_6656	Malacostraca_6681	Decapoda_6683	Cambaridae_6725	Procambarus_6726	Procambarus_paeninsulanus_1002737	COInr_Med	6	Sipuncula_6433		Aspidosiphonidormes_216204	Aspidosiphonidae_91377	Aspidosiphon_91378	Aspidosiphon_gracilis_360532	COInr_Med_plus	6	Sipuncula_6433		Aspidosiphonidormes_216204	Aspidosiphonidae_91377	Aspidosiphon_91378	Aspidosiphon_gracilis_360532
MBPK_000073406	COInr	0							COInr-WO_Insecta	0							COInr_Med	0							COInr_Med_plus	0
MBPK_000073545	COInr	0							COInr-WO_Insecta	0							COInr_Med	0							COInr_Med_plus	0
MBPK_000073652	COInr	0							COInr-WO_Insecta	0							COInr_Med	0							COInr_Med_plus	0
MBPK_000073691	COInr	3	Arthropoda_6656	Insecta_50557	Diptera_7147				COInr-WO_Insecta	0							COInr_Med	0							COInr_Med_plus	0
MBPK_000073698	COInr	5	Annelida_6340	Clitellata_42113	Crassiclitellata_2803884	Lumbricidae_6392	Scherotheca_1537952		COInr-WO_Insecta	5	Annelida_6340	Clitellata_42113	Crassiclitellata_2803884	Lumbricidae_6392	Scherotheca_1537952		COInr_Med	4	Annelida_6340	Polychaeta_6341	Phyllodocida_6348	Goniadidae_221999			COInr_Med_plus	4	Annelida_6340	Polychaeta_6341	Phyllodocida_6348	Goniadidae_221999
MBPK_000073709	COInr	0							COInr-WO_Insecta	0							COInr_Med	0							COInr_Med_plus	0
MBPK_000073722	COInr	0							COInr-WO_Insecta	0							COInr_Med	0							COInr_Med_plus	0
MBPK_000073740	COInr	0							COInr-WO_Insecta	0							COInr_Med	0							COInr_Med_plus	0
MBPK_000073902	COInr	3	Porifera_6040	Demospongiae_6042	Poecilosclerida_27925				COInr-WO_Insecta	3	Porifera_6040	Demospongiae_6042	Poecilosclerida_27925				COInr_Med	4	Porifera_6040	Demospongiae_6042	Poecilosclerida_27925	Hymedesmiidae_252956			COInr_Med_plus	4	Porifera_6040	Demospongiae_6042	Poecilosclerida_27925	Hymedesmiidae_252956
MBPK_000074057	COInr	5	Arthropoda_6656	Malacostraca_6681	Amphipoda_6821	Hyalellidae_199477	Hyalella_199487		COInr-WO_Insecta	5	Arthropoda_6656	Malacostraca_6681	Amphipoda_6821	Hyalellidae_199477	Hyalella_199487		COInr_Med	5	Arthropoda_6656	Malacostraca_6681	Amphipoda_6821	Hyalellidae_199477	Hyalella_199487		COInr_Med_plus	5	Arthropoda_6656	Malacostraca_6681	Amphipoda_6821	Hyalellidae_199477	Hyalella_199487
MBPK_000074077	COInr	0							COInr-WO_Insecta	0							COInr_Med	0							COInr_Med_plus	0
MBPK_000074105	COInr	0							COInr-WO_Insecta	0							COInr_Med	0							COInr_Med_plus	0
MBPK_000074244	COInr	3	Annelida_6340	Polychaeta_6341	Phyllodocida_6348				COInr-WO_Insecta	3	Annelida_6340	Polychaeta_6341	Phyllodocida_6348				COInr_Med	3	Annelida_6340	Polychaeta_6341	Phyllodocida_6348				COInr_Med_plus	3	Annelida_6340	Polychaeta_6341	Phyllodocida_6348
MBPK_000074651	COInr	6	Cnidaria_6073	Hydrozoa_6074	Leptothecata_500008	Campanulariidae_27800	Orthopyxis_314504	Orthopyxis_crenata_662034	COInr-WO_Insecta	6	Cnidaria_6073	Hydrozoa_6074	Leptothecata_500008	Campanulariidae_27800	Orthopyxis_314504	Orthopyxis_crenata_662034	COInr_Med	6	Cnidaria_6073	Hydrozoa_6074	Leptothecata_500008	Campanulariidae_27800	Orthopyxis_314504	Orthopyxis_crenata_662034	COInr_Med_plus	6	Cnidaria_6073	Hydrozoa_6074	Leptothecata_500008	Campanulariidae_27800	Orthopyxis_314504	Orthopyxis_crenata_662034
MBPK_000074729	COInr	3	Arthropoda_6656	Insecta_50557	Diptera_7147				COInr-WO_Insecta	2	Arthropoda_6656	Malacostraca_6681					COInr_Med	6	Sipuncula_6433		Aspidosiphonidormes_216204	Aspidosiphonidae_91377	Aspidosiphon_91378	Aspidosiphon_gracilis_360532	COInr_Med_plus	6	Sipuncula_6433		Aspidosiphonidormes_216204	Aspidosiphonidae_91377	Aspidosiphon_91378	Aspidosiphon_gracilis_360532
MBPK_000075083	COInr	0							COInr-WO_Insecta	3	Annelida_6340	Clitellata_42113	Crassiclitellata_2803884				COInr_Med	6	Arthropoda_6656	Malacostraca_6681	Decapoda_6683	Galatheidae_136690	Lauriea_1273546	Lauriea_punctata_1273759	COInr_Med_plus	6	Arthropoda_6656	Malacostraca_6681	Decapoda_6683	Galatheidae_136690	Lauriea_1273546	Lauriea_punctata_1273759
MBPK_000075146	COInr	5	Cnidaria_6073	Hydrozoa_6074	Siphonophorae_42759	Agalmatidae_168757	Agalma_316164		COInr-WO_Insecta	5	Cnidaria_6073	Hydrozoa_6074	Siphonophorae_42759	Agalmatidae_168757	Agalma_316164		COInr_Med	5	Cnidaria_6073	Hydrozoa_6074	Siphonophorae_42759	Agalmatidae_168757	Agalma_316164		COInr_Med_plus	5	Cnidaria_6073	Hydrozoa_6074	Siphonophorae_42759	Agalmatidae_168757	Agalma_316164
MBPK_000075153	COInr	0							COInr-WO_Insecta	0							COInr_Med	3	Bacillariophyta_2836	Bacillariophyceae_33849	Naviculales_38748				COInr_Med_plus	3	Bacillariophyta_2836	Bacillariophyceae_33849	Naviculales_38748
MBPK_000075371	COInr	0							COInr-WO_Insecta	0							COInr_Med	0							COInr_Med_plus	0
MBPK_000075468	COInr	3	Rhodophyta_2763	Florideophyceae_2806	Hapalidiales_1705611				COInr-WO_Insecta	3	Rhodophyta_2763	Florideophyceae_2806	Hapalidiales_1705611				COInr_Med	5	Rhodophyta_2763	Florideophyceae_2806	Hapalidiales_1705611	Hapalidiaceae_227970	Phymatolithon_48601		COInr_Med_plus	5	Rhodophyta_2763	Florideophyceae_2806	Hapalidiales_1705611	Hapalidiaceae_227970	Phymatolithon_48601
MBPK_000075696	COInr	1	Bacillariophyta_2836						COInr-WO_Insecta	1	Bacillariophyta_2836						COInr_Med	1	Bacillariophyta_2836						COInr_Med_plus	1	Bacillariophyta_2836
MBPK_000075917	COInr	3	Arthropoda_6656	Insecta_50557	Diptera_7147				COInr-WO_Insecta	0							COInr_Med	6	Mollusca_6447	Gastropoda_6448		Nacellidae_72685	Cellana_27810	Cellana_exarata_457029	COInr_Med_plus	6	Mollusca_6447	Gastropoda_6448		Nacellidae_72685	Cellana_27810	Cellana_exarata_457029
MBPK_000075963	COInr	3	Arthropoda_6656	Arachnida_6854	Araneae_6893				COInr-WO_Insecta	3	Arthropoda_6656	Arachnida_6854	Araneae_6893				COInr_Med	0							COInr_Med_plus	0
MBPK_000076077	COInr	5	Cnidaria_6073	Hydrozoa_6074	Leptothecata_500008	Obeliidae_2750047	Obelia_32569		COInr-WO_Insecta	5	Cnidaria_6073	Hydrozoa_6074	Leptothecata_500008	Obeliidae_2750047	Obelia_32569		COInr_Med	3	Cnidaria_6073	Hydrozoa_6074	Leptothecata_500008				COInr_Med_plus	3	Cnidaria_6073	Hydrozoa_6074	Leptothecata_500008
MBPK_000076316	COInr	0							COInr-WO_Insecta	0							COInr_Med	0							COInr_Med_plus	0
MBPK_000076326	COInr	0							COInr-WO_Insecta	0							COInr_Med	0							COInr_Med_plus	0
MBPK_000076407	COInr	5	Annelida_6340	Polychaeta_6341	Phyllodocida_6348	Glyceridae_39821	Glycera_6349		COInr-WO_Insecta	5	Annelida_6340	Polychaeta_6341	Phyllodocida_6348	Glyceridae_39821	Glycera_6349		COInr_Med	6	Annelida_6340	Polychaeta_6341	Phyllodocida_6348	Glyceridae_39821	Glycera_6349	Glycera_alba_221998	COInr_Med_plus	6	Annelida_6340	Polychaeta_6341	Phyllodocida_6348	Glyceridae_39821	Glycera_6349	Glycera_alba_221998
MBPK_000076506	COInr	3	Cnidaria_6073	Hydrozoa_6074	Anthoathecata_406427				COInr-WO_Insecta	3	Cnidaria_6073	Hydrozoa_6074	Anthoathecata_406427				COInr_Med	5	Cnidaria_6073	Hydrozoa_6074	Anthoathecata_406427	Corynidae_6077	Coryne_58816		COInr_Med_plus	5	Cnidaria_6073	Hydrozoa_6074	Anthoathecata_406427	Corynidae_6077	Coryne_58816
MBPK_000076584	COInr	0							COInr-WO_Insecta	0							COInr_Med	0							COInr_Med_plus	0
MBPK_000076860	COInr	5	Annelida_6340	Polychaeta_6341	Phyllodocida_6348	Syllidae_122238	Exogone_199555		COInr-WO_Insecta	5	Annelida_6340	Polychaeta_6341	Phyllodocida_6348	Syllidae_122238	Exogone_199555		COInr_Med	5	Annelida_6340	Polychaeta_6341	Phyllodocida_6348	Syllidae_122238	Exogone_199555		COInr_Med_plus	5	Annelida_6340	Polychaeta_6341	Phyllodocida_6348	Syllidae_122238	Exogone_199555
MBPK_000077013	COInr	2	Bacillariophyta_2836	Bacillariophyceae_33849					COInr-WO_Insecta	2	Bacillariophyta_2836	Bacillariophyceae_33849					COInr_Med	4	Bacillariophyta_2836	Bacillariophyceae_33849	Bacillariales_33851	Bacillariaceae_33852			COInr_Med_plus	4	Bacillariophyta_2836	Bacillariophyceae_33849	Bacillariales_33851	Bacillariaceae_33852
MBPK_000077173	COInr	3	Cnidaria_6073	Anthozoa_6101	Alcyonacea_40677				COInr-WO_Insecta	3	Cnidaria_6073	Anthozoa_6101	Alcyonacea_40677				COInr_Med	3	Cnidaria_6073	Anthozoa_6101	Alcyonacea_40677				COInr_Med_plus	3	Cnidaria_6073	Anthozoa_6101	Alcyonacea_40677
MBPK_000077303	COInr	5	Chordata_7711	Ascidiacea_7713	Aplousobranchia_32436	Didemnidae_107393	Didemnum_107394		COInr-WO_Insecta	5	Chordata_7711	Ascidiacea_7713	Aplousobranchia_32436	Didemnidae_107393	Didemnum_107394		COInr_Med	5	Chordata_7711	Ascidiacea_7713	Aplousobranchia_32436	Didemnidae_107393	Didemnum_107394		COInr_Med_plus	5	Chordata_7711	Ascidiacea_7713	Aplousobranchia_32436	Didemnidae_107393	Didemnum_107394
MBPK_000077478	COInr	6	Rhodophyta_2763	Florideophyceae_2806	Hapalidiales_1705611	Mesophyllumaceae_2784734	Mesophyllum_48973	Mesophyllum_sphaericum_1277936	COInr-WO_Insecta	6	Rhodophyta_2763	Florideophyceae_2806	Hapalidiales_1705611	Mesophyllumaceae_2784734	Mesophyllum_48973	Mesophyllum_sphaericum_1277936	COInr_Med	2	Rhodophyta_2763	Florideophyceae_2806					COInr_Med_plus	2	Rhodophyta_2763	Florideophyceae_2806
MBPK_000077595	COInr	6	Chordata_7711	Ascidiacea_7713	Aplousobranchia_32436	Polycitoridae_260822	Eudistoma_286195	Eudistoma_elongatum_468343	COInr-WO_Insecta	6	Chordata_7711	Ascidiacea_7713	Aplousobranchia_32436	Polycitoridae_260822	Eudistoma_286195	Eudistoma_elongatum_468343	COInr_Med	6	Chordata_7711	Ascidiacea_7713	Aplousobranchia_32436	Polycitoridae_260822	Eudistoma_286195	Eudistoma_elongatum_468343	COInr_Med_plus	6	Chordata_7711	Ascidiacea_7713	Aplousobranchia_32436	Polycitoridae_260822	Eudistoma_286195	Eudistoma_elongatum_468343
MBPK_000077661	COInr	5	Arthropoda_6656	Hexanauplia_72037	Harpacticoida_41212	Miraciidae_324870	Eoschizopera_2592993		COInr-WO_Insecta	5	Arthropoda_6656	Hexanauplia_72037	Harpacticoida_41212	Miraciidae_324870	Eoschizopera_2592993		COInr_Med	5	Arthropoda_6656	Hexanauplia_72037	Harpacticoida_41212	Miraciidae_324870	Eoschizopera_2592993		COInr_Med_plus	5	Arthropoda_6656	Hexanauplia_72037	Harpacticoida_41212	Miraciidae_324870	Eoschizopera_2592993
MBPK_000077975	COInr	3	Arthropoda_6656	Arachnida_6854	Scorpiones_6855				COInr-WO_Insecta	3	Arthropoda_6656	Arachnida_6854	Scorpiones_6855				COInr_Med	5	Bryozoa_10205	Gymnolaemata_10206	Ctenostomatida_51985	Vesiculariidae_98850	Vesicularia_1585630		COInr_Med_plus	5	Bryozoa_10205	Gymnolaemata_10206	Ctenostomatida_51985	Vesiculariidae_98850	Vesicularia_1585630
MBPK_000077976	COInr	0							COInr-WO_Insecta	0							COInr_Med	0							COInr_Med_plus	0
MBPK_000078154	COInr	5	Arthropoda_6656	Hexanauplia_72037	Harpacticoida_41212	Leptastacidae_610298	Leptastacus_2592995		COInr-WO_Insecta	5	Arthropoda_6656	Hexanauplia_72037	Harpacticoida_41212	Leptastacidae_610298	Leptastacus_2592995		COInr_Med	0							COInr_Med_plus	0
MBPK_000078494	COInr	2	Arthropoda_6656	Arachnida_6854					COInr-WO_Insecta	2	Arthropoda_6656	Arachnida_6854					COInr_Med	0							COInr_Med_plus	0
MBPK_000078650	COInr	6	Arthropoda_6656	Insecta_50557	Hymenoptera_7399	Tenthredinidae_27532	Xenapates_1385356	Xenapates_similis_1385359	COInr-WO_Insecta	0							COInr_Med	0							COInr_Med_plus	0
MBPK_000078748	COInr	0							COInr-WO_Insecta	0							COInr_Med	0							COInr_Med_plus	0
MBPK_000078754	COInr	6	Arthropoda_6656	Malacostraca_6681	Decapoda_6683	Pandalidae_6701	Heterocarpus_291063	Heterocarpus_dorsalis_1616679	COInr-WO_Insecta	6	Arthropoda_6656	Malacostraca_6681	Decapoda_6683	Pandalidae_6701	Heterocarpus_291063	Heterocarpus_dorsalis_1616679	COInr_Med	6	Arthropoda_6656	Malacostraca_6681	Decapoda_6683	Pandalidae_6701	Heterocarpus_291063	Heterocarpus_dorsalis_1616679	COInr_Med_plus	6	Arthropoda_6656	Malacostraca_6681	Decapoda_6683	Pandalidae_6701	Heterocarpus_291063	Heterocarpus_dorsalis_1616679
MBPK_000078795	COInr	0							COInr-WO_Insecta	0							COInr_Med	0							COInr_Med_plus	0
MBPK_000078877	COInr	0							COInr-WO_Insecta	0							COInr_Med	0							COInr_Med_plus	0
MBPK_000078992	COInr	0							COInr-WO_Insecta	0							COInr_Med	0							COInr_Med_plus	0
MBPK_000079009	COInr	3	Nemertea_6217	Enopla_6225	Monostilifera_6227				COInr-WO_Insecta	3	Nemertea_6217	Enopla_6225	Monostilifera_6227				COInr_Med	1	Nemertea_6217						COInr_Med_plus	1	Nemertea_6217
MBPK_000079495	COInr	0							COInr-WO_Insecta	6	Annelida_6340	Polychaeta_6341	Phyllodocida_6348	Chrysopetalidae_115831	Chrysopetalum_115832	Chrysopetalum_debile_115833	COInr_Med	6	Annelida_6340	Polychaeta_6341	Phyllodocida_6348	Chrysopetalidae_115831	Chrysopetalum_115832	Chrysopetalum_debile_115833	COInr_Med_plus	6	Annelida_6340	Polychaeta_6341	Phyllodocida_6348	Chrysopetalidae_115831	Chrysopetalum_115832	Chrysopetalum_debile_115833
MBPK_000079544	COInr	3	Cnidaria_6073	Hydrozoa_6074	Leptothecata_500008				COInr-WO_Insecta	3	Cnidaria_6073	Hydrozoa_6074	Leptothecata_500008				COInr_Med	3	Cnidaria_6073	Hydrozoa_6074	Leptothecata_500008				COInr_Med_plus	3	Cnidaria_6073	Hydrozoa_6074	Leptothecata_500008
MBPK_000079603	COInr	0							COInr-WO_Insecta	0							COInr_Med	0							COInr_Med_plus	0
MBPK_000079620	COInr	0							COInr-WO_Insecta	0							COInr_Med	0							COInr_Med_plus	0
MBPK_000079676	COInr	5		Phaeophyceae_2870	Dictyotales_2873	Dictyotaceae_2874	Dictyota_2875		COInr-WO_Insecta	5		Phaeophyceae_2870	Dictyotales_2873	Dictyotaceae_2874	Dictyota_2875		COInr_Med	5		Phaeophyceae_2870	Dictyotales_2873	Dictyotaceae_2874	Dictyota_2875		COInr_Med_plus	5		Phaeophyceae_2870	Dictyotales_2873	Dictyotaceae_2874	Dictyota_2875
MBPK_000079745	COInr	3	Rhodophyta_2763	Florideophyceae_2806	Hapalidiales_1705611				COInr-WO_Insecta	3	Rhodophyta_2763	Florideophyceae_2806	Hapalidiales_1705611				COInr_Med	4	Rhodophyta_2763	Florideophyceae_2806	Hapalidiales_1705611	Hapalidiaceae_227970			COInr_Med_plus	4	Rhodophyta_2763	Florideophyceae_2806	Hapalidiales_1705611	Hapalidiaceae_227970
MBPK_000079766	COInr	3	Porifera_6040	Demospongiae_6042	Poecilosclerida_27925				COInr-WO_Insecta	3	Porifera_6040	Demospongiae_6042	Poecilosclerida_27925				COInr_Med	4	Porifera_6040	Demospongiae_6042	Poecilosclerida_27925	Hymedesmiidae_252956			COInr_Med_plus	4	Porifera_6040	Demospongiae_6042	Poecilosclerida_27925	Hymedesmiidae_252956
MBPK_000079922	COInr	4	Arthropoda_6656	Arachnida_6854	Ixodida_6935	Ixodidae_6939			COInr-WO_Insecta	4	Arthropoda_6656	Arachnida_6854	Ixodida_6935	Ixodidae_6939			COInr_Med	0							COInr_Med_plus	0
MBPK_000079926	COInr	1	Oomycota_4762						COInr-WO_Insecta	5	Oomycota_4762		Saprolegniales_4763	Saprolegniaceae_4764	Saprolegnia_4769		COInr_Med	6		Phaeophyceae_2870	Ectocarpales_2877	Scytosiphonaceae_2891	Dactylosiphon_2561901	Dactylosiphon_bullosus_2561917	COInr_Med_plus	6		Phaeophyceae_2870	Ectocarpales_2877	Scytosiphonaceae_2891	Dactylosiphon_2561901	Dactylosiphon_bullosus_2561917
MBPK_000079947	COInr	5	Mollusca_6447	Gastropoda_6448	Neogastropoda_6479	Columbellidae_74056	Amphissa_1421182		COInr-WO_Insecta	5	Mollusca_6447	Gastropoda_6448	Neogastropoda_6479	Columbellidae_74056	Amphissa_1421182		COInr_Med	5	Mollusca_6447	Gastropoda_6448	Neogastropoda_6479	Columbellidae_74056	Amphissa_1421182		COInr_Med_plus	5	Mollusca_6447	Gastropoda_6448	Neogastropoda_6479	Columbellidae_74056	Amphissa_1421182
MBPK_000080003	COInr	5	Porifera_6040	Demospongiae_6042	Verongiida_1779151	Aplysinidae_121475	Verongula_289406		COInr-WO_Insecta	5	Porifera_6040	Demospongiae_6042	Verongiida_1779151	Aplysinidae_121475	Verongula_289406		COInr_Med	5	Porifera_6040	Demospongiae_6042	Verongiida_1779151	Aplysinidae_121475	Verongula_289406		COInr_Med_plus	5	Porifera_6040	Demospongiae_6042	Verongiida_1779151	Aplysinidae_121475	Verongula_289406
MBPK_000080026	COInr	0							COInr-WO_Insecta	0							COInr_Med	5	Mollusca_6447	Gastropoda_6448	Littorinimorpha_216294	Ficidae_319807	Ficus_319808		COInr_Med_plus	5	Mollusca_6447	Gastropoda_6448	Littorinimorpha_216294	Ficidae_319807	Ficus_319808
MBPK_000080197	COInr	5		Phaeophyceae_2870	Ectocarpales_2877	Acinetosporaceae_142642	Hincksia_43933		COInr-WO_Insecta	5		Phaeophyceae_2870	Ectocarpales_2877	Acinetosporaceae_142642	Hincksia_43933		COInr_Med	5		Phaeophyceae_2870	Ectocarpales_2877	Acinetosporaceae_142642	Hincksia_43933		COInr_Med_plus	5		Phaeophyceae_2870	Ectocarpales_2877	Acinetosporaceae_142642	Hincksia_43933
MBPK_000080292	COInr	0							COInr-WO_Insecta	0							COInr_Med	0							COInr_Med_plus	0
MBPK_000080362	COInr	3	Porifera_6040	Demospongiae_6042	Poecilosclerida_27925				COInr-WO_Insecta	3	Porifera_6040	Demospongiae_6042	Poecilosclerida_27925				COInr_Med	4	Porifera_6040	Demospongiae_6042	Poecilosclerida_27925	Hymedesmiidae_252956			COInr_Med_plus	4	Porifera_6040	Demospongiae_6042	Poecilosclerida_27925	Hymedesmiidae_252956
MBPK_000080451	COInr	0							COInr-WO_Insecta	0							COInr_Med	5	Mollusca_6447	Bivalvia_6544	Mytilida_6546	Mytilidae_6547	Musculus_112137		COInr_Med_plus	5	Mollusca_6447	Bivalvia_6544	Mytilida_6546	Mytilidae_6547	Musculus_112137
MBPK_000080597	COInr	0							COInr-WO_Insecta	0							COInr_Med	0							COInr_Med_plus	0
MBPK_000080629	COInr	5	Porifera_6040	Demospongiae_6042	Poecilosclerida_27925	Microcionidae_27926	Clathria_81539		COInr-WO_Insecta	5	Porifera_6040	Demospongiae_6042	Poecilosclerida_27925	Microcionidae_27926	Clathria_81539		COInr_Med	5	Porifera_6040	Demospongiae_6042	Poecilosclerida_27925	Microcionidae_27926	Clathria_81539		COInr_Med_plus	5	Porifera_6040	Demospongiae_6042	Poecilosclerida_27925	Microcionidae_27926	Clathria_81539
MBPK_000080724	COInr	3	Cnidaria_6073	Hydrozoa_6074	Leptothecata_500008				COInr-WO_Insecta	3	Cnidaria_6073	Hydrozoa_6074	Leptothecata_500008				COInr_Med	6	Cnidaria_6073	Hydrozoa_6074	Leptothecata_500008	Sertulariidae_86619	Fraseroscyphus_1903320	Fraseroscyphus_hozawai_1850501	COInr_Med_plus	6	Cnidaria_6073	Hydrozoa_6074	Leptothecata_500008	Sertulariidae_86619	Fraseroscyphus_1903320	Fraseroscyphus_hozawai_1850501
MBPK_000080761	COInr	0							COInr-WO_Insecta	0							COInr_Med	2		Phaeophyceae_2870					COInr_Med_plus	2		Phaeophyceae_2870
MBPK_000081072	COInr	5	Cnidaria_6073	Hydrozoa_6074	Leptothecata_500008	Obeliidae_2750047	Obelia_32569		COInr-WO_Insecta	5	Cnidaria_6073	Hydrozoa_6074	Leptothecata_500008	Obeliidae_2750047	Obelia_32569		COInr_Med	3	Cnidaria_6073	Hydrozoa_6074	Leptothecata_500008				COInr_Med_plus	3	Cnidaria_6073	Hydrozoa_6074	Leptothecata_500008
MBPK_000081088	COInr	4	Mollusca_6447	Gastropoda_6448	Neogastropoda_6479	Fasciolariidae_6486			COInr-WO_Insecta	4	Mollusca_6447	Gastropoda_6448	Neogastropoda_6479	Fasciolariidae_6486			COInr_Med	4	Mollusca_6447	Gastropoda_6448	Neogastropoda_6479	Fasciolariidae_6486			COInr_Med_plus	4	Mollusca_6447	Gastropoda_6448	Neogastropoda_6479	Fasciolariidae_6486
MBPK_000081213	COInr	5	Arthropoda_6656	Insecta_50557	Hymenoptera_7399	Eulophidae_107755	Ophelimus_108663		COInr-WO_Insecta	0							COInr_Med	0							COInr_Med_plus	0
MBPK_000081246	COInr	1	Arthropoda_6656						COInr-WO_Insecta	3	Arthropoda_6656	Arachnida_6854	Araneae_6893				COInr_Med	0							COInr_Med_plus	0
MBPK_000081505	COInr	3	Rhodophyta_2763	Florideophyceae_2806	Ceramiales_2802				COInr-WO_Insecta	3	Rhodophyta_2763	Florideophyceae_2806	Ceramiales_2802				COInr_Med	5	Rhodophyta_2763	Florideophyceae_2806	Ceramiales_2802	Rhodomelaceae_2803	Laurencia_99900		COInr_Med_plus	5	Rhodophyta_2763	Florideophyceae_2806	Ceramiales_2802	Rhodomelaceae_2803	Laurencia_99900
MBPK_000081839	COInr	3	Rhodophyta_2763	Florideophyceae_2806	Ceramiales_2802				COInr-WO_Insecta	3	Rhodophyta_2763	Florideophyceae_2806	Ceramiales_2802				COInr_Med	5	Rhodophyta_2763	Florideophyceae_2806	Ceramiales_2802	Dasyaceae_35164	Dasya_35165		COInr_Med_plus	5	Rhodophyta_2763	Florideophyceae_2806	Ceramiales_2802	Dasyaceae_35164	Dasya_35165
MBPK_000081840	COInr	4	Annelida_6340	Polychaeta_6341	Phyllodocida_6348	Phyllodocidae_195257			COInr-WO_Insecta	4	Annelida_6340	Polychaeta_6341	Phyllodocida_6348	Phyllodocidae_195257			COInr_Med	4	Annelida_6340	Polychaeta_6341	Phyllodocida_6348	Phyllodocidae_195257			COInr_Med_plus	4	Annelida_6340	Polychaeta_6341	Phyllodocida_6348	Phyllodocidae_195257
MBPK_000081955	COInr	6	Porifera_6040	Demospongiae_6042	Bubarida_1779154	Dictyonellidae_85793	Scopalina_85794	Scopalina_ruetzleri_85795	COInr-WO_Insecta	6	Porifera_6040	Demospongiae_6042	Bubarida_1779154	Dictyonellidae_85793	Scopalina_85794	Scopalina_ruetzleri_85795	COInr_Med	6	Porifera_6040	Demospongiae_6042	Bubarida_1779154	Dictyonellidae_85793	Scopalina_85794	Scopalina_ruetzleri_85795	COInr_Med_plus	6	Porifera_6040	Demospongiae_6042	Bubarida_1779154	Dictyonellidae_85793	Scopalina_85794	Scopalina_ruetzleri_85795
MBPK_000082017	COInr	3	Porifera_6040	Demospongiae_6042	Dictyoceratida_119428				COInr-WO_Insecta	3	Porifera_6040	Demospongiae_6042	Dictyoceratida_119428				COInr_Med	4	Porifera_6040	Demospongiae_6042	Dictyoceratida_119428	Thorectidae_121495			COInr_Med_plus	4	Porifera_6040	Demospongiae_6042	Dictyoceratida_119428	Thorectidae_121495
MBPK_000082471	COInr	2	Annelida_6340	Polychaeta_6341					COInr-WO_Insecta	2	Annelida_6340	Polychaeta_6341					COInr_Med	0							COInr_Med_plus	0
MBPK_000082514	COInr	6	Arthropoda_6656	Insecta_50557	Diptera_7147	Chironomidae_7149	Chironomus_7150	Chironomus_columbiensis_1977904	COInr-WO_Insecta	1	Arthropoda_6656						COInr_Med	0							COInr_Med_plus	0
MBPK_000082726	COInr	3	Rhodophyta_2763	Florideophyceae_2806	Peyssonneliales_-35115				COInr-WO_Insecta	3	Rhodophyta_2763	Florideophyceae_2806	Peyssonneliales_-35115				COInr_Med	4	Rhodophyta_2763	Florideophyceae_2806	Gigartinales_28017	Peyssonneliaceae_173455			COInr_Med_plus	4	Rhodophyta_2763	Florideophyceae_2806	Gigartinales_28017	Peyssonneliaceae_173455
MBPK_000082984	COInr	6	Mollusca_6447	Gastropoda_6448		Planorbidae_6524	Bulinus_157969	Bulinus_forskalii_59943	COInr-WO_Insecta	6	Mollusca_6447	Gastropoda_6448		Planorbidae_6524	Bulinus_157969	Bulinus_forskalii_59943	COInr_Med	4	Mollusca_6447	Gastropoda_6448	Ellobiida_2340871	Ellobiidae_69683			COInr_Med_plus	4	Mollusca_6447	Gastropoda_6448	Ellobiida_2340871	Ellobiidae_69683
MBPK_000083036	COInr	3	Mollusca_6447	Gastropoda_6448	Cephalaspidea_69554				COInr-WO_Insecta	3	Mollusca_6447	Gastropoda_6448	Cephalaspidea_69554				COInr_Med	3	Mollusca_6447	Gastropoda_6448	Cephalaspidea_69554				COInr_Med_plus	3	Mollusca_6447	Gastropoda_6448	Cephalaspidea_69554
MBPK_000083439	COInr	0							COInr-WO_Insecta	0							COInr_Med	0							COInr_Med_plus	0
MBPK_000083450	COInr	0							COInr-WO_Insecta	0							COInr_Med	0							COInr_Med_plus	0
MBPK_000083690	COInr	0							COInr-WO_Insecta	0							COInr_Med	5	Mollusca_6447	Bivalvia_6544	Mytilida_6546	Mytilidae_6547	Musculus_112137		COInr_Med_plus	5	Mollusca_6447	Bivalvia_6544	Mytilida_6546	Mytilidae_6547	Musculus_112137
MBPK_000083741	COInr	0							COInr-WO_Insecta	0							COInr_Med	0							COInr_Med_plus	0
MBPK_000083760	COInr	0							COInr-WO_Insecta	0							COInr_Med	0							COInr_Med_plus	0
MBPK_000083974	COInr	3	Rhodophyta_2763	Florideophyceae_2806	Gigartinales_28017				COInr-WO_Insecta	3	Rhodophyta_2763	Florideophyceae_2806	Gigartinales_28017				COInr_Med	5	Rhodophyta_2763	Florideophyceae_2806	Gigartinales_28017	Peyssonneliaceae_173455	Sonderopelta_257587		COInr_Med_plus	5	Rhodophyta_2763	Florideophyceae_2806	Gigartinales_28017	Peyssonneliaceae_173455	Sonderopelta_257587
MBPK_000084204	COInr	3	Cnidaria_6073	Hydrozoa_6074	Leptothecata_500008				COInr-WO_Insecta	3	Cnidaria_6073	Hydrozoa_6074	Leptothecata_500008				COInr_Med	3	Cnidaria_6073	Hydrozoa_6074	Leptothecata_500008				COInr_Med_plus	3	Cnidaria_6073	Hydrozoa_6074	Leptothecata_500008
MBPK_000084263	COInr	3	Arthropoda_6656	Arachnida_6854	Araneae_6893				COInr-WO_Insecta	3	Arthropoda_6656	Arachnida_6854	Araneae_6893				COInr_Med	3	Arthropoda_6656	Malacostraca_6681	Amphipoda_6821				COInr_Med_plus	3	Arthropoda_6656	Malacostraca_6681	Amphipoda_6821
MBPK_000084325	COInr	1	Arthropoda_6656						COInr-WO_Insecta	2	Bryozoa_10205	Gymnolaemata_10206					COInr_Med	5	Bryozoa_10205	Gymnolaemata_10206	Cheilostomatida_10207	Beaniidae_300487	Beania_300488		COInr_Med_plus	5	Bryozoa_10205	Gymnolaemata_10206	Cheilostomatida_10207	Beaniidae_300487	Beania_300488
MBPK_000084508	COInr	0							COInr-WO_Insecta	0							COInr_Med	0							COInr_Med_plus	0
MBPK_000084534	COInr	2	Bryozoa_10205	Gymnolaemata_10206					COInr-WO_Insecta	2	Bryozoa_10205	Gymnolaemata_10206					COInr_Med	3	Bryozoa_10205	Gymnolaemata_10206	Cheilostomatida_10207				COInr_Med_plus	3	Bryozoa_10205	Gymnolaemata_10206	Cheilostomatida_10207
MBPK_000084930	COInr	2	Porifera_6040	Demospongiae_6042					COInr-WO_Insecta	2	Porifera_6040	Demospongiae_6042					COInr_Med	2	Porifera_6040	Demospongiae_6042					COInr_Med_plus	2	Porifera_6040	Demospongiae_6042
MBPK_000084959	COInr	0							COInr-WO_Insecta	0							COInr_Med	0							COInr_Med_plus	0
MBPK_000084965	COInr	3	Cnidaria_6073	Anthozoa_6101	Actiniaria_6103				COInr-WO_Insecta	3	Cnidaria_6073	Anthozoa_6101	Actiniaria_6103				COInr_Med	4	Cnidaria_6073	Anthozoa_6101	Actiniaria_6103	Hormathiidae_42824			COInr_Med_plus	4	Cnidaria_6073	Anthozoa_6101	Actiniaria_6103	Hormathiidae_42824
MBPK_000085007	COInr	6	Cnidaria_6073	Hydrozoa_6074	Anthoathecata_406427	Cladonematidae_123097	Cladonema_123098	Cladonema_californica_-34004	COInr-WO_Insecta	6	Cnidaria_6073	Hydrozoa_6074	Anthoathecata_406427	Cladonematidae_123097	Cladonema_123098	Cladonema_californica_-34004	COInr_Med	6	Cnidaria_6073	Hydrozoa_6074	Anthoathecata_406427	Cladonematidae_123097	Cladonema_123098	Cladonema_californica_-34004	COInr_Med_plus	6	Cnidaria_6073	Hydrozoa_6074	Anthoathecata_406427	Cladonematidae_123097	Cladonema_123098	Cladonema_californica_-34004
MBPK_000085171	COInr	5	Porifera_6040	Demospongiae_6042	Dictyoceratida_119428	Dysideidae_190525	Dysidea_190526		COInr-WO_Insecta	5	Porifera_6040	Demospongiae_6042	Dictyoceratida_119428	Dysideidae_190525	Dysidea_190526		COInr_Med	5	Porifera_6040	Demospongiae_6042	Dictyoceratida_119428	Dysideidae_190525	Dysidea_190526		COInr_Med_plus	5	Porifera_6040	Demospongiae_6042	Dictyoceratida_119428	Dysideidae_190525	Dysidea_190526
MBPK_000085362	COInr	3	Porifera_6040	Demospongiae_6042	Chondrillida_1779149				COInr-WO_Insecta	3	Porifera_6040	Demospongiae_6042	Chondrillida_1779149				COInr_Med	4	Porifera_6040	Demospongiae_6042	Chondrillida_1779149	Chondrillidae_129258			COInr_Med_plus	4	Porifera_6040	Demospongiae_6042	Chondrillida_1779149	Chondrillidae_129258
MBPK_000085579	COInr	5	Bacillariophyta_2836	Bacillariophyceae_33849	Naviculales_38748	Pinnulariaceae_216735	Pinnularia_216736		COInr-WO_Insecta	5	Bacillariophyta_2836	Bacillariophyceae_33849	Naviculales_38748	Pinnulariaceae_216735	Pinnularia_216736		COInr_Med	5	Bacillariophyta_2836	Bacillariophyceae_33849	Naviculales_38748	Pinnulariaceae_216735	Pinnularia_216736		COInr_Med_plus	5	Bacillariophyta_2836	Bacillariophyceae_33849	Naviculales_38748	Pinnulariaceae_216735	Pinnularia_216736
MBPK_000085689	COInr	1	Arthropoda_6656						COInr-WO_Insecta	2	Bryozoa_10205	Gymnolaemata_10206					COInr_Med	0							COInr_Med_plus	0
MBPK_000085919	COInr	3	Rhodophyta_2763	Florideophyceae_2806	Peyssonneliales_-35115				COInr-WO_Insecta	3	Rhodophyta_2763	Florideophyceae_2806	Peyssonneliales_-35115				COInr_Med	4	Rhodophyta_2763	Florideophyceae_2806	Gigartinales_28017	Peyssonneliaceae_173455			COInr_Med_plus	4	Rhodophyta_2763	Florideophyceae_2806	Gigartinales_28017	Peyssonneliaceae_173455
MBPK_000085966	COInr	4	Cnidaria_6073	Staurozoa_1927913	Stauromedusae_37528	Lucernariidae_37532			COInr-WO_Insecta	4	Cnidaria_6073	Staurozoa_1927913	Stauromedusae_37528	Lucernariidae_37532			COInr_Med	0							COInr_Med_plus	0
MBPK_000086019	COInr	0							COInr-WO_Insecta	0							COInr_Med	6	Nemertea_6217	Pilidiophora_6218	Heteronemertea_6219	Lineidae_6222	Yininemertes_2057966	Yininemertes_pratensis_2057967	COInr_Med_plus	6	Nemertea_6217	Pilidiophora_6218	Heteronemertea_6219	Lineidae_6222	Yininemertes_2057966	Yininemertes_pratensis_2057967
MBPK_000086344	COInr	4	Porifera_6040	Demospongiae_6042	Poecilosclerida_27925	Coelosphaeridae_283421			COInr-WO_Insecta	4	Porifera_6040	Demospongiae_6042	Poecilosclerida_27925	Coelosphaeridae_283421			COInr_Med	4	Porifera_6040	Demospongiae_6042	Poecilosclerida_27925	Coelosphaeridae_283421			COInr_Med_plus	4	Porifera_6040	Demospongiae_6042	Poecilosclerida_27925	Coelosphaeridae_283421
MBPK_000086361	COInr	2	Rhodophyta_2763	Florideophyceae_2806					COInr-WO_Insecta	2	Rhodophyta_2763	Florideophyceae_2806					COInr_Med	6	Rhodophyta_2763	Florideophyceae_2806	Corallinales_31395	Corallinaceae_31396	Bossiella_48614	Bossiella_frondescens_1141738	COInr_Med_plus	6	Rhodophyta_2763	Florideophyceae_2806	Corallinales_31395	Corallinaceae_31396	Bossiella_48614	Bossiella_frondescens_1141738
MBPK_000086606	COInr	1	Arthropoda_6656						COInr-WO_Insecta	1	Arthropoda_6656						COInr_Med	5	Mollusca_6447	Cephalopoda_6605	Teuthida_551290	Loliginidae_6615	Alloteuthis_552058		COInr_Med_plus	5	Mollusca_6447	Cephalopoda_6605	Teuthida_551290	Loliginidae_6615	Alloteuthis_552058
MBPK_000086829	COInr	2	Rhodophyta_2763	Florideophyceae_2806					COInr-WO_Insecta	2	Rhodophyta_2763	Florideophyceae_2806					COInr_Med	4	Rhodophyta_2763	Florideophyceae_2806	Gigartinales_28017	Peyssonneliaceae_173455			COInr_Med_plus	4	Rhodophyta_2763	Florideophyceae_2806	Gigartinales_28017	Peyssonneliaceae_173455
MBPK_000086905	COInr	5	Rhodophyta_2763	Florideophyceae_2806	Ceramiales_2802	Rhodomelaceae_2803	Osmundea_99898		COInr-WO_Insecta	5	Rhodophyta_2763	Florideophyceae_2806	Ceramiales_2802	Rhodomelaceae_2803	Osmundea_99898		COInr_Med	5	Rhodophyta_2763	Florideophyceae_2806	Ceramiales_2802	Rhodomelaceae_2803	Osmundea_99898		COInr_Med_plus	5	Rhodophyta_2763	Florideophyceae_2806	Ceramiales_2802	Rhodomelaceae_2803	Osmundea_99898
MBPK_000087124	COInr	0							COInr-WO_Insecta	0							COInr_Med	0							COInr_Med_plus	0
MBPK_000087193	COInr	5	Porifera_6040	Demospongiae_6042	Clionaida_1779155	Clionaidae_76784	Cliona_76785		COInr-WO_Insecta	5	Porifera_6040	Demospongiae_6042	Clionaida_1779155	Clionaidae_76784	Cliona_76785		COInr_Med	5	Porifera_6040	Demospongiae_6042	Clionaida_1779155	Clionaidae_76784	Cliona_76785		COInr_Med_plus	5	Porifera_6040	Demospongiae_6042	Clionaida_1779155	Clionaidae_76784	Cliona_76785
MBPK_000087332	COInr	2	Porifera_6040	Demospongiae_6042					COInr-WO_Insecta	2	Porifera_6040	Demospongiae_6042					COInr_Med	4	Porifera_6040	Demospongiae_6042	Poecilosclerida_27925	Microcionidae_27926			COInr_Med_plus	4	Porifera_6040	Demospongiae_6042	Poecilosclerida_27925	Microcionidae_27926
MBPK_000087347	COInr	0							COInr-WO_Insecta	4	Arthropoda_6656	Malacostraca_6681	Decapoda_6683	Xanthidae_6779			COInr_Med	4	Arthropoda_6656	Malacostraca_6681	Decapoda_6683	Xanthidae_6779			COInr_Med_plus	4	Arthropoda_6656	Malacostraca_6681	Decapoda_6683	Xanthidae_6779
MBPK_000087934	COInr	3	Porifera_6040	Demospongiae_6042	Poecilosclerida_27925				COInr-WO_Insecta	3	Porifera_6040	Demospongiae_6042	Poecilosclerida_27925				COInr_Med	3	Porifera_6040	Demospongiae_6042	Poecilosclerida_27925				COInr_Med_plus	3	Porifera_6040	Demospongiae_6042	Poecilosclerida_27925
MBPK_000088043	COInr	2		Phaeophyceae_2870					COInr-WO_Insecta	2		Phaeophyceae_2870					COInr_Med	5		Phaeophyceae_2870	Desmarestiales_31337	Desmarestiaceae_31338	Desmarestia_31339		COInr_Med_plus	5		Phaeophyceae_2870	Desmarestiales_31337	Desmarestiaceae_31338	Desmarestia_31339
MBPK_000088222	COInr	0							COInr-WO_Insecta	0							COInr_Med	0							COInr_Med_plus	0
MBPK_000088274	COInr	3	Porifera_6040	Demospongiae_6042	Dictyoceratida_119428				COInr-WO_Insecta	3	Porifera_6040	Demospongiae_6042	Dictyoceratida_119428				COInr_Med	4	Porifera_6040	Demospongiae_6042	Dictyoceratida_119428	Thorectidae_121495			COInr_Med_plus	4	Porifera_6040	Demospongiae_6042	Dictyoceratida_119428	Thorectidae_121495
MBPK_000088369	COInr	3	Arthropoda_6656	Hexanauplia_72037	Calanoida_6833				COInr-WO_Insecta	3	Arthropoda_6656	Hexanauplia_72037	Calanoida_6833				COInr_Med	3	Arthropoda_6656	Hexanauplia_72037	Calanoida_6833				COInr_Med_plus	3	Arthropoda_6656	Hexanauplia_72037	Calanoida_6833
MBPK_000088381	COInr	4	Arthropoda_6656	Insecta_50557	Diptera_7147	Ulidiidae_43848			COInr-WO_Insecta	0							COInr_Med	0							COInr_Med_plus	0
MBPK_000088399	COInr	2	Porifera_6040	Demospongiae_6042					COInr-WO_Insecta	2	Porifera_6040	Demospongiae_6042					COInr_Med	2	Porifera_6040	Demospongiae_6042					COInr_Med_plus	2	Porifera_6040	Demospongiae_6042
MBPK_000088491	COInr	2	Porifera_6040	Demospongiae_6042					COInr-WO_Insecta	2	Porifera_6040	Demospongiae_6042					COInr_Med	2	Porifera_6040	Demospongiae_6042					COInr_Med_plus	2	Porifera_6040	Demospongiae_6042
MBPK_000088715	COInr	1	Annelida_6340						COInr-WO_Insecta	1	Annelida_6340						COInr_Med	6	Annelida_6340	Polychaeta_6341	Eunicida_65495	Eunicidae_104737	Leodice_1928865	Leodice_duplexa_2070704	COInr_Med_plus	6	Annelida_6340	Polychaeta_6341	Eunicida_65495	Eunicidae_104737	Leodice_1928865	Leodice_duplexa_2070704
MBPK_000088815	COInr	3	Rhodophyta_2763	Florideophyceae_2806	Corallinales_31395				COInr-WO_Insecta	3	Rhodophyta_2763	Florideophyceae_2806	Corallinales_31395				COInr_Med	3	Rhodophyta_2763	Florideophyceae_2806	Corallinales_31395				COInr_Med_plus	3	Rhodophyta_2763	Florideophyceae_2806	Corallinales_31395
MBPK_000089108	COInr	2	Arthropoda_6656	Insecta_50557					COInr-WO_Insecta	3	Arthropoda_6656	Malacostraca_6681	Amphipoda_6821				COInr_Med	5	Arthropoda_6656	Malacostraca_6681	Amphipoda_6821	Gammaridae_36939	Gammarus_45625		COInr_Med_plus	5	Arthropoda_6656	Malacostraca_6681	Amphipoda_6821	Gammaridae_36939	Gammarus_45625
MBPK_000089187	COInr	6	Porifera_6040	Demospongiae_6042	Verongiida_1779151	Ianthellidae_252952	Hexadella_252953	Hexadella_dedritifera_717910	COInr-WO_Insecta	6	Porifera_6040	Demospongiae_6042	Verongiida_1779151	Ianthellidae_252952	Hexadella_252953	Hexadella_dedritifera_717910	COInr_Med	6	Porifera_6040	Demospongiae_6042	Verongiida_1779151	Ianthellidae_252952	Hexadella_252953	Hexadella_dedritifera_717910	COInr_Med_plus	6	Porifera_6040	Demospongiae_6042	Verongiida_1779151	Ianthellidae_252952	Hexadella_252953	Hexadella_dedritifera_717910
MBPK_000089333	COInr	0							COInr-WO_Insecta	0							COInr_Med	0							COInr_Med_plus	0
MBPK_000089386	COInr	4	Porifera_6040	Demospongiae_6042	Axinellida_1779152	Raspailiidae_261678			COInr-WO_Insecta	4	Porifera_6040	Demospongiae_6042	Axinellida_1779152	Raspailiidae_261678			COInr_Med	4	Porifera_6040	Demospongiae_6042	Axinellida_1779152	Raspailiidae_261678			COInr_Med_plus	4	Porifera_6040	Demospongiae_6042	Axinellida_1779152	Raspailiidae_261678
MBPK_000089470	COInr	4	Arthropoda_6656	Insecta_50557	Diptera_7147	Mycetophilidae_29035			COInr-WO_Insecta	2	Arthropoda_6656	Arachnida_6854					COInr_Med	2	Cnidaria_6073	Hydrozoa_6074					COInr_Med_plus	2	Cnidaria_6073	Hydrozoa_6074
MBPK_000089872	COInr	2	Arthropoda_6656	Insecta_50557					COInr-WO_Insecta	0							COInr_Med	0							COInr_Med_plus	0
MBPK_000090346	COInr	4	Cnidaria_6073	Anthozoa_6101	Scleractinia_6125	Dendrophylliidae_44299			COInr-WO_Insecta	4	Cnidaria_6073	Anthozoa_6101	Scleractinia_6125	Dendrophylliidae_44299			COInr_Med	4	Cnidaria_6073	Anthozoa_6101	Scleractinia_6125	Dendrophylliidae_44299			COInr_Med_plus	4	Cnidaria_6073	Anthozoa_6101	Scleractinia_6125	Dendrophylliidae_44299
MBPK_000090413	COInr	0							COInr-WO_Insecta	0							COInr_Med	5	Mollusca_6447	Bivalvia_6544	Mytilida_6546	Mytilidae_6547	Musculus_112137		COInr_Med_plus	5	Mollusca_6447	Bivalvia_6544	Mytilida_6546	Mytilidae_6547	Musculus_112137
MBPK_000090479	COInr	3	Porifera_6040	Demospongiae_6042	Dictyoceratida_119428				COInr-WO_Insecta	3	Porifera_6040	Demospongiae_6042	Dictyoceratida_119428				COInr_Med	4	Porifera_6040	Demospongiae_6042	Dictyoceratida_119428	Thorectidae_121495			COInr_Med_plus	4	Porifera_6040	Demospongiae_6042	Dictyoceratida_119428	Thorectidae_121495
MBPK_000090694	COInr	1	Arthropoda_6656						COInr-WO_Insecta	3	Arthropoda_6656	Arachnida_6854	Araneae_6893				COInr_Med	5	Arthropoda_6656	Malacostraca_6681	Amphipoda_6821	Lysianassidae_134545	Paralicella_58358		COInr_Med_plus	5	Arthropoda_6656	Malacostraca_6681	Amphipoda_6821	Lysianassidae_134545	Paralicella_58358
MBPK_000090825	COInr	3	Cnidaria_6073	Anthozoa_6101	Alcyonacea_40677				COInr-WO_Insecta	3	Cnidaria_6073	Anthozoa_6101	Alcyonacea_40677				COInr_Med	3	Cnidaria_6073	Anthozoa_6101	Alcyonacea_40677				COInr_Med_plus	3	Cnidaria_6073	Anthozoa_6101	Alcyonacea_40677
MBPK_000091315	COInr	0							COInr-WO_Insecta	0							COInr_Med	6	Bacillariophyta_2836	Bacillariophyceae_33849	Bacillariales_33851	Bacillariaceae_33852	Pseudo-nitzschia_41953	Pseudo-nitzschia_lundholmiae_1388884	COInr_Med_plus	6	Bacillariophyta_2836	Bacillariophyceae_33849	Bacillariales_33851	Bacillariaceae_33852	Pseudo-nitzschia_41953	Pseudo-nitzschia_lundholmiae_1388884
MBPK_000091323	COInr	3	Bacillariophyta_2836	Bacillariophyceae_33849	Naviculales_38748				COInr-WO_Insecta	3	Bacillariophyta_2836	Bacillariophyceae_33849	Naviculales_38748				COInr_Med	3	Bacillariophyta_2836	Bacillariophyceae_33849	Naviculales_38748				COInr_Med_plus	3	Bacillariophyta_2836	Bacillariophyceae_33849	Naviculales_38748
MBPK_000091445	COInr	6	Bryozoa_10205	Gymnolaemata_10206	Cheilostomatida_10207	Myriaporidae_475379	Myriapora_475380	Myriapora_truncata_475381	COInr-WO_Insecta	6	Bryozoa_10205	Gymnolaemata_10206	Cheilostomatida_10207	Myriaporidae_475379	Myriapora_475380	Myriapora_truncata_475381	COInr_Med	6	Bryozoa_10205	Gymnolaemata_10206	Cheilostomatida_10207	Myriaporidae_475379	Myriapora_475380	Myriapora_truncata_475381	COInr_Med_plus	6	Bryozoa_10205	Gymnolaemata_10206	Cheilostomatida_10207	Myriaporidae_475379	Myriapora_475380	Myriapora_truncata_475381
MBPK_000091568	COInr	0							COInr-WO_Insecta	0							COInr_Med	0							COInr_Med_plus	0
MBPK_000091696	COInr	6	Arthropoda_6656	Insecta_50557	Diptera_7147	Asilidae_50673	Zosteria_1572577	Zosteria_fulvipubescens_2681141	COInr-WO_Insecta	0							COInr_Med	0							COInr_Med_plus	0
MBPK_000091832	COInr	6	Chordata_7711	Ascidiacea_7713	Aplousobranchia_32436	Pseudodistomidae_282279	Pseudodistoma_282280	Pseudodistoma_cyrnusense_286150	COInr-WO_Insecta	6	Chordata_7711	Ascidiacea_7713	Aplousobranchia_32436	Pseudodistomidae_282279	Pseudodistoma_282280	Pseudodistoma_cyrnusense_286150	COInr_Med	6	Chordata_7711	Ascidiacea_7713	Aplousobranchia_32436	Pseudodistomidae_282279	Pseudodistoma_282280	Pseudodistoma_cyrnusense_286150	COInr_Med_plus	6	Chordata_7711	Ascidiacea_7713	Aplousobranchia_32436	Pseudodistomidae_282279	Pseudodistoma_282280	Pseudodistoma_cyrnusense_286150
MBPK_000091888	COInr	0							COInr-WO_Insecta	0							COInr_Med	5	Mollusca_6447	Bivalvia_6544	Mytilida_6546	Mytilidae_6547	Musculus_112137		COInr_Med_plus	5	Mollusca_6447	Bivalvia_6544	Mytilida_6546	Mytilidae_6547	Musculus_112137
MBPK_000091919	COInr	0							COInr-WO_Insecta	0							COInr_Med	0							COInr_Med_plus	0
MBPK_000091978	COInr	4	Annelida_6340	Clitellata_42113	Enchytraeida_1964463	Enchytraeidae_6388			COInr-WO_Insecta	4	Annelida_6340	Clitellata_42113	Enchytraeida_1964463	Enchytraeidae_6388			COInr_Med	0							COInr_Med_plus	0
MBPK_000091997	COInr	0							COInr-WO_Insecta	0							COInr_Med	0							COInr_Med_plus	0
MBPK_000092167	COInr	4	Porifera_6040	Demospongiae_6042	Axinellida_1779152	Raspailiidae_261678			COInr-WO_Insecta	4	Porifera_6040	Demospongiae_6042	Axinellida_1779152	Raspailiidae_261678			COInr_Med	4	Porifera_6040	Demospongiae_6042	Axinellida_1779152	Raspailiidae_261678			COInr_Med_plus	4	Porifera_6040	Demospongiae_6042	Axinellida_1779152	Raspailiidae_261678
MBPK_000092206	COInr	0							COInr-WO_Insecta	0							COInr_Med	0							COInr_Med_plus	0
MBPK_000092596	COInr	0							COInr-WO_Insecta	0							COInr_Med	0							COInr_Med_plus	0
MBPK_000092687	COInr	5	Arthropoda_6656	Insecta_50557	Lepidoptera_7088	Tortricidae_7139	Tortrix_311327		COInr-WO_Insecta	3	Arthropoda_6656	Arachnida_6854	Araneae_6893				COInr_Med	6	Arthropoda_6656	Ostracoda_6670	Podocopida_84318	Entocytheridae_1112823	Ankylocythere_1906847	Ankylocythere_sinuosa_1906848	COInr_Med_plus	6	Arthropoda_6656	Ostracoda_6670	Podocopida_84318	Entocytheridae_1112823	Ankylocythere_1906847	Ankylocythere_sinuosa_1906848
MBPK_000092697	COInr	2	Cnidaria_6073	Hydrozoa_6074					COInr-WO_Insecta	2	Cnidaria_6073	Hydrozoa_6074					COInr_Med	4	Cnidaria_6073	Hydrozoa_6074	Anthoathecata_406427	Pandeidae_27799			COInr_Med_plus	4	Cnidaria_6073	Hydrozoa_6074	Anthoathecata_406427	Pandeidae_27799
MBPK_000093016	COInr	0							COInr-WO_Insecta	0							COInr_Med	0							COInr_Med_plus	0
MBPK_000093571	COInr	0							COInr-WO_Insecta	0							COInr_Med	0							COInr_Med_plus	0
MBPK_000093575	COInr	0							COInr-WO_Insecta	0							COInr_Med	0							COInr_Med_plus	0
MBPK_000093579	COInr	4		Phaeophyceae_2870	Ectocarpales_2877	Chordariaceae_66220			COInr-WO_Insecta	4		Phaeophyceae_2870	Ectocarpales_2877	Chordariaceae_66220			COInr_Med	4		Phaeophyceae_2870	Ectocarpales_2877	Chordariaceae_66220			COInr_Med_plus	4		Phaeophyceae_2870	Ectocarpales_2877	Chordariaceae_66220
MBPK_000093609	COInr	0							COInr-WO_Insecta	0							COInr_Med	0							COInr_Med_plus	0
MBPK_000093642	COInr	0							COInr-WO_Insecta	0							COInr_Med	0							COInr_Med_plus	0
MBPK_000093731	COInr	4	Arthropoda_6656	Insecta_50557	Hymenoptera_7399	Braconidae_7402			COInr-WO_Insecta	5	Arthropoda_6656	Malacostraca_6681	Amphipoda_6821	Phronimidae_314081	Phronima_314082		COInr_Med	5	Arthropoda_6656	Malacostraca_6681	Amphipoda_6821	Phronimidae_314081	Phronima_314082		COInr_Med_plus	5	Arthropoda_6656	Malacostraca_6681	Amphipoda_6821	Phronimidae_314081	Phronima_314082
MBPK_000093862	COInr	0							COInr-WO_Insecta	0							COInr_Med	5	Mollusca_6447	Bivalvia_6544	Mytilida_6546	Mytilidae_6547	Musculus_112137		COInr_Med_plus	5	Mollusca_6447	Bivalvia_6544	Mytilida_6546	Mytilidae_6547	Musculus_112137
MBPK_000094364	COInr	5	Arthropoda_6656	Arachnida_6854	Mesostigmata_34634	Ameroseiidae_704095	Kleemania_-1128		COInr-WO_Insecta	5	Arthropoda_6656	Arachnida_6854	Mesostigmata_34634	Ameroseiidae_704095	Kleemania_-1128		COInr_Med	0							COInr_Med_plus	0
MBPK_000094651	COInr	5	Cnidaria_6073	Anthozoa_6101	Alcyonacea_40677	Plexauridae_44191	Paramuricea_44196		COInr-WO_Insecta	5	Cnidaria_6073	Anthozoa_6101	Alcyonacea_40677	Plexauridae_44191	Paramuricea_44196		COInr_Med	5	Cnidaria_6073	Anthozoa_6101	Alcyonacea_40677	Plexauridae_44191	Paramuricea_44196		COInr_Med_plus	5	Cnidaria_6073	Anthozoa_6101	Alcyonacea_40677	Plexauridae_44191	Paramuricea_44196
MBPK_000094732	COInr	6	Basidiomycota_5204	Agaricomycetes_155619	Agaricales_5338	Strophariaceae_40562	Stropharia_68745	Stropharia_hornemannii_109660	COInr-WO_Insecta	6	Basidiomycota_5204	Agaricomycetes_155619	Agaricales_5338	Strophariaceae_40562	Stropharia_68745	Stropharia_hornemannii_109660	COInr_Med	0							COInr_Med_plus	0
MBPK_000094766	COInr	5	Mollusca_6447	Bivalvia_6544	Mytilida_6546	Mytilidae_6547	Musculus_112137		COInr-WO_Insecta	5	Mollusca_6447	Bivalvia_6544	Mytilida_6546	Mytilidae_6547	Musculus_112137		COInr_Med	5	Mollusca_6447	Bivalvia_6544	Mytilida_6546	Mytilidae_6547	Musculus_112137		COInr_Med_plus	5	Mollusca_6447	Bivalvia_6544	Mytilida_6546	Mytilidae_6547	Musculus_112137
MBPK_000094999	COInr	2	Cnidaria_6073	Hydrozoa_6074					COInr-WO_Insecta	2	Cnidaria_6073	Hydrozoa_6074					COInr_Med	2	Cnidaria_6073	Hydrozoa_6074					COInr_Med_plus	2	Cnidaria_6073	Hydrozoa_6074
MBPK_000095267	COInr	0							COInr-WO_Insecta	0							COInr_Med	0							COInr_Med_plus	0
MBPK_000095331	COInr	5		Phaeophyceae_2870	Fucales_3009	Sargassaceae_3014	Sargassum_3015		COInr-WO_Insecta	5		Phaeophyceae_2870	Fucales_3009	Sargassaceae_3014	Sargassum_3015		COInr_Med	5		Phaeophyceae_2870	Fucales_3009	Sargassaceae_3014	Sargassum_3015		COInr_Med_plus	5		Phaeophyceae_2870	Fucales_3009	Sargassaceae_3014	Sargassum_3015
MBPK_000095420	COInr	3	Cnidaria_6073	Hydrozoa_6074	Leptothecata_500008				COInr-WO_Insecta	3	Cnidaria_6073	Hydrozoa_6074	Leptothecata_500008				COInr_Med	2	Cnidaria_6073	Hydrozoa_6074					COInr_Med_plus	2	Cnidaria_6073	Hydrozoa_6074
MBPK_000095652	COInr	0							COInr-WO_Insecta	0							COInr_Med	0							COInr_Med_plus	0
MBPK_000095866	COInr	3	Rhodophyta_2763	Florideophyceae_2806	Corallinales_31395				COInr-WO_Insecta	3	Rhodophyta_2763	Florideophyceae_2806	Corallinales_31395				COInr_Med	3	Rhodophyta_2763	Florideophyceae_2806	Corallinales_31395				COInr_Med_plus	4	Rhodophyta_2763	Florideophyceae_2806	Corallinales_31395	Lithophyllaceae_2705745
MBPK_000095882	COInr	3	Cnidaria_6073	Hydrozoa_6074	Leptothecata_500008				COInr-WO_Insecta	3	Cnidaria_6073	Hydrozoa_6074	Leptothecata_500008				COInr_Med	3	Cnidaria_6073	Hydrozoa_6074	Leptothecata_500008				COInr_Med_plus	3	Cnidaria_6073	Hydrozoa_6074	Leptothecata_500008
MBPK_000095921	COInr	3	Cnidaria_6073	Hydrozoa_6074	Leptothecata_500008				COInr-WO_Insecta	3	Cnidaria_6073	Hydrozoa_6074	Leptothecata_500008				COInr_Med	6	Cnidaria_6073	Hydrozoa_6074	Leptothecata_500008	Sertulariidae_86619	Fraseroscyphus_1903320	Fraseroscyphus_hozawai_1850501	COInr_Med_plus	6	Cnidaria_6073	Hydrozoa_6074	Leptothecata_500008	Sertulariidae_86619	Fraseroscyphus_1903320	Fraseroscyphus_hozawai_1850501
MBPK_000096062	COInr	2	Arthropoda_6656	Hexanauplia_72037					COInr-WO_Insecta	3	Arthropoda_6656	Hexanauplia_72037	Harpacticoida_41212				COInr_Med	4	Arthropoda_6656	Hexanauplia_72037	Harpacticoida_41212	Canthocamptidae_298464			COInr_Med_plus	4	Arthropoda_6656	Hexanauplia_72037	Harpacticoida_41212	Canthocamptidae_298464
MBPK_000096099	COInr	5	Arthropoda_6656	Malacostraca_6681	Amphipoda_6821	Lysianassidae_134545	Paralicella_58358		COInr-WO_Insecta	5	Arthropoda_6656	Malacostraca_6681	Amphipoda_6821	Lysianassidae_134545	Paralicella_58358		COInr_Med	5	Arthropoda_6656	Malacostraca_6681	Amphipoda_6821	Lysianassidae_134545	Paralicella_58358		COInr_Med_plus	5	Arthropoda_6656	Malacostraca_6681	Amphipoda_6821	Lysianassidae_134545	Paralicella_58358
MBPK_000096103	COInr	3	Arthropoda_6656	Arachnida_6854	Scorpiones_6855				COInr-WO_Insecta	3	Arthropoda_6656	Arachnida_6854	Scorpiones_6855				COInr_Med	0							COInr_Med_plus	0
MBPK_000096485	COInr	4		Dinophyceae_2864	Gymnodiniales_2953	Gymnodiniaceae_66801			COInr-WO_Insecta	4		Dinophyceae_2864	Gymnodiniales_2953	Gymnodiniaceae_66801			COInr_Med	4		Dinophyceae_2864	Gymnodiniales_2953	Gymnodiniaceae_66801			COInr_Med_plus	4		Dinophyceae_2864	Gymnodiniales_2953	Gymnodiniaceae_66801
MBPK_000096548	COInr	5	Annelida_6340	Polychaeta_6341	Phyllodocida_6348	Syllidae_122238	Typosyllis_199571		COInr-WO_Insecta	5	Annelida_6340	Polychaeta_6341	Phyllodocida_6348	Syllidae_122238	Typosyllis_199571		COInr_Med	5	Annelida_6340	Polychaeta_6341	Phyllodocida_6348	Syllidae_122238	Typosyllis_199571		COInr_Med_plus	5	Annelida_6340	Polychaeta_6341	Phyllodocida_6348	Syllidae_122238	Typosyllis_199571
MBPK_000096573	COInr	0							COInr-WO_Insecta	0							COInr_Med	0							COInr_Med_plus	0
MBPK_000096755	COInr	3	Arthropoda_6656	Insecta_50557	Psocoptera_30259				COInr-WO_Insecta	3	Annelida_6340	Polychaeta_6341	Phyllodocida_6348				COInr_Med	3	Annelida_6340	Polychaeta_6341	Phyllodocida_6348				COInr_Med_plus	3	Annelida_6340	Polychaeta_6341	Phyllodocida_6348
MBPK_000096918	COInr	4	Arthropoda_6656	Insecta_50557	Diptera_7147	Psychodidae_7197			COInr-WO_Insecta	3	Arthropoda_6656	Hexanauplia_72037	Harpacticoida_41212				COInr_Med	5	Arthropoda_6656	Hexanauplia_72037	Poecilostomatoida_84310	Clausidiidae_1109338	Hemicyclops_1109199		COInr_Med_plus	5	Arthropoda_6656	Hexanauplia_72037	Poecilostomatoida_84310	Clausidiidae_1109338	Hemicyclops_1109199
MBPK_000097018	COInr	0							COInr-WO_Insecta	0							COInr_Med	5	Mollusca_6447	Bivalvia_6544	Mytilida_6546	Mytilidae_6547	Musculus_112137		COInr_Med_plus	5	Mollusca_6447	Bivalvia_6544	Mytilida_6546	Mytilidae_6547	Musculus_112137
MBPK_000097080	COInr	3	Porifera_6040	Demospongiae_6042	Poecilosclerida_27925				COInr-WO_Insecta	3	Porifera_6040	Demospongiae_6042	Poecilosclerida_27925				COInr_Med	3	Porifera_6040	Demospongiae_6042	Poecilosclerida_27925				COInr_Med_plus	3	Porifera_6040	Demospongiae_6042	Poecilosclerida_27925
MBPK_000097118	COInr	0							COInr-WO_Insecta	0							COInr_Med	0							COInr_Med_plus	0
MBPK_000097567	COInr	0							COInr-WO_Insecta	0							COInr_Med	0							COInr_Med_plus	0
MBPK_000097587	COInr	2	Rhodophyta_2763	Florideophyceae_2806					COInr-WO_Insecta	2	Rhodophyta_2763	Florideophyceae_2806					COInr_Med	5	Rhodophyta_2763	Florideophyceae_2806	Gigartinales_28017	Peyssonneliaceae_173455	Peyssonnelia_173456		COInr_Med_plus	5	Rhodophyta_2763	Florideophyceae_2806	Gigartinales_28017	Peyssonneliaceae_173455	Peyssonnelia_173456
MBPK_000097697	COInr	0							COInr-WO_Insecta	0							COInr_Med	0							COInr_Med_plus	0
MBPK_000097742	COInr	0							COInr-WO_Insecta	0							COInr_Med	0							COInr_Med_plus	0
MBPK_000097926	COInr	2	Arthropoda_6656	Insecta_50557					COInr-WO_Insecta	5	Mollusca_6447	Gastropoda_6448	Neogastropoda_6479	Raphitomidae_1286449	Hemilienardia_906832		COInr_Med	5	Mollusca_6447	Gastropoda_6448	Neogastropoda_6479	Raphitomidae_1286449	Hemilienardia_906832		COInr_Med_plus	5	Mollusca_6447	Gastropoda_6448	Neogastropoda_6479	Raphitomidae_1286449	Hemilienardia_906832
MBPK_000098121	COInr	4	Cnidaria_6073	Hydrozoa_6074	Leptothecata_500008	Campanulariidae_27800			COInr-WO_Insecta	4	Cnidaria_6073	Hydrozoa_6074	Leptothecata_500008	Campanulariidae_27800			COInr_Med	6	Cnidaria_6073	Hydrozoa_6074	Leptothecata_500008	Campanulariidae_27800	Orthopyxis_314504	Orthopyxis_caliculata_1631756	COInr_Med_plus	6	Cnidaria_6073	Hydrozoa_6074	Leptothecata_500008	Campanulariidae_27800	Orthopyxis_314504	Orthopyxis_caliculata_1631756
MBPK_000098374	COInr	5	Porifera_6040	Demospongiae_6042	Dictyoceratida_119428	Dysideidae_190525	Dysidea_190526		COInr-WO_Insecta	5	Porifera_6040	Demospongiae_6042	Dictyoceratida_119428	Dysideidae_190525	Dysidea_190526		COInr_Med	5	Porifera_6040	Demospongiae_6042	Dictyoceratida_119428	Dysideidae_190525	Dysidea_190526		COInr_Med_plus	5	Porifera_6040	Demospongiae_6042	Dictyoceratida_119428	Dysideidae_190525	Dysidea_190526
MBPK_000098584	COInr	3	Porifera_6040	Demospongiae_6042	Dictyoceratida_119428				COInr-WO_Insecta	3	Porifera_6040	Demospongiae_6042	Dictyoceratida_119428				COInr_Med	3	Porifera_6040	Demospongiae_6042	Dictyoceratida_119428				COInr_Med_plus	3	Porifera_6040	Demospongiae_6042	Dictyoceratida_119428
MBPK_000098657	COInr	3	Arthropoda_6656	Insecta_50557	Lepidoptera_7088				COInr-WO_Insecta	3	Arthropoda_6656	Arachnida_6854	Araneae_6893				COInr_Med	6	Arthropoda_6656	Ostracoda_6670	Podocopida_84318	Entocytheridae_1112823	Ankylocythere_1906847	Ankylocythere_sinuosa_1906848	COInr_Med_plus	6	Arthropoda_6656	Ostracoda_6670	Podocopida_84318	Entocytheridae_1112823	Ankylocythere_1906847	Ankylocythere_sinuosa_1906848
MBPK_000098765	COInr	5	Cnidaria_6073	Hydrozoa_6074	Leptothecata_500008	Clytiidae_2750048	Clytia_13436		COInr-WO_Insecta	5	Cnidaria_6073	Hydrozoa_6074	Leptothecata_500008	Clytiidae_2750048	Clytia_13436		COInr_Med	4	Cnidaria_6073	Hydrozoa_6074	Leptothecata_500008	Campanulariidae_27800			COInr_Med_plus	4	Cnidaria_6073	Hydrozoa_6074	Leptothecata_500008	Campanulariidae_27800
MBPK_000098801	COInr	0							COInr-WO_Insecta	0							COInr_Med	0							COInr_Med_plus	0
MBPK_000098872	COInr	1	Oomycota_4762						COInr-WO_Insecta	1	Oomycota_4762						COInr_Med	4	Cnidaria_6073	Hydrozoa_6074	Siphonophorae_42759	Agalmatidae_168757			COInr_Med_plus	6	Cnidaria_6073	Hydrozoa_6074	Siphonophorae_42759	Agalmatidae_168757	Agalma_316164	Agalma_elegans_316166
MBPK_000098932	COInr	5	Porifera_6040	Demospongiae_6042	Polymastiida_1779158	Polymastiidae_283512	Polymastia_283513		COInr-WO_Insecta	5	Porifera_6040	Demospongiae_6042	Polymastiida_1779158	Polymastiidae_283512	Polymastia_283513		COInr_Med	5	Porifera_6040	Demospongiae_6042	Polymastiida_1779158	Polymastiidae_283512	Polymastia_283513		COInr_Med_plus	5	Porifera_6040	Demospongiae_6042	Polymastiida_1779158	Polymastiidae_283512	Polymastia_283513
MBPK_000099072	COInr	0							COInr-WO_Insecta	0							COInr_Med	0							COInr_Med_plus	0
MBPK_000099201	COInr	2	Rhodophyta_2763	Florideophyceae_2806					COInr-WO_Insecta	2	Rhodophyta_2763	Florideophyceae_2806					COInr_Med	6	Rhodophyta_2763	Florideophyceae_2806	Gigartinales_28017	Kallymeniaceae_31430	Callophyllis_31431	Callophyllis_beringensis_1197119	COInr_Med_plus	6	Rhodophyta_2763	Florideophyceae_2806	Gigartinales_28017	Kallymeniaceae_31430	Callophyllis_31431	Callophyllis_beringensis_1197119
MBPK_000099202	COInr	2	Arthropoda_6656	Insecta_50557					COInr-WO_Insecta	4	Arthropoda_6656	Collembola_30001	Symphypleona_79705	Dicyrtomidae_79710			COInr_Med	0							COInr_Med_plus	0
MBPK_000099233	COInr	2	Cnidaria_6073	Hydrozoa_6074					COInr-WO_Insecta	2	Cnidaria_6073	Hydrozoa_6074					COInr_Med	2	Cnidaria_6073	Hydrozoa_6074					COInr_Med_plus	2	Cnidaria_6073	Hydrozoa_6074
MBPK_000099260	COInr	0							COInr-WO_Insecta	0							COInr_Med	2	Rhodophyta_2763	Florideophyceae_2806					COInr_Med_plus	2	Rhodophyta_2763	Florideophyceae_2806
MBPK_000099415	COInr	0							COInr-WO_Insecta	0							COInr_Med	0							COInr_Med_plus	0
MBPK_000099922	COInr	5	Cnidaria_6073	Anthozoa_6101	Alcyonacea_40677	Alcyoniidae_40678	Sarcophyton_51812		COInr-WO_Insecta	5	Cnidaria_6073	Anthozoa_6101	Alcyonacea_40677	Alcyoniidae_40678	Sarcophyton_51812		COInr_Med	5	Cnidaria_6073	Anthozoa_6101	Alcyonacea_40677	Alcyoniidae_40678	Sarcophyton_51812		COInr_Med_plus	5	Cnidaria_6073	Anthozoa_6101	Alcyonacea_40677	Alcyoniidae_40678	Sarcophyton_51812
MBPK_000099983	COInr	0							COInr-WO_Insecta	0							COInr_Med	0							COInr_Med_plus	0
MBPK_000100003	COInr	3	Rhodophyta_2763	Florideophyceae_2806	Peyssonneliales_-35115				COInr-WO_Insecta	3	Rhodophyta_2763	Florideophyceae_2806	Peyssonneliales_-35115				COInr_Med	5	Rhodophyta_2763	Florideophyceae_2806	Gigartinales_28017	Peyssonneliaceae_173455	Peyssonnelia_173456		COInr_Med_plus	5	Rhodophyta_2763	Florideophyceae_2806	Gigartinales_28017	Peyssonneliaceae_173455	Peyssonnelia_173456
MBPK_000100029	COInr	1	Arthropoda_6656						COInr-WO_Insecta	5	Arthropoda_6656	Malacostraca_6681	Amphipoda_6821	Hyalellidae_199477	Hyalella_199487		COInr_Med	5	Arthropoda_6656	Malacostraca_6681	Amphipoda_6821	Hyalellidae_199477	Hyalella_199487		COInr_Med_plus	5	Arthropoda_6656	Malacostraca_6681	Amphipoda_6821	Hyalellidae_199477	Hyalella_199487
MBPK_000100112	COInr	0							COInr-WO_Insecta	6	Discosea_555280		Himatismenida_313555		Parvamoeba_1076757	Parvamoeba_rugata_1076758	COInr_Med	0							COInr_Med_plus	0
MBPK_000100249	COInr	2	Bryozoa_10205	Gymnolaemata_10206					COInr-WO_Insecta	2	Bryozoa_10205	Gymnolaemata_10206					COInr_Med	3	Bryozoa_10205	Gymnolaemata_10206	Cheilostomatida_10207				COInr_Med_plus	3	Bryozoa_10205	Gymnolaemata_10206	Cheilostomatida_10207
MBPK_000100306	COInr	3	Porifera_6040	Demospongiae_6042	Poecilosclerida_27925				COInr-WO_Insecta	3	Porifera_6040	Demospongiae_6042	Poecilosclerida_27925				COInr_Med	4	Porifera_6040	Demospongiae_6042	Poecilosclerida_27925	Hymedesmiidae_252956			COInr_Med_plus	4	Porifera_6040	Demospongiae_6042	Poecilosclerida_27925	Hymedesmiidae_252956
MBPK_000100724	COInr	4	Cnidaria_6073	Hydrozoa_6074	Leptothecata_500008	Campanulariidae_27800			COInr-WO_Insecta	4	Cnidaria_6073	Hydrozoa_6074	Leptothecata_500008	Campanulariidae_27800			COInr_Med	5	Cnidaria_6073	Hydrozoa_6074	Leptothecata_500008	Campanulariidae_27800	Orthopyxis_314504		COInr_Med_plus	5	Cnidaria_6073	Hydrozoa_6074	Leptothecata_500008	Campanulariidae_27800	Orthopyxis_314504
MBPK_000100832	COInr	5	Arthropoda_6656	Insecta_50557	Lepidoptera_7088	Nymphalidae_33415	Polyura_127364		COInr-WO_Insecta	2	Bryozoa_10205	Gymnolaemata_10206					COInr_Med	2	Bryozoa_10205	Gymnolaemata_10206					COInr_Med_plus	2	Bryozoa_10205	Gymnolaemata_10206
MBPK_000100999	COInr	6	Arthropoda_6656	Insecta_50557	Hymenoptera_7399	Formicidae_36668	Pheidole_190769	Pheidole_psilogaster_615366	COInr-WO_Insecta	0							COInr_Med	0							COInr_Med_plus	0
MBPK_000101064	COInr	3	Porifera_6040	Demospongiae_6042	Dictyoceratida_119428				COInr-WO_Insecta	3	Porifera_6040	Demospongiae_6042	Dictyoceratida_119428				COInr_Med	4	Porifera_6040	Demospongiae_6042	Dictyoceratida_119428	Thorectidae_121495			COInr_Med_plus	4	Porifera_6040	Demospongiae_6042	Dictyoceratida_119428	Thorectidae_121495
MBPK_000101443	COInr	3	Rhodophyta_2763	Florideophyceae_2806	Peyssonneliales_-35115				COInr-WO_Insecta	3	Rhodophyta_2763	Florideophyceae_2806	Peyssonneliales_-35115				COInr_Med	4	Rhodophyta_2763	Florideophyceae_2806	Gigartinales_28017	Peyssonneliaceae_173455			COInr_Med_plus	4	Rhodophyta_2763	Florideophyceae_2806	Gigartinales_28017	Peyssonneliaceae_173455
MBPK_000101645	COInr	0							COInr-WO_Insecta	0							COInr_Med	0							COInr_Med_plus	0
MBPK_000102471	COInr	2		Phaeophyceae_2870					COInr-WO_Insecta	2		Phaeophyceae_2870					COInr_Med	5		Phaeophyceae_2870	Dictyotales_2873	Dictyotaceae_2874	Dictyota_2875		COInr_Med_plus	5		Phaeophyceae_2870	Dictyotales_2873	Dictyotaceae_2874	Dictyota_2875
MBPK_000102475	COInr	5	Arthropoda_6656	Hexanauplia_72037	Harpacticoida_41212	Miraciidae_324870	Schizopera_1245664		COInr-WO_Insecta	5	Arthropoda_6656	Hexanauplia_72037	Harpacticoida_41212	Miraciidae_324870	Schizopera_1245664		COInr_Med	5	Arthropoda_6656	Hexanauplia_72037	Harpacticoida_41212	Miraciidae_324870	Schizopera_1245664		COInr_Med_plus	5	Arthropoda_6656	Hexanauplia_72037	Harpacticoida_41212	Miraciidae_324870	Schizopera_1245664
MBPK_000102611	COInr	0							COInr-WO_Insecta	0							COInr_Med	0							COInr_Med_plus	0
MBPK_000102976	COInr	3	Porifera_6040	Demospongiae_6042	Dictyoceratida_119428				COInr-WO_Insecta	3	Porifera_6040	Demospongiae_6042	Dictyoceratida_119428				COInr_Med	4	Porifera_6040	Demospongiae_6042	Dictyoceratida_119428	Thorectidae_121495			COInr_Med_plus	4	Porifera_6040	Demospongiae_6042	Dictyoceratida_119428	Thorectidae_121495
MBPK_000103120	COInr	3	Cnidaria_6073	Hydrozoa_6074	Leptothecata_500008				COInr-WO_Insecta	3	Cnidaria_6073	Hydrozoa_6074	Leptothecata_500008				COInr_Med	2	Cnidaria_6073	Hydrozoa_6074					COInr_Med_plus	2	Cnidaria_6073	Hydrozoa_6074
MBPK_000103192	COInr	2	Arthropoda_6656	Insecta_50557					COInr-WO_Insecta	3	Cnidaria_6073	Hydrozoa_6074	Leptothecata_500008				COInr_Med	3	Cnidaria_6073	Hydrozoa_6074	Leptothecata_500008				COInr_Med_plus	3	Cnidaria_6073	Hydrozoa_6074	Leptothecata_500008
MBPK_000103215	COInr	3	Annelida_6340	Polychaeta_6341	Eunicida_65495				COInr-WO_Insecta	3	Annelida_6340	Polychaeta_6341	Eunicida_65495				COInr_Med	3	Annelida_6340	Polychaeta_6341	Eunicida_65495				COInr_Med_plus	6	Annelida_6340	Polychaeta_6341	Eunicida_65495	Eunicidae_104737	Eunice_73379	Eunice_vittata_188451
MBPK_000103400	COInr	0							COInr-WO_Insecta	0							COInr_Med	0							COInr_Med_plus	0
MBPK_000103413	COInr	3	Cnidaria_6073	Hydrozoa_6074	Leptothecata_500008				COInr-WO_Insecta	3	Cnidaria_6073	Hydrozoa_6074	Leptothecata_500008				COInr_Med	3	Cnidaria_6073	Hydrozoa_6074	Leptothecata_500008				COInr_Med_plus	3	Cnidaria_6073	Hydrozoa_6074	Leptothecata_500008
MBPK_000103756	COInr	6	Oomycota_4762		Peronosporales_4776	Peronosporaceae_4777	Phytophthora_4783	Phytophthora_ramorum_164328	COInr-WO_Insecta	6	Oomycota_4762		Peronosporales_4776	Peronosporaceae_4777	Phytophthora_4783	Phytophthora_ramorum_164328	COInr_Med	5	Arthropoda_6656	Malacostraca_6681	Amphipoda_6821	Scinidae_472031	Scina_472203		COInr_Med_plus	5	Arthropoda_6656	Malacostraca_6681	Amphipoda_6821	Scinidae_472031	Scina_472203
MBPK_000103946	COInr	1	Annelida_6340						COInr-WO_Insecta	4	Annelida_6340	Clitellata_42113	Crassiclitellata_2803884	Lumbricidae_6392			COInr_Med	6	Annelida_6340	Polychaeta_6341	Phyllodocida_6348	Syllidae_122238	Eusyllis_199553	Eusyllis_lamelligera_1048815	COInr_Med_plus	0
MBPK_000104198	COInr	0							COInr-WO_Insecta	0							COInr_Med	0							COInr_Med_plus	0
MBPK_000104219	COInr	5	Cnidaria_6073	Anthozoa_6101	Alcyonacea_40677	Alcyoniidae_40678	Sarcophyton_51812		COInr-WO_Insecta	5	Cnidaria_6073	Anthozoa_6101	Alcyonacea_40677	Alcyoniidae_40678	Sarcophyton_51812		COInr_Med	5	Cnidaria_6073	Anthozoa_6101	Alcyonacea_40677	Alcyoniidae_40678	Sarcophyton_51812		COInr_Med_plus	5	Cnidaria_6073	Anthozoa_6101	Alcyonacea_40677	Alcyoniidae_40678	Sarcophyton_51812
MBPK_000104394	COInr	3	Arthropoda_6656	Insecta_50557	Diptera_7147				COInr-WO_Insecta	3	Rhodophyta_2763	Florideophyceae_2806	Gigartinales_28017				COInr_Med	0							COInr_Med_plus	0
MBPK_000104397	COInr	5	Arthropoda_6656	Arachnida_6854	Araneae_6893	Leptonetidae_1002506	Neoleptoneta_1002519		COInr-WO_Insecta	5	Arthropoda_6656	Arachnida_6854	Araneae_6893	Leptonetidae_1002506	Neoleptoneta_1002519		COInr_Med	0							COInr_Med_plus	0
MBPK_000104521	COInr	3	Rhodophyta_2763	Florideophyceae_2806	Hildenbrandiales_31477				COInr-WO_Insecta	3	Rhodophyta_2763	Florideophyceae_2806	Hildenbrandiales_31477				COInr_Med	2	Rhodophyta_2763	Florideophyceae_2806					COInr_Med_plus	2	Rhodophyta_2763	Florideophyceae_2806
MBPK_000104599	COInr	3	Rhodophyta_2763	Florideophyceae_2806	Hapalidiales_1705611				COInr-WO_Insecta	3	Rhodophyta_2763	Florideophyceae_2806	Hapalidiales_1705611				COInr_Med	5	Rhodophyta_2763	Florideophyceae_2806	Hapalidiales_1705611	Hapalidiaceae_227970	Lithothamnion_48598		COInr_Med_plus	5	Rhodophyta_2763	Florideophyceae_2806	Hapalidiales_1705611	Hapalidiaceae_227970	Lithothamnion_48598
MBPK_000104779	COInr	4	Chordata_7711	Ascidiacea_7713	Aplousobranchia_32436	Polycitoridae_260822			COInr-WO_Insecta	4	Chordata_7711	Ascidiacea_7713	Aplousobranchia_32436	Polycitoridae_260822			COInr_Med	4	Chordata_7711	Ascidiacea_7713	Aplousobranchia_32436	Polycitoridae_260822			COInr_Med_plus	4	Chordata_7711	Ascidiacea_7713	Aplousobranchia_32436	Polycitoridae_260822
MBPK_000104862	COInr	6	Mollusca_6447	Gastropoda_6448	Runcinacea_977784	Runcinidae_872514	Runcina_158040	Runcina_hornae_2498291	COInr-WO_Insecta	6	Mollusca_6447	Gastropoda_6448	Runcinacea_977784	Runcinidae_872514	Runcina_158040	Runcina_hornae_2498291	COInr_Med	6	Mollusca_6447	Gastropoda_6448	Runcinacea_977784	Runcinidae_872514	Runcina_158040	Runcina_hornae_2498291	COInr_Med_plus	6	Mollusca_6447	Gastropoda_6448	Runcinacea_977784	Runcinidae_872514	Runcina_158040	Runcina_hornae_2498291
MBPK_000104976	COInr	5		Dinophyceae_2864	Syndiniales_88547	Syndiniaceae_88550	Hematodinium_135491		COInr-WO_Insecta	5		Dinophyceae_2864	Syndiniales_88547	Syndiniaceae_88550	Hematodinium_135491		COInr_Med	0							COInr_Med_plus	0
MBPK_000104983	COInr	5	Cnidaria_6073	Hydrozoa_6074	Leptothecata_500008	Obeliidae_2750047	Obelia_32569		COInr-WO_Insecta	5	Cnidaria_6073	Hydrozoa_6074	Leptothecata_500008	Obeliidae_2750047	Obelia_32569		COInr_Med	6	Cnidaria_6073	Hydrozoa_6074	Leptothecata_500008	Sertulariidae_86619	Fraseroscyphus_1903320	Fraseroscyphus_hozawai_1850501	COInr_Med_plus	6	Cnidaria_6073	Hydrozoa_6074	Leptothecata_500008	Sertulariidae_86619	Fraseroscyphus_1903320	Fraseroscyphus_hozawai_1850501
MBPK_000105228	COInr	0							COInr-WO_Insecta	0							COInr_Med	0							COInr_Med_plus	0
MBPK_000105415	COInr	3	Annelida_6340	Polychaeta_6341	Terebellida_6373				COInr-WO_Insecta	3	Annelida_6340	Polychaeta_6341	Terebellida_6373				COInr_Med	5	Annelida_6340	Polychaeta_6341	Terebellida_6373	Terebellidae_32261	Polycirrus_516039		COInr_Med_plus	5	Annelida_6340	Polychaeta_6341	Terebellida_6373	Terebellidae_32261	Polycirrus_516039
MBPK_000105604	COInr	2	Arthropoda_6656	Malacostraca_6681					COInr-WO_Insecta	2	Arthropoda_6656	Malacostraca_6681					COInr_Med	2	Arthropoda_6656	Malacostraca_6681					COInr_Med_plus	2	Arthropoda_6656	Malacostraca_6681
MBPK_000105844	COInr	0							COInr-WO_Insecta	0							COInr_Med	0							COInr_Med_plus	0
MBPK_000105931	COInr	2	Mollusca_6447	Gastropoda_6448					COInr-WO_Insecta	2	Mollusca_6447	Gastropoda_6448					COInr_Med	2	Mollusca_6447	Gastropoda_6448					COInr_Med_plus	3	Mollusca_6447	Gastropoda_6448	Cephalaspidea_69554
MBPK_000106023	COInr	0							COInr-WO_Insecta	0							COInr_Med	0							COInr_Med_plus	0
MBPK_000106403	COInr	6	Rhodophyta_2763	Bangiophyceae_2797	Bangiales_29216	Bangiaceae_31345	Porphyra_2784	Porphyra_capensis_298899	COInr-WO_Insecta	6	Rhodophyta_2763	Bangiophyceae_2797	Bangiales_29216	Bangiaceae_31345	Porphyra_2784	Porphyra_capensis_298899	COInr_Med	6	Rhodophyta_2763	Bangiophyceae_2797	Bangiales_29216	Bangiaceae_31345	Porphyra_2784	Porphyra_capensis_298899	COInr_Med_plus	6	Rhodophyta_2763	Bangiophyceae_2797	Bangiales_29216	Bangiaceae_31345	Porphyra_2784	Porphyra_capensis_298899
MBPK_000106548	COInr	0							COInr-WO_Insecta	0							COInr_Med	0							COInr_Med_plus	0
MBPK_000106567	COInr	3	Cnidaria_6073	Hydrozoa_6074	Leptothecata_500008				COInr-WO_Insecta	3	Cnidaria_6073	Hydrozoa_6074	Leptothecata_500008				COInr_Med	4	Cnidaria_6073	Hydrozoa_6074	Anthoathecata_406427	Pandeidae_27799			COInr_Med_plus	4	Cnidaria_6073	Hydrozoa_6074	Anthoathecata_406427	Pandeidae_27799
MBPK_000106643	COInr	4	Arthropoda_6656	Insecta_50557	Diptera_7147	Keroplatidae_58254			COInr-WO_Insecta	6	Arthropoda_6656	Pycnogonida_57294	Pantopoda_373319	Callipallenidae_61896	Callipallene_61897	Callipallene_brevirostris_373274	COInr_Med	6	Arthropoda_6656	Pycnogonida_57294	Pantopoda_373319	Callipallenidae_61896	Callipallene_61897	Callipallene_brevirostris_373274	COInr_Med_plus	6	Arthropoda_6656	Pycnogonida_57294	Pantopoda_373319	Callipallenidae_61896	Callipallene_61897	Callipallene_brevirostris_373274
MBPK_000107066	COInr	0							COInr-WO_Insecta	0							COInr_Med	0							COInr_Med_plus	0
MBPK_000107093	COInr	0							COInr-WO_Insecta	0							COInr_Med	0							COInr_Med_plus	0
MBPK_000107249	COInr	0							COInr-WO_Insecta	0							COInr_Med	0							COInr_Med_plus	0
MBPK_000107316	COInr	6	Platyhelminthes_6157	Rhabditophora_147100	Polycladida_6163	Notocomplanidae_2570348	Notocomplana_1641630	Notocomplana_septentrionalis_1888180	COInr-WO_Insecta	6	Platyhelminthes_6157	Rhabditophora_147100	Polycladida_6163	Notocomplanidae_2570348	Notocomplana_1641630	Notocomplana_septentrionalis_1888180	COInr_Med	0							COInr_Med_plus	0
MBPK_000107405	COInr	2	Cnidaria_6073	Hydrozoa_6074					COInr-WO_Insecta	2	Cnidaria_6073	Hydrozoa_6074					COInr_Med	2	Cnidaria_6073	Hydrozoa_6074					COInr_Med_plus	2	Cnidaria_6073	Hydrozoa_6074
MBPK_000107541	COInr	6	Arthropoda_6656	Malacostraca_6681	Decapoda_6683	Chirostylidae_177222	Eumunida_177223	Eumunida_spinosa_497013	COInr-WO_Insecta	6	Arthropoda_6656	Malacostraca_6681	Decapoda_6683	Chirostylidae_177222	Eumunida_177223	Eumunida_spinosa_497013	COInr_Med	0							COInr_Med_plus	0
MBPK_000107735	COInr	2	Bacillariophyta_2836	Bacillariophyceae_33849					COInr-WO_Insecta	2	Bacillariophyta_2836	Bacillariophyceae_33849					COInr_Med	1	Bacillariophyta_2836						COInr_Med_plus	1	Bacillariophyta_2836
MBPK_000107827	COInr	2	Cnidaria_6073	Hydrozoa_6074					COInr-WO_Insecta	2	Cnidaria_6073	Hydrozoa_6074					COInr_Med	2	Cnidaria_6073	Hydrozoa_6074					COInr_Med_plus	2	Cnidaria_6073	Hydrozoa_6074
MBPK_000107835	COInr	2	Annelida_6340	Polychaeta_6341					COInr-WO_Insecta	2	Annelida_6340	Polychaeta_6341					COInr_Med	6	Annelida_6340	Polychaeta_6341	Phyllodocida_6348	Nereididae_39820	Hediste_73375	Hediste_atoka_933798	COInr_Med_plus	6	Annelida_6340	Polychaeta_6341	Phyllodocida_6348	Nereididae_39820	Hediste_73375	Hediste_atoka_933798
MBPK_000107849	COInr	0							COInr-WO_Insecta	3	Ciliophora_5878	Spirotrichea_33829	Tintinnida_200604				COInr_Med	0							COInr_Med_plus	0
MBPK_000108298	COInr	0							COInr-WO_Insecta	0							COInr_Med	0							COInr_Med_plus	0
MBPK_000108771	COInr	6	Platyhelminthes_6157	Rhabditophora_147100	Polycladida_6163	Prosthiostomidae_983669	Prosthiostomum_983678	Prosthiostomum_siphunculus_983679	COInr-WO_Insecta	6	Platyhelminthes_6157	Rhabditophora_147100	Polycladida_6163	Prosthiostomidae_983669	Prosthiostomum_983678	Prosthiostomum_siphunculus_983679	COInr_Med	6	Platyhelminthes_6157	Rhabditophora_147100	Polycladida_6163	Prosthiostomidae_983669	Prosthiostomum_983678	Prosthiostomum_siphunculus_983679	COInr_Med_plus	6	Platyhelminthes_6157	Rhabditophora_147100	Polycladida_6163	Prosthiostomidae_983669	Prosthiostomum_983678	Prosthiostomum_siphunculus_983679
MBPK_000108905	COInr	3	Arthropoda_6656	Hexanauplia_72037	Harpacticoida_41212				COInr-WO_Insecta	3	Arthropoda_6656	Hexanauplia_72037	Harpacticoida_41212				COInr_Med	2	Arthropoda_6656	Hexanauplia_72037					COInr_Med_plus	2	Arthropoda_6656	Hexanauplia_72037
MBPK_000108951	COInr	0							COInr-WO_Insecta	0							COInr_Med	0							COInr_Med_plus	0
MBPK_000109257	COInr	3	Bacillariophyta_2836	Bacillariophyceae_33849	Naviculales_38748				COInr-WO_Insecta	3	Bacillariophyta_2836	Bacillariophyceae_33849	Naviculales_38748				COInr_Med	3	Bacillariophyta_2836	Bacillariophyceae_33849	Naviculales_38748				COInr_Med_plus	3	Bacillariophyta_2836	Bacillariophyceae_33849	Naviculales_38748
MBPK_000109528	COInr	2	Nemertea_6217	Enopla_6225					COInr-WO_Insecta	2	Nemertea_6217	Enopla_6225					COInr_Med	3	Nemertea_6217	Enopla_6225	Monostilifera_6227				COInr_Med_plus	3	Nemertea_6217	Enopla_6225	Monostilifera_6227
MBPK_000109539	COInr	1	Arthropoda_6656						COInr-WO_Insecta	1	Arthropoda_6656						COInr_Med	3	Arthropoda_6656	Malacostraca_6681	Amphipoda_6821				COInr_Med_plus	3	Arthropoda_6656	Malacostraca_6681	Amphipoda_6821
MBPK_000109543	COInr	5	Porifera_6040	Demospongiae_6042	Clionaida_1779155	Clionaidae_76784	Cliona_76785		COInr-WO_Insecta	5	Porifera_6040	Demospongiae_6042	Clionaida_1779155	Clionaidae_76784	Cliona_76785		COInr_Med	5	Porifera_6040	Demospongiae_6042	Clionaida_1779155	Clionaidae_76784	Cliona_76785		COInr_Med_plus	5	Porifera_6040	Demospongiae_6042	Clionaida_1779155	Clionaidae_76784	Cliona_76785
MBPK_000109757	COInr	5	Annelida_6340	Polychaeta_6341	Phyllodocida_6348	Syllidae_122238	Syllis_418360		COInr-WO_Insecta	5	Annelida_6340	Polychaeta_6341	Phyllodocida_6348	Syllidae_122238	Syllis_418360		COInr_Med	5	Annelida_6340	Polychaeta_6341	Phyllodocida_6348	Syllidae_122238	Syllis_418360		COInr_Med_plus	5	Annelida_6340	Polychaeta_6341	Phyllodocida_6348	Syllidae_122238	Syllis_418360
MBPK_000110129	COInr	5	Arthropoda_6656	Insecta_50557	Lepidoptera_7088	Erebidae_695564	Agylla_694748		COInr-WO_Insecta	4	Arthropoda_6656	Arachnida_6854	Trombidiformes_83136	Bdellidae_94829			COInr_Med	0							COInr_Med_plus	0
MBPK_000110287	COInr	3	Annelida_6340	Clitellata_42113	Enchytraeida_1964463				COInr-WO_Insecta	3	Annelida_6340	Clitellata_42113	Enchytraeida_1964463				COInr_Med	0							COInr_Med_plus	0
MBPK_000110415	COInr	0							COInr-WO_Insecta	0							COInr_Med	0							COInr_Med_plus	0
MBPK_000110446	COInr	3	Cnidaria_6073	Hydrozoa_6074	Leptothecata_500008				COInr-WO_Insecta	3	Cnidaria_6073	Hydrozoa_6074	Leptothecata_500008				COInr_Med	3	Cnidaria_6073	Hydrozoa_6074	Leptothecata_500008				COInr_Med_plus	3	Cnidaria_6073	Hydrozoa_6074	Leptothecata_500008
MBPK_000110539	COInr	4	Rhodophyta_2763	Florideophyceae_2806	Corallinales_31395	Lithophyllaceae_2705745			COInr-WO_Insecta	4	Rhodophyta_2763	Florideophyceae_2806	Corallinales_31395	Lithophyllaceae_2705745			COInr_Med	4	Rhodophyta_2763	Florideophyceae_2806	Corallinales_31395	Lithophyllaceae_2705745			COInr_Med_plus	4	Rhodophyta_2763	Florideophyceae_2806	Corallinales_31395	Lithophyllaceae_2705745
MBPK_000110610	COInr	0							COInr-WO_Insecta	0							COInr_Med	0							COInr_Med_plus	0
MBPK_000111025	COInr	5	Arthropoda_6656	Hexanauplia_72037	Cyclopoida_84308	Oithonidae_136189	Oithona_136190		COInr-WO_Insecta	5	Arthropoda_6656	Hexanauplia_72037	Cyclopoida_84308	Oithonidae_136189	Oithona_136190		COInr_Med	5	Arthropoda_6656	Hexanauplia_72037	Cyclopoida_84308	Oithonidae_136189	Oithona_136190		COInr_Med_plus	5	Arthropoda_6656	Hexanauplia_72037	Cyclopoida_84308	Oithonidae_136189	Oithona_136190
MBPK_000111082	COInr	0							COInr-WO_Insecta	0							COInr_Med	5	Mollusca_6447	Bivalvia_6544	Mytilida_6546	Mytilidae_6547	Musculus_112137		COInr_Med_plus	5	Mollusca_6447	Bivalvia_6544	Mytilida_6546	Mytilidae_6547	Musculus_112137
MBPK_000111401	COInr	6		Phaeophyceae_2870	Fucales_3009	Sargassaceae_3014	Sargassum_3015	Sargassum_fusiforme_590727	COInr-WO_Insecta	6		Phaeophyceae_2870	Fucales_3009	Sargassaceae_3014	Sargassum_3015	Sargassum_fusiforme_590727	COInr_Med	6		Phaeophyceae_2870	Fucales_3009	Sargassaceae_3014	Sargassum_3015	Sargassum_fusiforme_590727	COInr_Med_plus	6		Phaeophyceae_2870	Fucales_3009	Sargassaceae_3014	Sargassum_3015	Sargassum_fusiforme_590727
MBPK_000111409	COInr	0							COInr-WO_Insecta	0							COInr_Med	0							COInr_Med_plus	0
MBPK_000111455	COInr	3	Rhodophyta_2763	Florideophyceae_2806	Halymeniales_50289				COInr-WO_Insecta	3	Rhodophyta_2763	Florideophyceae_2806	Halymeniales_50289				COInr_Med	4	Rhodophyta_2763	Florideophyceae_2806	Halymeniales_50289	Halymeniaceae_31453			COInr_Med_plus	4	Rhodophyta_2763	Florideophyceae_2806	Halymeniales_50289	Halymeniaceae_31453
MBPK_000111655	COInr	1	Arthropoda_6656						COInr-WO_Insecta	5	Arthropoda_6656	Hexanauplia_72037	Calanoida_6833	Euchaetidae_117959	Paraeuchaeta_136185		COInr_Med	5	Arthropoda_6656	Hexanauplia_72037	Calanoida_6833	Euchaetidae_117959	Paraeuchaeta_136185		COInr_Med_plus	5	Arthropoda_6656	Hexanauplia_72037	Calanoida_6833	Euchaetidae_117959	Paraeuchaeta_136185
MBPK_000111664	COInr	0							COInr-WO_Insecta	0							COInr_Med	0							COInr_Med_plus	0
MBPK_000111684	COInr	0							COInr-WO_Insecta	0							COInr_Med	0							COInr_Med_plus	0
MBPK_000111800	COInr	3	Porifera_6040	Demospongiae_6042	Dictyoceratida_119428				COInr-WO_Insecta	3	Porifera_6040	Demospongiae_6042	Dictyoceratida_119428				COInr_Med	4	Porifera_6040	Demospongiae_6042	Dictyoceratida_119428	Thorectidae_121495			COInr_Med_plus	4	Porifera_6040	Demospongiae_6042	Dictyoceratida_119428	Thorectidae_121495
MBPK_000111803	COInr	4	Annelida_6340	Polychaeta_6341	Phyllodocida_6348	Polynoidae_46593			COInr-WO_Insecta	4	Annelida_6340	Polychaeta_6341	Phyllodocida_6348	Polynoidae_46593			COInr_Med	4	Annelida_6340	Polychaeta_6341	Phyllodocida_6348	Polynoidae_46593			COInr_Med_plus	4	Annelida_6340	Polychaeta_6341	Phyllodocida_6348	Polynoidae_46593
MBPK_000112108	COInr	5	Mollusca_6447	Bivalvia_6544	Mytilida_6546	Mytilidae_6547	Musculus_112137		COInr-WO_Insecta	5	Mollusca_6447	Bivalvia_6544	Mytilida_6546	Mytilidae_6547	Musculus_112137		COInr_Med	5	Mollusca_6447	Bivalvia_6544	Mytilida_6546	Mytilidae_6547	Musculus_112137		COInr_Med_plus	5	Mollusca_6447	Bivalvia_6544	Mytilida_6546	Mytilidae_6547	Musculus_112137
MBPK_000112213	COInr	3	Rhodophyta_2763	Florideophyceae_2806	Ceramiales_2802				COInr-WO_Insecta	3	Rhodophyta_2763	Florideophyceae_2806	Ceramiales_2802				COInr_Med	5	Rhodophyta_2763	Florideophyceae_2806	Ceramiales_2802	Dasyaceae_35164	Dasya_35165		COInr_Med_plus	5	Rhodophyta_2763	Florideophyceae_2806	Ceramiales_2802	Dasyaceae_35164	Dasya_35165
MBPK_000112255	COInr	0							COInr-WO_Insecta	5	Bryozoa_10205	Stenolaemata_97264	Tubuliporida_365322	Tubuliporidae_365323	Tubulipora_365324		COInr_Med	5	Bryozoa_10205	Stenolaemata_97264	Tubuliporida_365322	Tubuliporidae_365323	Tubulipora_365324		COInr_Med_plus	5	Bryozoa_10205	Stenolaemata_97264	Tubuliporida_365322	Tubuliporidae_365323	Tubulipora_365324
MBPK_000112565	COInr	2	Arthropoda_6656	Insecta_50557					COInr-WO_Insecta	1	Arthropoda_6656						COInr_Med	5	Arthropoda_6656	Malacostraca_6681	Decapoda_6683	Galatheidae_136690	Galathea_376763		COInr_Med_plus	5	Arthropoda_6656	Malacostraca_6681	Decapoda_6683	Galatheidae_136690	Galathea_376763
MBPK_000112739	COInr	3	Cnidaria_6073	Hydrozoa_6074	Leptothecata_500008				COInr-WO_Insecta	3	Cnidaria_6073	Hydrozoa_6074	Leptothecata_500008				COInr_Med	2	Cnidaria_6073	Hydrozoa_6074					COInr_Med_plus	2	Cnidaria_6073	Hydrozoa_6074
MBPK_000112765	COInr	4	Arthropoda_6656	Malacostraca_6681	Amphipoda_6821	Paramelitidae_354340			COInr-WO_Insecta	4	Arthropoda_6656	Malacostraca_6681	Amphipoda_6821	Paramelitidae_354340			COInr_Med	0							COInr_Med_plus	0
MBPK_000112852	COInr	3	Arthropoda_6656	Hexanauplia_72037	Calanoida_6833				COInr-WO_Insecta	3	Arthropoda_6656	Hexanauplia_72037	Calanoida_6833				COInr_Med	6	Arthropoda_6656	Hexanauplia_72037	Calanoida_6833	Euchaetidae_117959	Euchaeta_117960	Euchaeta_media_503029	COInr_Med_plus	6	Arthropoda_6656	Hexanauplia_72037	Calanoida_6833	Euchaetidae_117959	Euchaeta_117960	Euchaeta_media_503029
MBPK_000113152	COInr	0							COInr-WO_Insecta	0							COInr_Med	0							COInr_Med_plus	0
MBPK_000113431	COInr	0							COInr-WO_Insecta	0							COInr_Med	0							COInr_Med_plus	0
MBPK_000113529	COInr	0							COInr-WO_Insecta	0							COInr_Med	0							COInr_Med_plus	0
MBPK_000113611	COInr	0							COInr-WO_Insecta	0							COInr_Med	0							COInr_Med_plus	0
MBPK_000113636	COInr	0							COInr-WO_Insecta	0							COInr_Med	0							COInr_Med_plus	0
MBPK_000113863	COInr	6	Arthropoda_6656	Malacostraca_6681	Decapoda_6683	Paguridae_6745	Pagurus_6746	Pagurus_longicarpus_111067	COInr-WO_Insecta	6	Arthropoda_6656	Malacostraca_6681	Decapoda_6683	Paguridae_6745	Pagurus_6746	Pagurus_longicarpus_111067	COInr_Med	6	Arthropoda_6656	Malacostraca_6681	Decapoda_6683	Paguridae_6745	Pagurus_6746	Pagurus_longicarpus_111067	COInr_Med_plus	6	Arthropoda_6656	Malacostraca_6681	Decapoda_6683	Paguridae_6745	Pagurus_6746	Pagurus_longicarpus_111067
MBPK_000114199	COInr	0							COInr-WO_Insecta	0							COInr_Med	0							COInr_Med_plus	0
MBPK_000114415	COInr	0							COInr-WO_Insecta	0							COInr_Med	0							COInr_Med_plus	0
MBPK_000114512	COInr	3	Porifera_6040	Demospongiae_6042	Dictyoceratida_119428				COInr-WO_Insecta	3	Porifera_6040	Demospongiae_6042	Dictyoceratida_119428				COInr_Med	4	Porifera_6040	Demospongiae_6042	Dictyoceratida_119428	Thorectidae_121495			COInr_Med_plus	4	Porifera_6040	Demospongiae_6042	Dictyoceratida_119428	Thorectidae_121495
MBPK_000114682	COInr	2	Cnidaria_6073	Hydrozoa_6074					COInr-WO_Insecta	2	Cnidaria_6073	Hydrozoa_6074					COInr_Med	2	Cnidaria_6073	Hydrozoa_6074					COInr_Med_plus	2	Cnidaria_6073	Hydrozoa_6074
MBPK_000115232	COInr	4	Arthropoda_6656	Insecta_50557	Diptera_7147	Sciaridae_7184			COInr-WO_Insecta	2	Arthropoda_6656	Arachnida_6854					COInr_Med	6	Arthropoda_6656	Pycnogonida_57294	Pantopoda_373319	Endeidae_61900	Endeis_61901	Endeis_spinosa_136194	COInr_Med_plus	6	Arthropoda_6656	Pycnogonida_57294	Pantopoda_373319	Endeidae_61900	Endeis_61901	Endeis_spinosa_136194
MBPK_000115487	COInr	0							COInr-WO_Insecta	0							COInr_Med	0							COInr_Med_plus	0
MBPK_000115596	COInr	1	Arthropoda_6656						COInr-WO_Insecta	3	Arthropoda_6656	Malacostraca_6681	Decapoda_6683				COInr_Med	3	Arthropoda_6656	Malacostraca_6681	Decapoda_6683				COInr_Med_plus	3	Arthropoda_6656	Malacostraca_6681	Decapoda_6683
MBPK_000115718	COInr	0							COInr-WO_Insecta	0							COInr_Med	0							COInr_Med_plus	0
MBPK_000115748	COInr	1	Oomycota_4762						COInr-WO_Insecta	1	Oomycota_4762						COInr_Med	6		Phaeophyceae_2870	Laminariales_2886	Laminariaceae_33636	Saccharina_309357	Saccharina_latissima_309358	COInr_Med_plus	6		Phaeophyceae_2870	Laminariales_2886	Laminariaceae_33636	Saccharina_309357	Saccharina_latissima_309358
MBPK_000115755	COInr	4	Porifera_6040	Demospongiae_6042	Dictyoceratida_119428	Thorectidae_121495			COInr-WO_Insecta	4	Porifera_6040	Demospongiae_6042	Dictyoceratida_119428	Thorectidae_121495			COInr_Med	4	Porifera_6040	Demospongiae_6042	Dictyoceratida_119428	Thorectidae_121495			COInr_Med_plus	4	Porifera_6040	Demospongiae_6042	Dictyoceratida_119428	Thorectidae_121495
MBPK_000115958	COInr	3	Rhodophyta_2763	Florideophyceae_2806	Halymeniales_50289				COInr-WO_Insecta	3	Rhodophyta_2763	Florideophyceae_2806	Halymeniales_50289				COInr_Med	4	Rhodophyta_2763	Florideophyceae_2806	Halymeniales_50289	Halymeniaceae_31453			COInr_Med_plus	4	Rhodophyta_2763	Florideophyceae_2806	Halymeniales_50289	Halymeniaceae_31453
MBPK_000116061	COInr	0							COInr-WO_Insecta	0							COInr_Med	0							COInr_Med_plus	0
MBPK_000116161	COInr	0							COInr-WO_Insecta	0							COInr_Med	0							COInr_Med_plus	0
MBPK_000116346	COInr	5	Arthropoda_6656	Insecta_50557	Coleoptera_7041	Leiodidae_66535	Agathidium_347249		COInr-WO_Insecta	1	Arthropoda_6656						COInr_Med	5	Arthropoda_6656	Malacostraca_6681	Decapoda_6683	Dynomenidae_116708	Dynomene_652880		COInr_Med_plus	5	Arthropoda_6656	Malacostraca_6681	Decapoda_6683	Dynomenidae_116708	Dynomene_652880
MBPK_000116462	COInr	6	Mollusca_6447	Bivalvia_6544	Galeommatida_2783446	Lasaeidae_41671	Kellia_32588	Kellia_suborbicularis_1421129	COInr-WO_Insecta	6	Mollusca_6447	Bivalvia_6544	Galeommatida_2783446	Lasaeidae_41671	Kellia_32588	Kellia_suborbicularis_1421129	COInr_Med	6	Mollusca_6447	Bivalvia_6544	Galeommatida_2783446	Lasaeidae_41671	Kellia_32588	Kellia_suborbicularis_1421129	COInr_Med_plus	6	Mollusca_6447	Bivalvia_6544	Galeommatida_2783446	Lasaeidae_41671	Kellia_32588	Kellia_suborbicularis_1421129
MBPK_000116657	COInr	0							COInr-WO_Insecta	0							COInr_Med	0							COInr_Med_plus	0
MBPK_000116881	COInr	5	Arthropoda_6656	Insecta_50557	Diptera_7147	Mycetophilidae_29035	Sciophila_1085959		COInr-WO_Insecta	3	Arthropoda_6656	Hexanauplia_72037	Calanoida_6833				COInr_Med	2	Arthropoda_6656	Hexanauplia_72037					COInr_Med_plus	2	Arthropoda_6656	Hexanauplia_72037
MBPK_000117123	COInr	5	Cnidaria_6073	Hydrozoa_6074	Leptothecata_500008	Aglaopheniidae_308582	Aglaophenia_308583		COInr-WO_Insecta	5	Cnidaria_6073	Hydrozoa_6074	Leptothecata_500008	Aglaopheniidae_308582	Aglaophenia_308583		COInr_Med	5	Cnidaria_6073	Hydrozoa_6074	Leptothecata_500008	Aglaopheniidae_308582	Aglaophenia_308583		COInr_Med_plus	5	Cnidaria_6073	Hydrozoa_6074	Leptothecata_500008	Aglaopheniidae_308582	Aglaophenia_308583
MBPK_000117139	COInr	4	Rhodophyta_2763	Florideophyceae_2806	Ceramiales_2802	Rhodomelaceae_2803			COInr-WO_Insecta	4	Rhodophyta_2763	Florideophyceae_2806	Ceramiales_2802	Rhodomelaceae_2803			COInr_Med	4	Rhodophyta_2763	Florideophyceae_2806	Ceramiales_2802	Rhodomelaceae_2803			COInr_Med_plus	4	Rhodophyta_2763	Florideophyceae_2806	Ceramiales_2802	Rhodomelaceae_2803
MBPK_000117175	COInr	3	Arthropoda_6656	Insecta_50557	Coleoptera_7041				COInr-WO_Insecta	2	Mollusca_6447	Gastropoda_6448					COInr_Med	3	Mollusca_6447	Gastropoda_6448	Littorinimorpha_216294				COInr_Med_plus	3	Mollusca_6447	Gastropoda_6448	Littorinimorpha_216294
MBPK_000117389	COInr	6	Chytridiomycota_4761	Chytridiomycetes_451435	Synchytriales_2231171	Synchytriaceae_286113	Synchytrium_286114	Synchytrium_taraxaci_1383262	COInr-WO_Insecta	6	Chytridiomycota_4761	Chytridiomycetes_451435	Synchytriales_2231171	Synchytriaceae_286113	Synchytrium_286114	Synchytrium_taraxaci_1383262	COInr_Med	0							COInr_Med_plus	0
MBPK_000117483	COInr	5	Arthropoda_6656	Insecta_50557	Diptera_7147	Chironomidae_7149	Tanytarsus_288802		COInr-WO_Insecta	2	Arthropoda_6656	Malacostraca_6681					COInr_Med	2	Arthropoda_6656	Malacostraca_6681					COInr_Med_plus	2	Arthropoda_6656	Malacostraca_6681
MBPK_000117663	COInr	4	Arthropoda_6656	Insecta_50557	Diptera_7147	Ceratopogonidae_41819			COInr-WO_Insecta	6	Annelida_6340	Polychaeta_6341	Terebellida_6373	Terebellidae_32261	Artacama_252465	Artacama_crassa_2716576	COInr_Med	6	Annelida_6340	Polychaeta_6341	Terebellida_6373	Terebellidae_32261	Artacama_252465	Artacama_crassa_2716576	COInr_Med_plus	6	Annelida_6340	Polychaeta_6341	Terebellida_6373	Terebellidae_32261	Artacama_252465	Artacama_crassa_2716576
MBPK_000118274	COInr	0							COInr-WO_Insecta	0							COInr_Med	4	Mollusca_6447	Gastropoda_6448	Neogastropoda_6479	Muricidae_39476			COInr_Med_plus	4	Mollusca_6447	Gastropoda_6448	Neogastropoda_6479	Muricidae_39476
MBPK_000118287	COInr	0							COInr-WO_Insecta	0							COInr_Med	0							COInr_Med_plus	0
MBPK_000118523	COInr	0							COInr-WO_Insecta	0							COInr_Med	0							COInr_Med_plus	0
MBPK_000118635	COInr	0							COInr-WO_Insecta	5	Annelida_6340	Polychaeta_6341	Phyllodocida_6348	Syllidae_122238	Typosyllis_199571		COInr_Med	5	Annelida_6340	Polychaeta_6341	Phyllodocida_6348	Syllidae_122238	Typosyllis_199571		COInr_Med_plus	5	Annelida_6340	Polychaeta_6341	Phyllodocida_6348	Syllidae_122238	Typosyllis_199571
MBPK_000119408	COInr	3	Rhodophyta_2763	Florideophyceae_2806	Nemaliales_2807				COInr-WO_Insecta	3	Rhodophyta_2763	Florideophyceae_2806	Nemaliales_2807				COInr_Med	5	Rhodophyta_2763	Florideophyceae_2806	Nemaliales_2807	Scinaiaceae_268579	Scinaia_268582		COInr_Med_plus	5	Rhodophyta_2763	Florideophyceae_2806	Nemaliales_2807	Scinaiaceae_268579	Scinaia_268582
MBPK_000119874	COInr	0							COInr-WO_Insecta	0							COInr_Med	0							COInr_Med_plus	0
MBPK_000120008	COInr	0							COInr-WO_Insecta	0							COInr_Med	0							COInr_Med_plus	0
MBPK_000120456	COInr	0							COInr-WO_Insecta	0							COInr_Med	0							COInr_Med_plus	0
MBPK_000120571	COInr	2	Rhodophyta_2763	Florideophyceae_2806					COInr-WO_Insecta	2	Rhodophyta_2763	Florideophyceae_2806					COInr_Med	5	Rhodophyta_2763	Florideophyceae_2806	Corallinales_31395	Lithophyllaceae_2705745	Lithophyllum_48954		COInr_Med_plus	5	Rhodophyta_2763	Florideophyceae_2806	Corallinales_31395	Lithophyllaceae_2705745	Lithophyllum_48954
MBPK_000120715	COInr	0							COInr-WO_Insecta	0							COInr_Med	0							COInr_Med_plus	0
MBPK_000120719	COInr	2	Arthropoda_6656	Hexanauplia_72037					COInr-WO_Insecta	5	Arthropoda_6656	Hexanauplia_72037	Calanoida_6833	Euchaetidae_117959	Paraeuchaeta_136185		COInr_Med	5	Arthropoda_6656	Hexanauplia_72037	Calanoida_6833	Euchaetidae_117959	Paraeuchaeta_136185		COInr_Med_plus	5	Arthropoda_6656	Hexanauplia_72037	Calanoida_6833	Euchaetidae_117959	Paraeuchaeta_136185
MBPK_000120847	COInr	3	Cnidaria_6073	Hydrozoa_6074	Leptothecata_500008				COInr-WO_Insecta	3	Cnidaria_6073	Hydrozoa_6074	Leptothecata_500008				COInr_Med	3	Cnidaria_6073	Hydrozoa_6074	Leptothecata_500008				COInr_Med_plus	3	Cnidaria_6073	Hydrozoa_6074	Leptothecata_500008
MBPK_000120861	COInr	5	Arthropoda_6656	Insecta_50557	Diptera_7147	Tachinidae_27474	Hyphantrophaga_179483		COInr-WO_Insecta	6	Arthropoda_6656	Hexanauplia_72037	Calanoida_6833	Temoridae_88013	Eurytemora_88014	Eurytemora_carolleeae_1294199	COInr_Med	6	Arthropoda_6656	Hexanauplia_72037	Calanoida_6833	Temoridae_88013	Eurytemora_88014	Eurytemora_carolleeae_1294199	COInr_Med_plus	6	Arthropoda_6656	Hexanauplia_72037	Calanoida_6833	Temoridae_88013	Eurytemora_88014	Eurytemora_carolleeae_1294199
MBPK_000120906	COInr	3	Arthropoda_6656	Insecta_50557	Diptera_7147				COInr-WO_Insecta	3	Mollusca_6447	Gastropoda_6448	Neogastropoda_6479				COInr_Med	2	Mollusca_6447	Gastropoda_6448					COInr_Med_plus	2	Mollusca_6447	Gastropoda_6448
MBPK_000121105	COInr	3	Cnidaria_6073	Hydrozoa_6074	Leptothecata_500008				COInr-WO_Insecta	3	Cnidaria_6073	Hydrozoa_6074	Leptothecata_500008				COInr_Med	6	Cnidaria_6073	Hydrozoa_6074	Leptothecata_500008	Sertulariidae_86619	Fraseroscyphus_1903320	Fraseroscyphus_hozawai_1850501	COInr_Med_plus	6	Cnidaria_6073	Hydrozoa_6074	Leptothecata_500008	Sertulariidae_86619	Fraseroscyphus_1903320	Fraseroscyphus_hozawai_1850501
MBPK_000121909	COInr	3	Rhodophyta_2763	Florideophyceae_2806	Gigartinales_28017				COInr-WO_Insecta	3	Rhodophyta_2763	Florideophyceae_2806	Gigartinales_28017				COInr_Med	5	Rhodophyta_2763	Florideophyceae_2806	Gigartinales_28017	Peyssonneliaceae_173455	Sonderopelta_257587		COInr_Med_plus	5	Rhodophyta_2763	Florideophyceae_2806	Gigartinales_28017	Peyssonneliaceae_173455	Sonderopelta_257587
MBPK_000122034	COInr	0							COInr-WO_Insecta	0							COInr_Med	0							COInr_Med_plus	0
MBPK_000122046	COInr	0							COInr-WO_Insecta	0							COInr_Med	0							COInr_Med_plus	0
MBPK_000122050	COInr	0							COInr-WO_Insecta	0							COInr_Med	0							COInr_Med_plus	0
MBPK_000122322	COInr	3	Annelida_6340	Clitellata_42113	Haplotaxida_6382				COInr-WO_Insecta	3	Annelida_6340	Clitellata_42113	Haplotaxida_6382				COInr_Med	6	Annelida_6340	Polychaeta_6341	Phyllodocida_6348	Hesionidae_115834	Hesiospina_251472	Hesiospina_vestimentifera_1209996	COInr_Med_plus	6	Annelida_6340	Polychaeta_6341	Phyllodocida_6348	Hesionidae_115834	Hesiospina_251472	Hesiospina_vestimentifera_1209996
MBPK_000122335	COInr	0							COInr-WO_Insecta	0							COInr_Med	0							COInr_Med_plus	0
MBPK_000122491	COInr	0							COInr-WO_Insecta	0							COInr_Med	0							COInr_Med_plus	0
MBPK_000122509	COInr	0							COInr-WO_Insecta	0							COInr_Med	0							COInr_Med_plus	0
MBPK_000122666	COInr	3	Rhodophyta_2763	Florideophyceae_2806	Ceramiales_2802				COInr-WO_Insecta	3	Rhodophyta_2763	Florideophyceae_2806	Ceramiales_2802				COInr_Med	4	Rhodophyta_2763	Florideophyceae_2806	Ceramiales_2802	Callithamniaceae_2778801			COInr_Med_plus	4	Rhodophyta_2763	Florideophyceae_2806	Ceramiales_2802	Callithamniaceae_2778801
MBPK_000122929	COInr	0							COInr-WO_Insecta	0							COInr_Med	5	Mollusca_6447	Bivalvia_6544	Mytilida_6546	Mytilidae_6547	Musculus_112137		COInr_Med_plus	5	Mollusca_6447	Bivalvia_6544	Mytilida_6546	Mytilidae_6547	Musculus_112137
MBPK_000123260	COInr	5	Porifera_6040	Homoscleromorpha_80999	Homosclerophorida_81000	Oscarellidae_2599947	Oscarella_121493		COInr-WO_Insecta	5	Porifera_6040	Homoscleromorpha_80999	Homosclerophorida_81000	Oscarellidae_2599947	Oscarella_121493		COInr_Med	5	Porifera_6040	Homoscleromorpha_80999	Homosclerophorida_81000	Oscarellidae_2599947	Oscarella_121493		COInr_Med_plus	5	Porifera_6040	Homoscleromorpha_80999	Homosclerophorida_81000	Oscarellidae_2599947	Oscarella_121493
MBPK_000123533	COInr	2	Rhodophyta_2763	Florideophyceae_2806					COInr-WO_Insecta	2	Rhodophyta_2763	Florideophyceae_2806					COInr_Med	2	Rhodophyta_2763	Florideophyceae_2806					COInr_Med_plus	2	Rhodophyta_2763	Florideophyceae_2806
MBPK_000124126	COInr	4	Arthropoda_6656	Insecta_50557	Lepidoptera_7088	Cosmopterigidae_173647			COInr-WO_Insecta	0							COInr_Med	0							COInr_Med_plus	0
MBPK_000124455	COInr	0							COInr-WO_Insecta	0							COInr_Med	0							COInr_Med_plus	0
MBPK_000124511	COInr	4	Arthropoda_6656	Insecta_50557	Diptera_7147	Chironomidae_7149			COInr-WO_Insecta	0							COInr_Med	0							COInr_Med_plus	0
MBPK_000124514	COInr	3	Porifera_6040	Demospongiae_6042	Dictyoceratida_119428				COInr-WO_Insecta	3	Porifera_6040	Demospongiae_6042	Dictyoceratida_119428				COInr_Med	4	Porifera_6040	Demospongiae_6042	Dictyoceratida_119428	Thorectidae_121495			COInr_Med_plus	4	Porifera_6040	Demospongiae_6042	Dictyoceratida_119428	Thorectidae_121495
MBPK_000125082	COInr	2	Cnidaria_6073	Hydrozoa_6074					COInr-WO_Insecta	2	Cnidaria_6073	Hydrozoa_6074					COInr_Med	3	Cnidaria_6073	Hydrozoa_6074	Anthoathecata_406427				COInr_Med_plus	3	Cnidaria_6073	Hydrozoa_6074	Anthoathecata_406427
MBPK_000125117	COInr	6	Bacillariophyta_2836	Bacillariophyceae_33849	Naviculales_38748	Sellaphoraceae_216739	Sellaphora_216740	Sellaphora_pupula_216741	COInr-WO_Insecta	6	Bacillariophyta_2836	Bacillariophyceae_33849	Naviculales_38748	Sellaphoraceae_216739	Sellaphora_216740	Sellaphora_pupula_216741	COInr_Med	6	Bacillariophyta_2836	Bacillariophyceae_33849	Naviculales_38748	Sellaphoraceae_216739	Sellaphora_216740	Sellaphora_pupula_216741	COInr_Med_plus	6	Bacillariophyta_2836	Bacillariophyceae_33849	Naviculales_38748	Sellaphoraceae_216739	Sellaphora_216740	Sellaphora_pupula_216741
MBPK_000125223	COInr	3	Rhodophyta_2763	Florideophyceae_2806	Corallinales_31395				COInr-WO_Insecta	3	Rhodophyta_2763	Florideophyceae_2806	Corallinales_31395				COInr_Med	5	Rhodophyta_2763	Florideophyceae_2806	Corallinales_31395	Lithophyllaceae_2705745	Amphiroa_35167		COInr_Med_plus	5	Rhodophyta_2763	Florideophyceae_2806	Corallinales_31395	Lithophyllaceae_2705745	Amphiroa_35167
MBPK_000125226	COInr	2	Arthropoda_6656	Insecta_50557					COInr-WO_Insecta	4	Arthropoda_6656	Malacostraca_6681	Amphipoda_6821	Chiltoniidae_578848			COInr_Med	4	Arthropoda_6656	Malacostraca_6681	Amphipoda_6821	Chiltoniidae_578848			COInr_Med_plus	4	Arthropoda_6656	Malacostraca_6681	Amphipoda_6821	Chiltoniidae_578848
MBPK_000125229	COInr	3	Arthropoda_6656	Insecta_50557	Diptera_7147				COInr-WO_Insecta	6	Arthropoda_6656	Malacostraca_6681	Isopoda_29979	Trachelipodidae_115150	Mongoloniscus_1592239	Mongoloniscus_sinensis_1783568	COInr_Med	0							COInr_Med_plus	0
MBPK_000125357	COInr	2	Annelida_6340	Clitellata_42113					COInr-WO_Insecta	3	Annelida_6340	Clitellata_42113	Crassiclitellata_2803884				COInr_Med	2	Annelida_6340	Polychaeta_6341					COInr_Med_plus	2	Annelida_6340	Polychaeta_6341
MBPK_000125565	COInr	1	Oomycota_4762						COInr-WO_Insecta	1	Oomycota_4762						COInr_Med	0							COInr_Med_plus	0
MBPK_000125639	COInr	0							COInr-WO_Insecta	0							COInr_Med	0							COInr_Med_plus	0
MBPK_000125693	COInr	3	Porifera_6040	Demospongiae_6042	Dendroceratida_119424				COInr-WO_Insecta	3	Porifera_6040	Demospongiae_6042	Dendroceratida_119424				COInr_Med	3	Porifera_6040	Demospongiae_6042	Dendroceratida_119424				COInr_Med_plus	3	Porifera_6040	Demospongiae_6042	Dendroceratida_119424
MBPK_000125903	COInr	4	Arthropoda_6656	Insecta_50557	Coleoptera_7041	Carabidae_41073			COInr-WO_Insecta	0							COInr_Med	0							COInr_Med_plus	0
MBPK_000126038	COInr	4	Annelida_6340	Clitellata_42113	Crassiclitellata_2803884	Hormogastridae_169938			COInr-WO_Insecta	4	Annelida_6340	Clitellata_42113	Crassiclitellata_2803884	Hormogastridae_169938			COInr_Med	4	Annelida_6340	Polychaeta_6341	Eunicida_65495	Lumbrineridae_104719			COInr_Med_plus	4	Annelida_6340	Polychaeta_6341	Eunicida_65495	Lumbrineridae_104719
MBPK_000126192	COInr	0							COInr-WO_Insecta	0							COInr_Med	0							COInr_Med_plus	0
MBPK_000126264	COInr	0							COInr-WO_Insecta	0							COInr_Med	0							COInr_Med_plus	0
MBPK_000126433	COInr	3	Arthropoda_6656	Insecta_50557	Diptera_7147				COInr-WO_Insecta	2	Arthropoda_6656	Hexanauplia_72037					COInr_Med	0							COInr_Med_plus	0
MBPK_000126862	COInr	5	Bacillariophyta_2836	Bacillariophyceae_33849	Naviculales_38748	Pinnulariaceae_216735	Pinnularia_216736		COInr-WO_Insecta	5	Bacillariophyta_2836	Bacillariophyceae_33849	Naviculales_38748	Pinnulariaceae_216735	Pinnularia_216736		COInr_Med	5	Bacillariophyta_2836	Bacillariophyceae_33849	Naviculales_38748	Pinnulariaceae_216735	Pinnularia_216736		COInr_Med_plus	5	Bacillariophyta_2836	Bacillariophyceae_33849	Naviculales_38748	Pinnulariaceae_216735	Pinnularia_216736
MBPK_000126973	COInr	0							COInr-WO_Insecta	0							COInr_Med	0							COInr_Med_plus	0
MBPK_000127089	COInr	4	Arthropoda_6656	Insecta_50557	Lepidoptera_7088	Erebidae_695564			COInr-WO_Insecta	0							COInr_Med	0							COInr_Med_plus	0
MBPK_000127224	COInr	2	Cnidaria_6073	Hydrozoa_6074					COInr-WO_Insecta	2	Cnidaria_6073	Hydrozoa_6074					COInr_Med	2	Cnidaria_6073	Hydrozoa_6074					COInr_Med_plus	2	Cnidaria_6073	Hydrozoa_6074
MBPK_000127627	COInr	0							COInr-WO_Insecta	0							COInr_Med	0							COInr_Med_plus	0
MBPK_000127678	COInr	6	Arthropoda_6656	Arachnida_6854	Trombidiformes_83136	Halacaridae_94797	Rhombognathus_768130	Rhombognathus_levigatoides_768131	COInr-WO_Insecta	6	Arthropoda_6656	Arachnida_6854	Trombidiformes_83136	Halacaridae_94797	Rhombognathus_768130	Rhombognathus_levigatoides_768131	COInr_Med	6	Arthropoda_6656	Arachnida_6854	Trombidiformes_83136	Halacaridae_94797	Rhombognathus_768130	Rhombognathus_levigatoides_768131	COInr_Med_plus	6	Arthropoda_6656	Arachnida_6854	Trombidiformes_83136	Halacaridae_94797	Rhombognathus_768130	Rhombognathus_levigatoides_768131
MBPK_000128304	COInr	5	Cnidaria_6073	Anthozoa_6101	Alcyonacea_40677	Alcyoniidae_40678	Sarcophyton_51812		COInr-WO_Insecta	5	Cnidaria_6073	Anthozoa_6101	Alcyonacea_40677	Alcyoniidae_40678	Sarcophyton_51812		COInr_Med	5	Cnidaria_6073	Anthozoa_6101	Alcyonacea_40677	Alcyoniidae_40678	Sarcophyton_51812		COInr_Med_plus	5	Cnidaria_6073	Anthozoa_6101	Alcyonacea_40677	Alcyoniidae_40678	Sarcophyton_51812
MBPK_000128493	COInr	0							COInr-WO_Insecta	0							COInr_Med	0							COInr_Med_plus	0
MBPK_000128601	COInr	2	Cnidaria_6073	Hydrozoa_6074					COInr-WO_Insecta	2	Cnidaria_6073	Hydrozoa_6074					COInr_Med	2	Cnidaria_6073	Hydrozoa_6074					COInr_Med_plus	2	Cnidaria_6073	Hydrozoa_6074
MBPK_000128650	COInr	5	Bacillariophyta_2836	Bacillariophyceae_33849	Naviculales_38748	Sellaphoraceae_216739	Sellaphora_216740		COInr-WO_Insecta	5	Bacillariophyta_2836	Bacillariophyceae_33849	Naviculales_38748	Sellaphoraceae_216739	Sellaphora_216740		COInr_Med	5	Bacillariophyta_2836	Bacillariophyceae_33849	Naviculales_38748	Sellaphoraceae_216739	Sellaphora_216740		COInr_Med_plus	5	Bacillariophyta_2836	Bacillariophyceae_33849	Naviculales_38748	Sellaphoraceae_216739	Sellaphora_216740
MBPK_000128765	COInr	0							COInr-WO_Insecta	0							COInr_Med	0							COInr_Med_plus	0
MBPK_000128768	COInr	3	Nemertea_6217	Enopla_6225	Monostilifera_6227				COInr-WO_Insecta	3	Nemertea_6217	Enopla_6225	Monostilifera_6227				COInr_Med	4	Nemertea_6217	Enopla_6225	Monostilifera_6227	Oerstediidae_187598			COInr_Med_plus	3	Nemertea_6217	Enopla_6225	Monostilifera_6227
MBPK_000129007	COInr	5	Rhodophyta_2763	Florideophyceae_2806	Hapalidiales_1705611	Hapalidiaceae_227970	Phymatolithon_48601		COInr-WO_Insecta	5	Rhodophyta_2763	Florideophyceae_2806	Hapalidiales_1705611	Hapalidiaceae_227970	Phymatolithon_48601		COInr_Med	5	Rhodophyta_2763	Florideophyceae_2806	Hapalidiales_1705611	Hapalidiaceae_227970	Phymatolithon_48601		COInr_Med_plus	5	Rhodophyta_2763	Florideophyceae_2806	Hapalidiales_1705611	Hapalidiaceae_227970	Phymatolithon_48601
MBPK_000129471	COInr	3	Arthropoda_6656	Hexanauplia_72037	Harpacticoida_41212				COInr-WO_Insecta	4	Arthropoda_6656	Hexanauplia_72037	Harpacticoida_41212	Canthocamptidae_298464			COInr_Med	4	Arthropoda_6656	Hexanauplia_72037	Harpacticoida_41212	Canthocamptidae_298464			COInr_Med_plus	4	Arthropoda_6656	Hexanauplia_72037	Harpacticoida_41212	Canthocamptidae_298464
MBPK_000129505	COInr	4	Porifera_6040	Demospongiae_6042	Spongillida_1779161	Spongillidae_6050			COInr-WO_Insecta	4	Porifera_6040	Demospongiae_6042	Spongillida_1779161	Spongillidae_6050			COInr_Med	2	Porifera_6040	Demospongiae_6042					COInr_Med_plus	2	Porifera_6040	Demospongiae_6042
MBPK_000130319	COInr	1	Arthropoda_6656						COInr-WO_Insecta	1	Arthropoda_6656						COInr_Med	0							COInr_Med_plus	0
MBPK_000130522	COInr	3	Bacillariophyta_2836	Bacillariophyceae_33849	Naviculales_38748				COInr-WO_Insecta	3	Bacillariophyta_2836	Bacillariophyceae_33849	Naviculales_38748				COInr_Med	3	Bacillariophyta_2836	Bacillariophyceae_33849	Naviculales_38748				COInr_Med_plus	3	Bacillariophyta_2836	Bacillariophyceae_33849	Naviculales_38748
MBPK_000130608	COInr	0							COInr-WO_Insecta	0							COInr_Med	0							COInr_Med_plus	0
MBPK_000130926	COInr	0							COInr-WO_Insecta	0							COInr_Med	0							COInr_Med_plus	0
MBPK_000131019	COInr	3	Bacillariophyta_2836	Bacillariophyceae_33849	Naviculales_38748				COInr-WO_Insecta	3	Bacillariophyta_2836	Bacillariophyceae_33849	Naviculales_38748				COInr_Med	3	Bacillariophyta_2836	Bacillariophyceae_33849	Naviculales_38748				COInr_Med_plus	3	Bacillariophyta_2836	Bacillariophyceae_33849	Naviculales_38748
MBPK_000131312	COInr	3	Rhodophyta_2763	Florideophyceae_2806	Peyssonneliales_-35115				COInr-WO_Insecta	3	Rhodophyta_2763	Florideophyceae_2806	Peyssonneliales_-35115				COInr_Med	5	Rhodophyta_2763	Florideophyceae_2806	Gigartinales_28017	Peyssonneliaceae_173455	Peyssonnelia_173456		COInr_Med_plus	5	Rhodophyta_2763	Florideophyceae_2806	Gigartinales_28017	Peyssonneliaceae_173455	Peyssonnelia_173456
MBPK_000131532	COInr	6	Arthropoda_6656	Insecta_50557	Trichoptera_30263	Hydropsychidae_41030	Ceratopsyche_177867	Ceratopsyche_valvata_1095322	COInr-WO_Insecta	0							COInr_Med	0							COInr_Med_plus	0
MBPK_000131655	COInr	5	Rhodophyta_2763	Florideophyceae_2806	Hapalidiales_1705611	Hapalidiaceae_227970	Lithothamnion_48598		COInr-WO_Insecta	5	Rhodophyta_2763	Florideophyceae_2806	Hapalidiales_1705611	Hapalidiaceae_227970	Lithothamnion_48598		COInr_Med	5	Rhodophyta_2763	Florideophyceae_2806	Hapalidiales_1705611	Hapalidiaceae_227970	Lithothamnion_48598		COInr_Med_plus	5	Rhodophyta_2763	Florideophyceae_2806	Hapalidiales_1705611	Hapalidiaceae_227970	Lithothamnion_48598
MBPK_000131751	COInr	0							COInr-WO_Insecta	6	Annelida_6340	Polychaeta_6341	Phyllodocida_6348	Chrysopetalidae_115831	Chrysopetalum_115832	Chrysopetalum_debile_115833	COInr_Med	6	Annelida_6340	Polychaeta_6341	Phyllodocida_6348	Chrysopetalidae_115831	Chrysopetalum_115832	Chrysopetalum_debile_115833	COInr_Med_plus	6	Annelida_6340	Polychaeta_6341	Phyllodocida_6348	Chrysopetalidae_115831	Chrysopetalum_115832	Chrysopetalum_debile_115833
MBPK_000132360	COInr	0							COInr-WO_Insecta	0							COInr_Med	0							COInr_Med_plus	0
MBPK_000132375	COInr	0							COInr-WO_Insecta	0							COInr_Med	0							COInr_Med_plus	0
MBPK_000132386	COInr	5	Mollusca_6447	Gastropoda_6448	Trochida_2315720	Trochidae_6466	Phorcus_1093071		COInr-WO_Insecta	5	Mollusca_6447	Gastropoda_6448	Trochida_2315720	Trochidae_6466	Phorcus_1093071		COInr_Med	5	Mollusca_6447	Gastropoda_6448	Trochida_2315720	Trochidae_6466	Phorcus_1093071		COInr_Med_plus	5	Mollusca_6447	Gastropoda_6448	Trochida_2315720	Trochidae_6466	Phorcus_1093071
MBPK_000132457	COInr	2	Rhodophyta_2763	Florideophyceae_2806					COInr-WO_Insecta	2	Rhodophyta_2763	Florideophyceae_2806					COInr_Med	2	Rhodophyta_2763	Florideophyceae_2806					COInr_Med_plus	2	Rhodophyta_2763	Florideophyceae_2806
MBPK_000132681	COInr	0							COInr-WO_Insecta	0							COInr_Med	0							COInr_Med_plus	0
MBPK_000132979	COInr	0							COInr-WO_Insecta	0							COInr_Med	0							COInr_Med_plus	0
MBPK_000133130	COInr	3	Arthropoda_6656	Malacostraca_6681	Amphipoda_6821				COInr-WO_Insecta	3	Arthropoda_6656	Malacostraca_6681	Amphipoda_6821				COInr_Med	6	Arthropoda_6656	Malacostraca_6681	Amphipoda_6821	Caprellidae_244427	Caprella_244428	Caprella_dilatata_1282971	COInr_Med_plus	6	Arthropoda_6656	Malacostraca_6681	Amphipoda_6821	Caprellidae_244427	Caprella_244428	Caprella_dilatata_1282971
MBPK_000133160	COInr	2	Cnidaria_6073	Hydrozoa_6074					COInr-WO_Insecta	2	Cnidaria_6073	Hydrozoa_6074					COInr_Med	2	Cnidaria_6073	Hydrozoa_6074					COInr_Med_plus	2	Cnidaria_6073	Hydrozoa_6074
MBPK_000133198	COInr	5	Arthropoda_6656	Malacostraca_6681	Decapoda_6683	Leucosiidae_6800	Ebalia_580079		COInr-WO_Insecta	5	Arthropoda_6656	Malacostraca_6681	Decapoda_6683	Leucosiidae_6800	Ebalia_580079		COInr_Med	5	Arthropoda_6656	Malacostraca_6681	Decapoda_6683	Leucosiidae_6800	Ebalia_580079		COInr_Med_plus	5	Arthropoda_6656	Malacostraca_6681	Decapoda_6683	Leucosiidae_6800	Ebalia_580079
MBPK_000133461	COInr	3	Arthropoda_6656	Insecta_50557	Diptera_7147				COInr-WO_Insecta	4	Arthropoda_6656	Malacostraca_6681	Decapoda_6683	Sesarmidae_72801			COInr_Med	4	Arthropoda_6656	Malacostraca_6681	Decapoda_6683	Sesarmidae_72801			COInr_Med_plus	4	Arthropoda_6656	Malacostraca_6681	Decapoda_6683	Sesarmidae_72801
MBPK_000133506	COInr	5	Arthropoda_6656	Insecta_50557	Diptera_7147	Drosophilidae_7214	Phortica_462262		COInr-WO_Insecta	0							COInr_Med	0							COInr_Med_plus	0
MBPK_000133919	COInr	0							COInr-WO_Insecta	0							COInr_Med	0							COInr_Med_plus	0
MBPK_000133959	COInr	0							COInr-WO_Insecta	0							COInr_Med	0							COInr_Med_plus	0
MBPK_000134347	COInr	3	Nemertea_6217	Enopla_6225	Monostilifera_6227				COInr-WO_Insecta	3	Nemertea_6217	Enopla_6225	Monostilifera_6227				COInr_Med	5	Nemertea_6217	Enopla_6225	Monostilifera_6227	Tetrastemmatidae_35726	Tetrastemma_77592		COInr_Med_plus	5	Nemertea_6217	Enopla_6225	Monostilifera_6227	Tetrastemmatidae_35726	Tetrastemma_77592
MBPK_000134548	COInr	3	Rhodophyta_2763	Florideophyceae_2806	Corallinales_31395				COInr-WO_Insecta	3	Rhodophyta_2763	Florideophyceae_2806	Corallinales_31395				COInr_Med	3	Rhodophyta_2763	Florideophyceae_2806	Corallinales_31395				COInr_Med_plus	3	Rhodophyta_2763	Florideophyceae_2806	Corallinales_31395
MBPK_000134890	COInr	6	Arthropoda_6656	Malacostraca_6681	Isopoda_29979	Sphaeromatidae_96822	Dynamene_638706	Dynamene_magnitorata_2528330	COInr-WO_Insecta	6	Arthropoda_6656	Malacostraca_6681	Isopoda_29979	Sphaeromatidae_96822	Dynamene_638706	Dynamene_magnitorata_2528330	COInr_Med	6	Arthropoda_6656	Malacostraca_6681	Isopoda_29979	Sphaeromatidae_96822	Dynamene_638706	Dynamene_magnitorata_2528330	COInr_Med_plus	6	Arthropoda_6656	Malacostraca_6681	Isopoda_29979	Sphaeromatidae_96822	Dynamene_638706	Dynamene_magnitorata_2528330
MBPK_000134963	COInr	2	Cnidaria_6073	Hydrozoa_6074					COInr-WO_Insecta	2	Cnidaria_6073	Hydrozoa_6074					COInr_Med	2	Cnidaria_6073	Hydrozoa_6074					COInr_Med_plus	2	Cnidaria_6073	Hydrozoa_6074
MBPK_000135070	COInr	4	Porifera_6040	Demospongiae_6042	Clionaida_1779155	Clionaidae_76784			COInr-WO_Insecta	4	Porifera_6040	Demospongiae_6042	Clionaida_1779155	Clionaidae_76784			COInr_Med	4	Porifera_6040	Demospongiae_6042	Clionaida_1779155	Clionaidae_76784			COInr_Med_plus	4	Porifera_6040	Demospongiae_6042	Clionaida_1779155	Clionaidae_76784
MBPK_000135615	COInr	4	Porifera_6040	Demospongiae_6042	Clionaida_1779155	Clionaidae_76784			COInr-WO_Insecta	4	Porifera_6040	Demospongiae_6042	Clionaida_1779155	Clionaidae_76784			COInr_Med	4	Porifera_6040	Demospongiae_6042	Clionaida_1779155	Clionaidae_76784			COInr_Med_plus	4	Porifera_6040	Demospongiae_6042	Clionaida_1779155	Clionaidae_76784
MBPK_000135628	COInr	4	Bryozoa_10205	Gymnolaemata_10206	Ctenostomatida_51985	Vesiculariidae_98850			COInr-WO_Insecta	4	Bryozoa_10205	Gymnolaemata_10206	Ctenostomatida_51985	Vesiculariidae_98850			COInr_Med	4	Bryozoa_10205	Gymnolaemata_10206	Ctenostomatida_51985	Vesiculariidae_98850			COInr_Med_plus	4	Bryozoa_10205	Gymnolaemata_10206	Ctenostomatida_51985	Vesiculariidae_98850
MBPK_000135753	COInr	3	Porifera_6040	Demospongiae_6042	Dictyoceratida_119428				COInr-WO_Insecta	3	Porifera_6040	Demospongiae_6042	Dictyoceratida_119428				COInr_Med	4	Porifera_6040	Demospongiae_6042	Dictyoceratida_119428	Thorectidae_121495			COInr_Med_plus	4	Porifera_6040	Demospongiae_6042	Dictyoceratida_119428	Thorectidae_121495
MBPK_000135901	COInr	3	Rhodophyta_2763	Florideophyceae_2806	Peyssonneliales_-35115				COInr-WO_Insecta	3	Rhodophyta_2763	Florideophyceae_2806	Peyssonneliales_-35115				COInr_Med	5	Rhodophyta_2763	Florideophyceae_2806	Gigartinales_28017	Peyssonneliaceae_173455	Peyssonnelia_173456		COInr_Med_plus	5	Rhodophyta_2763	Florideophyceae_2806	Gigartinales_28017	Peyssonneliaceae_173455	Peyssonnelia_173456
MBPK_000136162	COInr	2	Arthropoda_6656	Insecta_50557					COInr-WO_Insecta	1	Mollusca_6447						COInr_Med	3	Mollusca_6447	Cephalopoda_6605	Sepiida_551287				COInr_Med_plus	3	Mollusca_6447	Cephalopoda_6605	Sepiida_551287
MBPK_000136271	COInr	2	Bryozoa_10205	Gymnolaemata_10206					COInr-WO_Insecta	2	Bryozoa_10205	Gymnolaemata_10206					COInr_Med	3	Bryozoa_10205	Gymnolaemata_10206	Cheilostomatida_10207				COInr_Med_plus	3	Bryozoa_10205	Gymnolaemata_10206	Cheilostomatida_10207
MBPK_000136274	COInr	6	Cnidaria_6073	Hydrozoa_6074	Anthoathecata_406427	Bougainvilliidae_168713	Bougainvillia_168714	Bougainvillia_muscus_308567	COInr-WO_Insecta	6	Cnidaria_6073	Hydrozoa_6074	Anthoathecata_406427	Bougainvilliidae_168713	Bougainvillia_168714	Bougainvillia_muscus_308567	COInr_Med	6	Cnidaria_6073	Hydrozoa_6074	Anthoathecata_406427	Bougainvilliidae_168713	Bougainvillia_168714	Bougainvillia_muscus_308567	COInr_Med_plus	6	Cnidaria_6073	Hydrozoa_6074	Anthoathecata_406427	Bougainvilliidae_168713	Bougainvillia_168714	Bougainvillia_muscus_308567
MBPK_000136289	COInr	0							COInr-WO_Insecta	0							COInr_Med	0							COInr_Med_plus	0
MBPK_000136780	COInr	0							COInr-WO_Insecta	0							COInr_Med	0							COInr_Med_plus	0
MBPK_000137237	COInr	0							COInr-WO_Insecta	0							COInr_Med	0							COInr_Med_plus	0
MBPK_000137253	COInr	5	Arthropoda_6656	Hexanauplia_72037	Harpacticoida_41212	Ectinosomatidae_298467	Microsetella_2779395		COInr-WO_Insecta	5	Arthropoda_6656	Hexanauplia_72037	Harpacticoida_41212	Ectinosomatidae_298467	Microsetella_2779395		COInr_Med	5	Arthropoda_6656	Hexanauplia_72037	Harpacticoida_41212	Ectinosomatidae_298467	Microsetella_2779395		COInr_Med_plus	5	Arthropoda_6656	Hexanauplia_72037	Harpacticoida_41212	Ectinosomatidae_298467	Microsetella_2779395
MBPK_000137374	COInr	5	Cnidaria_6073	Anthozoa_6101	Alcyonacea_40677	Alcyoniidae_40678	Sarcophyton_51812		COInr-WO_Insecta	5	Cnidaria_6073	Anthozoa_6101	Alcyonacea_40677	Alcyoniidae_40678	Sarcophyton_51812		COInr_Med	5	Cnidaria_6073	Anthozoa_6101	Alcyonacea_40677	Alcyoniidae_40678	Sarcophyton_51812		COInr_Med_plus	5	Cnidaria_6073	Anthozoa_6101	Alcyonacea_40677	Alcyoniidae_40678	Sarcophyton_51812
MBPK_000137548	COInr	2	Arthropoda_6656	Insecta_50557					COInr-WO_Insecta	2	Arthropoda_6656	Arachnida_6854					COInr_Med	6	Arthropoda_6656	Malacostraca_6681	Amphipoda_6821	Lysianassidae_134545	Pseudorchomene_703104	Pseudorchomene_coatsi_703105	COInr_Med_plus	6	Arthropoda_6656	Malacostraca_6681	Amphipoda_6821	Lysianassidae_134545	Pseudorchomene_703104	Pseudorchomene_coatsi_703105
MBPK_000137824	COInr	0							COInr-WO_Insecta	0							COInr_Med	5	Mollusca_6447	Bivalvia_6544	Mytilida_6546	Mytilidae_6547	Musculus_112137		COInr_Med_plus	5	Mollusca_6447	Bivalvia_6544	Mytilida_6546	Mytilidae_6547	Musculus_112137
MBPK_000137961	COInr	3	Rhodophyta_2763	Florideophyceae_2806	Peyssonneliales_-35115				COInr-WO_Insecta	3	Rhodophyta_2763	Florideophyceae_2806	Peyssonneliales_-35115				COInr_Med	5	Rhodophyta_2763	Florideophyceae_2806	Gigartinales_28017	Peyssonneliaceae_173455	Sonderopelta_257587		COInr_Med_plus	5	Rhodophyta_2763	Florideophyceae_2806	Gigartinales_28017	Peyssonneliaceae_173455	Sonderopelta_257587
MBPK_000138122	COInr	4	Porifera_6040	Demospongiae_6042	Axinellida_1779152	Raspailiidae_261678			COInr-WO_Insecta	4	Porifera_6040	Demospongiae_6042	Axinellida_1779152	Raspailiidae_261678			COInr_Med	4	Porifera_6040	Demospongiae_6042	Axinellida_1779152	Raspailiidae_261678			COInr_Med_plus	4	Porifera_6040	Demospongiae_6042	Axinellida_1779152	Raspailiidae_261678
MBPK_000138236	COInr	6	Arthropoda_6656	Hexanauplia_72037	Harpacticoida_41212	Cylindropsyllidae_610290	Cylindropsyllus_2592962	Cylindropsyllus_laevis_2592963	COInr-WO_Insecta	6	Arthropoda_6656	Hexanauplia_72037	Harpacticoida_41212	Cylindropsyllidae_610290	Cylindropsyllus_2592962	Cylindropsyllus_laevis_2592963	COInr_Med	0							COInr_Med_plus	0
MBPK_000138297	COInr	3	Rhodophyta_2763	Florideophyceae_2806	Ceramiales_2802				COInr-WO_Insecta	3	Rhodophyta_2763	Florideophyceae_2806	Ceramiales_2802				COInr_Med	2	Rhodophyta_2763	Florideophyceae_2806					COInr_Med_plus	2	Rhodophyta_2763	Florideophyceae_2806
MBPK_000138814	COInr	5	Mollusca_6447	Gastropoda_6448		Pachychilidae_218531	Sulcospira_576964		COInr-WO_Insecta	5	Mollusca_6447	Gastropoda_6448		Pachychilidae_218531	Sulcospira_576964		COInr_Med	5	Mollusca_6447	Gastropoda_6448		Pachychilidae_218531	Sulcospira_576964		COInr_Med_plus	5	Mollusca_6447	Gastropoda_6448		Pachychilidae_218531	Sulcospira_576964
MBPK_000138819	COInr	0							COInr-WO_Insecta	5	Annelida_6340	Polychaeta_6341	Sabellida_6362	Sabellidae_6366	Amphiglena_104682		COInr_Med	5	Annelida_6340	Polychaeta_6341	Sabellida_6362	Sabellidae_6366	Amphiglena_104682		COInr_Med_plus	5	Annelida_6340	Polychaeta_6341	Sabellida_6362	Sabellidae_6366	Amphiglena_104682
MBPK_000139029	COInr	6	Arthropoda_6656	Malacostraca_6681	Decapoda_6683	Paguridae_6745	Pagurus_6746	Pagurus_longicarpus_111067	COInr-WO_Insecta	6	Arthropoda_6656	Malacostraca_6681	Decapoda_6683	Paguridae_6745	Pagurus_6746	Pagurus_longicarpus_111067	COInr_Med	6	Arthropoda_6656	Malacostraca_6681	Decapoda_6683	Paguridae_6745	Pagurus_6746	Pagurus_longicarpus_111067	COInr_Med_plus	6	Arthropoda_6656	Malacostraca_6681	Decapoda_6683	Paguridae_6745	Pagurus_6746	Pagurus_longicarpus_111067
MBPK_000139078	COInr	5	Echinodermata_7586	Asteroidea_7588	Valvatida_41166	Asterinidae_7592	Asterina_7593		COInr-WO_Insecta	5	Echinodermata_7586	Asteroidea_7588	Valvatida_41166	Asterinidae_7592	Asterina_7593		COInr_Med	5	Echinodermata_7586	Asteroidea_7588	Valvatida_41166	Asterinidae_7592	Asterina_7593		COInr_Med_plus	5	Echinodermata_7586	Asteroidea_7588	Valvatida_41166	Asterinidae_7592	Asterina_7593
MBPK_000139216	COInr	1	Bacillariophyta_2836						COInr-WO_Insecta	1	Bacillariophyta_2836						COInr_Med	1	Bacillariophyta_2836						COInr_Med_plus	1	Bacillariophyta_2836
MBPK_000139373	COInr	6	Bryozoa_10205	Gymnolaemata_10206	Cheilostomatida_10207	Myriaporidae_475379	Myriapora_475380	Myriapora_truncata_475381	COInr-WO_Insecta	6	Bryozoa_10205	Gymnolaemata_10206	Cheilostomatida_10207	Myriaporidae_475379	Myriapora_475380	Myriapora_truncata_475381	COInr_Med	6	Bryozoa_10205	Gymnolaemata_10206	Cheilostomatida_10207	Myriaporidae_475379	Myriapora_475380	Myriapora_truncata_475381	COInr_Med_plus	6	Bryozoa_10205	Gymnolaemata_10206	Cheilostomatida_10207	Myriaporidae_475379	Myriapora_475380	Myriapora_truncata_475381
MBPK_000139423	COInr	4	Bryozoa_10205	Gymnolaemata_10206	Ctenostomatida_51985	Vesiculariidae_98850			COInr-WO_Insecta	4	Bryozoa_10205	Gymnolaemata_10206	Ctenostomatida_51985	Vesiculariidae_98850			COInr_Med	4	Bryozoa_10205	Gymnolaemata_10206	Ctenostomatida_51985	Vesiculariidae_98850			COInr_Med_plus	4	Bryozoa_10205	Gymnolaemata_10206	Ctenostomatida_51985	Vesiculariidae_98850
MBPK_000139444	COInr	3	Rhodophyta_2763	Florideophyceae_2806	Ceramiales_2802				COInr-WO_Insecta	3	Rhodophyta_2763	Florideophyceae_2806	Ceramiales_2802				COInr_Med	4	Rhodophyta_2763	Florideophyceae_2806	Ceramiales_2802	Rhodomelaceae_2803			COInr_Med_plus	4	Rhodophyta_2763	Florideophyceae_2806	Ceramiales_2802	Rhodomelaceae_2803
MBPK_000139591	COInr	0							COInr-WO_Insecta	0							COInr_Med	0							COInr_Med_plus	0
MBPK_000139597	COInr	0							COInr-WO_Insecta	0							COInr_Med	0							COInr_Med_plus	0
MBPK_000139613	COInr	4	Arthropoda_6656	Insecta_50557	Diptera_7147	Chironomidae_7149			COInr-WO_Insecta	0							COInr_Med	0							COInr_Med_plus	0
MBPK_000139862	COInr	3	Rhodophyta_2763	Florideophyceae_2806	Nemaliales_2807				COInr-WO_Insecta	3	Rhodophyta_2763	Florideophyceae_2806	Nemaliales_2807				COInr_Med	4	Rhodophyta_2763	Florideophyceae_2806	Gracilariales_31468	Gracilariaceae_31469			COInr_Med_plus	6	Rhodophyta_2763	Florideophyceae_2806	Gracilariales_31468	Gracilariaceae_31469	Gracilariopsis_2781	Gracilariopsis_tenuifrons_31472
MBPK_000140014	COInr	0							COInr-WO_Insecta	5	Bryozoa_10205	Stenolaemata_97264	Tubuliporida_365322	Tubuliporidae_365323	Tubulipora_365324		COInr_Med	5	Bryozoa_10205	Stenolaemata_97264	Tubuliporida_365322	Tubuliporidae_365323	Tubulipora_365324		COInr_Med_plus	5	Bryozoa_10205	Stenolaemata_97264	Tubuliporida_365322	Tubuliporidae_365323	Tubulipora_365324
MBPK_000140492	COInr	2	Arthropoda_6656	Insecta_50557					COInr-WO_Insecta	2	Arthropoda_6656	Arachnida_6854					COInr_Med	0							COInr_Med_plus	0
MBPK_000140687	COInr	5	Annelida_6340	Polychaeta_6341	Phyllodocida_6348	Phyllodocidae_195257	Notophyllum_329461		COInr-WO_Insecta	5	Annelida_6340	Polychaeta_6341	Phyllodocida_6348	Phyllodocidae_195257	Notophyllum_329461		COInr_Med	5	Annelida_6340	Polychaeta_6341	Phyllodocida_6348	Phyllodocidae_195257	Notophyllum_329461		COInr_Med_plus	5	Annelida_6340	Polychaeta_6341	Phyllodocida_6348	Phyllodocidae_195257	Notophyllum_329461
MBPK_000140818	COInr	0							COInr-WO_Insecta	0							COInr_Med	0							COInr_Med_plus	0
MBPK_000140860	COInr	1	Arthropoda_6656						COInr-WO_Insecta	4	Arthropoda_6656	Malacostraca_6681	Decapoda_6683	Hippolytidae_98089			COInr_Med	4	Arthropoda_6656	Malacostraca_6681	Decapoda_6683	Hippolytidae_98089			COInr_Med_plus	4	Arthropoda_6656	Malacostraca_6681	Decapoda_6683	Hippolytidae_98089
MBPK_000141006	COInr	5	Annelida_6340	Polychaeta_6341	Phyllodocida_6348	Syllidae_122238	Syllis_418360		COInr-WO_Insecta	5	Annelida_6340	Polychaeta_6341	Phyllodocida_6348	Syllidae_122238	Syllis_418360		COInr_Med	5	Annelida_6340	Polychaeta_6341	Phyllodocida_6348	Syllidae_122238	Syllis_418360		COInr_Med_plus	5	Annelida_6340	Polychaeta_6341	Phyllodocida_6348	Syllidae_122238	Syllis_418360
MBPK_000141113	COInr	6	Cnidaria_6073	Hydrozoa_6074	Anthoathecata_406427	Corynidae_6077	Sarsia_6078	Sarsia_tubulosa_264121	COInr-WO_Insecta	6	Cnidaria_6073	Hydrozoa_6074	Anthoathecata_406427	Corynidae_6077	Sarsia_6078	Sarsia_tubulosa_264121	COInr_Med	6	Cnidaria_6073	Hydrozoa_6074	Anthoathecata_406427	Corynidae_6077	Sarsia_6078	Sarsia_tubulosa_264121	COInr_Med_plus	6	Cnidaria_6073	Hydrozoa_6074	Anthoathecata_406427	Corynidae_6077	Sarsia_6078	Sarsia_tubulosa_264121
MBPK_000141251	COInr	5	Bacillariophyta_2836	Coscinodiscophyceae_33836	Stephanodiscales_2910910	Stephanodiscaceae_1365474	Cyclotella_29203		COInr-WO_Insecta	5	Bacillariophyta_2836	Coscinodiscophyceae_33836	Stephanodiscales_2910910	Stephanodiscaceae_1365474	Cyclotella_29203		COInr_Med	5	Bacillariophyta_2836	Coscinodiscophyceae_33836	Stephanodiscales_2910910	Stephanodiscaceae_1365474	Cyclotella_29203		COInr_Med_plus	5	Bacillariophyta_2836	Coscinodiscophyceae_33836	Stephanodiscales_2910910	Stephanodiscaceae_1365474	Cyclotella_29203
MBPK_000141328	COInr	5	Mollusca_6447	Bivalvia_6544	Mytilida_6546	Mytilidae_6547	Musculus_112137		COInr-WO_Insecta	5	Mollusca_6447	Bivalvia_6544	Mytilida_6546	Mytilidae_6547	Musculus_112137		COInr_Med	5	Mollusca_6447	Bivalvia_6544	Mytilida_6546	Mytilidae_6547	Musculus_112137		COInr_Med_plus	5	Mollusca_6447	Bivalvia_6544	Mytilida_6546	Mytilidae_6547	Musculus_112137
MBPK_000141461	COInr	5	Cnidaria_6073	Hydrozoa_6074	Siphonophorae_42759	Agalmatidae_168757	Agalma_316164		COInr-WO_Insecta	5	Cnidaria_6073	Hydrozoa_6074	Siphonophorae_42759	Agalmatidae_168757	Agalma_316164		COInr_Med	5	Cnidaria_6073	Hydrozoa_6074	Siphonophorae_42759	Agalmatidae_168757	Agalma_316164		COInr_Med_plus	5	Cnidaria_6073	Hydrozoa_6074	Siphonophorae_42759	Agalmatidae_168757	Agalma_316164
MBPK_000141517	COInr	0							COInr-WO_Insecta	0							COInr_Med	0							COInr_Med_plus	0
MBPK_000141631	COInr	5	Cnidaria_6073	Hydrozoa_6074	Leptothecata_500008	Obeliidae_2750047	Obelia_32569		COInr-WO_Insecta	5	Cnidaria_6073	Hydrozoa_6074	Leptothecata_500008	Obeliidae_2750047	Obelia_32569		COInr_Med	4	Cnidaria_6073	Hydrozoa_6074	Leptothecata_500008	Campanulariidae_27800			COInr_Med_plus	4	Cnidaria_6073	Hydrozoa_6074	Leptothecata_500008	Campanulariidae_27800
MBPK_000141794	COInr	4	Arthropoda_6656	Insecta_50557	Diptera_7147	Sciaridae_7184			COInr-WO_Insecta	1	Arthropoda_6656						COInr_Med	6	Porifera_6040	Demospongiae_6042	Clionaida_1779155	Clionaidae_76784	Cliona_76785	Cliona_celata_269049	COInr_Med_plus	6	Porifera_6040	Demospongiae_6042	Clionaida_1779155	Clionaidae_76784	Cliona_76785	Cliona_celata_269049
MBPK_000141920	COInr	1	Arthropoda_6656						COInr-WO_Insecta	1	Arthropoda_6656						COInr_Med	0							COInr_Med_plus	0
MBPK_000141994	COInr	2	Arthropoda_6656	Hexanauplia_72037					COInr-WO_Insecta	3	Arthropoda_6656	Hexanauplia_72037	Harpacticoida_41212				COInr_Med	2	Arthropoda_6656	Hexanauplia_72037					COInr_Med_plus	2	Arthropoda_6656	Hexanauplia_72037
MBPK_000142079	COInr	0							COInr-WO_Insecta	6	Annelida_6340	Polychaeta_6341	Spionida_46589	Spionidae_46599	Spio_876021	Spio_blakei_1719116	COInr_Med	6	Annelida_6340	Polychaeta_6341	Spionida_46589	Spionidae_46599	Spio_876021	Spio_blakei_1719116	COInr_Med_plus	6	Annelida_6340	Polychaeta_6341	Spionida_46589	Spionidae_46599	Spio_876021	Spio_blakei_1719116
MBPK_000142278	COInr	5	Oomycota_4762		Peronosporales_4776	Peronosporaceae_4777	Phytophthora_4783		COInr-WO_Insecta	5	Oomycota_4762		Peronosporales_4776	Peronosporaceae_4777	Phytophthora_4783		COInr_Med	5		Phaeophyceae_2870	Dictyotales_2873	Dictyotaceae_2874	Padina_157004		COInr_Med_plus	5		Phaeophyceae_2870	Dictyotales_2873	Dictyotaceae_2874	Padina_157004
MBPK_000142347	COInr	0							COInr-WO_Insecta	0							COInr_Med	0							COInr_Med_plus	0
MBPK_000142469	COInr	2	Chordata_7711	Actinopteri_186623					COInr-WO_Insecta	2	Chordata_7711	Actinopteri_186623					COInr_Med	5	Proteobacteria_1224	Alphaproteobacteria_28211	Rhodobacterales_204455	Rhodobacteraceae_31989	Gemmobacter_204456		COInr_Med_plus	5	Proteobacteria_1224	Alphaproteobacteria_28211	Rhodobacterales_204455	Rhodobacteraceae_31989	Gemmobacter_204456
MBPK_000142705	COInr	5	Cnidaria_6073	Anthozoa_6101	Alcyonacea_40677	Alcyoniidae_40678	Sarcophyton_51812		COInr-WO_Insecta	5	Cnidaria_6073	Anthozoa_6101	Alcyonacea_40677	Alcyoniidae_40678	Sarcophyton_51812		COInr_Med	5	Cnidaria_6073	Anthozoa_6101	Alcyonacea_40677	Alcyoniidae_40678	Sarcophyton_51812		COInr_Med_plus	5	Cnidaria_6073	Anthozoa_6101	Alcyonacea_40677	Alcyoniidae_40678	Sarcophyton_51812
MBPK_000143300	COInr	3	Porifera_6040	Demospongiae_6042	Poecilosclerida_27925				COInr-WO_Insecta	3	Porifera_6040	Demospongiae_6042	Poecilosclerida_27925				COInr_Med	4	Porifera_6040	Demospongiae_6042	Poecilosclerida_27925	Hymedesmiidae_252956			COInr_Med_plus	4	Porifera_6040	Demospongiae_6042	Poecilosclerida_27925	Hymedesmiidae_252956
MBPK_000143718	COInr	0							COInr-WO_Insecta	0							COInr_Med	0							COInr_Med_plus	0
MBPK_000143769	COInr	3	Cnidaria_6073	Hydrozoa_6074	Leptothecata_500008				COInr-WO_Insecta	3	Cnidaria_6073	Hydrozoa_6074	Leptothecata_500008				COInr_Med	6	Cnidaria_6073	Hydrozoa_6074	Leptothecata_500008	Campanulariidae_27800	Orthopyxis_314504	Orthopyxis_crenata_662034	COInr_Med_plus	6	Cnidaria_6073	Hydrozoa_6074	Leptothecata_500008	Campanulariidae_27800	Orthopyxis_314504	Orthopyxis_crenata_662034
MBPK_000143788	COInr	3	Porifera_6040	Demospongiae_6042	Dictyoceratida_119428				COInr-WO_Insecta	3	Porifera_6040	Demospongiae_6042	Dictyoceratida_119428				COInr_Med	4	Porifera_6040	Demospongiae_6042	Dictyoceratida_119428	Thorectidae_121495			COInr_Med_plus	4	Porifera_6040	Demospongiae_6042	Dictyoceratida_119428	Thorectidae_121495
MBPK_000144719	COInr	0							COInr-WO_Insecta	0							COInr_Med	0							COInr_Med_plus	0
MBPK_000144982	COInr	3	Rhodophyta_2763	Florideophyceae_2806	Corallinales_31395				COInr-WO_Insecta	3	Rhodophyta_2763	Florideophyceae_2806	Corallinales_31395				COInr_Med	4	Rhodophyta_2763	Florideophyceae_2806	Corallinales_31395	Lithophyllaceae_2705745			COInr_Med_plus	4	Rhodophyta_2763	Florideophyceae_2806	Corallinales_31395	Lithophyllaceae_2705745
MBPK_000145041	COInr	6	Arthropoda_6656	Hexanauplia_72037	Calanoida_6833	Diaptomidae_236535	Mastigodiaptomus_240649	Mastigodiaptomus_albuquerquensis_535789	COInr-WO_Insecta	6	Arthropoda_6656	Hexanauplia_72037	Calanoida_6833	Diaptomidae_236535	Mastigodiaptomus_240649	Mastigodiaptomus_albuquerquensis_535789	COInr_Med	0							COInr_Med_plus	0
MBPK_000145110	COInr	6	Arthropoda_6656	Malacostraca_6681	Amphipoda_6821	Caprellidae_244427	Caprella_244428	Caprella_laeviuscula_2304704	COInr-WO_Insecta	6	Arthropoda_6656	Malacostraca_6681	Amphipoda_6821	Caprellidae_244427	Caprella_244428	Caprella_laeviuscula_2304704	COInr_Med	6	Arthropoda_6656	Malacostraca_6681	Amphipoda_6821	Caprellidae_244427	Caprella_244428	Caprella_laeviuscula_2304704	COInr_Med_plus	6	Arthropoda_6656	Malacostraca_6681	Amphipoda_6821	Caprellidae_244427	Caprella_244428	Caprella_laeviuscula_2304704
MBPK_000145215	COInr	3	Porifera_6040	Demospongiae_6042	Chondrillida_1779149				COInr-WO_Insecta	3	Porifera_6040	Demospongiae_6042	Chondrillida_1779149				COInr_Med	4	Porifera_6040	Demospongiae_6042	Chondrillida_1779149	Chondrillidae_129258			COInr_Med_plus	4	Porifera_6040	Demospongiae_6042	Chondrillida_1779149	Chondrillidae_129258
MBPK_000145227	COInr	0							COInr-WO_Insecta	5	Mollusca_6447	Gastropoda_6448	Neogastropoda_6479	Raphitomidae_1286449	Hemilienardia_906832		COInr_Med	5	Mollusca_6447	Gastropoda_6448	Neogastropoda_6479	Raphitomidae_1286449	Hemilienardia_906832		COInr_Med_plus	5	Mollusca_6447	Gastropoda_6448	Neogastropoda_6479	Raphitomidae_1286449	Hemilienardia_906832
MBPK_000145722	COInr	1	Arthropoda_6656						COInr-WO_Insecta	5	Arthropoda_6656	Malacostraca_6681	Amphipoda_6821	Corophiidae_371451	Corophium_371471		COInr_Med	5	Arthropoda_6656	Malacostraca_6681	Amphipoda_6821	Corophiidae_371451	Corophium_371471		COInr_Med_plus	5	Arthropoda_6656	Malacostraca_6681	Amphipoda_6821	Corophiidae_371451	Corophium_371471
MBPK_000145838	COInr	2	Cnidaria_6073	Hydrozoa_6074					COInr-WO_Insecta	2	Cnidaria_6073	Hydrozoa_6074					COInr_Med	2	Cnidaria_6073	Hydrozoa_6074					COInr_Med_plus	2	Cnidaria_6073	Hydrozoa_6074
MBPK_000145934	COInr	3	Porifera_6040	Demospongiae_6042	Poecilosclerida_27925				COInr-WO_Insecta	3	Porifera_6040	Demospongiae_6042	Poecilosclerida_27925				COInr_Med	4	Porifera_6040	Demospongiae_6042	Poecilosclerida_27925	Hymedesmiidae_252956			COInr_Med_plus	4	Porifera_6040	Demospongiae_6042	Poecilosclerida_27925	Hymedesmiidae_252956
MBPK_000146097	COInr	5	Rhodophyta_2763	Florideophyceae_2806	Gigartinales_28017	Kallymeniaceae_31430	Callophyllis_31431		COInr-WO_Insecta	5	Rhodophyta_2763	Florideophyceae_2806	Gigartinales_28017	Kallymeniaceae_31430	Callophyllis_31431		COInr_Med	6	Rhodophyta_2763	Florideophyceae_2806	Gigartinales_28017	Kallymeniaceae_31430	Callophyllis_31431	Callophyllis_beringensis_1197119	COInr_Med_plus	6	Rhodophyta_2763	Florideophyceae_2806	Gigartinales_28017	Kallymeniaceae_31430	Callophyllis_31431	Callophyllis_beringensis_1197119
MBPK_000146138	COInr	3	Annelida_6340	Polychaeta_6341	Phyllodocida_6348				COInr-WO_Insecta	3	Annelida_6340	Polychaeta_6341	Phyllodocida_6348				COInr_Med	4	Annelida_6340	Polychaeta_6341	Phyllodocida_6348	Polynoidae_46593			COInr_Med_plus	4	Annelida_6340	Polychaeta_6341	Phyllodocida_6348	Polynoidae_46593
MBPK_000146492	COInr	0							COInr-WO_Insecta	0							COInr_Med	0							COInr_Med_plus	0
MBPK_000146547	COInr	0							COInr-WO_Insecta	0							COInr_Med	0							COInr_Med_plus	0
MBPK_000146648	COInr	0							COInr-WO_Insecta	0							COInr_Med	0							COInr_Med_plus	0
MBPK_000147561	COInr	0							COInr-WO_Insecta	0							COInr_Med	0							COInr_Med_plus	0
MBPK_000147663	COInr	2	Arthropoda_6656	Insecta_50557					COInr-WO_Insecta	1	Mollusca_6447						COInr_Med	3	Mollusca_6447	Cephalopoda_6605	Sepiida_551287				COInr_Med_plus	3	Mollusca_6447	Cephalopoda_6605	Sepiida_551287
MBPK_000147834	COInr	2		Phaeophyceae_2870					COInr-WO_Insecta	2		Phaeophyceae_2870					COInr_Med	2		Phaeophyceae_2870					COInr_Med_plus	2		Phaeophyceae_2870
MBPK_000148055	COInr	5	Rhodophyta_2763	Florideophyceae_2806	Corallinales_31395	Lithophyllaceae_2705745	Amphiroa_35167		COInr-WO_Insecta	5	Rhodophyta_2763	Florideophyceae_2806	Corallinales_31395	Lithophyllaceae_2705745	Amphiroa_35167		COInr_Med	5	Rhodophyta_2763	Florideophyceae_2806	Corallinales_31395	Lithophyllaceae_2705745	Amphiroa_35167		COInr_Med_plus	5	Rhodophyta_2763	Florideophyceae_2806	Corallinales_31395	Lithophyllaceae_2705745	Amphiroa_35167
MBPK_000148057	COInr	5	Cnidaria_6073	Anthozoa_6101	Alcyonacea_40677	Alcyoniidae_40678	Sarcophyton_51812		COInr-WO_Insecta	5	Cnidaria_6073	Anthozoa_6101	Alcyonacea_40677	Alcyoniidae_40678	Sarcophyton_51812		COInr_Med	5	Cnidaria_6073	Anthozoa_6101	Alcyonacea_40677	Alcyoniidae_40678	Sarcophyton_51812		COInr_Med_plus	5	Cnidaria_6073	Anthozoa_6101	Alcyonacea_40677	Alcyoniidae_40678	Sarcophyton_51812
MBPK_000148198	COInr	3	Rhodophyta_2763	Florideophyceae_2806	Halymeniales_50289				COInr-WO_Insecta	3	Rhodophyta_2763	Florideophyceae_2806	Halymeniales_50289				COInr_Med	4	Rhodophyta_2763	Florideophyceae_2806	Halymeniales_50289	Halymeniaceae_31453			COInr_Med_plus	4	Rhodophyta_2763	Florideophyceae_2806	Halymeniales_50289	Halymeniaceae_31453
MBPK_000148317	COInr	0							COInr-WO_Insecta	0							COInr_Med	0							COInr_Med_plus	0
MBPK_000148489	COInr	6	Annelida_6340	Polychaeta_6341		Capitellidae_51292	Heteromastus_397553	Heteromastus_filiformis_397554	COInr-WO_Insecta	6	Annelida_6340	Polychaeta_6341		Capitellidae_51292	Heteromastus_397553	Heteromastus_filiformis_397554	COInr_Med	6	Annelida_6340	Polychaeta_6341		Capitellidae_51292	Heteromastus_397553	Heteromastus_filiformis_397554	COInr_Med_plus	6	Annelida_6340	Polychaeta_6341		Capitellidae_51292	Heteromastus_397553	Heteromastus_filiformis_397554
MBPK_000148584	COInr	3	Porifera_6040	Demospongiae_6042	Poecilosclerida_27925				COInr-WO_Insecta	3	Porifera_6040	Demospongiae_6042	Poecilosclerida_27925				COInr_Med	4	Porifera_6040	Demospongiae_6042	Poecilosclerida_27925	Hymedesmiidae_252956			COInr_Med_plus	4	Porifera_6040	Demospongiae_6042	Poecilosclerida_27925	Hymedesmiidae_252956
MBPK_000148641	COInr	0							COInr-WO_Insecta	0							COInr_Med	0							COInr_Med_plus	0
MBPK_000148678	COInr	0							COInr-WO_Insecta	0							COInr_Med	0							COInr_Med_plus	0
MBPK_000148964	COInr	5	Oomycota_4762		Pythiales_121069	Pythiaceae_4782	Phytopythium_795339		COInr-WO_Insecta	5	Oomycota_4762		Pythiales_121069	Pythiaceae_4782	Phytopythium_795339		COInr_Med	6	Cnidaria_6073	Hydrozoa_6074	Anthoathecata_406427	Corynidae_6077	Sarsia_6078	Sarsia_tubulosa_264121	COInr_Med_plus	6	Cnidaria_6073	Hydrozoa_6074	Anthoathecata_406427	Corynidae_6077	Sarsia_6078	Sarsia_tubulosa_264121
MBPK_000149178	COInr	0							COInr-WO_Insecta	0							COInr_Med	0							COInr_Med_plus	0
MBPK_000149590	COInr	6	Arthropoda_6656	Insecta_50557	Hemiptera_7524	Cicadidae_7033	Pycna_608771	Pycna_semiclara_608772	COInr-WO_Insecta	3	Arthropoda_6656	Hexanauplia_72037	Cyclopoida_84308				COInr_Med	0							COInr_Med_plus	0
MBPK_000150100	COInr	5	Bacillariophyta_2836	Bacillariophyceae_33849	Naviculales_38748	Sellaphoraceae_216739	Sellaphora_216740		COInr-WO_Insecta	5	Bacillariophyta_2836	Bacillariophyceae_33849	Naviculales_38748	Sellaphoraceae_216739	Sellaphora_216740		COInr_Med	5	Bacillariophyta_2836	Bacillariophyceae_33849	Naviculales_38748	Sellaphoraceae_216739	Sellaphora_216740		COInr_Med_plus	5	Bacillariophyta_2836	Bacillariophyceae_33849	Naviculales_38748	Sellaphoraceae_216739	Sellaphora_216740
MBPK_000150415	COInr	5	Rhodophyta_2763	Florideophyceae_2806	Gigartinales_28017	Kallymeniaceae_31430	Callophyllis_31431		COInr-WO_Insecta	5	Rhodophyta_2763	Florideophyceae_2806	Gigartinales_28017	Kallymeniaceae_31430	Callophyllis_31431		COInr_Med	5	Rhodophyta_2763	Florideophyceae_2806	Gigartinales_28017	Kallymeniaceae_31430	Callophyllis_31431		COInr_Med_plus	5	Rhodophyta_2763	Florideophyceae_2806	Gigartinales_28017	Kallymeniaceae_31430	Callophyllis_31431
MBPK_000150937	COInr	4		Phaeophyceae_2870	Fucales_3009	Sargassaceae_3014			COInr-WO_Insecta	4		Phaeophyceae_2870	Fucales_3009	Sargassaceae_3014			COInr_Med	4		Phaeophyceae_2870	Fucales_3009	Sargassaceae_3014			COInr_Med_plus	4		Phaeophyceae_2870	Fucales_3009	Sargassaceae_3014
MBPK_000151236	COInr	2	Rhodophyta_2763	Florideophyceae_2806					COInr-WO_Insecta	2	Rhodophyta_2763	Florideophyceae_2806					COInr_Med	2	Rhodophyta_2763	Florideophyceae_2806					COInr_Med_plus	2	Rhodophyta_2763	Florideophyceae_2806
MBPK_000151297	COInr	0							COInr-WO_Insecta	0							COInr_Med	0							COInr_Med_plus	0
MBPK_000151416	COInr	4	Arthropoda_6656	Insecta_50557	Diptera_7147	Ceratopogonidae_41819			COInr-WO_Insecta	4	Arthropoda_6656	Malacostraca_6681	Decapoda_6683	Xanthidae_6779			COInr_Med	4	Arthropoda_6656	Malacostraca_6681	Decapoda_6683	Xanthidae_6779			COInr_Med_plus	4	Arthropoda_6656	Malacostraca_6681	Decapoda_6683	Xanthidae_6779
MBPK_000151511	COInr	3	Arthropoda_6656	Insecta_50557	Diptera_7147				COInr-WO_Insecta	2	Arthropoda_6656	Malacostraca_6681					COInr_Med	3	Arthropoda_6656	Malacostraca_6681	Decapoda_6683				COInr_Med_plus	3	Arthropoda_6656	Malacostraca_6681	Decapoda_6683
MBPK_000151950	COInr	5	Mollusca_6447	Bivalvia_6544	Cardiida_2783445	Semelidae_121179	Abra_121180		COInr-WO_Insecta	5	Mollusca_6447	Bivalvia_6544	Cardiida_2783445	Semelidae_121179	Abra_121180		COInr_Med	5	Mollusca_6447	Bivalvia_6544	Cardiida_2783445	Semelidae_121179	Abra_121180		COInr_Med_plus	5	Mollusca_6447	Bivalvia_6544	Cardiida_2783445	Semelidae_121179	Abra_121180
MBPK_000152004	COInr	3	Rhodophyta_2763	Florideophyceae_2806	Peyssonneliales_-35115				COInr-WO_Insecta	3	Rhodophyta_2763	Florideophyceae_2806	Peyssonneliales_-35115				COInr_Med	5	Rhodophyta_2763	Florideophyceae_2806	Gigartinales_28017	Peyssonneliaceae_173455	Peyssonnelia_173456		COInr_Med_plus	5	Rhodophyta_2763	Florideophyceae_2806	Gigartinales_28017	Peyssonneliaceae_173455	Peyssonnelia_173456
MBPK_000152049	COInr	5	Mollusca_6447	Gastropoda_6448	Stylommatophora_6527	Helicidae_6533	Helix_6534		COInr-WO_Insecta	5	Mollusca_6447	Gastropoda_6448	Stylommatophora_6527	Helicidae_6533	Helix_6534		COInr_Med	0							COInr_Med_plus	0
MBPK_000153150	COInr	2	Cnidaria_6073	Anthozoa_6101					COInr-WO_Insecta	2	Cnidaria_6073	Anthozoa_6101					COInr_Med	5	Porifera_6040	Demospongiae_6042	Agelasida_85807	Agelasidae_85771	Agelas_72714		COInr_Med_plus	5	Porifera_6040	Demospongiae_6042	Agelasida_85807	Agelasidae_85771	Agelas_72714
MBPK_000153411	COInr	2	Cnidaria_6073	Hydrozoa_6074					COInr-WO_Insecta	2	Cnidaria_6073	Hydrozoa_6074					COInr_Med	2	Cnidaria_6073	Hydrozoa_6074					COInr_Med_plus	2	Cnidaria_6073	Hydrozoa_6074
MBPK_000154105	COInr	2	Cnidaria_6073	Hydrozoa_6074					COInr-WO_Insecta	2	Cnidaria_6073	Hydrozoa_6074					COInr_Med	2	Cnidaria_6073	Hydrozoa_6074					COInr_Med_plus	2	Cnidaria_6073	Hydrozoa_6074
MBPK_000154132	COInr	6	Chordata_7711	Ascidiacea_7713	Aplousobranchia_32436	Polycitoridae_260822	Eudistoma_286195	Eudistoma_elongatum_468343	COInr-WO_Insecta	6	Chordata_7711	Ascidiacea_7713	Aplousobranchia_32436	Polycitoridae_260822	Eudistoma_286195	Eudistoma_elongatum_468343	COInr_Med	6	Chordata_7711	Ascidiacea_7713	Aplousobranchia_32436	Polycitoridae_260822	Eudistoma_286195	Eudistoma_elongatum_468343	COInr_Med_plus	6	Chordata_7711	Ascidiacea_7713	Aplousobranchia_32436	Polycitoridae_260822	Eudistoma_286195	Eudistoma_elongatum_468343
MBPK_000154438	COInr	3	Arthropoda_6656	Insecta_50557	Diptera_7147				COInr-WO_Insecta	1	Arthropoda_6656						COInr_Med	0							COInr_Med_plus	0
MBPK_000154545	COInr	5	Mollusca_6447	Gastropoda_6448	Stylommatophora_6527	Helicidae_6533	Helix_6534		COInr-WO_Insecta	5	Mollusca_6447	Gastropoda_6448	Stylommatophora_6527	Helicidae_6533	Helix_6534		COInr_Med	0							COInr_Med_plus	0
MBPK_000154606	COInr	0							COInr-WO_Insecta	0							COInr_Med	0							COInr_Med_plus	0
MBPK_000155492	COInr	0							COInr-WO_Insecta	0							COInr_Med	0							COInr_Med_plus	0
MBPK_000155557	COInr	5	Mollusca_6447	Gastropoda_6448	Stylommatophora_6527	Helicidae_6533	Helix_6534		COInr-WO_Insecta	5	Mollusca_6447	Gastropoda_6448	Stylommatophora_6527	Helicidae_6533	Helix_6534		COInr_Med	0							COInr_Med_plus	0
MBPK_000155749	COInr	0							COInr-WO_Insecta	0							COInr_Med	0							COInr_Med_plus	0
MBPK_000155925	COInr	1	Ascomycota_4890						COInr-WO_Insecta	1	Ascomycota_4890						COInr_Med	0							COInr_Med_plus	0
MBPK_000156364	COInr	3	Arthropoda_6656	Arachnida_6854	Araneae_6893				COInr-WO_Insecta	3	Arthropoda_6656	Arachnida_6854	Araneae_6893				COInr_Med	3	Arthropoda_6656	Malacostraca_6681	Decapoda_6683				COInr_Med_plus	3	Arthropoda_6656	Malacostraca_6681	Decapoda_6683
MBPK_000156427	COInr	2	Cnidaria_6073	Hydrozoa_6074					COInr-WO_Insecta	2	Cnidaria_6073	Hydrozoa_6074					COInr_Med	2	Cnidaria_6073	Hydrozoa_6074					COInr_Med_plus	2	Cnidaria_6073	Hydrozoa_6074
MBPK_000156467	COInr	2	Arthropoda_6656	Insecta_50557					COInr-WO_Insecta	1	Oomycota_4762						COInr_Med	0							COInr_Med_plus	0
MBPK_000157632	COInr	4	Rhodophyta_2763	Florideophyceae_2806	Ceramiales_2802	Rhodomelaceae_2803			COInr-WO_Insecta	4	Rhodophyta_2763	Florideophyceae_2806	Ceramiales_2802	Rhodomelaceae_2803			COInr_Med	4	Rhodophyta_2763	Florideophyceae_2806	Ceramiales_2802	Rhodomelaceae_2803			COInr_Med_plus	4	Rhodophyta_2763	Florideophyceae_2806	Ceramiales_2802	Rhodomelaceae_2803
MBPK_000157736	COInr	3	Cnidaria_6073	Anthozoa_6101	Alcyonacea_40677				COInr-WO_Insecta	3	Cnidaria_6073	Anthozoa_6101	Alcyonacea_40677				COInr_Med	3	Cnidaria_6073	Anthozoa_6101	Alcyonacea_40677				COInr_Med_plus	3	Cnidaria_6073	Anthozoa_6101	Alcyonacea_40677
MBPK_000158168	COInr	0							COInr-WO_Insecta	0							COInr_Med	2	Porifera_6040	Demospongiae_6042					COInr_Med_plus	3	Porifera_6040	Demospongiae_6042	Axinellida_1779152
MBPK_000158171	COInr	0							COInr-WO_Insecta	0							COInr_Med	0							COInr_Med_plus	0
MBPK_000158188	COInr	4	Arthropoda_6656	Insecta_50557	Diptera_7147	Mycetophilidae_29035			COInr-WO_Insecta	0							COInr_Med	0							COInr_Med_plus	0
MBPK_000158194	COInr	0							COInr-WO_Insecta	0							COInr_Med	0							COInr_Med_plus	0
MBPK_000158484	COInr	0							COInr-WO_Insecta	0							COInr_Med	0							COInr_Med_plus	0
MBPK_000159574	COInr	5	Bacillariophyta_2836	Bacillariophyceae_33849	Naviculales_38748	Sellaphoraceae_216739	Sellaphora_216740		COInr-WO_Insecta	5	Bacillariophyta_2836	Bacillariophyceae_33849	Naviculales_38748	Sellaphoraceae_216739	Sellaphora_216740		COInr_Med	5	Bacillariophyta_2836	Bacillariophyceae_33849	Naviculales_38748	Sellaphoraceae_216739	Sellaphora_216740		COInr_Med_plus	5	Bacillariophyta_2836	Bacillariophyceae_33849	Naviculales_38748	Sellaphoraceae_216739	Sellaphora_216740
MBPK_000160211	COInr	0							COInr-WO_Insecta	0							COInr_Med	0							COInr_Med_plus	0
MBPK_000161300	COInr	4	Annelida_6340	Polychaeta_6341	Phyllodocida_6348	Polynoidae_46593			COInr-WO_Insecta	4	Annelida_6340	Polychaeta_6341	Phyllodocida_6348	Polynoidae_46593			COInr_Med	4	Annelida_6340	Polychaeta_6341	Phyllodocida_6348	Polynoidae_46593			COInr_Med_plus	4	Annelida_6340	Polychaeta_6341	Phyllodocida_6348	Polynoidae_46593
MBPK_000161362	COInr	3	Annelida_6340	Clitellata_42113	Enchytraeida_1964463				COInr-WO_Insecta	3	Annelida_6340	Clitellata_42113	Enchytraeida_1964463				COInr_Med	4	Annelida_6340	Clitellata_42113	Tubificida_2937015	Naididae_2109251			COInr_Med_plus	4	Annelida_6340	Clitellata_42113	Tubificida_2937015	Naididae_2109251
MBPK_000161497	COInr	6	Arthropoda_6656	Hexanauplia_72037	Calanoida_6833	Temoridae_88013	Temora_261851	Temora_stylifera_399051	COInr-WO_Insecta	6	Arthropoda_6656	Hexanauplia_72037	Calanoida_6833	Temoridae_88013	Temora_261851	Temora_stylifera_399051	COInr_Med	6	Arthropoda_6656	Hexanauplia_72037	Calanoida_6833	Temoridae_88013	Temora_261851	Temora_stylifera_399051	COInr_Med_plus	6	Arthropoda_6656	Hexanauplia_72037	Calanoida_6833	Temoridae_88013	Temora_261851	Temora_stylifera_399051
MBPK_000161557	COInr	0							COInr-WO_Insecta	0							COInr_Med	0							COInr_Med_plus	0
MBPK_000162151	COInr	6	Arthropoda_6656	Insecta_50557	Diptera_7147	Muscidae_7366	Stomoxys_35569	Stomoxys_indicus_520036	COInr-WO_Insecta	6	Arthropoda_6656	Thecostraca_116172	Balanomorpha_2899670	Pyrgomatidae_41113	Darwiniella_433671	Darwiniella_angularis_1219885	COInr_Med	6	Arthropoda_6656	Thecostraca_116172	Balanomorpha_2899670	Pyrgomatidae_41113	Darwiniella_433671	Darwiniella_angularis_1219885	COInr_Med_plus	6	Arthropoda_6656	Thecostraca_116172	Balanomorpha_2899670	Pyrgomatidae_41113	Darwiniella_433671	Darwiniella_angularis_1219885
MBPK_000162612	COInr	0							COInr-WO_Insecta	0							COInr_Med	0							COInr_Med_plus	0
MBPK_000162812	COInr	0							COInr-WO_Insecta	0							COInr_Med	0							COInr_Med_plus	0
MBPK_000162823	COInr	0							COInr-WO_Insecta	0							COInr_Med	0							COInr_Med_plus	0
MBPK_000163166	COInr	0							COInr-WO_Insecta	0							COInr_Med	0							COInr_Med_plus	0
MBPK_000163399	COInr	4	Porifera_6040	Demospongiae_6042	Clionaida_1779155	Clionaidae_76784			COInr-WO_Insecta	4	Porifera_6040	Demospongiae_6042	Clionaida_1779155	Clionaidae_76784			COInr_Med	4	Porifera_6040	Demospongiae_6042	Clionaida_1779155	Clionaidae_76784			COInr_Med_plus	4	Porifera_6040	Demospongiae_6042	Clionaida_1779155	Clionaidae_76784
MBPK_000163745	COInr	5	Mollusca_6447	Bivalvia_6544	Mytilida_6546	Mytilidae_6547	Musculus_112137		COInr-WO_Insecta	5	Mollusca_6447	Bivalvia_6544	Mytilida_6546	Mytilidae_6547	Musculus_112137		COInr_Med	5	Mollusca_6447	Bivalvia_6544	Mytilida_6546	Mytilidae_6547	Musculus_112137		COInr_Med_plus	5	Mollusca_6447	Bivalvia_6544	Mytilida_6546	Mytilidae_6547	Musculus_112137
MBPK_000163959	COInr	2	Cnidaria_6073	Hydrozoa_6074					COInr-WO_Insecta	2	Cnidaria_6073	Hydrozoa_6074					COInr_Med	3	Cnidaria_6073	Hydrozoa_6074	Leptothecata_500008				COInr_Med_plus	3	Cnidaria_6073	Hydrozoa_6074	Leptothecata_500008
MBPK_000164133	COInr	3	Porifera_6040	Demospongiae_6042	Chondrillida_1779149				COInr-WO_Insecta	3	Porifera_6040	Demospongiae_6042	Chondrillida_1779149				COInr_Med	4	Porifera_6040	Demospongiae_6042	Chondrillida_1779149	Chondrillidae_129258			COInr_Med_plus	4	Porifera_6040	Demospongiae_6042	Chondrillida_1779149	Chondrillidae_129258
MBPK_000165537	COInr	6	Arthropoda_6656	Malacostraca_6681	Decapoda_6683	Alpheidae_29966	Athanas_1129406	Athanas_nitescens_1129407	COInr-WO_Insecta	6	Arthropoda_6656	Malacostraca_6681	Decapoda_6683	Alpheidae_29966	Athanas_1129406	Athanas_nitescens_1129407	COInr_Med	6	Arthropoda_6656	Malacostraca_6681	Decapoda_6683	Alpheidae_29966	Athanas_1129406	Athanas_nitescens_1129407	COInr_Med_plus	6	Arthropoda_6656	Malacostraca_6681	Decapoda_6683	Alpheidae_29966	Athanas_1129406	Athanas_nitescens_1129407
MBPK_000165654	COInr	5	Mollusca_6447	Bivalvia_6544	Mytilida_6546	Mytilidae_6547	Musculus_112137		COInr-WO_Insecta	5	Mollusca_6447	Bivalvia_6544	Mytilida_6546	Mytilidae_6547	Musculus_112137		COInr_Med	5	Mollusca_6447	Bivalvia_6544	Mytilida_6546	Mytilidae_6547	Musculus_112137		COInr_Med_plus	5	Mollusca_6447	Bivalvia_6544	Mytilida_6546	Mytilidae_6547	Musculus_112137
MBPK_000166003	COInr	3	Cnidaria_6073	Hydrozoa_6074	Leptothecata_500008				COInr-WO_Insecta	3	Cnidaria_6073	Hydrozoa_6074	Leptothecata_500008				COInr_Med	3	Cnidaria_6073	Hydrozoa_6074	Leptothecata_500008				COInr_Med_plus	3	Cnidaria_6073	Hydrozoa_6074	Leptothecata_500008
MBPK_000166126	COInr	4	Arthropoda_6656	Insecta_50557	Diptera_7147	Ulidiidae_43848			COInr-WO_Insecta	4	Arthropoda_6656	Collembola_30001	Symphypleona_79705	Dicyrtomidae_79710			COInr_Med	0							COInr_Med_plus	0
MBPK_000167522	COInr	3	Cnidaria_6073	Hydrozoa_6074	Leptothecata_500008				COInr-WO_Insecta	3	Cnidaria_6073	Hydrozoa_6074	Leptothecata_500008				COInr_Med	3	Cnidaria_6073	Hydrozoa_6074	Leptothecata_500008				COInr_Med_plus	3	Cnidaria_6073	Hydrozoa_6074	Leptothecata_500008
MBPK_000167940	COInr	3	Rhodophyta_2763	Florideophyceae_2806	Ceramiales_2802				COInr-WO_Insecta	3	Rhodophyta_2763	Florideophyceae_2806	Ceramiales_2802				COInr_Med	4	Rhodophyta_2763	Florideophyceae_2806	Ceramiales_2802	Dasyaceae_35164			COInr_Med_plus	4	Rhodophyta_2763	Florideophyceae_2806	Ceramiales_2802	Dasyaceae_35164
MBPK_000168563	COInr	5	Arthropoda_6656	Insecta_50557	Lepidoptera_7088	Nymphalidae_33415	Polyura_127364		COInr-WO_Insecta	2	Bryozoa_10205	Gymnolaemata_10206					COInr_Med	2	Bryozoa_10205	Gymnolaemata_10206					COInr_Med_plus	2	Bryozoa_10205	Gymnolaemata_10206
MBPK_000168623	COInr	3	Porifera_6040	Demospongiae_6042	Dictyoceratida_119428				COInr-WO_Insecta	3	Porifera_6040	Demospongiae_6042	Dictyoceratida_119428				COInr_Med	4	Porifera_6040	Demospongiae_6042	Dictyoceratida_119428	Thorectidae_121495			COInr_Med_plus	4	Porifera_6040	Demospongiae_6042	Dictyoceratida_119428	Thorectidae_121495
MBPK_000168632	COInr	0							COInr-WO_Insecta	0							COInr_Med	0							COInr_Med_plus	0
MBPK_000168857	COInr	0							COInr-WO_Insecta	0							COInr_Med	0							COInr_Med_plus	0
MBPK_000168870	COInr	3	Arthropoda_6656	Insecta_50557	Diptera_7147				COInr-WO_Insecta	0							COInr_Med	4	Mollusca_6447	Gastropoda_6448	Neogastropoda_6479	Muricidae_39476			COInr_Med_plus	4	Mollusca_6447	Gastropoda_6448	Neogastropoda_6479	Muricidae_39476
MBPK_000169165	COInr	0							COInr-WO_Insecta	0							COInr_Med	0							COInr_Med_plus	0
MBPK_000169743	COInr	4	Cnidaria_6073	Staurozoa_1927913	Stauromedusae_37528	Lucernariidae_37532			COInr-WO_Insecta	4	Cnidaria_6073	Staurozoa_1927913	Stauromedusae_37528	Lucernariidae_37532			COInr_Med	0							COInr_Med_plus	0
MBPK_000170566	COInr	0							COInr-WO_Insecta	0							COInr_Med	2	Cnidaria_6073	Hydrozoa_6074					COInr_Med_plus	2	Cnidaria_6073	Hydrozoa_6074
MBPK_000170639	COInr	2	Arthropoda_6656	Insecta_50557					COInr-WO_Insecta	0							COInr_Med	0							COInr_Med_plus	0
MBPK_000170813	COInr	5	Mollusca_6447	Gastropoda_6448		Lymnaeidae_6521	Radix_55689		COInr-WO_Insecta	5	Mollusca_6447	Gastropoda_6448		Lymnaeidae_6521	Radix_55689		COInr_Med	0							COInr_Med_plus	0
MBPK_000170866	COInr	4	Nemertea_6217	Pilidiophora_6218	Heteronemertea_6219	Lineidae_6222			COInr-WO_Insecta	4	Nemertea_6217	Pilidiophora_6218	Heteronemertea_6219	Lineidae_6222			COInr_Med	4	Nemertea_6217	Pilidiophora_6218	Heteronemertea_6219	Lineidae_6222			COInr_Med_plus	4	Nemertea_6217	Pilidiophora_6218	Heteronemertea_6219	Lineidae_6222
MBPK_000171494	COInr	5	Chordata_7711	Ascidiacea_7713	Aplousobranchia_32436	Didemnidae_107393	Didemnum_107394		COInr-WO_Insecta	5	Chordata_7711	Ascidiacea_7713	Aplousobranchia_32436	Didemnidae_107393	Didemnum_107394		COInr_Med	5	Chordata_7711	Ascidiacea_7713	Aplousobranchia_32436	Didemnidae_107393	Didemnum_107394		COInr_Med_plus	5	Chordata_7711	Ascidiacea_7713	Aplousobranchia_32436	Didemnidae_107393	Didemnum_107394
MBPK_000171850	COInr	3	Arthropoda_6656	Insecta_50557	Diptera_7147				COInr-WO_Insecta	2	Porifera_6040	Demospongiae_6042					COInr_Med	5	Cnidaria_6073	Scyphozoa_6142	Rhizostomeae_37535	Rhizostomatidae_42807	Nemopilema_346472		COInr_Med_plus	5	Cnidaria_6073	Scyphozoa_6142	Rhizostomeae_37535	Rhizostomatidae_42807	Nemopilema_346472
MBPK_000172048	COInr	6	Oomycota_4762		Pythiales_121069	Pythiaceae_4782	Pythium_4797	Pythium_aphanidermatum_65070	COInr-WO_Insecta	6	Oomycota_4762		Pythiales_121069	Pythiaceae_4782	Pythium_4797	Pythium_aphanidermatum_65070	COInr_Med	0							COInr_Med_plus	0
MBPK_000172103	COInr	0							COInr-WO_Insecta	0							COInr_Med	0							COInr_Med_plus	0
MBPK_000173014	COInr	5	Arthropoda_6656	Insecta_50557	Diptera_7147	Drosophilidae_7214	Zygothrica_504731		COInr-WO_Insecta	6	Mollusca_6447	Gastropoda_6448	Littorinimorpha_216294	Calyptraeidae_52627	Crepidula_52628	Crepidula_convexa_171532	COInr_Med	6	Mollusca_6447	Gastropoda_6448	Littorinimorpha_216294	Calyptraeidae_52627	Crepidula_52628	Crepidula_convexa_171532	COInr_Med_plus	6	Mollusca_6447	Gastropoda_6448	Littorinimorpha_216294	Calyptraeidae_52627	Crepidula_52628	Crepidula_convexa_171532
MBPK_000173559	COInr	6		Phaeophyceae_2870	Dictyotales_2873	Dictyotaceae_2874	Dictyopteris_112054	Dictyopteris_polypodioides_112055	COInr-WO_Insecta	6		Phaeophyceae_2870	Dictyotales_2873	Dictyotaceae_2874	Dictyopteris_112054	Dictyopteris_polypodioides_112055	COInr_Med	6		Phaeophyceae_2870	Dictyotales_2873	Dictyotaceae_2874	Dictyopteris_112054	Dictyopteris_polypodioides_112055	COInr_Med_plus	6		Phaeophyceae_2870	Dictyotales_2873	Dictyotaceae_2874	Dictyopteris_112054	Dictyopteris_polypodioides_112055
MBPK_000173935	COInr	0							COInr-WO_Insecta	0							COInr_Med	0							COInr_Med_plus	0
MBPK_000173984	COInr	3	Cnidaria_6073	Hydrozoa_6074	Anthoathecata_406427				COInr-WO_Insecta	3	Cnidaria_6073	Hydrozoa_6074	Anthoathecata_406427				COInr_Med	4	Cnidaria_6073	Hydrozoa_6074	Anthoathecata_406427	Pandeidae_27799			COInr_Med_plus	4	Cnidaria_6073	Hydrozoa_6074	Anthoathecata_406427	Pandeidae_27799
MBPK_000174212	COInr	5	Mollusca_6447	Bivalvia_6544	Mytilida_6546	Mytilidae_6547	Musculus_112137		COInr-WO_Insecta	5	Mollusca_6447	Bivalvia_6544	Mytilida_6546	Mytilidae_6547	Musculus_112137		COInr_Med	5	Mollusca_6447	Bivalvia_6544	Mytilida_6546	Mytilidae_6547	Musculus_112137		COInr_Med_plus	5	Mollusca_6447	Bivalvia_6544	Mytilida_6546	Mytilidae_6547	Musculus_112137
MBPK_000174653	COInr	3	Arthropoda_6656	Insecta_50557	Lepidoptera_7088				COInr-WO_Insecta	4	Arthropoda_6656	Arachnida_6854	Trombidiformes_83136	Eupodidae_393868			COInr_Med	0							COInr_Med_plus	0
MBPK_000174933	COInr	0							COInr-WO_Insecta	0							COInr_Med	0							COInr_Med_plus	0
MBPK_000175057	COInr	5	Porifera_6040	Demospongiae_6042	Suberitida_1779162	Suberitidae_55660	Aaptos_237077		COInr-WO_Insecta	5	Porifera_6040	Demospongiae_6042	Suberitida_1779162	Suberitidae_55660	Aaptos_237077		COInr_Med	5	Porifera_6040	Demospongiae_6042	Suberitida_1779162	Suberitidae_55660	Aaptos_237077		COInr_Med_plus	5	Porifera_6040	Demospongiae_6042	Suberitida_1779162	Suberitidae_55660	Aaptos_237077
MBPK_000175218	COInr	4	Arthropoda_6656	Insecta_50557	Diptera_7147	Psychodidae_7197			COInr-WO_Insecta	3	Arthropoda_6656	Hexanauplia_72037	Harpacticoida_41212				COInr_Med	5	Arthropoda_6656	Hexanauplia_72037	Poecilostomatoida_84310	Clausidiidae_1109338	Hemicyclops_1109199		COInr_Med_plus	5	Arthropoda_6656	Hexanauplia_72037	Poecilostomatoida_84310	Clausidiidae_1109338	Hemicyclops_1109199
MBPK_000175874	COInr	0							COInr-WO_Insecta	0							COInr_Med	0							COInr_Med_plus	0
MBPK_000176394	COInr	3	Rhodophyta_2763	Florideophyceae_2806	Peyssonneliales_-35115				COInr-WO_Insecta	3	Rhodophyta_2763	Florideophyceae_2806	Peyssonneliales_-35115				COInr_Med	4	Rhodophyta_2763	Florideophyceae_2806	Gigartinales_28017	Peyssonneliaceae_173455			COInr_Med_plus	4	Rhodophyta_2763	Florideophyceae_2806	Gigartinales_28017	Peyssonneliaceae_173455
MBPK_000176532	COInr	5	Oomycota_4762		Peronosporales_4776	Peronosporaceae_4777	Phytophthora_4783		COInr-WO_Insecta	5	Oomycota_4762		Peronosporales_4776	Peronosporaceae_4777	Phytophthora_4783		COInr_Med	4		Phaeophyceae_2870	Ectocarpales_2877	Chordariaceae_66220			COInr_Med_plus	4		Phaeophyceae_2870	Ectocarpales_2877	Chordariaceae_66220
MBPK_000176596	COInr	6	Annelida_6340	Polychaeta_6341	Phyllodocida_6348	Phyllodocidae_195257	Eumida_328591	Eumida_maia_945090	COInr-WO_Insecta	6	Annelida_6340	Polychaeta_6341	Phyllodocida_6348	Phyllodocidae_195257	Eumida_328591	Eumida_maia_945090	COInr_Med	6	Annelida_6340	Polychaeta_6341	Phyllodocida_6348	Phyllodocidae_195257	Eumida_328591	Eumida_maia_945090	COInr_Med_plus	6	Annelida_6340	Polychaeta_6341	Phyllodocida_6348	Phyllodocidae_195257	Eumida_328591	Eumida_maia_945090
MBPK_000177054	COInr	3	Rhodophyta_2763	Florideophyceae_2806	Ceramiales_2802				COInr-WO_Insecta	3	Rhodophyta_2763	Florideophyceae_2806	Ceramiales_2802				COInr_Med	3	Rhodophyta_2763	Florideophyceae_2806	Corallinales_31395				COInr_Med_plus	3	Rhodophyta_2763	Florideophyceae_2806	Corallinales_31395
MBPK_000177108	COInr	3	Arthropoda_6656	Malacostraca_6681	Amphipoda_6821				COInr-WO_Insecta	3	Arthropoda_6656	Malacostraca_6681	Amphipoda_6821				COInr_Med	3	Arthropoda_6656	Malacostraca_6681	Amphipoda_6821				COInr_Med_plus	3	Arthropoda_6656	Malacostraca_6681	Amphipoda_6821
MBPK_000177374	COInr	3	Cnidaria_6073	Hydrozoa_6074	Leptothecata_500008				COInr-WO_Insecta	3	Cnidaria_6073	Hydrozoa_6074	Leptothecata_500008				COInr_Med	3	Cnidaria_6073	Hydrozoa_6074	Leptothecata_500008				COInr_Med_plus	3	Cnidaria_6073	Hydrozoa_6074	Leptothecata_500008
MBPK_000177836	COInr	6	Cnidaria_6073	Hydrozoa_6074	Leptothecata_500008	Aglaopheniidae_308582	Macrorhynchia_401946	Macrorhynchia_philippina_401965	COInr-WO_Insecta	6	Cnidaria_6073	Hydrozoa_6074	Leptothecata_500008	Aglaopheniidae_308582	Macrorhynchia_401946	Macrorhynchia_philippina_401965	COInr_Med	6	Cnidaria_6073	Hydrozoa_6074	Leptothecata_500008	Aglaopheniidae_308582	Macrorhynchia_401946	Macrorhynchia_philippina_401965	COInr_Med_plus	6	Cnidaria_6073	Hydrozoa_6074	Leptothecata_500008	Aglaopheniidae_308582	Macrorhynchia_401946	Macrorhynchia_philippina_401965
MBPK_000177870	COInr	5	Cnidaria_6073	Hydrozoa_6074	Leptothecata_500008	Obeliidae_2750047	Obelia_32569		COInr-WO_Insecta	5	Cnidaria_6073	Hydrozoa_6074	Leptothecata_500008	Obeliidae_2750047	Obelia_32569		COInr_Med	3	Cnidaria_6073	Hydrozoa_6074	Leptothecata_500008				COInr_Med_plus	3	Cnidaria_6073	Hydrozoa_6074	Leptothecata_500008
MBPK_000178541	COInr	2	Arthropoda_6656	Arachnida_6854					COInr-WO_Insecta	2	Arthropoda_6656	Arachnida_6854					COInr_Med	0							COInr_Med_plus	0
MBPK_000178798	COInr	6	Oomycota_4762		Saprolegniales_4763	Saprolegniaceae_4764	Protoachlya_371951	Protoachlya_paradoxa_371952	COInr-WO_Insecta	6	Oomycota_4762		Saprolegniales_4763	Saprolegniaceae_4764	Protoachlya_371951	Protoachlya_paradoxa_371952	COInr_Med	0							COInr_Med_plus	0
MBPK_000178997	COInr	3	Arthropoda_6656	Insecta_50557	Diptera_7147				COInr-WO_Insecta	3	Arthropoda_6656	Hexanauplia_72037	Cyclopoida_84308				COInr_Med	6	Arthropoda_6656	Hexanauplia_72037	Calanoida_6833	Aetideidae_201683	Aetideopsis_503074	Aetideopsis_rostrata_588326	COInr_Med_plus	6	Arthropoda_6656	Hexanauplia_72037	Calanoida_6833	Aetideidae_201683	Aetideopsis_503074	Aetideopsis_rostrata_588326
MBPK_000179403	COInr	3	Chordata_7711	Ascidiacea_7713	Aplousobranchia_32436				COInr-WO_Insecta	3	Chordata_7711	Ascidiacea_7713	Aplousobranchia_32436				COInr_Med	3	Chordata_7711	Ascidiacea_7713	Aplousobranchia_32436				COInr_Med_plus	3	Chordata_7711	Ascidiacea_7713	Aplousobranchia_32436
MBPK_000179587	COInr	6	Arthropoda_6656	Insecta_50557	Coleoptera_7041	Carabidae_41073	Cicindela_27452	Cicindela_punctulata_176364	COInr-WO_Insecta	6	Arthropoda_6656	Malacostraca_6681	Decapoda_6683	Parastacidae_37850	Cherax_6722	Cherax_parvus_220733	COInr_Med	0							COInr_Med_plus	0
MBPK_000180208	COInr	3	Cnidaria_6073	Hydrozoa_6074	Leptothecata_500008				COInr-WO_Insecta	3	Cnidaria_6073	Hydrozoa_6074	Leptothecata_500008				COInr_Med	3	Cnidaria_6073	Hydrozoa_6074	Leptothecata_500008				COInr_Med_plus	3	Cnidaria_6073	Hydrozoa_6074	Leptothecata_500008
MBPK_000180300	COInr	6	Arthropoda_6656	Insecta_50557	Lepidoptera_7088	Pieridae_7114	Pieris_7115	Pieris_rapae_64459	COInr-WO_Insecta	0							COInr_Med	0							COInr_Med_plus	0
MBPK_000180944	COInr	0							COInr-WO_Insecta	0							COInr_Med	0							COInr_Med_plus	0
MBPK_000181324	COInr	3	Rhodophyta_2763	Florideophyceae_2806	Ceramiales_2802				COInr-WO_Insecta	3	Rhodophyta_2763	Florideophyceae_2806	Ceramiales_2802				COInr_Med	6	Rhodophyta_2763	Florideophyceae_2806	Ceramiales_2802	Delesseriaceae_31386	Cryptopleura_131057	Cryptopleura_ruprechtiana_131095	COInr_Med_plus	6	Rhodophyta_2763	Florideophyceae_2806	Ceramiales_2802	Delesseriaceae_31386	Cryptopleura_131057	Cryptopleura_ruprechtiana_131095
MBPK_000181629	COInr	3	Porifera_6040	Demospongiae_6042	Poecilosclerida_27925				COInr-WO_Insecta	3	Porifera_6040	Demospongiae_6042	Poecilosclerida_27925				COInr_Med	4	Porifera_6040	Demospongiae_6042	Poecilosclerida_27925	Hymedesmiidae_252956			COInr_Med_plus	4	Porifera_6040	Demospongiae_6042	Poecilosclerida_27925	Hymedesmiidae_252956
MBPK_000181699	COInr	3	Rhodophyta_2763	Florideophyceae_2806	Peyssonneliales_-35115				COInr-WO_Insecta	3	Rhodophyta_2763	Florideophyceae_2806	Peyssonneliales_-35115				COInr_Med	4	Rhodophyta_2763	Florideophyceae_2806	Gigartinales_28017	Peyssonneliaceae_173455			COInr_Med_plus	4	Rhodophyta_2763	Florideophyceae_2806	Gigartinales_28017	Peyssonneliaceae_173455
MBPK_000181742	COInr	3	Cnidaria_6073	Hydrozoa_6074	Leptothecata_500008				COInr-WO_Insecta	3	Cnidaria_6073	Hydrozoa_6074	Leptothecata_500008				COInr_Med	3	Cnidaria_6073	Hydrozoa_6074	Leptothecata_500008				COInr_Med_plus	3	Cnidaria_6073	Hydrozoa_6074	Leptothecata_500008
MBPK_000182055	COInr	0							COInr-WO_Insecta	0							COInr_Med	0							COInr_Med_plus	0
MBPK_000182934	COInr	2	Rhodophyta_2763	Florideophyceae_2806					COInr-WO_Insecta	2	Rhodophyta_2763	Florideophyceae_2806					COInr_Med	2	Rhodophyta_2763	Florideophyceae_2806					COInr_Med_plus	2	Rhodophyta_2763	Florideophyceae_2806
MBPK_000183141	COInr	3		Phaeophyceae_2870	Ectocarpales_2877				COInr-WO_Insecta	3		Phaeophyceae_2870	Ectocarpales_2877				COInr_Med	3		Phaeophyceae_2870	Ectocarpales_2877				COInr_Med_plus	3		Phaeophyceae_2870	Ectocarpales_2877
MBPK_000183281	COInr	5	Annelida_6340	Polychaeta_6341	Phyllodocida_6348	Syllidae_122238	Odontosyllis_199561		COInr-WO_Insecta	5	Annelida_6340	Polychaeta_6341	Phyllodocida_6348	Syllidae_122238	Odontosyllis_199561		COInr_Med	5	Annelida_6340	Polychaeta_6341	Phyllodocida_6348	Syllidae_122238	Odontosyllis_199561		COInr_Med_plus	5	Annelida_6340	Polychaeta_6341	Phyllodocida_6348	Syllidae_122238	Odontosyllis_199561
MBPK_000183458	COInr	0							COInr-WO_Insecta	0							COInr_Med	0							COInr_Med_plus	0
MBPK_000183558	COInr	6	Arthropoda_6656	Malacostraca_6681	Amphipoda_6821	Talitridae_92169	Mexorchestia_1928475	Mexorchestia_carpenteri_1928476	COInr-WO_Insecta	3	Arthropoda_6656	Malacostraca_6681	Amphipoda_6821				COInr_Med	6	Arthropoda_6656	Malacostraca_6681	Amphipoda_6821	Talitridae_92169	Mexorchestia_1928475	Mexorchestia_carpenteri_1928476	COInr_Med_plus	6	Arthropoda_6656	Malacostraca_6681	Amphipoda_6821	Talitridae_92169	Mexorchestia_1928475	Mexorchestia_carpenteri_1928476
MBPK_000183653	COInr	6	Annelida_6340	Polychaeta_6341	Phyllodocida_6348	Syllidae_122238	Myrianida_199196	Myrianida_longoprimicirrata_927766	COInr-WO_Insecta	6	Annelida_6340	Polychaeta_6341	Phyllodocida_6348	Syllidae_122238	Myrianida_199196	Myrianida_longoprimicirrata_927766	COInr_Med	6	Annelida_6340	Polychaeta_6341	Phyllodocida_6348	Syllidae_122238	Myrianida_199196	Myrianida_longoprimicirrata_927766	COInr_Med_plus	6	Annelida_6340	Polychaeta_6341	Phyllodocida_6348	Syllidae_122238	Myrianida_199196	Myrianida_longoprimicirrata_927766
MBPK_000183940	COInr	0							COInr-WO_Insecta	0							COInr_Med	0							COInr_Med_plus	0
MBPK_000183970	COInr	6	Arthropoda_6656	Malacostraca_6681	Amphipoda_6821	Ischyroceridae_371444	Jassa_371448	Jassa_herdmani_1732108	COInr-WO_Insecta	6	Arthropoda_6656	Malacostraca_6681	Amphipoda_6821	Ischyroceridae_371444	Jassa_371448	Jassa_herdmani_1732108	COInr_Med	6	Arthropoda_6656	Malacostraca_6681	Amphipoda_6821	Ischyroceridae_371444	Jassa_371448	Jassa_herdmani_1732108	COInr_Med_plus	6	Arthropoda_6656	Malacostraca_6681	Amphipoda_6821	Ischyroceridae_371444	Jassa_371448	Jassa_herdmani_1732108
MBPK_000184371	COInr	3	Arthropoda_6656	Arachnida_6854	Araneae_6893				COInr-WO_Insecta	3	Arthropoda_6656	Arachnida_6854	Araneae_6893				COInr_Med	3	Arthropoda_6656	Malacostraca_6681	Decapoda_6683				COInr_Med_plus	3	Arthropoda_6656	Malacostraca_6681	Decapoda_6683
MBPK_000184556	COInr	1	Arthropoda_6656						COInr-WO_Insecta	1	Arthropoda_6656						COInr_Med	3	Arthropoda_6656	Malacostraca_6681	Decapoda_6683				COInr_Med_plus	3	Arthropoda_6656	Malacostraca_6681	Decapoda_6683
MBPK_000185163	COInr	6	Arthropoda_6656	Hexanauplia_72037	Harpacticoida_41212	Thalestridae_512261	Parathalestris_1795245	Parathalestris_verrucosa_2704931	COInr-WO_Insecta	6	Arthropoda_6656	Hexanauplia_72037	Harpacticoida_41212	Thalestridae_512261	Parathalestris_1795245	Parathalestris_verrucosa_2704931	COInr_Med	6	Arthropoda_6656	Hexanauplia_72037	Harpacticoida_41212	Thalestridae_512261	Parathalestris_1795245	Parathalestris_verrucosa_2704931	COInr_Med_plus	6	Arthropoda_6656	Hexanauplia_72037	Harpacticoida_41212	Thalestridae_512261	Parathalestris_1795245	Parathalestris_verrucosa_2704931
MBPK_000185271	COInr	0							COInr-WO_Insecta	0							COInr_Med	0							COInr_Med_plus	0
MBPK_000185823	COInr	4		Phaeophyceae_2870	Ectocarpales_2877	Chordariaceae_66220			COInr-WO_Insecta	4		Phaeophyceae_2870	Ectocarpales_2877	Chordariaceae_66220			COInr_Med	4		Phaeophyceae_2870	Ectocarpales_2877	Chordariaceae_66220			COInr_Med_plus	4		Phaeophyceae_2870	Ectocarpales_2877	Chordariaceae_66220
MBPK_000185873	COInr	0							COInr-WO_Insecta	0							COInr_Med	0							COInr_Med_plus	0
MBPK_000185878	COInr	4	Arthropoda_6656	Insecta_50557	Diptera_7147	Chironomidae_7149			COInr-WO_Insecta	3	Arthropoda_6656	Arachnida_6854	Araneae_6893				COInr_Med	0							COInr_Med_plus	0
MBPK_000185949	COInr	0							COInr-WO_Insecta	0							COInr_Med	0							COInr_Med_plus	0
MBPK_000186337	COInr	4	Porifera_6040	Demospongiae_6042	Clionaida_1779155	Clionaidae_76784			COInr-WO_Insecta	4	Porifera_6040	Demospongiae_6042	Clionaida_1779155	Clionaidae_76784			COInr_Med	4	Porifera_6040	Demospongiae_6042	Clionaida_1779155	Clionaidae_76784			COInr_Med_plus	4	Porifera_6040	Demospongiae_6042	Clionaida_1779155	Clionaidae_76784
MBPK_000186487	COInr	4	Porifera_6040	Demospongiae_6042	Clionaida_1779155	Clionaidae_76784			COInr-WO_Insecta	4	Porifera_6040	Demospongiae_6042	Clionaida_1779155	Clionaidae_76784			COInr_Med	4	Porifera_6040	Demospongiae_6042	Clionaida_1779155	Clionaidae_76784			COInr_Med_plus	4	Porifera_6040	Demospongiae_6042	Clionaida_1779155	Clionaidae_76784
MBPK_000187062	COInr	2	Rhodophyta_2763	Florideophyceae_2806					COInr-WO_Insecta	2	Rhodophyta_2763	Florideophyceae_2806					COInr_Med	2	Rhodophyta_2763	Florideophyceae_2806					COInr_Med_plus	2	Rhodophyta_2763	Florideophyceae_2806
MBPK_000187176	COInr	5	Bacillariophyta_2836	Bacillariophyceae_33849	Naviculales_38748	Pinnulariaceae_216735	Pinnularia_216736		COInr-WO_Insecta	5	Bacillariophyta_2836	Bacillariophyceae_33849	Naviculales_38748	Pinnulariaceae_216735	Pinnularia_216736		COInr_Med	5	Bacillariophyta_2836	Bacillariophyceae_33849	Naviculales_38748	Pinnulariaceae_216735	Pinnularia_216736		COInr_Med_plus	5	Bacillariophyta_2836	Bacillariophyceae_33849	Naviculales_38748	Pinnulariaceae_216735	Pinnularia_216736
MBPK_000187216	COInr	4	Oomycota_4762		Pythiales_121069	Pythiaceae_4782			COInr-WO_Insecta	4	Oomycota_4762		Pythiales_121069	Pythiaceae_4782			COInr_Med	0							COInr_Med_plus	0
MBPK_000187243	COInr	0							COInr-WO_Insecta	0							COInr_Med	0							COInr_Med_plus	0
MBPK_000187392	COInr	0							COInr-WO_Insecta	0							COInr_Med	0							COInr_Med_plus	0
MBPK_000187492	COInr	3	Cnidaria_6073	Hydrozoa_6074	Leptothecata_500008				COInr-WO_Insecta	3	Cnidaria_6073	Hydrozoa_6074	Leptothecata_500008				COInr_Med	3	Cnidaria_6073	Hydrozoa_6074	Leptothecata_500008				COInr_Med_plus	3	Cnidaria_6073	Hydrozoa_6074	Leptothecata_500008
MBPK_000187855	COInr	2	Annelida_6340	Clitellata_42113					COInr-WO_Insecta	3	Annelida_6340	Clitellata_42113	Crassiclitellata_2803884				COInr_Med	2	Annelida_6340	Polychaeta_6341					COInr_Med_plus	2	Annelida_6340	Polychaeta_6341
MBPK_000187965	COInr	6	Arthropoda_6656	Insecta_50557	Hemiptera_7524	Cicadellidae_30102	Chlorita_562181	Chlorita_paolii_2881700	COInr-WO_Insecta	5	Arthropoda_6656	Hexanauplia_72037	Harpacticoida_41212	Ancorabolidae_610285	Laophontodes_2031110		COInr_Med	5	Arthropoda_6656	Hexanauplia_72037	Harpacticoida_41212	Ancorabolidae_610285	Laophontodes_2031110		COInr_Med_plus	5	Arthropoda_6656	Hexanauplia_72037	Harpacticoida_41212	Ancorabolidae_610285	Laophontodes_2031110
MBPK_000188045	COInr	1	Arthropoda_6656						COInr-WO_Insecta	2	Arthropoda_6656	Arachnida_6854					COInr_Med	0							COInr_Med_plus	2	Arthropoda_6656	Malacostraca_6681
MBPK_000188124	COInr	0							COInr-WO_Insecta	0							COInr_Med	0							COInr_Med_plus	0
MBPK_000188420	COInr	1	Arthropoda_6656						COInr-WO_Insecta	1	Arthropoda_6656						COInr_Med	5	Bryozoa_10205	Gymnolaemata_10206	Cheilostomatida_10207	Beaniidae_300487	Beania_300488		COInr_Med_plus	5	Bryozoa_10205	Gymnolaemata_10206	Cheilostomatida_10207	Beaniidae_300487	Beania_300488
MBPK_000188480	COInr	2	Bryozoa_10205	Gymnolaemata_10206					COInr-WO_Insecta	2	Bryozoa_10205	Gymnolaemata_10206					COInr_Med	3	Bryozoa_10205	Gymnolaemata_10206	Cheilostomatida_10207				COInr_Med_plus	3	Bryozoa_10205	Gymnolaemata_10206	Cheilostomatida_10207
MBPK_000188805	COInr	0							COInr-WO_Insecta	0							COInr_Med	0							COInr_Med_plus	0
MBPK_000188840	COInr	6	Arthropoda_6656	Malacostraca_6681	Decapoda_6683	Paguridae_6745	Pagurus_6746	Pagurus_longicarpus_111067	COInr-WO_Insecta	6	Arthropoda_6656	Malacostraca_6681	Decapoda_6683	Paguridae_6745	Pagurus_6746	Pagurus_longicarpus_111067	COInr_Med	6	Arthropoda_6656	Malacostraca_6681	Decapoda_6683	Paguridae_6745	Pagurus_6746	Pagurus_longicarpus_111067	COInr_Med_plus	6	Arthropoda_6656	Malacostraca_6681	Decapoda_6683	Paguridae_6745	Pagurus_6746	Pagurus_longicarpus_111067
MBPK_000189027	COInr	4	Porifera_6040	Demospongiae_6042	Tethyida_1779163	Hemiasterellidae_283520			COInr-WO_Insecta	4	Porifera_6040	Demospongiae_6042	Tethyida_1779163	Hemiasterellidae_283520			COInr_Med	4	Porifera_6040	Demospongiae_6042	Tethyida_1779163	Hemiasterellidae_283520			COInr_Med_plus	4	Porifera_6040	Demospongiae_6042	Tethyida_1779163	Hemiasterellidae_283520
MBPK_000189062	COInr	3	Rhodophyta_2763	Florideophyceae_2806	Ceramiales_2802				COInr-WO_Insecta	3	Rhodophyta_2763	Florideophyceae_2806	Ceramiales_2802				COInr_Med	4	Rhodophyta_2763	Florideophyceae_2806	Ceramiales_2802	Dasyaceae_35164			COInr_Med_plus	4	Rhodophyta_2763	Florideophyceae_2806	Ceramiales_2802	Dasyaceae_35164
MBPK_000189105	COInr	0							COInr-WO_Insecta	0							COInr_Med	0							COInr_Med_plus	0
MBPK_000189261	COInr	0							COInr-WO_Insecta	0							COInr_Med	0							COInr_Med_plus	0
MBPK_000189390	COInr	0							COInr-WO_Insecta	0							COInr_Med	0							COInr_Med_plus	0
MBPK_000189456	COInr	3	Arthropoda_6656	Insecta_50557	Diptera_7147				COInr-WO_Insecta	3	Arthropoda_6656	Malacostraca_6681	Amphipoda_6821				COInr_Med	4	Arthropoda_6656	Malacostraca_6681	Amphipoda_6821	Ischyroceridae_371444			COInr_Med_plus	4	Arthropoda_6656	Malacostraca_6681	Amphipoda_6821	Ischyroceridae_371444
MBPK_000189543	COInr	0							COInr-WO_Insecta	0							COInr_Med	0							COInr_Med_plus	0
MBPK_000189668	COInr	3	Arthropoda_6656	Insecta_50557	Diptera_7147				COInr-WO_Insecta	4	Arthropoda_6656	Arachnida_6854	Pseudoscorpiones_51799	Neobisiidae_83166			COInr_Med	0							COInr_Med_plus	0
MBPK_000189995	COInr	2	Annelida_6340	Clitellata_42113					COInr-WO_Insecta	2	Annelida_6340	Clitellata_42113					COInr_Med	0							COInr_Med_plus	0
MBPK_000190484	COInr	0							COInr-WO_Insecta	0							COInr_Med	0							COInr_Med_plus	0
MBPK_000190731	COInr	3	Rhodophyta_2763	Florideophyceae_2806	Gigartinales_28017				COInr-WO_Insecta	3	Rhodophyta_2763	Florideophyceae_2806	Gigartinales_28017				COInr_Med	4	Rhodophyta_2763	Florideophyceae_2806	Gigartinales_28017	Kallymeniaceae_31430			COInr_Med_plus	4	Rhodophyta_2763	Florideophyceae_2806	Gigartinales_28017	Kallymeniaceae_31430
MBPK_000190991	COInr	6	Arthropoda_6656	Hexanauplia_72037	Harpacticoida_41212	Canthocamptidae_298464	Mesochra_512231	Mesochra_pygmaea_2593132	COInr-WO_Insecta	6	Arthropoda_6656	Hexanauplia_72037	Harpacticoida_41212	Canthocamptidae_298464	Mesochra_512231	Mesochra_pygmaea_2593132	COInr_Med	6	Arthropoda_6656	Hexanauplia_72037	Harpacticoida_41212	Canthocamptidae_298464	Mesochra_512231	Mesochra_pygmaea_2593132	COInr_Med_plus	6	Arthropoda_6656	Hexanauplia_72037	Harpacticoida_41212	Canthocamptidae_298464	Mesochra_512231	Mesochra_pygmaea_2593132
MBPK_000191036	COInr	0							COInr-WO_Insecta	0							COInr_Med	0							COInr_Med_plus	0
MBPK_000191056	COInr	4	Mollusca_6447	Gastropoda_6448	Stylommatophora_6527	Helicarionidae_424154			COInr-WO_Insecta	4	Mollusca_6447	Gastropoda_6448	Stylommatophora_6527	Helicarionidae_424154			COInr_Med	5	Mollusca_6447	Gastropoda_6448	Pleurobranchida_2340904	Pleurobranchidae_71291	Pleurobranchus_157720		COInr_Med_plus	5	Mollusca_6447	Gastropoda_6448	Pleurobranchida_2340904	Pleurobranchidae_71291	Pleurobranchus_157720
MBPK_000191107	COInr	3	Annelida_6340	Clitellata_42113	Haplotaxida_6382				COInr-WO_Insecta	3	Annelida_6340	Clitellata_42113	Haplotaxida_6382				COInr_Med	0							COInr_Med_plus	0
MBPK_000191230	COInr	2	Arthropoda_6656	Hexanauplia_72037					COInr-WO_Insecta	5	Arthropoda_6656	Hexanauplia_72037	Calanoida_6833	Euchaetidae_117959	Paraeuchaeta_136185		COInr_Med	5	Arthropoda_6656	Hexanauplia_72037	Calanoida_6833	Euchaetidae_117959	Paraeuchaeta_136185		COInr_Med_plus	5	Arthropoda_6656	Hexanauplia_72037	Calanoida_6833	Euchaetidae_117959	Paraeuchaeta_136185
MBPK_000191242	COInr	0							COInr-WO_Insecta	0							COInr_Med	0							COInr_Med_plus	0
MBPK_000191264	COInr	0							COInr-WO_Insecta	0							COInr_Med	0							COInr_Med_plus	0
MBPK_000191884	COInr	4	Arthropoda_6656	Pycnogonida_57294	Pantopoda_373319	Callipallenidae_61896			COInr-WO_Insecta	4	Arthropoda_6656	Pycnogonida_57294	Pantopoda_373319	Callipallenidae_61896			COInr_Med	5	Arthropoda_6656	Pycnogonida_57294	Pantopoda_373319	Callipallenidae_61896	Callipallene_61897		COInr_Med_plus	5	Arthropoda_6656	Pycnogonida_57294	Pantopoda_373319	Callipallenidae_61896	Callipallene_61897
MBPK_000192685	COInr	3	Cnidaria_6073	Anthozoa_6101	Alcyonacea_40677				COInr-WO_Insecta	3	Cnidaria_6073	Anthozoa_6101	Alcyonacea_40677				COInr_Med	3	Cnidaria_6073	Anthozoa_6101	Alcyonacea_40677				COInr_Med_plus	3	Cnidaria_6073	Anthozoa_6101	Alcyonacea_40677
MBPK_000192751	COInr	5	Nemertea_6217	Pilidiophora_6218	Heteronemertea_6219	Lineidae_6222	Micrura_88927		COInr-WO_Insecta	5	Nemertea_6217	Pilidiophora_6218	Heteronemertea_6219	Lineidae_6222	Micrura_88927		COInr_Med	5	Nemertea_6217	Pilidiophora_6218	Heteronemertea_6219	Lineidae_6222	Micrura_88927		COInr_Med_plus	5	Nemertea_6217	Pilidiophora_6218	Heteronemertea_6219	Lineidae_6222	Micrura_88927
MBPK_000192816	COInr	3	Arthropoda_6656	Arachnida_6854	Araneae_6893				COInr-WO_Insecta	3	Arthropoda_6656	Arachnida_6854	Araneae_6893				COInr_Med	6	Arthropoda_6656	Malacostraca_6681	Decapoda_6683	Palaemonidae_6695	Palaemon_117982	Palaemon_paludosus_338208	COInr_Med_plus	6	Arthropoda_6656	Malacostraca_6681	Decapoda_6683	Palaemonidae_6695	Palaemon_117982	Palaemon_paludosus_338208
MBPK_000193115	COInr	3	Cnidaria_6073	Anthozoa_6101	Alcyonacea_40677				COInr-WO_Insecta	3	Cnidaria_6073	Anthozoa_6101	Alcyonacea_40677				COInr_Med	5	Cnidaria_6073	Anthozoa_6101	Alcyonacea_40677	Melithaeidae_86552	Melithaea_156533		COInr_Med_plus	5	Cnidaria_6073	Anthozoa_6101	Alcyonacea_40677	Melithaeidae_86552	Melithaea_156533
MBPK_000193174	COInr	0							COInr-WO_Insecta	0							COInr_Med	0							COInr_Med_plus	0
MBPK_000193417	COInr	5	Porifera_6040	Demospongiae_6042	Dictyoceratida_119428	Dysideidae_190525	Dysidea_190526		COInr-WO_Insecta	5	Porifera_6040	Demospongiae_6042	Dictyoceratida_119428	Dysideidae_190525	Dysidea_190526		COInr_Med	5	Porifera_6040	Demospongiae_6042	Dictyoceratida_119428	Dysideidae_190525	Dysidea_190526		COInr_Med_plus	5	Porifera_6040	Demospongiae_6042	Dictyoceratida_119428	Dysideidae_190525	Dysidea_190526
MBPK_000193506	COInr	0							COInr-WO_Insecta	0							COInr_Med	0							COInr_Med_plus	0
MBPK_000193557	COInr	0							COInr-WO_Insecta	0							COInr_Med	0							COInr_Med_plus	0
MBPK_000193626	COInr	3	Rhodophyta_2763	Florideophyceae_2806	Gigartinales_28017				COInr-WO_Insecta	3	Rhodophyta_2763	Florideophyceae_2806	Gigartinales_28017				COInr_Med	4	Rhodophyta_2763	Florideophyceae_2806	Gigartinales_28017	Dumontiaceae_31415			COInr_Med_plus	4	Rhodophyta_2763	Florideophyceae_2806	Gigartinales_28017	Dumontiaceae_31415
MBPK_000194025	COInr	5	Bryozoa_10205	Gymnolaemata_10206	Ctenostomatida_51985	Vesiculariidae_98850	Amathia_98848		COInr-WO_Insecta	5	Bryozoa_10205	Gymnolaemata_10206	Ctenostomatida_51985	Vesiculariidae_98850	Amathia_98848		COInr_Med	5	Bryozoa_10205	Gymnolaemata_10206	Ctenostomatida_51985	Vesiculariidae_98850	Amathia_98848		COInr_Med_plus	5	Bryozoa_10205	Gymnolaemata_10206	Ctenostomatida_51985	Vesiculariidae_98850	Amathia_98848
MBPK_000194719	COInr	3	Arthropoda_6656	Arachnida_6854	Araneae_6893				COInr-WO_Insecta	3	Arthropoda_6656	Arachnida_6854	Araneae_6893				COInr_Med	5		Phaeophyceae_2870	Dictyotales_2873	Dictyotaceae_2874	Dictyota_2875		COInr_Med_plus	5		Phaeophyceae_2870	Dictyotales_2873	Dictyotaceae_2874	Dictyota_2875
MBPK_000194821	COInr	4	Porifera_6040	Demospongiae_6042	Clionaida_1779155	Clionaidae_76784			COInr-WO_Insecta	4	Porifera_6040	Demospongiae_6042	Clionaida_1779155	Clionaidae_76784			COInr_Med	4	Porifera_6040	Demospongiae_6042	Clionaida_1779155	Clionaidae_76784			COInr_Med_plus	4	Porifera_6040	Demospongiae_6042	Clionaida_1779155	Clionaidae_76784
MBPK_000195135	COInr	5	Rhodophyta_2763	Florideophyceae_2806	Hapalidiales_1705611	Hapalidiaceae_227970	Lithothamnion_48598		COInr-WO_Insecta	5	Rhodophyta_2763	Florideophyceae_2806	Hapalidiales_1705611	Hapalidiaceae_227970	Lithothamnion_48598		COInr_Med	5	Rhodophyta_2763	Florideophyceae_2806	Hapalidiales_1705611	Hapalidiaceae_227970	Lithothamnion_48598		COInr_Med_plus	5	Rhodophyta_2763	Florideophyceae_2806	Hapalidiales_1705611	Hapalidiaceae_227970	Lithothamnion_48598
MBPK_000195184	COInr	0							COInr-WO_Insecta	0							COInr_Med	0							COInr_Med_plus	0
MBPK_000195395	COInr	0							COInr-WO_Insecta	0							COInr_Med	0							COInr_Med_plus	0
MBPK_000196088	COInr	0							COInr-WO_Insecta	0							COInr_Med	0							COInr_Med_plus	0
MBPK_000196125	COInr	0							COInr-WO_Insecta	0							COInr_Med	0							COInr_Med_plus	0
MBPK_000196224	COInr	5	Arthropoda_6656	Insecta_50557	Diptera_7147	Chironomidae_7149	Tanytarsus_288802		COInr-WO_Insecta	3	Arthropoda_6656	Malacostraca_6681	Decapoda_6683				COInr_Med	3	Arthropoda_6656	Malacostraca_6681	Decapoda_6683				COInr_Med_plus	3	Arthropoda_6656	Malacostraca_6681	Decapoda_6683
MBPK_000196237	COInr	6	Oomycota_4762		Peronosporales_4776	Peronosporaceae_4777	Phytophthora_4783	Phytophthora_parvispora_540036	COInr-WO_Insecta	6	Oomycota_4762		Peronosporales_4776	Peronosporaceae_4777	Phytophthora_4783	Phytophthora_parvispora_540036	COInr_Med	5		Phaeophyceae_2870	Ectocarpales_2877	Chordariaceae_66220	Microspongium_133513		COInr_Med_plus	5		Phaeophyceae_2870	Ectocarpales_2877	Chordariaceae_66220	Microspongium_133513
MBPK_000196567	COInr	2	Rhodophyta_2763	Florideophyceae_2806					COInr-WO_Insecta	2	Rhodophyta_2763	Florideophyceae_2806					COInr_Med	2	Rhodophyta_2763	Florideophyceae_2806					COInr_Med_plus	2	Rhodophyta_2763	Florideophyceae_2806
MBPK_000196841	COInr	1	Arthropoda_6656						COInr-WO_Insecta	2	Bryozoa_10205	Gymnolaemata_10206					COInr_Med	5	Bryozoa_10205	Gymnolaemata_10206	Cheilostomatida_10207	Beaniidae_300487	Beania_300488		COInr_Med_plus	5	Bryozoa_10205	Gymnolaemata_10206	Cheilostomatida_10207	Beaniidae_300487	Beania_300488
MBPK_000196965	COInr	6	Cnidaria_6073	Hydrozoa_6074	Leptothecata_500008	Clytiidae_2750048	Clytia_13436	Clytia_hemisphaerica_252671	COInr-WO_Insecta	6	Cnidaria_6073	Hydrozoa_6074	Leptothecata_500008	Clytiidae_2750048	Clytia_13436	Clytia_hemisphaerica_252671	COInr_Med	4	Cnidaria_6073	Hydrozoa_6074	Leptothecata_500008	Campanulariidae_27800			COInr_Med_plus	4	Cnidaria_6073	Hydrozoa_6074	Leptothecata_500008	Campanulariidae_27800
MBPK_000197480	COInr	3	Rhodophyta_2763	Florideophyceae_2806	Ceramiales_2802				COInr-WO_Insecta	3	Rhodophyta_2763	Florideophyceae_2806	Ceramiales_2802				COInr_Med	5	Rhodophyta_2763	Florideophyceae_2806	Ceramiales_2802	Dasyaceae_35164	Dasya_35165		COInr_Med_plus	5	Rhodophyta_2763	Florideophyceae_2806	Ceramiales_2802	Dasyaceae_35164	Dasya_35165
MBPK_000199714	COInr	0							COInr-WO_Insecta	0							COInr_Med	0							COInr_Med_plus	0
MBPK_000199971	COInr	0							COInr-WO_Insecta	0							COInr_Med	0							COInr_Med_plus	0
MBPK_000200304	COInr	2	Arthropoda_6656	Hexanauplia_72037					COInr-WO_Insecta	2	Arthropoda_6656	Hexanauplia_72037					COInr_Med	2	Arthropoda_6656	Hexanauplia_72037					COInr_Med_plus	2	Arthropoda_6656	Hexanauplia_72037
MBPK_000200403	COInr	5	Cnidaria_6073	Hydrozoa_6074	Leptothecata_500008	Clytiidae_2750048	Clytia_13436		COInr-WO_Insecta	5	Cnidaria_6073	Hydrozoa_6074	Leptothecata_500008	Clytiidae_2750048	Clytia_13436		COInr_Med	3	Cnidaria_6073	Hydrozoa_6074	Leptothecata_500008				COInr_Med_plus	3	Cnidaria_6073	Hydrozoa_6074	Leptothecata_500008
MBPK_000200644	COInr	2	Arthropoda_6656	Insecta_50557					COInr-WO_Insecta	3	Bryozoa_10205	Gymnolaemata_10206	Cheilostomatida_10207				COInr_Med	0							COInr_Med_plus	0
MBPK_000200657	COInr	3	Nemertea_6217	Enopla_6225	Monostilifera_6227				COInr-WO_Insecta	3	Nemertea_6217	Enopla_6225	Monostilifera_6227				COInr_Med	5	Nemertea_6217	Enopla_6225	Monostilifera_6227	Tetrastemmatidae_35726	Tetrastemma_77592		COInr_Med_plus	5	Nemertea_6217	Enopla_6225	Monostilifera_6227	Tetrastemmatidae_35726	Tetrastemma_77592
MBPK_000200704	COInr	6	Mollusca_6447	Gastropoda_6448		Plakobranchidae_71492	Elysia_71493	Elysia_viridis_71494	COInr-WO_Insecta	6	Mollusca_6447	Gastropoda_6448		Plakobranchidae_71492	Elysia_71493	Elysia_viridis_71494	COInr_Med	6	Mollusca_6447	Gastropoda_6448		Plakobranchidae_71492	Elysia_71493	Elysia_viridis_71494	COInr_Med_plus	6	Mollusca_6447	Gastropoda_6448		Plakobranchidae_71492	Elysia_71493	Elysia_viridis_71494
MBPK_000201685	COInr	4	Arthropoda_6656	Malacostraca_6681	Amphipoda_6821	Ischyroceridae_371444			COInr-WO_Insecta	4	Arthropoda_6656	Malacostraca_6681	Amphipoda_6821	Ischyroceridae_371444			COInr_Med	4	Arthropoda_6656	Malacostraca_6681	Amphipoda_6821	Ischyroceridae_371444			COInr_Med_plus	4	Arthropoda_6656	Malacostraca_6681	Amphipoda_6821	Ischyroceridae_371444
MBPK_000201821	COInr	3	Rhodophyta_2763	Florideophyceae_2806	Peyssonneliales_-35115				COInr-WO_Insecta	3	Rhodophyta_2763	Florideophyceae_2806	Peyssonneliales_-35115				COInr_Med	4	Rhodophyta_2763	Florideophyceae_2806	Gigartinales_28017	Peyssonneliaceae_173455			COInr_Med_plus	4	Rhodophyta_2763	Florideophyceae_2806	Gigartinales_28017	Peyssonneliaceae_173455
MBPK_000201850	COInr	4	Bacillariophyta_2836	Bacillariophyceae_33849	Naviculales_38748	Naviculaceae_67474			COInr-WO_Insecta	4	Bacillariophyta_2836	Bacillariophyceae_33849	Naviculales_38748	Naviculaceae_67474			COInr_Med	4	Bacillariophyta_2836	Bacillariophyceae_33849	Naviculales_38748	Naviculaceae_67474			COInr_Med_plus	4	Bacillariophyta_2836	Bacillariophyceae_33849	Naviculales_38748	Naviculaceae_67474
MBPK_000201859	COInr	0							COInr-WO_Insecta	0							COInr_Med	0							COInr_Med_plus	0
MBPK_000202626	COInr	0							COInr-WO_Insecta	0							COInr_Med	0							COInr_Med_plus	0
MBPK_000202676	COInr	3	Cnidaria_6073	Hydrozoa_6074	Leptothecata_500008				COInr-WO_Insecta	3	Cnidaria_6073	Hydrozoa_6074	Leptothecata_500008				COInr_Med	3	Cnidaria_6073	Hydrozoa_6074	Leptothecata_500008				COInr_Med_plus	3	Cnidaria_6073	Hydrozoa_6074	Leptothecata_500008
MBPK_000202694	COInr	0							COInr-WO_Insecta	0							COInr_Med	0							COInr_Med_plus	0
MBPK_000203238	COInr	3	Rhodophyta_2763	Florideophyceae_2806	Halymeniales_50289				COInr-WO_Insecta	3	Rhodophyta_2763	Florideophyceae_2806	Halymeniales_50289				COInr_Med	4	Rhodophyta_2763	Florideophyceae_2806	Halymeniales_50289	Halymeniaceae_31453			COInr_Med_plus	4	Rhodophyta_2763	Florideophyceae_2806	Halymeniales_50289	Halymeniaceae_31453
MBPK_000204675	COInr	0							COInr-WO_Insecta	0							COInr_Med	0							COInr_Med_plus	0
MBPK_000204781	COInr	0							COInr-WO_Insecta	0							COInr_Med	0							COInr_Med_plus	0
MBPK_000205070	COInr	0							COInr-WO_Insecta	0							COInr_Med	0							COInr_Med_plus	0
MBPK_000205243	COInr	2	Cnidaria_6073	Hydrozoa_6074					COInr-WO_Insecta	2	Cnidaria_6073	Hydrozoa_6074					COInr_Med	2	Cnidaria_6073	Hydrozoa_6074					COInr_Med_plus	2	Cnidaria_6073	Hydrozoa_6074
MBPK_000206391	COInr	2	Rhodophyta_2763	Florideophyceae_2806					COInr-WO_Insecta	2	Rhodophyta_2763	Florideophyceae_2806					COInr_Med	4	Rhodophyta_2763	Florideophyceae_2806	Gigartinales_28017	Peyssonneliaceae_173455			COInr_Med_plus	4	Rhodophyta_2763	Florideophyceae_2806	Gigartinales_28017	Peyssonneliaceae_173455
MBPK_000206605	COInr	3	Annelida_6340	Clitellata_42113	Crassiclitellata_2803884				COInr-WO_Insecta	3	Annelida_6340	Clitellata_42113	Crassiclitellata_2803884				COInr_Med	6	Arthropoda_6656	Malacostraca_6681	Decapoda_6683	Galatheidae_136690	Lauriea_1273546	Lauriea_punctata_1273759	COInr_Med_plus	6	Arthropoda_6656	Malacostraca_6681	Decapoda_6683	Galatheidae_136690	Lauriea_1273546	Lauriea_punctata_1273759
MBPK_000206901	COInr	3	Arthropoda_6656	Insecta_50557	Lepidoptera_7088				COInr-WO_Insecta	3	Arthropoda_6656	Arachnida_6854	Trombidiformes_83136				COInr_Med	6	Arthropoda_6656	Thecostraca_116172		Poecilasmatidae_37899	Octolasmis_37900	Octolasmis_warwickii_479288	COInr_Med_plus	6	Arthropoda_6656	Thecostraca_116172		Poecilasmatidae_37899	Octolasmis_37900	Octolasmis_warwickii_479288
MBPK_000206952	COInr	0							COInr-WO_Insecta	0							COInr_Med	4	Proteobacteria_1224	Alphaproteobacteria_28211	Rhodobacterales_204455	Rhodobacteraceae_31989			COInr_Med_plus	4	Proteobacteria_1224	Alphaproteobacteria_28211	Rhodobacterales_204455	Rhodobacteraceae_31989
MBPK_000207158	COInr	5	Arthropoda_6656	Hexanauplia_72037	Harpacticoida_41212	Miraciidae_324870	Schizopera_1245664		COInr-WO_Insecta	5	Arthropoda_6656	Hexanauplia_72037	Harpacticoida_41212	Miraciidae_324870	Schizopera_1245664		COInr_Med	5	Arthropoda_6656	Hexanauplia_72037	Harpacticoida_41212	Miraciidae_324870	Schizopera_1245664		COInr_Med_plus	5	Arthropoda_6656	Hexanauplia_72037	Harpacticoida_41212	Miraciidae_324870	Schizopera_1245664
MBPK_000207729	COInr	0							COInr-WO_Insecta	3	Bryozoa_10205	Gymnolaemata_10206	Cheilostomatida_10207				COInr_Med	0							COInr_Med_plus	0
MBPK_000207973	COInr	2	Cnidaria_6073	Hydrozoa_6074					COInr-WO_Insecta	2	Cnidaria_6073	Hydrozoa_6074					COInr_Med	2	Cnidaria_6073	Hydrozoa_6074					COInr_Med_plus	2	Cnidaria_6073	Hydrozoa_6074
MBPK_000208592	COInr	0							COInr-WO_Insecta	0							COInr_Med	0							COInr_Med_plus	0
MBPK_000209207	COInr	5	Cnidaria_6073	Hydrozoa_6074	Leptothecata_500008	Obeliidae_2750047	Obelia_32569		COInr-WO_Insecta	5	Cnidaria_6073	Hydrozoa_6074	Leptothecata_500008	Obeliidae_2750047	Obelia_32569		COInr_Med	3	Cnidaria_6073	Hydrozoa_6074	Leptothecata_500008				COInr_Med_plus	3	Cnidaria_6073	Hydrozoa_6074	Leptothecata_500008
MBPK_000209268	COInr	5	Annelida_6340	Clitellata_42113	Tubificida_2937015	Naididae_2109251	Tubificoides_132502		COInr-WO_Insecta	5	Annelida_6340	Clitellata_42113	Tubificida_2937015	Naididae_2109251	Tubificoides_132502		COInr_Med	5	Annelida_6340	Clitellata_42113	Tubificida_2937015	Naididae_2109251	Tubificoides_132502		COInr_Med_plus	5	Annelida_6340	Clitellata_42113	Tubificida_2937015	Naididae_2109251	Tubificoides_132502
MBPK_000209598	COInr	6	Cnidaria_6073	Hydrozoa_6074	Anthoathecata_406427	Corynidae_6077	Coryne_58816	Coryne_eximia_264117	COInr-WO_Insecta	6	Cnidaria_6073	Hydrozoa_6074	Anthoathecata_406427	Corynidae_6077	Coryne_58816	Coryne_eximia_264117	COInr_Med	6	Cnidaria_6073	Hydrozoa_6074	Anthoathecata_406427	Corynidae_6077	Coryne_58816	Coryne_eximia_264117	COInr_Med_plus	6	Cnidaria_6073	Hydrozoa_6074	Anthoathecata_406427	Corynidae_6077	Coryne_58816	Coryne_eximia_264117
MBPK_000209656	COInr	1	Arthropoda_6656						COInr-WO_Insecta	0							COInr_Med	3	Cnidaria_6073	Hydrozoa_6074	Siphonophorae_42759				COInr_Med_plus	3	Cnidaria_6073	Hydrozoa_6074	Siphonophorae_42759
MBPK_000209978	COInr	0							COInr-WO_Insecta	0							COInr_Med	0							COInr_Med_plus	0
MBPK_000210081	COInr	5	Porifera_6040	Demospongiae_6042	Clionaida_1779155	Clionaidae_76784	Cliona_76785		COInr-WO_Insecta	5	Porifera_6040	Demospongiae_6042	Clionaida_1779155	Clionaidae_76784	Cliona_76785		COInr_Med	5	Porifera_6040	Demospongiae_6042	Clionaida_1779155	Clionaidae_76784	Cliona_76785		COInr_Med_plus	5	Porifera_6040	Demospongiae_6042	Clionaida_1779155	Clionaidae_76784	Cliona_76785
MBPK_000210526	COInr	0							COInr-WO_Insecta	0							COInr_Med	0							COInr_Med_plus	0
MBPK_000211199	COInr	4		Phaeophyceae_2870	Ectocarpales_2877	Chordariaceae_66220			COInr-WO_Insecta	4		Phaeophyceae_2870	Ectocarpales_2877	Chordariaceae_66220			COInr_Med	4		Phaeophyceae_2870	Ectocarpales_2877	Chordariaceae_66220			COInr_Med_plus	4		Phaeophyceae_2870	Ectocarpales_2877	Chordariaceae_66220
MBPK_000211384	COInr	1	Arthropoda_6656						COInr-WO_Insecta	2	Arthropoda_6656	Arachnida_6854					COInr_Med	0							COInr_Med_plus	2	Arthropoda_6656	Malacostraca_6681
MBPK_000211470	COInr	0							COInr-WO_Insecta	0							COInr_Med	0							COInr_Med_plus	0
MBPK_000211662	COInr	0							COInr-WO_Insecta	0							COInr_Med	0							COInr_Med_plus	0
MBPK_000212165	COInr	3	Arthropoda_6656	Hexanauplia_72037	Harpacticoida_41212				COInr-WO_Insecta	3	Arthropoda_6656	Hexanauplia_72037	Harpacticoida_41212				COInr_Med	3	Arthropoda_6656	Hexanauplia_72037	Harpacticoida_41212				COInr_Med_plus	3	Arthropoda_6656	Hexanauplia_72037	Harpacticoida_41212
MBPK_000212180	COInr	3	Cnidaria_6073	Anthozoa_6101	Alcyonacea_40677				COInr-WO_Insecta	3	Cnidaria_6073	Anthozoa_6101	Alcyonacea_40677				COInr_Med	5	Cnidaria_6073	Anthozoa_6101	Alcyonacea_40677	Melithaeidae_86552	Melithaea_156533		COInr_Med_plus	5	Cnidaria_6073	Anthozoa_6101	Alcyonacea_40677	Melithaeidae_86552	Melithaea_156533
MBPK_000212354	COInr	3	Rhodophyta_2763	Florideophyceae_2806	Halymeniales_50289				COInr-WO_Insecta	3	Rhodophyta_2763	Florideophyceae_2806	Halymeniales_50289				COInr_Med	4	Rhodophyta_2763	Florideophyceae_2806	Halymeniales_50289	Halymeniaceae_31453			COInr_Med_plus	4	Rhodophyta_2763	Florideophyceae_2806	Halymeniales_50289	Halymeniaceae_31453
MBPK_000212364	COInr	3	Cnidaria_6073	Anthozoa_6101	Alcyonacea_40677				COInr-WO_Insecta	3	Cnidaria_6073	Anthozoa_6101	Alcyonacea_40677				COInr_Med	5	Cnidaria_6073	Anthozoa_6101	Alcyonacea_40677	Melithaeidae_86552	Melithaea_156533		COInr_Med_plus	5	Cnidaria_6073	Anthozoa_6101	Alcyonacea_40677	Melithaeidae_86552	Melithaea_156533
MBPK_000212371	COInr	3	Porifera_6040	Demospongiae_6042	Poecilosclerida_27925				COInr-WO_Insecta	3	Porifera_6040	Demospongiae_6042	Poecilosclerida_27925				COInr_Med	3	Porifera_6040	Demospongiae_6042	Poecilosclerida_27925				COInr_Med_plus	3	Porifera_6040	Demospongiae_6042	Poecilosclerida_27925
MBPK_000212464	COInr	3	Rhodophyta_2763	Florideophyceae_2806	Nemaliales_2807				COInr-WO_Insecta	3	Rhodophyta_2763	Florideophyceae_2806	Nemaliales_2807				COInr_Med	5	Rhodophyta_2763	Florideophyceae_2806	Nemaliales_2807	Scinaiaceae_268579	Scinaia_268582		COInr_Med_plus	5	Rhodophyta_2763	Florideophyceae_2806	Nemaliales_2807	Scinaiaceae_268579	Scinaia_268582
MBPK_000212965	COInr	5	Porifera_6040	Demospongiae_6042	Dictyoceratida_119428	Dysideidae_190525	Dysidea_190526		COInr-WO_Insecta	5	Porifera_6040	Demospongiae_6042	Dictyoceratida_119428	Dysideidae_190525	Dysidea_190526		COInr_Med	5	Porifera_6040	Demospongiae_6042	Dictyoceratida_119428	Dysideidae_190525	Dysidea_190526		COInr_Med_plus	5	Porifera_6040	Demospongiae_6042	Dictyoceratida_119428	Dysideidae_190525	Dysidea_190526
MBPK_000213066	COInr	0							COInr-WO_Insecta	0							COInr_Med	0							COInr_Med_plus	0
MBPK_000213380	COInr	0							COInr-WO_Insecta	0							COInr_Med	5	Mollusca_6447	Bivalvia_6544	Mytilida_6546	Mytilidae_6547	Musculus_112137		COInr_Med_plus	5	Mollusca_6447	Bivalvia_6544	Mytilida_6546	Mytilidae_6547	Musculus_112137
MBPK_000213425	COInr	5	Discosea_555280		Longamoebia_1485168	Acanthamoebidae_33677	Acanthamoeba_5754		COInr-WO_Insecta	5	Discosea_555280		Longamoebia_1485168	Acanthamoebidae_33677	Acanthamoeba_5754		COInr_Med	0							COInr_Med_plus	0
MBPK_000213539	COInr	0							COInr-WO_Insecta	0							COInr_Med	0							COInr_Med_plus	0
MBPK_000213608	COInr	3	Annelida_6340	Clitellata_42113	Enchytraeida_1964463				COInr-WO_Insecta	3	Annelida_6340	Clitellata_42113	Enchytraeida_1964463				COInr_Med	0							COInr_Med_plus	0
MBPK_000214031	COInr	3	Cnidaria_6073	Hydrozoa_6074	Leptothecata_500008				COInr-WO_Insecta	3	Cnidaria_6073	Hydrozoa_6074	Leptothecata_500008				COInr_Med	2	Cnidaria_6073	Hydrozoa_6074					COInr_Med_plus	2	Cnidaria_6073	Hydrozoa_6074
MBPK_000214341	COInr	2	Arthropoda_6656	Hexanauplia_72037					COInr-WO_Insecta	3	Arthropoda_6656	Hexanauplia_72037	Calanoida_6833				COInr_Med	5	Arthropoda_6656	Hexanauplia_72037	Calanoida_6833	Paracalanidae_163470	Bestiolina_1112347		COInr_Med_plus	5	Arthropoda_6656	Hexanauplia_72037	Calanoida_6833	Paracalanidae_163470	Bestiolina_1112347
MBPK_000215361	COInr	0							COInr-WO_Insecta	0							COInr_Med	0							COInr_Med_plus	0
MBPK_000215829	COInr	6	Cnidaria_6073	Hydrozoa_6074	Leptothecata_500008	Campanulariidae_27800	Orthopyxis_314504	Orthopyxis_crenata_662034	COInr-WO_Insecta	6	Cnidaria_6073	Hydrozoa_6074	Leptothecata_500008	Campanulariidae_27800	Orthopyxis_314504	Orthopyxis_crenata_662034	COInr_Med	6	Cnidaria_6073	Hydrozoa_6074	Leptothecata_500008	Campanulariidae_27800	Orthopyxis_314504	Orthopyxis_crenata_662034	COInr_Med_plus	6	Cnidaria_6073	Hydrozoa_6074	Leptothecata_500008	Campanulariidae_27800	Orthopyxis_314504	Orthopyxis_crenata_662034
MBPK_000215966	COInr	3	Rhodophyta_2763	Florideophyceae_2806	Peyssonneliales_-35115				COInr-WO_Insecta	3	Rhodophyta_2763	Florideophyceae_2806	Peyssonneliales_-35115				COInr_Med	4	Rhodophyta_2763	Florideophyceae_2806	Gigartinales_28017	Peyssonneliaceae_173455			COInr_Med_plus	4	Rhodophyta_2763	Florideophyceae_2806	Gigartinales_28017	Peyssonneliaceae_173455
MBPK_000216005	COInr	5	Porifera_6040	Demospongiae_6042	Dictyoceratida_119428	Dysideidae_190525	Dysidea_190526		COInr-WO_Insecta	5	Porifera_6040	Demospongiae_6042	Dictyoceratida_119428	Dysideidae_190525	Dysidea_190526		COInr_Med	5	Porifera_6040	Demospongiae_6042	Dictyoceratida_119428	Dysideidae_190525	Dysidea_190526		COInr_Med_plus	5	Porifera_6040	Demospongiae_6042	Dictyoceratida_119428	Dysideidae_190525	Dysidea_190526
MBPK_000216316	COInr	4	Arthropoda_6656	Insecta_50557	Diptera_7147	Sciaridae_7184			COInr-WO_Insecta	1	Rhodophyta_2763						COInr_Med	4	Rhodophyta_2763	Florideophyceae_2806	Ceramiales_2802	Delesseriaceae_31386			COInr_Med_plus	4	Rhodophyta_2763	Florideophyceae_2806	Ceramiales_2802	Delesseriaceae_31386
MBPK_000216322	COInr	0							COInr-WO_Insecta	0							COInr_Med	0							COInr_Med_plus	0
MBPK_000216623	COInr	0							COInr-WO_Insecta	0							COInr_Med	0							COInr_Med_plus	0
MBPK_000216833	COInr	6	Annelida_6340	Polychaeta_6341	Terebellida_6373	Cirratulidae_46590	Cirriformia_279645	Cirriformia_tentaculata_279646	COInr-WO_Insecta	6	Annelida_6340	Polychaeta_6341	Terebellida_6373	Cirratulidae_46590	Cirriformia_279645	Cirriformia_tentaculata_279646	COInr_Med	6	Annelida_6340	Polychaeta_6341	Terebellida_6373	Cirratulidae_46590	Cirriformia_279645	Cirriformia_tentaculata_279646	COInr_Med_plus	6	Annelida_6340	Polychaeta_6341	Terebellida_6373	Cirratulidae_46590	Cirriformia_279645	Cirriformia_tentaculata_279646
MBPK_000217471	COInr	6	Rhodophyta_2763	Florideophyceae_2806	Corallinales_31395	Lithophyllaceae_2705745	Lithophyllum_48954	Lithophyllum_hibernicum_1747662	COInr-WO_Insecta	6	Rhodophyta_2763	Florideophyceae_2806	Corallinales_31395	Lithophyllaceae_2705745	Lithophyllum_48954	Lithophyllum_hibernicum_1747662	COInr_Med	6	Rhodophyta_2763	Florideophyceae_2806	Corallinales_31395	Lithophyllaceae_2705745	Lithophyllum_48954	Lithophyllum_hibernicum_1747662	COInr_Med_plus	6	Rhodophyta_2763	Florideophyceae_2806	Corallinales_31395	Lithophyllaceae_2705745	Lithophyllum_48954	Lithophyllum_hibernicum_1747662
MBPK_000217607	COInr	4		Phaeophyceae_2870	Dictyotales_2873	Dictyotaceae_2874			COInr-WO_Insecta	4		Phaeophyceae_2870	Dictyotales_2873	Dictyotaceae_2874			COInr_Med	4		Phaeophyceae_2870	Dictyotales_2873	Dictyotaceae_2874			COInr_Med_plus	4		Phaeophyceae_2870	Dictyotales_2873	Dictyotaceae_2874
MBPK_000217613	COInr	0							COInr-WO_Insecta	0							COInr_Med	0							COInr_Med_plus	0
MBPK_000217754	COInr	5	Bacillariophyta_2836	Bacillariophyceae_33849	Naviculales_38748	Pinnulariaceae_216735	Pinnularia_216736		COInr-WO_Insecta	5	Bacillariophyta_2836	Bacillariophyceae_33849	Naviculales_38748	Pinnulariaceae_216735	Pinnularia_216736		COInr_Med	5	Bacillariophyta_2836	Bacillariophyceae_33849	Naviculales_38748	Pinnulariaceae_216735	Pinnularia_216736		COInr_Med_plus	5	Bacillariophyta_2836	Bacillariophyceae_33849	Naviculales_38748	Pinnulariaceae_216735	Pinnularia_216736
MBPK_000217774	COInr	6	Chlorophyta_3041	Chloropicophyceae_2302911	Chloropicales_2302912	Chloropicaceae_2302913	Chloroparvula_2302916	Chloroparvula_pacifica_1883388	COInr-WO_Insecta	6	Chlorophyta_3041	Chloropicophyceae_2302911	Chloropicales_2302912	Chloropicaceae_2302913	Chloroparvula_2302916	Chloroparvula_pacifica_1883388	COInr_Med	0							COInr_Med_plus	0
MBPK_000217805	COInr	0							COInr-WO_Insecta	0							COInr_Med	0							COInr_Med_plus	0
MBPK_000218094	COInr	0							COInr-WO_Insecta	0							COInr_Med	0							COInr_Med_plus	0
MBPK_000218256	COInr	0							COInr-WO_Insecta	5	Bryozoa_10205	Stenolaemata_97264	Tubuliporida_365322	Tubuliporidae_365323	Tubulipora_365324		COInr_Med	5	Bryozoa_10205	Stenolaemata_97264	Tubuliporida_365322	Tubuliporidae_365323	Tubulipora_365324		COInr_Med_plus	5	Bryozoa_10205	Stenolaemata_97264	Tubuliporida_365322	Tubuliporidae_365323	Tubulipora_365324
MBPK_000218340	COInr	4		Phaeophyceae_2870	Ectocarpales_2877	Scytosiphonaceae_2891			COInr-WO_Insecta	4		Phaeophyceae_2870	Ectocarpales_2877	Scytosiphonaceae_2891			COInr_Med	4		Phaeophyceae_2870	Ectocarpales_2877	Scytosiphonaceae_2891			COInr_Med_plus	4		Phaeophyceae_2870	Ectocarpales_2877	Scytosiphonaceae_2891
MBPK_000218573	COInr	0							COInr-WO_Insecta	0							COInr_Med	0							COInr_Med_plus	0
MBPK_000218644	COInr	6		Phaeophyceae_2870	Laminariales_2886	Laminariaceae_33636	Laminaria_33637	Laminaria_solidungula_309363	COInr-WO_Insecta	6		Phaeophyceae_2870	Laminariales_2886	Laminariaceae_33636	Laminaria_33637	Laminaria_solidungula_309363	COInr_Med	6		Phaeophyceae_2870	Laminariales_2886	Laminariaceae_33636	Laminaria_33637	Laminaria_solidungula_309363	COInr_Med_plus	6		Phaeophyceae_2870	Laminariales_2886	Laminariaceae_33636	Laminaria_33637	Laminaria_solidungula_309363
MBPK_000218689	COInr	0							COInr-WO_Insecta	0							COInr_Med	0							COInr_Med_plus	0
MBPK_000218783	COInr	5	Bacillariophyta_2836	Bacillariophyceae_33849	Bacillariales_33851	Bacillariaceae_33852	Pseudo-nitzschia_41953		COInr-WO_Insecta	5	Bacillariophyta_2836	Bacillariophyceae_33849	Bacillariales_33851	Bacillariaceae_33852	Pseudo-nitzschia_41953		COInr_Med	5	Bacillariophyta_2836	Bacillariophyceae_33849	Bacillariales_33851	Bacillariaceae_33852	Pseudo-nitzschia_41953		COInr_Med_plus	5	Bacillariophyta_2836	Bacillariophyceae_33849	Bacillariales_33851	Bacillariaceae_33852	Pseudo-nitzschia_41953
MBPK_000218839	COInr	0							COInr-WO_Insecta	0							COInr_Med	0							COInr_Med_plus	0
MBPK_000218877	COInr	3	Cnidaria_6073	Hydrozoa_6074	Leptothecata_500008				COInr-WO_Insecta	3	Cnidaria_6073	Hydrozoa_6074	Leptothecata_500008				COInr_Med	4	Cnidaria_6073	Hydrozoa_6074	Anthoathecata_406427	Pandeidae_27799			COInr_Med_plus	4	Cnidaria_6073	Hydrozoa_6074	Anthoathecata_406427	Pandeidae_27799
MBPK_000218982	COInr	5	Cnidaria_6073	Hydrozoa_6074	Leptothecata_500008	Aglaopheniidae_308582	Aglaophenia_308583		COInr-WO_Insecta	5	Cnidaria_6073	Hydrozoa_6074	Leptothecata_500008	Aglaopheniidae_308582	Aglaophenia_308583		COInr_Med	5	Cnidaria_6073	Hydrozoa_6074	Leptothecata_500008	Aglaopheniidae_308582	Aglaophenia_308583		COInr_Med_plus	5	Cnidaria_6073	Hydrozoa_6074	Leptothecata_500008	Aglaopheniidae_308582	Aglaophenia_308583
MBPK_000219118	COInr	0							COInr-WO_Insecta	0							COInr_Med	0							COInr_Med_plus	0
MBPK_000219225	COInr	3	Rhodophyta_2763	Florideophyceae_2806	Peyssonneliales_-35115				COInr-WO_Insecta	3	Rhodophyta_2763	Florideophyceae_2806	Peyssonneliales_-35115				COInr_Med	4	Rhodophyta_2763	Florideophyceae_2806	Gigartinales_28017	Peyssonneliaceae_173455			COInr_Med_plus	4	Rhodophyta_2763	Florideophyceae_2806	Gigartinales_28017	Peyssonneliaceae_173455
MBPK_000219439	COInr	0							COInr-WO_Insecta	0							COInr_Med	0							COInr_Med_plus	0
MBPK_000219441	COInr	0							COInr-WO_Insecta	0							COInr_Med	0							COInr_Med_plus	0
MBPK_000219809	COInr	0							COInr-WO_Insecta	0							COInr_Med	0							COInr_Med_plus	0
MBPK_000220062	COInr	3	Rhodophyta_2763	Florideophyceae_2806	Gigartinales_28017				COInr-WO_Insecta	3	Rhodophyta_2763	Florideophyceae_2806	Gigartinales_28017				COInr_Med	4	Rhodophyta_2763	Florideophyceae_2806	Gigartinales_28017	Kallymeniaceae_31430			COInr_Med_plus	4	Rhodophyta_2763	Florideophyceae_2806	Gigartinales_28017	Kallymeniaceae_31430
MBPK_000220301	COInr	3	Rhodophyta_2763	Florideophyceae_2806	Corallinales_31395				COInr-WO_Insecta	3	Rhodophyta_2763	Florideophyceae_2806	Corallinales_31395				COInr_Med	5	Rhodophyta_2763	Florideophyceae_2806	Corallinales_31395	Corallinaceae_31396	Jania_31397		COInr_Med_plus	5	Rhodophyta_2763	Florideophyceae_2806	Corallinales_31395	Corallinaceae_31396	Jania_31397
MBPK_000220347	COInr	0							COInr-WO_Insecta	0							COInr_Med	0							COInr_Med_plus	0
MBPK_000220597	COInr	6	Mollusca_6447	Gastropoda_6448	Nudibranchia_70849	Facelinidae_929463	Favorinus_252565	Favorinus_branchialis_934967	COInr-WO_Insecta	6	Mollusca_6447	Gastropoda_6448	Nudibranchia_70849	Facelinidae_929463	Favorinus_252565	Favorinus_branchialis_934967	COInr_Med	6	Mollusca_6447	Gastropoda_6448	Nudibranchia_70849	Facelinidae_929463	Favorinus_252565	Favorinus_branchialis_934967	COInr_Med_plus	6	Mollusca_6447	Gastropoda_6448	Nudibranchia_70849	Facelinidae_929463	Favorinus_252565	Favorinus_branchialis_934967
MBPK_000220725	COInr	0							COInr-WO_Insecta	0							COInr_Med	0							COInr_Med_plus	0
[truncated: 5,726 more rows]
