# Supplementary material for: Be positive: customized reference databases and new, local barcodes balance false taxonomic assignments in metabarcoding studies
Source: PeerJ. 2023 Jan 9;11:e14616. doi: 10.7717/peerj.14616 (PMC9835706; doi:10.7717/peerj.14616)
Supplement: Supplemental Information 10 [file peerj-11-14616-s010.csv]

id	blast_db	identity	resolution	phylum	class	order	family	genus	species	blast_db	identity	resolution	phylum	class	order	family	genus	species	blast_db	identity	resolution	phylum	class	order	family	genus	species	blast_db	identity	resolution	phylum	class	order	family	genus	species	sequence
MBPK_000032855	COInr		0							COInr-WO_Insecta		0							COInr_Med		0							COInr_Med_plus		0							attatcgtctatttttgcacattctggtggttctatagagtttgttatttttagtttacacttagctggtatgtcttctattttaggtgctataaattttatagtaaccattttaaatatgcgtgtacctggtatgaccatgtttcgtatgcctttatttgtatgatctgtttttataaccgcatgattattattattatcattacctgtatttggtggtgctattactatgttattaactgatcgtaattttaatacttctttttttgaagtgagtggtggtggtgatcctatcttatttcaacatttatt
MBPK_000028722	COInr		0							COInr-WO_Insecta		0							COInr_Med		0							COInr_Med_plus		0							tttagctagtatagaagctcattctggtggtgctgttgatttagcaatttttagtttacatttagctggagcttcttctgttttaggtgctataaattttataactacagtttttaatatgcgatctcctaatttaaaagttcatagattaccattatttgtttgagctattttaataacagcatttttattattattgtctttgcctgtattagctggagctattactatgttattaactgatagaaattttaatactacattttttgatccttcaggaggtggtgatcctattttatatcaacatttattt
MBPK_000106403	COInr	85	4	Rhodophyta	Bangiophyceae	Bangiales	Bangiaceae			COInr-WO_Insecta	85	4	Rhodophyta	Bangiophyceae	Bangiales	Bangiaceae			COInr_Med	80	1	Rhodophyta						COInr_Med_plus	80	1	Rhodophyta						attaagttctattcaaagtcattctggaggagcagtagacttagctatctttagcttgcatttatcaggggcttcttctatacttggcgctatcaactttatcactactatatttaatatgcgtaatccagggcaaagtatgtatcgcattcctttatttgtatgatctattctaattacagctttcttactgttactagctgttcccgttttagcaggtgctatcacaatgctacttacagatagaaactttaatactacattctttgatccatcaggcggaggggatccagtattatatcaacatctgttt
MBPK_000018366	COInr	100	6	Arthropoda	Malacostraca	Decapoda	Alpheidae	Alpheus	Alpheus bellulus	COInr-WO_Insecta	100	6	Arthropoda	Malacostraca	Decapoda	Alpheidae	Alpheus	Alpheus bellulus	COInr_Med	100	6	Arthropoda	Malacostraca	Decapoda	Alpheidae	Alpheus	Alpheus bellulus	COInr_Med_plus	100	6	Arthropoda	Malacostraca	Decapoda	Alpheidae	Alpheus	Alpheus bellulus	tttaagtagtatttcagcacattcaggaggttctgttgatttagctatttttagtttacatttagcaggtgtatcttctcttttaggttcaattaactttattacaactattttaaatatgcgtactgttggtatgcgtatgcatgaaatgccattatttgtatgggcagttttcattacaacaattttattattattatcattaccagttttagcaggtgctattacaatgctattaacagatcgtaattttaatactacattttttgatgcagctggtggtggtgatcctattttatatcaacatttatt
MBPK_001949078	COInr	97	4	Rhodophyta	Bangiophyceae	Bangiales	Bangiaceae			COInr-WO_Insecta	97	4	Rhodophyta	Bangiophyceae	Bangiales	Bangiaceae			COInr_Med	97	4	Rhodophyta	Bangiophyceae	Bangiales	Bangiaceae			COInr_Med_plus	97	4	Rhodophyta	Bangiophyceae	Bangiales	Bangiaceae			tttaagttctattcagagtcattcaggtggtgctgtagatcttgctatttttagtttacatttatcaggtgcttcttctattttgggtgctattaattttattactactatatttaatatgcgtaatccaggacaaagcatgtatcgtatacctttatttgtttgatctatactaataactgcttttttattattgctagcggtgcctgttttggctggcgcaattaccatgttattaactgatagaaattttaatacaacattttttgacccttcaggtggtggtgaccctgtgctatatcaacatttatt
MBPK_003967988	COInr	85	3	Rhodophyta	Bangiophyceae	Bangiales				COInr-WO_Insecta	85	3	Rhodophyta	Bangiophyceae	Bangiales				COInr_Med	85	4	Rhodophyta	Bangiophyceae	Bangiales	Bangiaceae			COInr_Med_plus	85	4	Rhodophyta	Bangiophyceae	Bangiales	Bangiaceae			tttaagttctatacaaaatcactctgggggagctgtggatcttgcaatatttagtttgcgtttatctggtgcttcttctatattaggtgcagtaaattttattacaactatatttaatatgcgtaatccaggtcaaagcatgtatcgtataccattatttgtttgatctatattaattacagcatttttacttttgttagcagtaccggtacttgcgggtgctattactatgttacttacagatagaaatttcaatacaacattttttgatccttctggaggtggagatcccgtattatatcaacatttattt
MBPK_004005650	COInr	85	3	Rhodophyta	Bangiophyceae	Bangiales				COInr-WO_Insecta	85	3	Rhodophyta	Bangiophyceae	Bangiales				COInr_Med	85	4	Rhodophyta	Bangiophyceae	Bangiales	Bangiaceae			COInr_Med_plus	85	4	Rhodophyta	Bangiophyceae	Bangiales	Bangiaceae			tttaagttctatacaaaatcactctgggggagctgtggatcttgcaatatttagtttgcatttatctggtgcttcttctatattaggtgcagtaaattttattacaactatatttaatatgcgtaatccaggtcaaagaatgtatcgtataccattatttgtttgatctatattaattacagcatttttacttttgttagcagtaccggtacttgcgggtgctattactatgttacttacagatagaaatttcaatacaacattttttgatccttctggaggtggagatcccgtattatatcaacatttat
MBPK_000120008	COInr		0							COInr-WO_Insecta		0							COInr_Med		0							COInr_Med_plus		0							gcttagtgctatacaaagtcattcaggaggcgcaatagaattatgtatactatcgcttcatatagcgggagcaagttcaatattgggagctgtgaatttcatagttactatactgaacatgagaaaccctggtcagggataccataaaatgcctctatttgtgtgatctatattgataactgctgtattattgctactagctgtgcctgtactcgcgggtgcgatcactatgctccttactgaccgtaatttcaataccatgttttttgatgctaaaggtggtggcgatcccgtcttatatcaacacctatt
MBPK_000237317	COInr	80	1	Rhodophyta						COInr-WO_Insecta	80	1	Rhodophyta						COInr_Med	80	1	Rhodophyta						COInr_Med_plus	80	1	Rhodophyta						tcttagtgcagttcaaagtcattcaggaggagctattgaattatgtatattatcccttcatattgcaggagctagttcaattttaggagcagtaaattttatagttactattttaaatatgagaaatccaggtcaaggataccataagatgcctctttttgtttggtcaattttaattacagctgttttactattattagcagtacctgtacttgcaggagctattacaatgttattaacagaccgtaattttaatactatgttttttgatgcaaaaggaggaggagatcctatattataccaacatctttt
MBPK_000161557	COInr		0							COInr-WO_Insecta		0							COInr_Med		0							COInr_Med_plus		0							tcttagtgctgttcaaagtcattcaggtggtgctattgaattatgtatattatcattacatatcgcaggtgcaagttctatactaggagccgtaaattttatagtaactatattaaatatgcgtaatcccggtcaaggataccacaaaatgcctttgtttgtatggtcaatattgattacagctgtacttctacttcttgctgtgcctgttcttgcaggtgctatcactatgttattaactgatcgtaattttaatactatgttttttgacgctaaaggaggaggtgaccccgttttgtatcaacatttatt
MBPK_000546361	COInr	80	1	Rhodophyta						COInr-WO_Insecta	80	1	Rhodophyta						COInr_Med	80	1	Rhodophyta						COInr_Med_plus	80	1	Rhodophyta						tcttagtgcagttcaaagtcattcaggaggagctattgaattatgtatattatcccttcatattgcaggagctagttcaattttaggagcagtaaattttatagttactattttaaatatgagaaatccaggtcaaggataccataagatgcctctttttgtttggtcaattttaattacagctgttttactattattagcagtacctgtacttgcaggagctattacaatgttattaacagaccgtaattttaatactatgttttttgatgcaaaaggagggggagatcctatattataccaacatcttt
MBPK_000384502	COInr	80	1	Rhodophyta						COInr-WO_Insecta	80	1	Rhodophyta						COInr_Med		0							COInr_Med_plus		0							tcttagcgctgttcaaagtcactcagggggagcaattgaactatgtatattatctcttcatattgcaggtgcaagctcaattttgggagccgtaaactttattgttactattttaaatatgaggaatcctggccaaggttatcataaaatgcctttgtttgtttggtctattttaattacagctgtgttattgttattagcagtacccgtacttgcaggtgcaattacgatgttattaacagatcgtaattttaatactatgttttttgatgcaaaaggtgggggagaccctgtattataccaacatttat
MBPK_002192840	COInr		0							COInr-WO_Insecta		0							COInr_Med		0							COInr_Med_plus		0							tttgagtgcagtacaaagtcattctggaggagctattgagttatgtattttatctctccatattgcgggtgcgagttcaattttaggagctgtaaactttatagttaccatattaaatatgcgtaatccaggtcaaggatatcataaaatgcctttattcgtatggtcaattttaataacagctgtattattgttattagctgtgcccgttcttgcgggcgctattacaatgttattaactgaccgtaattttaataccatgttttttgatgctaaaggcggtggagatcccatattataccaacatttatt
MBPK_000734101	COInr		0							COInr-WO_Insecta		0							COInr_Med		0							COInr_Med_plus		0							tcttagtgctgttcaaagtcattcaggtggtgctattgaattatgtatattatcattacatattgcaggtgcaagttctatactaggagccgtaaattttatagtaactatattaaatatgcgtaatcccggtcaaggataccacaaaatgcctttgtttgtatggtcaatattgattacagctgtacttctacttcttgctgtgcctgttcttgcaggtgctatcactatgttattaactgatcgtaattttaatactatgttttttgacgctaaaggaggaggtgaccccgttttgtatcaacatttattc
MBPK_002551395	COInr	80	1	Rhodophyta						COInr-WO_Insecta	80	1	Rhodophyta						COInr_Med	80	1	Rhodophyta						COInr_Med_plus	80	1	Rhodophyta						tcatagtgcagttcaaagtcattaaggaggagctattgaattatgtatattatcccttcatattgcaggagctagttcaattttaggagcagtaaattttatagttactattttaaatatgagaaatccaggtcaaggataccataagatgcctctttttgtttggtcaattttaattacagctgttttactattattagcagtacctgtacttgcaggagctattacaatgttattaacagaccgtaattttaatactatgttttttgatgcaaaaggaggaggagatcctatattataccaacatcttttt
MBPK_001217370	COInr	85	2	Rhodophyta	Florideophyceae					COInr-WO_Insecta	85	2	Rhodophyta	Florideophyceae					COInr_Med	85	5	Rhodophyta	Florideophyceae	Acrochaetiales	Acrochaetiaceae	Acrochaetium		COInr_Med_plus	85	5	Rhodophyta	Florideophyceae	Acrochaetiales	Acrochaetiaceae	Acrochaetium		tttaagttcaatacaaagtcattctggaggtgctgtagacttagctatctttagtttacacctttcaggagcagcttcaatcttgggagctataaattttatctcaacaatattaaacatgcgtaatcctggtcaaagtatgtatagaatgcctttatttgtttggtcgatttttgttacagcttttttacttttactagctgtcccagttttagcaggagctataacaatgctacttactgatcgtaatttcaacacatcttttttcgatccagctggaggaggtgatcccgtattgtaccaacatcttt
MBPK_000980915	COInr	85	2	Rhodophyta	Florideophyceae					COInr-WO_Insecta	85	2	Rhodophyta	Florideophyceae					COInr_Med	85	2	Rhodophyta	Florideophyceae					COInr_Med_plus	85	2	Rhodophyta	Florideophyceae					tttaagttcaatacaaagccactctggaggagctgtagatctagctatttttagtttacatctttcaggagctgcatcaattttaggagccatcaattttatctcaacaatattgaatatgcgtaatcctgggcaaagtatgtatagaatgcctttatttgtttgatcaatttttgttacggcttttttactcttattagctgttccagttttggcaggagcgataacaatgttacttactgatcgtaatttcaatacatctttttttgacccagctggaggaggtgatcctatactttaccaacatcttttt
MBPK_001232309	COInr	100	6	Rhodophyta	Florideophyceae	Bonnemaisoniales	Bonnemaisoniaceae	Asparagopsis	Asparagopsis taxiformis	COInr-WO_Insecta	100	6	Rhodophyta	Florideophyceae	Bonnemaisoniales	Bonnemaisoniaceae	Asparagopsis	Asparagopsis taxiformis	COInr_Med	100	6	Rhodophyta	Florideophyceae	Bonnemaisoniales	Bonnemaisoniaceae	Asparagopsis	Asparagopsis taxiformis	COInr_Med_plus	100	6	Rhodophyta	Florideophyceae	Bonnemaisoniales	Bonnemaisoniaceae	Asparagopsis	Asparagopsis taxiformis	tttaagttctatacaaagtcactcaggtgcagcaatagatttagccatttttagtttacatttatcgggtgcatcttctattttaggtgctattaattttatctcaactatttttaatatgcgtagttcaggtcaaactatgtatagaatcccgttatttgtatggtcaattttagtaacagcatttttacttttattagcagttcctgttttagcaggagcaattacaatgcttttaacggatcgtaattttaatacatcattctttgatcctggtggtggtggtgatcctgttttatatcaacatcttt
MBPK_000255862	COInr	100	3	Rhodophyta	Florideophyceae	Bonnemaisoniales				COInr-WO_Insecta	100	3	Rhodophyta	Florideophyceae	Bonnemaisoniales				COInr_Med	100	6	Rhodophyta	Florideophyceae	Bonnemaisoniales	Bonnemaisoniaceae	Bonnemaisonia	Bonnemaisonia asparagoides	COInr_Med_plus	100	6	Rhodophyta	Florideophyceae	Bonnemaisoniales	Bonnemaisoniaceae	Bonnemaisonia	Bonnemaisonia asparagoides	tttaagttctatacaaagtcattcaggagcagcagtagacttagctatttttagtcttcatttgtcaggagcttcgtcaattttgggagcaattaatttcatttctactattctaaatatgcgaagtcctgggcaaaacatgtatagaatacctttatttgtatgatctatttttgtaacagcatttttacttcttttggcagtaccagttttagcaggagctattacaatgcttttaactgataggaattttaatacttcattttttgatccagctggcggtggagatcctattttatatcaacatctttt
MBPK_000482291	COInr	85	3	Rhodophyta	Florideophyceae	Ceramiales				COInr-WO_Insecta	85	3	Rhodophyta	Florideophyceae	Ceramiales				COInr_Med	85	3	Rhodophyta	Florideophyceae	Ceramiales				COInr_Med_plus	85	3	Rhodophyta	Florideophyceae	Ceramiales				tctaagttctatacaaagccactcaggagcgtctgtagatttagctatatttagtttacatttatcaggagcgtcctcaattttaggtgcaataaactttatatcaacaattataaatatgagaaatcccggacaaactttatatagaattccgttatttgtatgatctatatttgttacagcttttttattattattagcagttcctgtacttgctggtgcaattactatgttattaactgatcgtaactttaatacttcgtttttcgatcctgcagggggaggagatcctatattataccagcacttattt
MBPK_001160555	COInr	97	3	Rhodophyta	Florideophyceae	Ceramiales				COInr-WO_Insecta	97	3	Rhodophyta	Florideophyceae	Ceramiales				COInr_Med	85	2	Rhodophyta	Florideophyceae					COInr_Med_plus	85	2	Rhodophyta	Florideophyceae					tttaagttcaattcaaagtcattcaggtgcagcagtggacttagccatttttagtttacatttatcaggtgcgtcatcaattttaggagcaataaattttatatcaacaattgtaaatatgcgcaatcctggtcaaagtatgtatagaattccattatttgtttgatcaatttttgtaacagcatttttacttctactagctgtcccagttttagctggtgcaattactatgcttttaactgatcgcaattttaatacgactttttttgatccagcaggtggaggtgatcctattttgtatcaacatttatt
MBPK_000810791	COInr	85	2	Rhodophyta	Florideophyceae					COInr-WO_Insecta	85	2	Rhodophyta	Florideophyceae					COInr_Med	85	2	Rhodophyta	Florideophyceae					COInr_Med_plus	85	2	Rhodophyta	Florideophyceae					tttaagttcaatccaaagtcattcaggtgcagcagtagatttagcaatttttagcttacatttgtcgggtgcatcatcaattttaggtgcaataaactttatatcaacaattgtaaatatgcgtaatcctggacaaagtatgtatcgtatcccattatttgtgtgatcaatttttgtaacagcgtttttacttttactagctgttcctgttttagctggagcaattacaatgcttttaactgatcgtaattttaatactacattttttgatccggcaggtggaggtgatccaattttatatcagcatttat
MBPK_000060196	COInr		0							COInr-WO_Insecta		0							COInr_Med		0							COInr_Med_plus		0							attgtctagtagcagtgctcattctggaccagcggtagatttagcaatttttagtttacacgtttcaggtgcttcatcaattttaggtgctataaattttataacaacgattttaaatatgcgaacaaaaggtatgttcatgcataacttgccattgtttgtttggtctattttaattacagcagtcttattgttattatcattacctgttttagcaggagcaattactatgttattaaccgatagaaattttaacacaacattttttgatccagccggaggaggagatccagttttatttcaacatttattt
MBPK_001597729	COInr	100	3	Rhodophyta	Florideophyceae	Ceramiales				COInr-WO_Insecta	100	3	Rhodophyta	Florideophyceae	Ceramiales				COInr_Med	90	3	Rhodophyta	Florideophyceae	Ceramiales				COInr_Med_plus	90	3	Rhodophyta	Florideophyceae	Ceramiales				tttaagctcaattcaaagccattctggtgcatcagttgatttagttatttttagtttacatttagcaggagcttcatcaattttaggagcaataaattttatttcaacaattattaatatgcgtagtattggtcaaaatttttatagaatacctttatttgtttgatcaatttttgtaactgcttttttattacttttagcagttcctgttttagcaggagctataacaatgttattaactgatagaaattttaatacttcattttttgatccagcaggaggaggagatcctattttatttcaacatttgtt
MBPK_000221461	COInr	97	3	Rhodophyta	Florideophyceae	Ceramiales				COInr-WO_Insecta	97	3	Rhodophyta	Florideophyceae	Ceramiales				COInr_Med	85	2	Rhodophyta	Florideophyceae					COInr_Med_plus	85	2	Rhodophyta	Florideophyceae					tttaagttcaattcaatcacattcaggtgcatctgtagatttagtaatatttagtttacatttgtcaggtgcatcttcaattttaggagcaataaattttatttcaactattgtaaacatgagaaacattggtcaaaatttttatagagtttctctatttgtatggtctatttttgtaactgcctttttattactgttagctgtacctgtactagcaggtgctattacaatgttattaactgatagaaattttaatacaactttttttgatccagcaggcggtggagatccaattttatatcaacatttatt
MBPK_000976836	COInr	95	3	Rhodophyta	Florideophyceae	Ceramiales				COInr-WO_Insecta	95	3	Rhodophyta	Florideophyceae	Ceramiales				COInr_Med	95	5	Rhodophyta	Florideophyceae	Ceramiales	Dasyaceae	Dasya		COInr_Med_plus	95	5	Rhodophyta	Florideophyceae	Ceramiales	Dasyaceae	Dasya		tttaagttcaatacaaagccattctggagcttctgtagacttagctattttcagtttgcatttatctggagcttcttcaattttaggtgcaataaattttatatcgactattttaaatatgcgaaatcctggtcaaagcttatacagaatacctttatttgtttgatcaatttttgttacagcatttttattattattagcagtacctgtattagcaggtgctattacaatgttattaacagatcgtaattttaacacatcattttttgaccctgcgggtggaggagatcctattttataccaacatttat
MBPK_000081839	COInr	100	3	Rhodophyta	Florideophyceae	Ceramiales				COInr-WO_Insecta	100	3	Rhodophyta	Florideophyceae	Ceramiales				COInr_Med	100	6	Rhodophyta	Florideophyceae	Ceramiales	Dasyaceae	Dasya	Dasya tenuis	COInr_Med_plus	100	6	Rhodophyta	Florideophyceae	Ceramiales	Dasyaceae	Dasya	Dasya tenuis	gttgagttcaatacaaagtcattctggagcttctgtagatttagctatttttagtttgcatttatctggagcttcttcaattttaggtgcaattaatttcatatcaactattttaaatatgcgaaatccaggtcaaagtttatacagaatacctttatttgtatgatcaatttttgttactgcatttttattattattagcagtacctgtattagcaggtgctattacaatgttattaacagatcgtaattttaatacatcattttttgatcctgcaggtggtggagatcctattttatatcaacatttatt
MBPK_000001042	COInr	85	3	Rhodophyta	Florideophyceae	Ceramiales				COInr-WO_Insecta	85	3	Rhodophyta	Florideophyceae	Ceramiales				COInr_Med	85	3	Rhodophyta	Florideophyceae	Ceramiales				COInr_Med_plus	85	3	Rhodophyta	Florideophyceae	Ceramiales				tttaagttcaatacagagtcattcaggtgcatctgttgaccttgctatttttagtttacatttatctggagcttcttccattttaggtgccataaacttcatatcaactattttaaatatgcgaaaccatggtcaaagtttatatagaatacctttatttgtttggtcaatcttcgttactgcatttttattattgttagctgttcctgtattagcaggtgcaattacaatgttattaacagatcgtaattttaacacatctttttttgatccgtctggtggtggagatcctattctatatcaacatttat
MBPK_000653569	COInr	85	3	Rhodophyta	Florideophyceae	Ceramiales				COInr-WO_Insecta	85	3	Rhodophyta	Florideophyceae	Ceramiales				COInr_Med	85	3	Rhodophyta	Florideophyceae	Ceramiales				COInr_Med_plus	85	3	Rhodophyta	Florideophyceae	Ceramiales				tttaagttcaatacagagtcattcaggtgcatctgttgaccttgctatttttagtttacatttatctggagcttcttccattttaggtgccatacacttcatatcaactattttaaatatgcgaaaccctggtcaaagtttatatagaatacctttatttgtttggtcaatcttcgttactgcatttttattattgttagctgttcctgtattagcaggtgcaattacaatgttattaacagatcgtaattttaacacatctttttttgatccgtctggtggtggagatcctattctatatcaacatttatt
MBPK_001790156	COInr	90	3	Rhodophyta	Florideophyceae	Ceramiales				COInr-WO_Insecta	90	3	Rhodophyta	Florideophyceae	Ceramiales				COInr_Med	90	3	Rhodophyta	Florideophyceae	Ceramiales				COInr_Med_plus	90	3	Rhodophyta	Florideophyceae	Ceramiales				tttaagttcaattcaaagtcattcaggagcttctgtagatctagctatttttagtttacatttatctggagcttcttctattttgggtgctataaattttatatctactattttaaatatgcgtaatccaggacaaaatttttatagaatacctttatttgtttgatctatttttgtaactgcttttttattattattagcggtacctgttttagcaggtgctattacaatgttattaacagatcgtaattttaatacatctttttttgatccttctggtggaggagatcctattttatatcaacatttatt
MBPK_000230695	COInr	90	3	Rhodophyta	Florideophyceae	Ceramiales				COInr-WO_Insecta	90	3	Rhodophyta	Florideophyceae	Ceramiales				COInr_Med	90	4	Rhodophyta	Florideophyceae	Ceramiales	Dasyaceae			COInr_Med_plus	90	4	Rhodophyta	Florideophyceae	Ceramiales	Dasyaceae			attaagttctattcaaagtcattctggagcatctgttgacttagccatatttagtttacatttagcaggagcttcttctatattaggtgctataaattttatttcaactattttaaatatgcgtaatcctggtcaaagcttatatagaattcctttatttgtatgatctatttttgtaactgcttttttattattattagcagttcctgtattagcaggtgcaattactatgttattaacagatcgtaattttaatacttcattctttgatccatcaggaggaggtgatcctgtcctatatcaacatttattt
MBPK_002509512	COInr	90	3	Rhodophyta	Florideophyceae	Ceramiales				COInr-WO_Insecta	90	3	Rhodophyta	Florideophyceae	Ceramiales				COInr_Med	90	4	Rhodophyta	Florideophyceae	Ceramiales	Dasyaceae			COInr_Med_plus	90	4	Rhodophyta	Florideophyceae	Ceramiales	Dasyaceae			attaagttctattcaaagtcattctggagcatccgttgacttagctatatttagtttacatttagcaggagcttcttctatattaggtgctataaattttatttcaactattttaaatatgcgcaatcctggtcaaagtttatatagaattcctttatttgtatggtctatttttgtaactgcttttttattattattagcagttcctgtattagcaggtgcaattactatgttattaacagatcgtaattttaatacttcattttttgatccatcaggaggaggtgatcctgttttatatcaacatttat
MBPK_000167940	COInr	90	3	Rhodophyta	Florideophyceae	Ceramiales				COInr-WO_Insecta	90	3	Rhodophyta	Florideophyceae	Ceramiales				COInr_Med	90	3	Rhodophyta	Florideophyceae	Ceramiales				COInr_Med_plus	90	3	Rhodophyta	Florideophyceae	Ceramiales				tttaagttcaattcaaagccattcaggagcttctgtagatttagctatttttagcttacatttatctggagcctcttctattttgggtgctataaattttatatctactattttaaatatgcgtaaccctgggcaaaatttttatagaatacctttatttgtttgatctatttttgtaactgcttttttattattattagcagtacctgttttagcaggtgctattacaatgctattaacagaccgtaattttaatacttctttttttgatccttctggtggaggagatcctattttatatcaacatttattt
MBPK_001793654	COInr	90	3	Rhodophyta	Florideophyceae	Ceramiales				COInr-WO_Insecta	90	3	Rhodophyta	Florideophyceae	Ceramiales				COInr_Med	90	4	Rhodophyta	Florideophyceae	Ceramiales	Dasyaceae			COInr_Med_plus	90	4	Rhodophyta	Florideophyceae	Ceramiales	Dasyaceae			attaagttctatttaaagtcattctggagcatctgttgacttagccatatttagtttacatttagcaggagcttcttctatattaggtgctataaattttatttcaactattttaaatatgcgtaatcctggtcaaagcttatatagaattcctttatttgtatgatctatttttgtaactgcttttttattattattagcagttcctgtattagcaggtgcaattactatgttattaacagatcgtaattttaatacttcattctttgatccatcaggaggaggtgatcctgtcctatatcaacatttattt
MBPK_001682219	COInr	90	3	Rhodophyta	Florideophyceae	Ceramiales				COInr-WO_Insecta	90	3	Rhodophyta	Florideophyceae	Ceramiales				COInr_Med	90	3	Rhodophyta	Florideophyceae	Ceramiales				COInr_Med_plus	90	3	Rhodophyta	Florideophyceae	Ceramiales				attaagttctattcaaagtcattctggtgcatctgtagatttagctatttttagtttacatttatcaggagcatcttcaatattaggagctataaattttatttccacaattttaaatatgcgaaatccaggacaaagtttatatagaatacctttatttgtatgatctatatttgtaactgcatttttattattattagctgtacctgttttagcaggagctattactatgttactaactgatcgtaattttaatacatctttttttgatccatcaggcggtggagatcctatattatatcaacatt
MBPK_003538568	COInr	97	6	Rhodophyta	Florideophyceae	Ceramiales	Dasyaceae	Heterosiphonia	Heterosiphonia crispella	COInr-WO_Insecta	97	6	Rhodophyta	Florideophyceae	Ceramiales	Dasyaceae	Heterosiphonia	Heterosiphonia crispella	COInr_Med	97	6	Rhodophyta	Florideophyceae	Ceramiales	Dasyaceae	Heterosiphonia	Heterosiphonia crispella	COInr_Med_plus	97	6	Rhodophyta	Florideophyceae	Ceramiales	Dasyaceae	Heterosiphonia	Heterosiphonia crispella	attaagttcaattcaaagtcattctggagcatctgttgattagctatttttagtttacatttatcaggtgcatcttcaattttaggagccataaattttatttctacaattttaaacatgcgtaataatggacaaaatatgtatcgtatacctttatttgtgtgatcaatatttgtaaccgcaattttattattattagctgtacctgtattagcaggtgctattacaatgttattaacggatcgtaattttaatacatcattttttgatcctgctggtggtggtgatccagttttatatcagcacttattt
MBPK_000517688	COInr	90	3	Rhodophyta	Florideophyceae	Ceramiales				COInr-WO_Insecta	90	3	Rhodophyta	Florideophyceae	Ceramiales				COInr_Med	90	5	Rhodophyta	Florideophyceae	Ceramiales	Dasyaceae	Dasya		COInr_Med_plus	90	5	Rhodophyta	Florideophyceae	Ceramiales	Dasyaceae	Dasya		ctttaagttcaatacagagtcattctggtgcatctgtggacttagctatctttagtttgcatctatctggagcttcttctattttaggagctataaattttatatcaactattttaaatatgcgaaatcctggtcaaagtttatatagaatacctttatttgtttgatcaatttttgttactgcatttttactgttattagctgttcctgtattagcaggtgcgattacaatgttattaacagatcgtaatttcaatacatctttttttgatccatcgggtggtggagaccctatcttatatcagcatttattt
MBPK_000771019	COInr	85	2	Rhodophyta	Florideophyceae					COInr-WO_Insecta	85	2	Rhodophyta	Florideophyceae					COInr_Med	85	2	Rhodophyta	Florideophyceae					COInr_Med_plus	85	2	Rhodophyta	Florideophyceae					attaagttcaatccaaagtcattcaggagcttctattgacttagcaatttttagtttgcatttatcaggagcttcatctattttaggtgctattaattttatatctacaattttaaatatgcgtaataatggacaaaatatgtatcgtatacctctatttgtatgatctatatttgtaacggctatattgctattattagcagtacctgttttagcaggggcaataactatgttattaacggatcgtaattttaatacagcattttttgatccagcaggtggaggagatcctgttttatatcagcatttgtt
MBPK_000987607	COInr	90	3	Rhodophyta	Florideophyceae	Ceramiales				COInr-WO_Insecta	90	3	Rhodophyta	Florideophyceae	Ceramiales				COInr_Med	90	5	Rhodophyta	Florideophyceae	Ceramiales	Dasyaceae	Dasya		COInr_Med_plus	90	5	Rhodophyta	Florideophyceae	Ceramiales	Dasyaceae	Dasya		ttcgagttcaatacagagtcattctggtgcatctgtggacttagctatctttagtttgcatctatctggagcttcttctattttaggagctataaattttatatcaactattttaaatatgcgaaatcctggtcaaagtttatatagaatacctttatttgtttgatcaatttttgttactgcatttttactgttattagctgttcctgtattagcaggtgcgattacaatgttattaacagatcgtaatttcaatacatctttttttgatccatcgggtggtggagaccctatcttatatcagcatttatt
MBPK_003262049	COInr	85	2	Rhodophyta	Florideophyceae					COInr-WO_Insecta	85	2	Rhodophyta	Florideophyceae					COInr_Med	85	2	Rhodophyta	Florideophyceae					COInr_Med_plus	85	2	Rhodophyta	Florideophyceae					attaagttcaatccaaagtcattcaggagcttctattgacttagcaatttttagtttgcatttatcaggagcttcatctattttaggtgctattaattttatatctacaattttaaatatgcgtaataatggacaaaatatgtatcgtatacctctatttgtatgatctatatttgtaacggctatattgctattattagcagtacctgttttagcaggggcaataactatgttattaacggatcgtaattttaatacagcattttttgatccagcaggtggatgagatcctgttttatatcagcatttgttt
MBPK_003103565	COInr	90	3	Rhodophyta	Florideophyceae	Ceramiales				COInr-WO_Insecta	90	3	Rhodophyta	Florideophyceae	Ceramiales				COInr_Med	90	5	Rhodophyta	Florideophyceae	Ceramiales	Dasyaceae	Dasya		COInr_Med_plus	90	5	Rhodophyta	Florideophyceae	Ceramiales	Dasyaceae	Dasya		tttaagttcaatacagagtcattctggtgcatctgtggacttagctatctttagtttgcatctatctggagcttcttctattttaggagctataaattttatatcaactattttaaatatgcgaaatcctggtcaaagtttatatagaatacctttatttgtttgatcaatttttgttactgcatttttactgttattagctgttcctgtattagcaggtgcgattacaatgttattaacagatcgtaatttcaatacatctttttttgatccatcgggtggtggagaccctatcttatatcagcatttatt
MBPK_003806353	COInr	90	3	Rhodophyta	Florideophyceae	Ceramiales				COInr-WO_Insecta	90	3	Rhodophyta	Florideophyceae	Ceramiales				COInr_Med	90	5	Rhodophyta	Florideophyceae	Ceramiales	Dasyaceae	Dasya		COInr_Med_plus	90	5	Rhodophyta	Florideophyceae	Ceramiales	Dasyaceae	Dasya		tttgcgttcaatacagagtcattctggtgcatctgtggacttagctatctttagtttgcatctatctggagcttcttctattttaggagctataaattttatatcaactattttaaatatgcgaaatcctggtcaaagtttatatagaatacctttatttgtttgatcaatttttgttactgcatttttactgttattagctgttcctgtattagcaggtgcgattacaatgttattaacagatcgtaatttcaatacatctttttttgatccatcgggtggtggagaccctatcttatatcagcatttattt
MBPK_000305819	COInr	99	6	Rhodophyta	Florideophyceae	Ceramiales	Dasyaceae	Heterosiphonia	Heterosiphonia crispella	COInr-WO_Insecta	99	6	Rhodophyta	Florideophyceae	Ceramiales	Dasyaceae	Heterosiphonia	Heterosiphonia crispella	COInr_Med	99	6	Rhodophyta	Florideophyceae	Ceramiales	Dasyaceae	Heterosiphonia	Heterosiphonia crispella	COInr_Med_plus	99	6	Rhodophyta	Florideophyceae	Ceramiales	Dasyaceae	Heterosiphonia	Heterosiphonia crispella	ataaagttcaattcacagtcattctggagcatctgttgatttagctatttttagtttacatttatcaggtgcatcttcaattttaggagctataaattttatttctacaattttaaacatgcgtaataatggacaaaatatgtatcgtatacctttatttgtgtgatcaatatttgtaaccgcaattttattattattagctgtacctgtattagcaggtgctattacaatgttattaacagatcgtaattttaatacatcattttttgatcctgctggtggtggtgatccagttttatatcagcacttattt
MBPK_000355497	COInr	97	6	Rhodophyta	Florideophyceae	Ceramiales	Dasyaceae	Heterosiphonia	Heterosiphonia crispella	COInr-WO_Insecta	97	6	Rhodophyta	Florideophyceae	Ceramiales	Dasyaceae	Heterosiphonia	Heterosiphonia crispella	COInr_Med	97	6	Rhodophyta	Florideophyceae	Ceramiales	Dasyaceae	Heterosiphonia	Heterosiphonia crispella	COInr_Med_plus	97	6	Rhodophyta	Florideophyceae	Ceramiales	Dasyaceae	Heterosiphonia	Heterosiphonia crispella	attaagttcaattcaaagtcattccggagcatctgttgatttagctatttttagtttacatttatcaggtgcatcttcaattttaggagccataaattttatttctacaattttaaacatgcgtaataatggacaaaatatgtatcgtatacctttatttgtgtgatcaatatttgtaaccgcaattttattattattagctgtacctgtattagcaggtgctattacaatgttattaacggatcgtaattttaatacatcattttttgatcctgctggtggtggtgatccagttttatatcagcacttattt
MBPK_000959033	COInr	97	6	Rhodophyta	Florideophyceae	Ceramiales	Dasyaceae	Heterosiphonia	Heterosiphonia crispella	COInr-WO_Insecta	97	6	Rhodophyta	Florideophyceae	Ceramiales	Dasyaceae	Heterosiphonia	Heterosiphonia crispella	COInr_Med	97	6	Rhodophyta	Florideophyceae	Ceramiales	Dasyaceae	Heterosiphonia	Heterosiphonia crispella	COInr_Med_plus	97	6	Rhodophyta	Florideophyceae	Ceramiales	Dasyaceae	Heterosiphonia	Heterosiphonia crispella	attaagttcaattcaaagtcattctggagcacctgttgatttagctatttttagtttacatttatcaggtgcatcttcaattttaggagccataaattttatttctacaattttaaacatgcgtaataatggacaaaatatgtatcgtatacctttatttgtgtgatcaatatttgtaaccgcaattttattattattagctgtacctgtattagcaggtgctattacaatgttattaacggatcgtaattttaatacatcattttttgatcctgctggtggtggtgatccagttttatatcagcacttattt
MBPK_000609701	COInr	99	6	Rhodophyta	Florideophyceae	Ceramiales	Dasyaceae	Heterosiphonia	Heterosiphonia crispella	COInr-WO_Insecta	99	6	Rhodophyta	Florideophyceae	Ceramiales	Dasyaceae	Heterosiphonia	Heterosiphonia crispella	COInr_Med	99	6	Rhodophyta	Florideophyceae	Ceramiales	Dasyaceae	Heterosiphonia	Heterosiphonia crispella	COInr_Med_plus	99	6	Rhodophyta	Florideophyceae	Ceramiales	Dasyaceae	Heterosiphonia	Heterosiphonia crispella	attaagctcaattcaaagtcattctggagcatctgttgatttagctatttttagtttacatttatcaggtgcatcttcaattttaggagccataaattttatttctacaattttaaacatgcgtaataatggacaaaatatgtatcgtatacctttatttgtgtgatcaatatttgtaaccgcaattttattattattagctgtacctgtattagcaggtgctattacaatgttattaacagatcgtaattttaatacatcattttttgatcctgctggtggtggtgatccagttttatatcagcacttattt
MBPK_002275215	COInr	99	6	Rhodophyta	Florideophyceae	Ceramiales	Dasyaceae	Heterosiphonia	Heterosiphonia crispella	COInr-WO_Insecta	99	6	Rhodophyta	Florideophyceae	Ceramiales	Dasyaceae	Heterosiphonia	Heterosiphonia crispella	COInr_Med	99	6	Rhodophyta	Florideophyceae	Ceramiales	Dasyaceae	Heterosiphonia	Heterosiphonia crispella	COInr_Med_plus	99	6	Rhodophyta	Florideophyceae	Ceramiales	Dasyaceae	Heterosiphonia	Heterosiphonia crispella	atcaagttcaattcaaagtcattctggagcatctgttgatttagctatttttagtttacatttatcaggtgcatcttcaattttaggagccataaattttatttctacaattttaaacatgcgtaataatggacaaaatatgtatcgtatacctttatttgtgtgatcaatatttgtaaccgcaattttattattattagctgtacctgtattagcaggtgctattacaatgttattaacagatcgtaattttaatacatcattttttgatcctgctggtggtggtgatccagttttatatcagcacttattt
MBPK_001706715	COInr	97	6	Rhodophyta	Florideophyceae	Ceramiales	Dasyaceae	Heterosiphonia	Heterosiphonia crispella	COInr-WO_Insecta	97	6	Rhodophyta	Florideophyceae	Ceramiales	Dasyaceae	Heterosiphonia	Heterosiphonia crispella	COInr_Med	97	6	Rhodophyta	Florideophyceae	Ceramiales	Dasyaceae	Heterosiphonia	Heterosiphonia crispella	COInr_Med_plus	97	6	Rhodophyta	Florideophyceae	Ceramiales	Dasyaceae	Heterosiphonia	Heterosiphonia crispella	attaagttcaaatcaaagtcattctggagcatctgttgatttagctatttttagtttacatttatcaggtgcatcttcacttttaggagccataaattttatttctacaattttaaacatgcgtaataatggacaaaatatgtatcgtatacctttatttgtgtgatcaatatttgtaaccgcaattttattattattagctgtacctgtattagcaggtgctattacaatgttattaacggatcgtaattttaatacatcattttttgatcctgctggtggtggtgatccagttttatatcagcacttattt
MBPK_000197480	COInr	90	3	Rhodophyta	Florideophyceae	Ceramiales				COInr-WO_Insecta	90	3	Rhodophyta	Florideophyceae	Ceramiales				COInr_Med	90	5	Rhodophyta	Florideophyceae	Ceramiales	Dasyaceae	Dasya		COInr_Med_plus	90	5	Rhodophyta	Florideophyceae	Ceramiales	Dasyaceae	Dasya		tatgagtttaatacagagtcattctggtgcatctgtggacttagctatctttagtttgcatctatctggagcttcttctattttaggagctatatattttatatcaactattttaaatatgcgaaatcctggtcaaagtttatatagaatacctttatttgtttgatcaatttttgttactgcatttttactgttattagctgttcctgtattagcaggtgcgattacaatgttattaacagatcgtaatttcaatacatctttttttgatccatcgggtggtggagaccctatcttatatcagcatttattt
MBPK_002496414	COInr	85	2	Rhodophyta	Florideophyceae					COInr-WO_Insecta	85	2	Rhodophyta	Florideophyceae					COInr_Med	85	2	Rhodophyta	Florideophyceae					COInr_Med_plus	85	2	Rhodophyta	Florideophyceae					ttaagttcaatccaaagtcattcaggagcttctattgacttagcaatttttagtttgcatttatcaggagcttcatctattttaggtgctattaattttatatctacaattttaaatatgcgtaataatggacaaaatatgtatcgtatacctctatttgtatgatctatatttgtaacggctatattgctattattagcagtacctgttttagcaggggcaataactatgttattaacggatcgtaatttcaatacagcattttttgatccagcaggtggaggagatcctgttttatatcagcatttgttt
MBPK_000978287	COInr	90	3	Rhodophyta	Florideophyceae	Ceramiales				COInr-WO_Insecta	90	3	Rhodophyta	Florideophyceae	Ceramiales				COInr_Med	90	5	Rhodophyta	Florideophyceae	Ceramiales	Dasyaceae	Dasya		COInr_Med_plus	90	5	Rhodophyta	Florideophyceae	Ceramiales	Dasyaceae	Dasya		tttaagttcaattcagagtcattctggtgcatctgtggacttagctatctttagtttgcatctatctggagcttcttctattttaggagctataaattttatatcaactattttaaatatgcgaaatcctggtcaaagtttatatagaatacctttatttgtttgatcaatttttgttactgcatttttactgttattagctgttcctgtattagcaggtgcgattacaatgttattaacagatcgtaatttcaatacatcttttgttgatccatcgggtggtggaggccctatcttatatcagcatttattt
MBPK_003084632	COInr	99	6	Rhodophyta	Florideophyceae	Ceramiales	Delesseriaceae	Apoglossum	Apoglossum ruscifolium	COInr-WO_Insecta	99	6	Rhodophyta	Florideophyceae	Ceramiales	Delesseriaceae	Apoglossum	Apoglossum ruscifolium	COInr_Med	99	6	Rhodophyta	Florideophyceae	Ceramiales	Delesseriaceae	Apoglossum	Apoglossum ruscifolium	COInr_Med_plus	99	6	Rhodophyta	Florideophyceae	Ceramiales	Delesseriaceae	Apoglossum	Apoglossum ruscifolium	tttgagttcaattcaaagtcattctggagcatctgtagatttagcgatttttagtttacatttgtcgggagcttcttcaattttaggagcaataaattttatttcgactattttaaatatgcgaaatccaggtcaaacattttatagaatacctttatttgtttgatcaatttttgtaacggcttttttattattattagctgttcctgtattagcaggagcaattacaatgttattaactgatcgtaattttaatacatcattttttgatcctgctggtggtggagatcctgttttatatcaacatttatt
MBPK_000817264	COInr	100	4	Rhodophyta	Florideophyceae	Ceramiales	Delesseriaceae			COInr-WO_Insecta	100	4	Rhodophyta	Florideophyceae	Ceramiales	Delesseriaceae			COInr_Med	100	4	Rhodophyta	Florideophyceae	Ceramiales	Delesseriaceae			COInr_Med_plus	100	4	Rhodophyta	Florideophyceae	Ceramiales	Delesseriaceae			tttaagtgcaattcaaagtcattcaggagctgctgttgatttagcaatttttagtttacatttgtcaggaatttcctcaattttaggtgcaattaattttatttcaactatattaaatatgagaaatcctggacaaactttgtatagaatgcctttatttgtttggtcaatttttgttactgcatttttacttttattagcagttcctgttttagctggtgctattacaatgttattaacggatcgtaattttaacacttctttttttgatccatcaggtggcggagatcctattttatatcaacatttat
MBPK_003319977	COInr	90	3	Rhodophyta	Florideophyceae	Ceramiales				COInr-WO_Insecta	90	3	Rhodophyta	Florideophyceae	Ceramiales				COInr_Med	85	2	Rhodophyta	Florideophyceae					COInr_Med_plus	85	2	Rhodophyta	Florideophyceae					attaagttcaattcaaagtcattctggtgcttctatagatttagctatttttagtttacatttatctggtgcttcatctattttaggtgctattaattttatatctacaataataaatatgcgtaatcctggacaaagtttttaccgaattccgttatttgtgtgatctatatttgttacagcatttttattattattagctgtaccagtattagcaggagctataactatgttattaactgatcgtaattttaatacttcattttttgatcccgctggtggtggtgatccagttttatatcaacattta
MBPK_003954283	COInr	95	3	Rhodophyta	Florideophyceae	Ceramiales				COInr-WO_Insecta	95	3	Rhodophyta	Florideophyceae	Ceramiales				COInr_Med	90	4	Rhodophyta	Florideophyceae	Ceramiales	Delesseriaceae			COInr_Med_plus	90	4	Rhodophyta	Florideophyceae	Ceramiales	Delesseriaceae			attaagttcaattcaaagtcattcaggagctgcagttgatttagcaatttttagtttacatttatcaggaatatcttcacttttaggagcaattaattttatttcaacgatattaaatatgcgtaatcctggacagaatttatatagaattcctttatttgtttgatcaatttttgtaactgcatttttacttttattagcggttcctgttttagcaggagcaattacaatgctattaacagatcgaaattttaatacagctttttttgatccttcaggaggaggtgatcctattctataccaacatttattt
MBPK_000063979	COInr	97	5	Rhodophyta	Florideophyceae	Ceramiales	Delesseriaceae	Polyneura		COInr-WO_Insecta	97	5	Rhodophyta	Florideophyceae	Ceramiales	Delesseriaceae	Polyneura		COInr_Med	97	5	Rhodophyta	Florideophyceae	Ceramiales	Delesseriaceae	Polyneura		COInr_Med_plus	97	5	Rhodophyta	Florideophyceae	Ceramiales	Delesseriaceae	Polyneura		attaagttcaattcaaagtcattctggcgcagctgttgatttagcaatttttagtttacatttggcaggtgcttcttcaattttaggtgcagttaattttatttcaacaatattaaatatgcgtaatccaggacaaaatttatatagaattccattatttgtttgatcaatttttgtaactgcttttcttttattattagcagttcctgttttagcaggtgctattacaatgttgttaactgatcgtaattttaatacatctttttttgatccatcaggtggcggtgatcctattttatatcaacatttatt
MBPK_002075761	COInr	100	3	Rhodophyta	Florideophyceae	Ceramiales				COInr-WO_Insecta	100	3	Rhodophyta	Florideophyceae	Ceramiales				COInr_Med	90	4	Rhodophyta	Florideophyceae	Ceramiales	Delesseriaceae			COInr_Med_plus	90	4	Rhodophyta	Florideophyceae	Ceramiales	Delesseriaceae			attaagttcaattcaaagtcattcaggagctgctgtagatttagcaatttttagtttgcatttatctggaatatcttcaattttaggagctattaattttatttctacaattttaaatatgcgtaatcctggtcaaaatttttatcgaatttctttatttgtatgatcaatttttataactgcttttttacttttattagcagttcctgttttagcaggagcaattacaatgcttttaactgatcgtaattttaatacatcttttttcgatcctgctggtggtggagatccaattttatatcaacatttat
MBPK_000945988	COInr	85	2	Rhodophyta	Florideophyceae					COInr-WO_Insecta	85	2	Rhodophyta	Florideophyceae					COInr_Med	80	2	Rhodophyta	Florideophyceae					COInr_Med_plus	80	2	Rhodophyta	Florideophyceae					tttaagttccatccagagccattctggtgcgtcagttgatttagctatctttagtttgcatttagcaggtgtttcctctattctaggtgctataaattttatttctacgattgctaatatgagaaatccaggccaaagtatgtatagaattcctttatttgtttgatctattttagtaactgcatttttgcttttattagcagtacccgtattagcaggtgctattacaatgctattaacagatcgcaatttcaatacttctttctttgatcctgcaggtgggggtgatcctattttgtatcaacacttatt
MBPK_000046701	COInr	100	6	Rhodophyta	Florideophyceae	Ceramiales	Rhodomelaceae	Vertebrata	Vertebrata thuyoides	COInr-WO_Insecta	100	6	Rhodophyta	Florideophyceae	Ceramiales	Rhodomelaceae	Vertebrata	Vertebrata thuyoides	COInr_Med	100	6	Rhodophyta	Florideophyceae	Ceramiales	Rhodomelaceae	Vertebrata	Vertebrata thuyoides	COInr_Med_plus	100	6	Rhodophyta	Florideophyceae	Ceramiales	Rhodomelaceae	Vertebrata	Vertebrata thuyoides	attaagttctattcaaagccattcaggtgcagcagtagatttagcaatatttagtttgcatttgtcaggagcatcatctatattaggtgcaattaattttatttctacaattttaaatatgagaaatcctggacaaacattttatagaattccactttttgtttgatctatttttgtaacagcatttttattattattagcagtgccagtgttagcaggtgcgattacaatgttattaacggatcgtaattttaatacttcattttttgatcctgcgggtggtggagatcctgttttatatcagcatttatt
MBPK_002491539	COInr	97	3	Rhodophyta	Florideophyceae	Ceramiales				COInr-WO_Insecta	97	3	Rhodophyta	Florideophyceae	Ceramiales				COInr_Med	97	6	Rhodophyta	Florideophyceae	Ceramiales	Rhodomelaceae	Laurencia	Laurencia obtusa	COInr_Med_plus	97	6	Rhodophyta	Florideophyceae	Ceramiales	Rhodomelaceae	Laurencia	Laurencia obtusa	tttaagttctatacaaagtcattcaggagcttcagttgatttagctatttttagtttacatttatcaggagcttcatctattttaggtgcagttaactttatttctacaattttaaatatgcgtaaccctggacaaacattttacagaattcctttatttgtttgatcaatttttgtaactgcttttttattattattagcagttcctgttttagcaggagcaataactatgttattaactgatagaaattttaatacttctttttttgatccatcaggaggaggtgatcctattctatatcaacatttattt
MBPK_000344353	COInr	85	2	Rhodophyta	Florideophyceae					COInr-WO_Insecta	85	2	Rhodophyta	Florideophyceae					COInr_Med	85	2	Rhodophyta	Florideophyceae					COInr_Med_plus	85	2	Rhodophyta	Florideophyceae					gttaagttcaatacaaagccactcaggagccgcagtagatttagctatttttagtttacacttgtccggagcttcctcaattttaggtgctgttaactttatttctaccattttaaatatgcgtaatcctggacaaacgttttatcgaattcctctttttgtctgatctatttttgtaacagctttcttactattattagcagttcctgttttagctggtgccattactatgttactaactgaccgtaattttaatacagctttttttgaccctgcaggtggcggtgacccaatattatatcaacatttatt
MBPK_003311795	COInr	99	5	Rhodophyta	Florideophyceae	Ceramiales	Rhodomelaceae	Laurenciella		COInr-WO_Insecta	99	5	Rhodophyta	Florideophyceae	Ceramiales	Rhodomelaceae	Laurenciella		COInr_Med	99	5	Rhodophyta	Florideophyceae	Ceramiales	Rhodomelaceae	Laurenciella		COInr_Med_plus	99	5	Rhodophyta	Florideophyceae	Ceramiales	Rhodomelaceae	Laurenciella		acttagttcaatacaaagtcattcgggagcttctgttgatttagctatttttagcttgcatttatctggagcttcttctattttaggtgcaattaattttatatctacaattttaaatatgcgtaatccaggacaaacgttttacagaattccattgtttgtttgatcaatttgtgtaactgcttttttattattactagctgtgcctgttttagcaggtgcaataacaatgttattaactgatagaaattttaacacttcttttttcgatccttctggaggtggtgaccctattttatatcaacatttattt
MBPK_001741686	COInr	99	6	Rhodophyta	Florideophyceae	Ceramiales	Rhodomelaceae	Lophocladia	Lophocladia trichoclados	COInr-WO_Insecta	99	6	Rhodophyta	Florideophyceae	Ceramiales	Rhodomelaceae	Lophocladia	Lophocladia trichoclados	COInr_Med	99	6	Rhodophyta	Florideophyceae	Ceramiales	Rhodomelaceae	Lophocladia	Lophocladia trichoclados	COInr_Med_plus	99	6	Rhodophyta	Florideophyceae	Ceramiales	Rhodomelaceae	Lophocladia	Lophocladia trichoclados	tttgagttcaatacaaagtcattcaggagctgctattgacttagctatcttcagtttacatctttcaggagcttcttcgattctaggagcaattaattttatttctaccattataaatatgcgaaatcctggacaaacattttatcgcattcctttatttgtttgatcgattttcgtaactgctttactactattattagcagtaccagttttagcaggagctattaccatgttactaactgatcgcaattttaatacagccttttttgacccttctggaggtggtgatcctgtactttatcaacat
MBPK_000148055	COInr	85	3	Rhodophyta	Florideophyceae	Corallinales				COInr-WO_Insecta	85	3	Rhodophyta	Florideophyceae	Corallinales				COInr_Med	85	5	Rhodophyta	Florideophyceae	Corallinales	Lithophyllaceae	Amphiroa		COInr_Med_plus	85	5	Rhodophyta	Florideophyceae	Corallinales	Lithophyllaceae	Amphiroa		tttaagctctatacaaagccattctggtgcatcaattgatttagctatttttagcttgcacttagcaggtgcatcatctatcttaggagctgtaaattttatttcaacaattttaaacatgcgtaatcctggtcaaagcttatacagaatcccgctttttgtttgatcaatttttgttactgcacttttacttttactcgctgtacctgtattagcaggagctatcacaatgttattaactgataggaattttaatacatcttttttcgacccggcaggtggtggagatcctattttataccaacatttatt
MBPK_000950574	COInr	90	3	Rhodophyta	Florideophyceae	Ceramiales				COInr-WO_Insecta	90	3	Rhodophyta	Florideophyceae	Ceramiales				COInr_Med	85	4	Rhodophyta	Florideophyceae	Ceramiales	Rhodomelaceae			COInr_Med_plus	85	4	Rhodophyta	Florideophyceae	Ceramiales	Rhodomelaceae			attaagttctattcaaagtcattcaggagcttccgttgatttagccatttttagtttacatttatcgggagcttcatcaatactaggagcaattaattttatttcaactataattaatatgcgtaatcctggccaaacattttatcgtattccactttttgtgtgatcaatatttgtaacggcatttttgcttttattagctgtaccagttttagcaggtgcaattactatgctacttacggatcgtaattttaatacggcattttttgatccttccggaggaggagatcctgttttatatcaacacctttt
MBPK_000086905	COInr	95	5	Rhodophyta	Florideophyceae	Ceramiales	Rhodomelaceae	Osmundea		COInr-WO_Insecta	95	5	Rhodophyta	Florideophyceae	Ceramiales	Rhodomelaceae	Osmundea		COInr_Med	95	5	Rhodophyta	Florideophyceae	Ceramiales	Rhodomelaceae	Osmundea		COInr_Med_plus	95	5	Rhodophyta	Florideophyceae	Ceramiales	Rhodomelaceae	Osmundea		acttagttcaatacaaagccattctggagcttcagttgatttagcaatttttagtttacatttatcaggtgcttcatctattttaggtgcaattaattttatttccacaattttaaatatgcgtaacccaggtcaaactttttatagaattcctttatttgtatgatcaatatttgttactgcatttttattattattagctgtaccagtgttagcaggtgcaataactatgttattaacagataggaactttaatacttctttttttgatccttcagggggaggtgatcctattttatatcaacatttatt
MBPK_000369077	COInr	90	3	Rhodophyta	Florideophyceae	Ceramiales				COInr-WO_Insecta	90	3	Rhodophyta	Florideophyceae	Ceramiales				COInr_Med	85	4	Rhodophyta	Florideophyceae	Ceramiales	Rhodomelaceae			COInr_Med_plus	85	4	Rhodophyta	Florideophyceae	Ceramiales	Rhodomelaceae			attaagttcaatacaaaatcactctggagcttctgttgatcttgcaatatttagtttacatctttctggagcttcttcaatacttggggcggtaaatttcatttccacaattataaatatgcgtaatccaggacaatccttttatagaattccactttttgtttgatctattttcgttacagcttttttgctgttgttagcagttcctgttttagctggagctattacaatgttactaactgatcgtaactttaatacttctttctttgatcctgcaggaggaggagatcctattttatatcaacatttatt
MBPK_000271422	COInr	97	6	Rhodophyta	Florideophyceae	Ceramiales	Rhodomelaceae	Kapraunia	Kapraunia schneideri	COInr-WO_Insecta	97	6	Rhodophyta	Florideophyceae	Ceramiales	Rhodomelaceae	Kapraunia	Kapraunia schneideri	COInr_Med	97	6	Rhodophyta	Florideophyceae	Ceramiales	Rhodomelaceae	Kapraunia	Kapraunia schneideri	COInr_Med_plus	97	6	Rhodophyta	Florideophyceae	Ceramiales	Rhodomelaceae	Kapraunia	Kapraunia schneideri	tttaagttctatacaaagtcattcaggagcatcagtagaattagctattttttctttacatttatctggtgcttcatctattttaggtgcagttaattttatttcaacaattataaatatgcgaaatccaggacaaaccttttatcgtatacctttatttgtatgatctatttttgtaacagccttgttacttttattagcagttcctgttttagcaggagctatcacaatgcttttaactgatagaaattttaatacctcattctttgaccctgctggtggaggtgatcctgttttatatcaacatttatt
MBPK_000117139	COInr	90	3	Rhodophyta	Florideophyceae	Ceramiales				COInr-WO_Insecta	90	3	Rhodophyta	Florideophyceae	Ceramiales				COInr_Med	90	4	Rhodophyta	Florideophyceae	Ceramiales	Rhodomelaceae			COInr_Med_plus	90	4	Rhodophyta	Florideophyceae	Ceramiales	Rhodomelaceae			tttaagctctattcaaagtcattctggaggttccgttgatttagctatattttctttacatttatctggagcttcttcaattttaggagcaattaattttatttctacaattattaatatgagaaatccaggacaaactttttacagaattcctctttttgtttgatcaatttttgtaactgcttttttactattgttagctgtacctgtacttgctggagcaattactatgctacttacagatcgtaattttaatacatctttttttgatcctgccggtggtggtgatcctgttttgtatcagcatttattt
MBPK_000015089	COInr	97	6	Rhodophyta	Florideophyceae	Ceramiales	Rhodomelaceae	Womersleyella	Womersleyella setacea	COInr-WO_Insecta	97	6	Rhodophyta	Florideophyceae	Ceramiales	Rhodomelaceae	Womersleyella	Womersleyella setacea	COInr_Med	97	6	Rhodophyta	Florideophyceae	Ceramiales	Rhodomelaceae	Womersleyella	Womersleyella setacea	COInr_Med_plus	97	6	Rhodophyta	Florideophyceae	Ceramiales	Rhodomelaceae	Womersleyella	Womersleyella setacea	cttaagctcaattcaaagtcattctggagcttcagtggacttagctatttttagtttacatttatcaggtgcgtcgtctattttaggtgcaattaattttatttcaactattatgaacatgcgtaatcctgggcaaacattttatcgtattccattatttgtgtgatcgatttttgtaactgcatttcttttattacttgcagtacctgttttagcaggagcaattacaatgttacttacagatcgtaattttaatacttctttttttgatcctgcaggaggaggagatcctattttatatcaacatttattt
MBPK_000053969	COInr	90	4	Rhodophyta	Florideophyceae	Ceramiales	Rhodomelaceae			COInr-WO_Insecta	90	4	Rhodophyta	Florideophyceae	Ceramiales	Rhodomelaceae			COInr_Med	90	4	Rhodophyta	Florideophyceae	Ceramiales	Rhodomelaceae			COInr_Med_plus	90	4	Rhodophyta	Florideophyceae	Ceramiales	Rhodomelaceae			tttaagttcaattcaaagccattctggagcttcagttgatttagcaatttttagtttacatttatcaggagcatcttcgattttaggcgcaattaattttatttcaacgattataaatatgcgtaatcctggccaaacattttatagaataccactttttgtttgatctatttttgtaactgcatttttattattattagccgtgcctgttttagcaggagcaattactatgttgttaactgatcgcaattttaatacttctttctttgatcctgcaggtggtggagatccaatattatatcaacatcttttt
MBPK_000337328	COInr	90	3	Rhodophyta	Florideophyceae	Ceramiales				COInr-WO_Insecta	90	3	Rhodophyta	Florideophyceae	Ceramiales				COInr_Med	85	2	Rhodophyta	Florideophyceae					COInr_Med_plus	85	2	Rhodophyta	Florideophyceae					attaagttcaattcaaagtcattcaggtgcatctgttgatttagctatttttagtttacatttagctggagcttcatcaattttaggtgctgtaaattttatttcaacaattataaatatgcgtggtattggacaaaatttttatagaatacctttatttgtttgatctatttttattacagcatttttattacttttagctgttcctgtattagcaggagcaataactatgttattaactgatagaaattttaatacttctttttttgatcctgcaggtggaggagatccaattttgtatcaacatttattt
MBPK_000655291	COInr	99	3	Rhodophyta	Florideophyceae	Ceramiales				COInr-WO_Insecta	99	3	Rhodophyta	Florideophyceae	Ceramiales				COInr_Med	99	6	Rhodophyta	Florideophyceae	Ceramiales	Ceramiaceae	Spermothamnion	Spermothamnion repens	COInr_Med_plus	99	6	Rhodophyta	Florideophyceae	Ceramiales	Ceramiaceae	Spermothamnion	Spermothamnion repens	tttaagttcaatccaaagccactcaggcgcttcagtagacttggcgatttttagtttacatttagctggtgcttcttcgattttaggtgcaataaattttatttccacaattataaatatgcgtagtattggtcaaaatttttatcgaatccctttatttgtttgatcaatttttataactgcaattttattgttgttagctgttcctgtattagctggtgctataactatgctattaactgataggaatttcaatacttctttttttgatcccgcaggaggtggtgaccctattttgtaccagcatttatt
MBPK_000228429	COInr	85	2	Rhodophyta	Florideophyceae					COInr-WO_Insecta	85	2	Rhodophyta	Florideophyceae					COInr_Med	85	2	Rhodophyta	Florideophyceae					COInr_Med_plus	85	2	Rhodophyta	Florideophyceae					tttaagttctatacaaagtcattctggtgcatccgtagatttagtaatttttagtttacatttagcgggagcttcatcaattttaggtgcaattaattttatttctactattataaatatgcgtagtatagggcaaaattattataggttacctttatttgtatgatctattttcgtaactgcatttttattattattagctgtaccagttttagctggtgcaattactatgcttttaactgatcgtaattttaatacttctttttttgatccatctggtggaggagatcccattttataccaacatttat
MBPK_003457838	COInr	85	2	Rhodophyta	Florideophyceae					COInr-WO_Insecta	85	2	Rhodophyta	Florideophyceae					COInr_Med	85	2	Rhodophyta	Florideophyceae					COInr_Med_plus	85	2	Rhodophyta	Florideophyceae					attaagttcaattcaaagtcattcaggtgcttcagttgatttagcaatttttagtttacatttgtctggtgcttcttcaatataggtgctataaattttatatctacaattattaatatgcgtagtattggtcaaaatttttatagaatccctttatttgtatggtctatttttgtaactgcttttttattacttttagcagttcctgttttagctggtgcaataactatgttattaactgatagaaattttaatacatctttttttgatccagcaggaggaggtgatccaattttgtatcaacatttattt
MBPK_002791930	COInr	85	3	Rhodophyta	Florideophyceae	Ceramiales				COInr-WO_Insecta	85	3	Rhodophyta	Florideophyceae	Ceramiales				COInr_Med	85	3	Rhodophyta	Florideophyceae	Ceramiales				COInr_Med_plus	85	3	Rhodophyta	Florideophyceae	Ceramiales				attaagttcaatacaaaatcattctggagcttctattgatttagcaatatttagtttacatttatctggagcttcttctattcttggtgctataaattttatttctactatattaaatatgcgaggtattggccaaaatttttatagaattcctttgtttgtttgatccatttttgtaactgctatattattattattagctgtacctgttttagcaggtgctattacaatgttacttactgatagaaattttaatactacattttttgatccttctggtggtggagatcctattctttatcaacatttattt
MBPK_001657017	COInr	85	2	Rhodophyta	Florideophyceae					COInr-WO_Insecta	85	2	Rhodophyta	Florideophyceae					COInr_Med	85	2	Rhodophyta	Florideophyceae					COInr_Med_plus	85	2	Rhodophyta	Florideophyceae					tttaagttctattcaaagccattcaggtgcttcaatagacttagcaatttttagtttacatttagcaggtgcatcatctattttaggtgcaataaattttatttctacaattataaatatgcgtagtattggtcaaaatttttatagaattcctttatttgtatgatcaatttttgtaacagcttttttattattactagctgttccagtattagctggagcaataactatgttattgactgataggaattttaatacttctttttttgatcctgcaggaggaggtgatcctattttgtatcagcatttattt
MBPK_000139444	COInr	85	3	Rhodophyta	Florideophyceae	Ceramiales				COInr-WO_Insecta	85	3	Rhodophyta	Florideophyceae	Ceramiales				COInr_Med	85	3	Rhodophyta	Florideophyceae	Ceramiales				COInr_Med_plus	85	3	Rhodophyta	Florideophyceae	Ceramiales				tttaagttcaattcaaagtcattcgggcgcttcagtagatttagttatttttagtttacatttatctggagcttcttctattttgggtgcaataaattttatatctactattattaatatgcgtagtatcggtcaaagtttttatagattacctttatttgtttgatcaattttagttacagcattcttattacttttagccgttccagtattagccggagccattacaatgttgttaacagatcgtaattttaatacttctttttttgatccttctggcggaggagatcccatattgtatcaacatttatt
MBPK_000021566	COInr	80	2	Rhodophyta	Florideophyceae					COInr-WO_Insecta	80	2	Rhodophyta	Florideophyceae					COInr_Med	80	2	Rhodophyta	Florideophyceae					COInr_Med_plus	80	2	Rhodophyta	Florideophyceae					gttaagttcaattcaaagtcattcaggtgccgcagtagacttagcaatatttagtttacacttagcaggtgcctcgtcaattttaggagcaattaactttatatcaacaattttgaatatgcgtagtgcaggacaaacaatgtacagaattccattatttgtatgatctatattagtcacagcgctattattactgctagccgttcccgtattagcaggagcaattacaatgttattaacagaccgtaatttcaacacagcattctttgaccctgcaggcggaggagacccaattttgtaccaacatttatt
MBPK_000007346	COInr	85	2	Rhodophyta	Florideophyceae					COInr-WO_Insecta	85	2	Rhodophyta	Florideophyceae					COInr_Med	85	2	Rhodophyta	Florideophyceae					COInr_Med_plus	85	2	Rhodophyta	Florideophyceae					tctaagttccattcaaagtcattcaggagctgccatcgatttagctatttttagtttacatttatcaggagcttcctctattttaggtgcaataaattttatctgtaccattttaaatatgcgtaatccaggacatactttatacagaatacctttatttgtatgatccatttttgttacagcgatcttattattattagctgttcctgtattagcaggggctattacaatgttattaacagatcgtaattttaatacagctttttttgatcctgcaggaggaggagatcctattttataccaacatttat
MBPK_002440878	COInr	85	2	Rhodophyta	Florideophyceae					COInr-WO_Insecta	85	2	Rhodophyta	Florideophyceae					COInr_Med	85	2	Rhodophyta	Florideophyceae					COInr_Med_plus	85	2	Rhodophyta	Florideophyceae					attaagttctatccaaagtcattctggtgcatcaatagatttagtaatttttagtcttcatttagcaggagcttcttctatattaggagcaataaattttatatctacaattttaaatatgcgtagtttaggtcaaaattactacagaattcctttatttgtatgatctattttagtaactgcagtgttgttactattagcagtacctgttttagctggagctataactatgttattaacagatcgtaattttaatactactttttttgatcccgcgggagggggtgatcctattttataccagcatttat
MBPK_001615928	COInr	80	1	Arthropoda						COInr-WO_Insecta	80	2	Arthropoda	Arachnida					COInr_Med		0							COInr_Med_plus		0							tttaagtggaattcaggctcattcaggtgcttcggttgatttagcgatttttagtttacatattgcaggtgcttcttctattttaggagcgattaattttattacgactattttaaatatgcgtatccctggaatgacaatgtataaaattcctttatttgtttggacagtttttgttactgctattttattattattatcattaccagtattggccgctgcaattacaatgttattgacagatcgtaattttaatacaacctttttcgaccctgcggggggtggggatccaattttatatcaacatttatt
MBPK_001081506	COInr	85	3	Rhodophyta	Florideophyceae	Ceramiales				COInr-WO_Insecta	85	3	Rhodophyta	Florideophyceae	Ceramiales				COInr_Med	85	3	Rhodophyta	Florideophyceae	Ceramiales				COInr_Med_plus	85	3	Rhodophyta	Florideophyceae	Ceramiales				tttaagttcaatacaaagccattcgggtgcttctgtagacttagctatttttagtttacatttatcaggagcatcttcaattttaggagctattaattttatatcaacaatactaaatatgagaaatccaggacaaacattttatagaattcctttatttgtttgatctattttcgtaactgcttttttattattattagctgtaccagttttagcaggtgctataactatgttactgacagatcgtaattttaatacctctttttttgatccggcaggaggaggtgatccaattttataccaacacttattt
MBPK_002031035	COInr	85	2	Rhodophyta	Florideophyceae					COInr-WO_Insecta	85	2	Rhodophyta	Florideophyceae					COInr_Med	85	2	Rhodophyta	Florideophyceae					COInr_Med_plus	85	2	Rhodophyta	Florideophyceae					tttaagttcaattcaaagccattccggagcttctgttgatttagcaatttttagcttacatttatctggagcttcttctattttaggtgcaattaattttatttcaactattttaaatatgagaaatccaggacaaactttttatcgaataccattatttgtctgatcaatttttgttaccgcatttttattattgcttgcagttccagttttagcaggtgcaattactatgctattaactgatcgtaattttaatacttcattctttgacccttcaggtggaggagatcctattttataccaacatttattt
MBPK_000936917	COInr	85	2	Rhodophyta	Florideophyceae					COInr-WO_Insecta	85	2	Rhodophyta	Florideophyceae					COInr_Med	85	2	Rhodophyta	Florideophyceae					COInr_Med_plus	85	2	Rhodophyta	Florideophyceae					cctttaagttctatagaaagtcattcaggagcagctgtagatttagctatatttagtttacatttatcaggtgcttcttcaatattaggagctattaattttatatcaacaatagttaatatgcgtaatataggacaaacaatgtaccgtatacctttgtttgtgtgatctatttttgtaacagctatactattacttctagcagtacctgttttagcgggtgctattactatgttattaactgataggaattttaataccgccttttttgacccttcaggaggaggagatcctattttataccaacatttatt
MBPK_003289022	COInr	85	2	Rhodophyta	Florideophyceae					COInr-WO_Insecta	85	2	Rhodophyta	Florideophyceae					COInr_Med	80	2	Rhodophyta	Florideophyceae					COInr_Med_plus	80	2	Rhodophyta	Florideophyceae					attaagttctatccaaagtcattctggtgcatcaatagatttagtaatttttagtcttcatttagctggagcttcttctatattaggagcaataaattttatatctacaattttaaatatgcgtagtttaggtcaaaattactacagaattcctttatttgtatgatctattttagtaactgcagtgttgttactattagcagtacctgttttagctggagctataactatgttattaacagaccgtaattttaatactactttttttgatcccgcgggagggggtgatcctattttataccagcatttattt
MBPK_003054144	COInr	85	2	Rhodophyta	Florideophyceae					COInr-WO_Insecta	85	2	Rhodophyta	Florideophyceae					COInr_Med	85	2	Rhodophyta	Florideophyceae					COInr_Med_plus	85	2	Rhodophyta	Florideophyceae					tttaagttctatacaaagccattcaggagcatctgtagatttagctatatttagtttacatttatcaggagcatcatctattttaggagctattaactttatatcaacaattttaaatatgcgtaacccaggacaaactatgtataggataccactatttgtgtgatctatatttgtaacagctctattactattattagcagtacctgtattagcaggagctattactatgttattaacagacaggaattttaatacctcattttttgatccttcaggtggaggtgaccctatactatatcaacatttattt
MBPK_000537860	COInr	100	6	Rhodophyta	Florideophyceae	Colaconematales	Colaconemataceae	Colaconema	Colaconema pectinatum	COInr-WO_Insecta	100	6	Rhodophyta	Florideophyceae	Colaconematales	Colaconemataceae	Colaconema	Colaconema pectinatum	COInr_Med	100	6	Rhodophyta	Florideophyceae	Colaconematales	Colaconemataceae	Colaconema	Colaconema pectinatum	COInr_Med_plus	100	6	Rhodophyta	Florideophyceae	Colaconematales	Colaconemataceae	Colaconema	Colaconema pectinatum	tttaagttctatacaaagtcactctggaggtgctgttgacttagctatatttagtttacatctttcgggagcagcttctattttaggtgctgttaattttatttctacaatattaaatatgagaaatcctggtcaaagtatgtatagaatacctttatttgtctgatctattttcgtgacagcttttttattattgttagctgtccctgttttagctggtgcaatcactatgttgctaacggatcgtaactttaatacgtctttctttgacccagcaggtggaggcgaccctattttatatcaacatttattt
MBPK_001195227	COInr	90	3	Rhodophyta	Florideophyceae	Colaconematales				COInr-WO_Insecta	90	3	Rhodophyta	Florideophyceae	Colaconematales				COInr_Med	90	5	Rhodophyta	Florideophyceae	Colaconematales	Colaconemataceae	Colaconema		COInr_Med_plus	90	5	Rhodophyta	Florideophyceae	Colaconematales	Colaconemataceae	Colaconema		tttaagttcaatacaaagccattcaggaggagctgttgatttagctatatttagtttacatctttcaggagcagcttcaattttaggagcaataaactttatttctacaattttaaatatgagaaatccgggacaaagtatgtatagaatgcctttatttgtttgatctatatttgtaacagcttttttacttcttttagctgtacctgttttagcaggggctattacaatgttgttaacagaccgtaattttaacacttctttttttgatcctgcgggtggaggtgatcctattttataccaacatttatt
MBPK_001169446	COInr	85	2	Rhodophyta	Florideophyceae					COInr-WO_Insecta	85	2	Rhodophyta	Florideophyceae					COInr_Med	85	2	Rhodophyta	Florideophyceae					COInr_Med_plus	85	2	Rhodophyta	Florideophyceae					tttaagttctatacaaagtcattcaggaggtgcagtagatttagctatatttagtttacatcttgcaggagcagcttctattttaggtgcaataaattttatttcaacgatattaaatatgaggaatccaggtcaaagtatgtatagaatacctttatttgtttggtcgatttttgtaactgcctttttattacttttagcagtacctgttttagcaggtgcaattactatgttattaacagatcgtaattttaatacatcattttttgatccagcaggtggaggtgatcctattttgtatcaacatttattt
MBPK_000268615	COInr	85	2	Rhodophyta	Florideophyceae					COInr-WO_Insecta	85	2	Rhodophyta	Florideophyceae					COInr_Med	85	2	Rhodophyta	Florideophyceae					COInr_Med_plus	85	2	Rhodophyta	Florideophyceae					cttaagctcaatacaaagtcactcaggaggtgctgttgacttggccatctttagtttacacctttctggagcagcatctattctgggagctataaattttatttctacaattttaaatatgcgaaatcctggtcaaactatgtatagaatgcccttatttgtgtgatctatttttgtaacggcttttttattactcctagcagtcccagttttggcaggtgctattactatgttattaactgatcgtaacttcaatacttctttttttgatccagctggtggaggtgatcccgtcttataccaacatttatt
MBPK_000110539	COInr	90	3	Rhodophyta	Florideophyceae	Corallinales				COInr-WO_Insecta	90	3	Rhodophyta	Florideophyceae	Corallinales				COInr_Med	90	4	Rhodophyta	Florideophyceae	Corallinales	Lithophyllaceae			COInr_Med_plus	90	4	Rhodophyta	Florideophyceae	Corallinales	Lithophyllaceae			attaagttcaatacaaagccattcaggagcagcagtggatttagctatttttagtttacatatagcaggtgcttcatcaattttaggtgctgttaattttatatcaactattttaaatatgcgaaatccaggtcaaagtatgtatagaatgccattatttgtttgatctatttttgtgacagctattctattacttttagcagtccctgtactagcaggtgcaattacaatgttattaacagatagaaattttaatacttctttttttgacccagctggaggaggagatcctattttgtatcaacatttattt
MBPK_000004352	COInr	85	2	Rhodophyta	Florideophyceae					COInr-WO_Insecta	85	2	Rhodophyta	Florideophyceae					COInr_Med	85	2	Rhodophyta	Florideophyceae					COInr_Med_plus	85	2	Rhodophyta	Florideophyceae					acttagttcgatacaaagccattcgggcgcagcagtagatttagctatttttagtttacatatatcaggcgcatcatcaattttaggtgccgttaattttatatcaactattttaaatatgcgaaatccaggccaaagtatgtatagaatgcctttatttgtgtgatctatttttgttacagctattttattacttttagcagttcctgtattagcgggagcaattacaatgttattaacagataggaattttaacacttctttttttgacccagctggaggaggagatcccattttatatcaacatttattt
MBPK_000625996	COInr	99	4	Rhodophyta	Florideophyceae	Corallinales	Corallinaceae			COInr-WO_Insecta	99	4	Rhodophyta	Florideophyceae	Corallinales	Corallinaceae			COInr_Med	99	4	Rhodophyta	Florideophyceae	Corallinales	Corallinaceae			COInr_Med_plus	99	4	Rhodophyta	Florideophyceae	Corallinales	Corallinaceae			attaagttccatacaaagtcattctggtgccgctgtggacttagcaattttcagtttacatatagcaggagcgtcttctatattaggtgccatcaattttatttctacaattttaaatatgcgtaaccctggacaaactatgtatcgaataccgttgtttgtttgatctatttttgtaacggcgttattattgcttttagctgtacccgttttagcaggagctataacaatgcttttgacggatcgaaattttaatacatcattttttgatcctgcaggaggtggagaccctattttgtatcaacatttat
MBPK_000276956	COInr	85	2	Rhodophyta	Florideophyceae					COInr-WO_Insecta	85	2	Rhodophyta	Florideophyceae					COInr_Med	85	2	Rhodophyta	Florideophyceae					COInr_Med_plus	85	2	Rhodophyta	Florideophyceae					tcttagctctattcaaagtcattcaggtgcagctgtagatttagcaattttttctttacatctatcaggtgcatcatcaattttaggcgcagttaattttatatcaactattttaaatatgcgtaatcctggacaaagtttatatagaattcctttattcgtttgatcaatttttgtaacagcgtttttacttttattagcagtacctgttttggcaggtgctattactatgcttttaactgatagaaattttaacacttctttttttgatcctgctggaggtggagatcctattttgtaccagcatttatt
MBPK_001769817	COInr	85	2	Rhodophyta	Florideophyceae					COInr-WO_Insecta	85	2	Rhodophyta	Florideophyceae					COInr_Med	85	2	Rhodophyta	Florideophyceae					COInr_Med_plus	85	2	Rhodophyta	Florideophyceae					tttaagttcaattcaaagccattcaggagcatctattgatttagcaatttttagtttacatttagcaggagcatcttctatacttggtgctgtaaattttatttcaactattttaaatatgcgtaatcctggtcaaagtttgtatagaattcccctttttgtttgatcaattttagttactgcgtttttacttttacttgcggtaccagtattagcaggagctattacaatgttactaactgatagaaattttaatacttcgttttttgatccagccggtggcggagatccaatcttgtatcaacattta
MBPK_000151236	COInr	90	2	Rhodophyta	Florideophyceae					COInr-WO_Insecta	90	2	Rhodophyta	Florideophyceae					COInr_Med	85	2	Rhodophyta	Florideophyceae					COInr_Med_plus	85	2	Rhodophyta	Florideophyceae					gttaagttcaatacaaagccattcaggagcatctgtggatttagctatttttagtttgcatttatcaggagcatcttcaattttaggagcagtaaattttatttctactattttaaatatgagaaatccgggtcaaagtatgtatagaatgcctttatttgtttgatcaatttttgtcacagcttttttgcttttattagcagttcctgttttagcgggagctataacaatgcttttaactgaccgtaattttaatacatctttttttgatccagcagggggaggagatccaattttatatcaacatttatt
MBPK_001874103	COInr	99	3	Rhodophyta	Florideophyceae	Corallinales				COInr-WO_Insecta	99	3	Rhodophyta	Florideophyceae	Corallinales				COInr_Med	85	2	Rhodophyta	Florideophyceae					COInr_Med_plus	85	2	Rhodophyta	Florideophyceae					attaagctcgattcaaagtcactctggtgctgctgtagatttagcaattttttctttacatttatcaggagcagcctcaatattaggagcagtaaatttcatctctacaattttaaatatgagaaaccctggacaaagtatgtacagaatgcctctatttgtttgatcaatatttgttacagcttttttacttttattagctgtacctgttttagcaggagcaataacaatgcttttaacagatcgtaattttaatacgtcattttttgatcctgctggaggaggagatcctattttatatcaacacttatt
MBPK_001322184	COInr	100	5	Rhodophyta	Florideophyceae	Corallinales	Corallinaceae	Jania		COInr-WO_Insecta	100	5	Rhodophyta	Florideophyceae	Corallinales	Corallinaceae	Jania		COInr_Med	100	5	Rhodophyta	Florideophyceae	Corallinales	Corallinaceae	Jania		COInr_Med_plus	100	5	Rhodophyta	Florideophyceae	Corallinales	Corallinaceae	Jania		tttaagttctattcagagccattccggaggagctgtagatttagctatttttagtttacatatagcaggtgcttcttcgattttaggagctgttaattttatatctacaattttgaatatgcgtaatcctggtcaaagtatgtatagaatacctttgtttgtttggtctattcttattacagcagttttattacttttagcagtacctgtattggcaggtgctataacaatgttgttaacagatagaaatttcaatacttctttttttgatccagcaggcggtggtgatcctattttataccaacatttat
MBPK_003091792	COInr	90	3	Rhodophyta	Florideophyceae	Hapalidiales				COInr-WO_Insecta	90	3	Rhodophyta	Florideophyceae	Hapalidiales				COInr_Med	85	2	Rhodophyta	Florideophyceae					COInr_Med_plus	85	2	Rhodophyta	Florideophyceae					acttagttctattcaaagtcattcgggagctgcagttgatttagcaatttttagtttacacttagcaggagcttcttctattttaggagctgttaatttcatttcaacaattttaaatatgcgtaatcctggtcaaagtatgtatagaatgcctttatttgtttgatcaatttttgtaacagctttgttacttttactagcagtacctgttttagcaggagcaattacaatgcttttaactgatagaaattttaatacatctttttttgatcccgcaggtggtggacatcctattttataccaacatttattt
MBPK_002915253	COInr	99	3	Rhodophyta	Florideophyceae	Corallinales				COInr-WO_Insecta	99	3	Rhodophyta	Florideophyceae	Corallinales				COInr_Med	85	2	Rhodophyta	Florideophyceae					COInr_Med_plus	85	2	Rhodophyta	Florideophyceae					attaagttcaattcaaagtcattttggagcagctgtagatttagctatttttagtttacatatagcgggcgcttcttcaattttaggagcagtaaattttatttctactattttaaatatgcgtaatcctgggcaaagtatgtatagaatgcctttatttgtttgatcaatttttgtaacggcgtttttacttttgttagcagttccagttttagcaggtgctataacaatgttattaacagatagaaattttaacacatcattttttgatccagcaggaggaggagatcctatattatatcaacatttattt
MBPK_000220301	COInr	90	3	Rhodophyta	Florideophyceae	Corallinales				COInr-WO_Insecta	90	3	Rhodophyta	Florideophyceae	Corallinales				COInr_Med	90	4	Rhodophyta	Florideophyceae	Corallinales	Corallinaceae			COInr_Med_plus	90	4	Rhodophyta	Florideophyceae	Corallinales	Corallinaceae			tttaagttcaattcaaagccattcaggaggagctgtagatttagcaatttttagtttacatatagcaggtgcatcttcaattttaggagctgtaaattttatatctacaattttaaatatgcgaaatcctggacaaagtatgtatagaataccattatttgtctgatctatctttattacggcagttttattattattagcagtaccagtattagcaggtgccataacaatgttattaacagataggaattttaatacttctttttttgatcccgcaggaggaggagatcctattttataccaacatttatt
MBPK_000134548	COInr	97	3	Rhodophyta	Florideophyceae	Corallinales				COInr-WO_Insecta	97	3	Rhodophyta	Florideophyceae	Corallinales				COInr_Med	90	2	Rhodophyta	Florideophyceae					COInr_Med_plus	90	2	Rhodophyta	Florideophyceae					attaagttctatacaaagtcactcagggggtgctgttgatttagctatttttagtttacatatagcgggagcttcatcaattttaggagctgtaaattttatatcaactattttaaatatgcgtaatcctggtcaaagtatgtatagaatgcctttatttgtttgatcaatttttattacagctttattattattattagctgtacctgttttagcaggagctattacaatgcttttaacagatagaaattttaatacatctttttttgatcctgcaggaggtggagatcctatattatatcaacatttatt
MBPK_000259931	COInr	100	3	Rhodophyta	Florideophyceae	Corallinales				COInr-WO_Insecta	100	3	Rhodophyta	Florideophyceae	Corallinales				COInr_Med	100	5	Rhodophyta	Florideophyceae	Corallinales	Corallinaceae	Jania		COInr_Med_plus	100	5	Rhodophyta	Florideophyceae	Corallinales	Corallinaceae	Jania		tttaagttctattcaaagtcattctggaggtgctgtagatttagctatttttagtttgcatatagcaggagcttcttcaattttaggagctgtaaattttatatcaacaattttaaatatgcgtaatccagggcaaagtatgtatagaattcctttgtttgtttgatcaattttaattacagcttttttattacttttagcagtacccgttttagcaggagctattacaatgttgttaactgatagaaactttaatacatctttttttgatcctgcaggaggaggagatcctattttatatcaacatttatt
MBPK_000024602	COInr	90	2	Rhodophyta	Florideophyceae					COInr-WO_Insecta	90	2	Rhodophyta	Florideophyceae					COInr_Med	90	2	Rhodophyta	Florideophyceae					COInr_Med_plus	90	2	Rhodophyta	Florideophyceae					tcttagttcaatacaaagtcattcaggagcggctgtagatttagctatttttagtttacatatagcaggtgcttcttcaatattaggtgcagtaaattttatttctacgattttaaatatgcgtaatcctgggcaaagtatgtatagaatgcctttgtttgtttgatccatatttgtcacagcttttttattacttttagcagttccagtattagcaggtgctataacaatgttattaactgatagaaattttaatacttcattttttgatccagcaggaggaggtgatccaattttatttcaacatttattt
MBPK_000002851	COInr	85	2	Rhodophyta	Florideophyceae					COInr-WO_Insecta	85	2	Rhodophyta	Florideophyceae					COInr_Med	85	2	Rhodophyta	Florideophyceae					COInr_Med_plus	85	2	Rhodophyta	Florideophyceae					acttagttctattcaaagtcactcaggagctgcagttgacttagcaatttttagtttacacttagcgggagcctcttcaattttaggagcagttaattttatttcaacaattttaaatatgcgcaatcctggtcaaagtatgtatagaatgcctttatttgtttgatcaatttttgtgacagcattactacttttattagcggtacctgttttagcgggagcaattacaatgcttctaactgatagaaattttaatacatctttttttgatcctgcaggtggtggagatcccattttatatcaacatttattt
MBPK_000217471	COInr	100	3	Rhodophyta	Florideophyceae	Corallinales				COInr-WO_Insecta	100	3	Rhodophyta	Florideophyceae	Corallinales				COInr_Med	100	6	Rhodophyta	Florideophyceae	Corallinales	Lithophyllaceae	Lithophyllum	Lithophyllum hibernicum	COInr_Med_plus	100	6	Rhodophyta	Florideophyceae	Corallinales	Lithophyllaceae	Lithophyllum	Lithophyllum hibernicum	tataagttctatacaaagccactcaggggcagcagtagacttagctatatttagtttacatctatcaggagcttcttcaattttaggagcagttaactttatttctactattttaaatatgcgtaatcctggtcaaagtatgtacagaatgcctttgtttgtttgatcaatttttgttacagcaattttattacttttagcagttcctgtactggcgggtgctatcacgatgttactaactgatagaaatttcaatacatcattttttgatcctgcaggaggaggagatcctattttgtaccaacatttgttt
MBPK_000055241	COInr	90	3	Rhodophyta	Florideophyceae	Corallinales				COInr-WO_Insecta	90	3	Rhodophyta	Florideophyceae	Corallinales				COInr_Med	90	4	Rhodophyta	Florideophyceae	Corallinales	Lithophyllaceae			COInr_Med_plus	90	4	Rhodophyta	Florideophyceae	Corallinales	Lithophyllaceae			attacgttcaatacaaagtcattctggagcagcagttgatttagctatttttagtttacatttatctggagcttcttcaattctaggagccgttaattttatatcaactattttaaatatgcgtaatcctggtcaaagtctgtatagaatgcctttgtttgtttgatcaatttttgtaacagcaattttattacttttagcagtaccagttttagcaggtgctattactatgttgttaacagatagaaattttaatacatctttttttgatccagctggaggtggagatcctattttatatcaacacttattt
MBPK_000240382	COInr	85	2	Rhodophyta	Florideophyceae					COInr-WO_Insecta	85	2	Rhodophyta	Florideophyceae					COInr_Med	85	2	Rhodophyta	Florideophyceae					COInr_Med_plus	85	2	Rhodophyta	Florideophyceae					attaagttctatacaaagtcattcaggagcatctgtagatttagctatttttagtctacatttagcaggagcatcatcaattttaggagctgtaaactttatatcaactattttaaatatgcgaaatcctggacaaagtatgtatagaatgcctttatttgtatgatctattttagttacagcagtattacttttattagcagtacctgtattagcgggagcgataacaatgcttttaacggatagaaactttaatacatcattttttgatccagcaggaggtggagatcctattttatatcaacatttatt
MBPK_000346284	COInr	85	2	Rhodophyta	Florideophyceae					COInr-WO_Insecta	85	2	Rhodophyta	Florideophyceae					COInr_Med	85	2	Rhodophyta	Florideophyceae					COInr_Med_plus	85	2	Rhodophyta	Florideophyceae					attgagttcaatacaaagtcattcaggggcagcaatagatttagcaattttcagtttacatttgtcaggagcgtcatctatattaggagccgtaaattttatatcgacaatattgaatatgcgtaatccaggtcagagtatgtatcgaatgcctttatttgtttgatcaatttttgttacagcgtttttacttttgttagcagtacctgttttagcaggggctataacaatgcttttaacagatagaaattttaatacatcattttttgatccagcaggtggtggtgatcctattttatatcaacacttatt
MBPK_001418618	COInr	90	2	Rhodophyta	Florideophyceae					COInr-WO_Insecta	90	2	Rhodophyta	Florideophyceae					COInr_Med	90	2	Rhodophyta	Florideophyceae					COInr_Med_plus	90	2	Rhodophyta	Florideophyceae					tttaagttctattcaaagtcattcaggagcggctgttgatttagcaatttttagcttacatatagcaggagcatcttcaatcttaggagcagttaattttatatcaacaattttaaatatgcgtaacccaggtcaaagtatgtataggatgcctttatttgtttgatctatatttgttacagcttttttacttttattagcagtacctgttttagcgggggctataactatgcttctaacagatagaaatttcaatacatctttttttgatccagcaggaggaggagatcctattttatatcagcatttat
MBPK_000146097	COInr	85	2	Rhodophyta	Florideophyceae					COInr-WO_Insecta	85	2	Rhodophyta	Florideophyceae					COInr_Med	85	2	Rhodophyta	Florideophyceae					COInr_Med_plus	85	2	Rhodophyta	Florideophyceae					tcttagttctatacaaagtcattcaggagctgctgttgacttagcaattttttcgttacacttatctggagcatcatcaattttaggagcagttaactttatttcaacgatattaaatatgcgtaatccgggacaaagtttatatagaattcctttatttgtttgatcaatttttgtaaccgcatttttgcttttattagcagtacctgttttagcaggagcaattactatgcttttaacagataggaattttaatacatcattttttgatcctgcaggtggtggagatcctattttataccaacatttattt
MBPK_000705553	COInr	90	2	Rhodophyta	Florideophyceae					COInr-WO_Insecta	90	2	Rhodophyta	Florideophyceae					COInr_Med	85	2	Rhodophyta	Florideophyceae					COInr_Med_plus	85	2	Rhodophyta	Florideophyceae					attaagctccatacaaagccactcgggtgctgctgtagatttagctatttttagtttacatatagcaggtgcatcatcaattttaggagcagttaactttatatcaactattttaaatatgcgtaatccaggtcaaagtatgtacagaatacctttgtttgtttgatctatttttgtaacagctattttattacttttagctgttcctgtgctagcaggagcaattacaatgctgctaacagatagaaattttaatacgtctttctttgatcctgcaggaggaggagatcctattttgtaccaacatttat
MBPK_000008728	COInr	85	2	Rhodophyta	Florideophyceae					COInr-WO_Insecta	85	2	Rhodophyta	Florideophyceae					COInr_Med	85	2	Rhodophyta	Florideophyceae					COInr_Med_plus	85	2	Rhodophyta	Florideophyceae					attaagttctatacagagccattcaggagctgcagttgatcttgcaattttttcattacatttatctggtgcatcttctattttgggagctgttaattttatttcaactattataaatatgagaaatccgggtcaaagtatgtacagaatccctctatttgtttgatctatttttgttacagcatttttattattattagcagttccagtattagcaggagctataacaatgcttttaactgatcgtaattttaatacggctttttttgatcctgcaggaggaggtgatcctattttatatcaacatttat
MBPK_000004623	COInr	85	2	Rhodophyta	Florideophyceae					COInr-WO_Insecta	85	2	Rhodophyta	Florideophyceae					COInr_Med	85	2	Rhodophyta	Florideophyceae					COInr_Med_plus	85	2	Rhodophyta	Florideophyceae					ttaagttctatccaaaatcactcaggagcagccgtggatttagcaatttttagtttacatttatcaggtgcttcttcaattttaggtgctgtaaattttatttctactattttaaatatgcggaatcctggacaaagtctttataggattccattatttgtttgatcaattttagttacagctgttttactgttattggcggttccagttttagcaggtgctattacaatgcttttaacagatcgtaattttaatacgactttttttgatcctgcaggaggtggagatcctattctttatcaacatttgttt
MBPK_000352252	COInr	85	2	Rhodophyta	Florideophyceae					COInr-WO_Insecta	85	2	Rhodophyta	Florideophyceae					COInr_Med	85	2	Rhodophyta	Florideophyceae					COInr_Med_plus	85	2	Rhodophyta	Florideophyceae					actaagttctatacaaagtcactctggagcagcagtagacttagctatttttagtttacatttatctggagcagcatctatactaggagcagtcaattttatttctacaattttaaatatgagaaatccaggacaaagtatgtacagaatgcctctatttgtttggtcaatttttgtaacagcctttttactattattagcagtcccagttttagcaggagctataacaatgttacttactgatcgtaattttaatacttctttttttgatccagctggaggaggagatcctattttataccaacatttattt
MBPK_000226098	COInr	85	2	Rhodophyta	Florideophyceae					COInr-WO_Insecta	85	2	Rhodophyta	Florideophyceae					COInr_Med	85	2	Rhodophyta	Florideophyceae					COInr_Med_plus	85	2	Rhodophyta	Florideophyceae					acttagttctattcaaagtcactcaggagctgcagttgacttagcaatttttagtttacacttagcaggagcttcttcaattttaggagctgttaattttatttcaacaattttaaatatgcgcaatcctggtcaaagtatgtatagaatgccattatttgtttgatcaatttttgtgacagccttactgcttttgttagcggtacctgttttagcaggagcaattacaatgcttttaactgatagaaattttaatacatctttttttgatcctgcaggtggtggagatcctattttatatcaacatttattt
MBPK_000594128	COInr	100	6	Rhodophyta	Florideophyceae	Hapalidiales	Hapalidiaceae	Lithothamnion	Lithothamnion corallioides	COInr-WO_Insecta	100	6	Rhodophyta	Florideophyceae	Hapalidiales	Hapalidiaceae	Lithothamnion	Lithothamnion corallioides	COInr_Med	100	6	Rhodophyta	Florideophyceae	Hapalidiales	Hapalidiaceae	Lithothamnion	Lithothamnion corallioides	COInr_Med_plus	100	6	Rhodophyta	Florideophyceae	Hapalidiales	Hapalidiaceae	Lithothamnion	Lithothamnion corallioides	tttaagttcaatacagagtcattcaggagcttctgtggatttagcaatttttagtttacatctagcaggcgcatcatcgatattaggtgctgtaaactttatatcgactattttaaacatgcgtaatccaggccaaagcatgtacagaatgcctctatttgtttgatcaatttttgttacagctttcttacttttattggctgttcctgtattagctggagcaataacaatgcttttaactgatagaaattttaatacttctttttttgatcccgcaggaggaggagatccaattttataccaacat
MBPK_000362091	COInr	85	2	Rhodophyta	Florideophyceae					COInr-WO_Insecta	85	2	Rhodophyta	Florideophyceae					COInr_Med	85	2	Rhodophyta	Florideophyceae					COInr_Med_plus	85	2	Rhodophyta	Florideophyceae					tttaagttcaatacaaagtcattctggagcttcagtagatttagctatttttagtttacatttagcaggagcttcttcaatattaggagcagtaaactttatatcaaccattttaaatatgcgtaatccaggtcaaagtttatatagaatgcctttatttgtttggtctatttttgtaacagcgtttttactattattagcagtgccagttttagcaggagctattacaatgattttgacagatagaaactttaacacttctttttttgatcctgcaggtggaggagatccaattttatatcaacacttat
MBPK_000302779	COInr	90	3	Rhodophyta	Florideophyceae	Hapalidiales				COInr-WO_Insecta	90	3	Rhodophyta	Florideophyceae	Hapalidiales				COInr_Med	90	5	Rhodophyta	Florideophyceae	Hapalidiales	Hapalidiaceae	Lithothamnion		COInr_Med_plus	90	5	Rhodophyta	Florideophyceae	Hapalidiales	Hapalidiaceae	Lithothamnion		cttaagttcaatacaaagccactcaggagcttctgtagatttagcaatttttagtttacatttagcaggggcatcatcaatactaggggctgtaaactttatttcaactattttaaatatgcgtaatccgggtcaaagtatgtatcgaatgcctttattcgtttggtcaatttttgttacagcttttttacttttattagctgtccccgtattagcgggagcaataacaatgcttttaacggatagaaattttaatacttctttttttgatcctgcgggaggaggagatcctattttatatcaacatttatt
MBPK_000024913	COInr	99	5	Rhodophyta	Florideophyceae	Hapalidiales	Hapalidiaceae	Lithothamnion		COInr-WO_Insecta	99	5	Rhodophyta	Florideophyceae	Hapalidiales	Hapalidiaceae	Lithothamnion		COInr_Med	99	5	Rhodophyta	Florideophyceae	Hapalidiales	Hapalidiaceae	Lithothamnion		COInr_Med_plus	99	5	Rhodophyta	Florideophyceae	Hapalidiales	Hapalidiaceae	Lithothamnion		tttaagttcaatacagagccactctggagcttctgtagatttagcaatttttagcttacatttagcaggagcttcatcaatattaggtgctgtaaacttcatatcaactattttaaatatgcgtaatccaggtcaaagtatgtatagaatgcctttatttgtttgatcaatttttgttacagcttttttacttttattagctgttcccgtgctagcaggagcaataacaatgctcttaactgatagaaattttaatacttcattttttgatcctgcaggaggaggagacccaatcttataccaacatttat
MBPK_002532132	COInr	90	2	Rhodophyta	Florideophyceae					COInr-WO_Insecta	90	2	Rhodophyta	Florideophyceae					COInr_Med	90	5	Rhodophyta	Florideophyceae	Hapalidiales	Hapalidiaceae	Lithothamnion		COInr_Med_plus	90	5	Rhodophyta	Florideophyceae	Hapalidiales	Hapalidiaceae	Lithothamnion		cttaagttcaatacaaagccactcaggagcttctgtagatttagcaatttttagtttacatttagcaggagcatcatcaatattaggggctgtgaactttatttcaactattttaaatatgcgtaatccgggtcaaagtatgtatcgaatgcctttattcgtttggtcaatttttgttacagcttttttgcttttattagctgttcccgtattagcgggagcaataacaatgcttttaacggatagaaattttaatacttctttttttgatcctgcgggaggaggagatcctattttataccaacatttatt
MBPK_000016007	COInr	85	2	Rhodophyta	Florideophyceae					COInr-WO_Insecta	85	2	Rhodophyta	Florideophyceae					COInr_Med	85	2	Rhodophyta	Florideophyceae					COInr_Med_plus	85	2	Rhodophyta	Florideophyceae					actaagttcaatacaaagtcattcaggagcagcagtagatttagctatttttagcttacatttggcaggcgcatcctcaatattaggtgcagttaattttataacaactattttaaatatgcgtaatccaggccaaagtttgtatagaatgcccttgttcgtatgatctatccttgttacagcctttttgttacttttagcagtacctgttttagcgggagcaattacaatgcttttaacagatcgaaattttaatacttctttttttgaccctgcaggaggaggagatcctattttatatcaacatttattt
MBPK_000025086	COInr	100	6	Rhodophyta	Florideophyceae	Hapalidiales	Mesophyllumaceae	Mesophyllum	Mesophyllum expansum	COInr-WO_Insecta	100	6	Rhodophyta	Florideophyceae	Hapalidiales	Mesophyllumaceae	Mesophyllum	Mesophyllum expansum	COInr_Med	85	2	Rhodophyta	Florideophyceae					COInr_Med_plus	85	2	Rhodophyta	Florideophyceae					tttaagttctatacaaagccattcaggcgcagctgtagatttagcaatttttagcctacatttagctggagcatcatctattctaggtgcagttaattttatttcaactatattaaatatgcgtaatccaggacagaatatgtatagaatgcccttatttgtttgatccatacttgtaacagcttttttacttttactagcggtacctgttcttgctggtgcaattacaatgttactaacagatcgaaattttaatacgtctttttttgatccagcgggaggaggagatcccattttatatcaacatttattt
MBPK_001521578	COInr	100	6	Rhodophyta	Florideophyceae	Hapalidiales	Mesophyllumaceae	Mesophyllum	Mesophyllum macroblastum	COInr-WO_Insecta	100	6	Rhodophyta	Florideophyceae	Hapalidiales	Mesophyllumaceae	Mesophyllum	Mesophyllum macroblastum	COInr_Med	85	2	Rhodophyta	Florideophyceae					COInr_Med_plus	85	2	Rhodophyta	Florideophyceae					tttaagttctatacaaagtcattcaggcgcagctgtagatttagcaatttttagtttacatttggcaggcgcatcatctattttaggcgcagttaattttatttcaactatactaaatatgcgtaatccagggcaaaatatgtatagaatgcccctatttgtttgatcaatacttgtaactgcttttttacttttattggcggtacctgttcttgctggggcaattacaatgttattaacagatcgaaatttcaacacttcattttttgacccagcaggcgggggtgatcctattctataccaacatttat
MBPK_001196076	COInr	85	2	Rhodophyta	Florideophyceae					COInr-WO_Insecta	85	2	Rhodophyta	Florideophyceae					COInr_Med	85	2	Rhodophyta	Florideophyceae					COInr_Med_plus	85	2	Rhodophyta	Florideophyceae					attaggttcaatacaaagtcattcaggagcagcagtggatttagctatttttagtttacatatagcgggtgcatcatcaattctaggagctgttaattttatatcaactattttaaatatgagaaatccaggtcagagtatgtatagaatgcccttatttgtttggtctatttttgttacagctattttattacttttagcagttcctgtattagctggggcaatcacaatgttattaacagatagaaattttaatacttctttttttgacccagccggaggaggagatcccattttatatcaacatttatt
MBPK_000079745	COInr	97	3	Rhodophyta	Florideophyceae	Hapalidiales				COInr-WO_Insecta	97	3	Rhodophyta	Florideophyceae	Hapalidiales				COInr_Med	85	2	Rhodophyta	Florideophyceae					COInr_Med_plus	85	2	Rhodophyta	Florideophyceae					tttaagttcaatacaaagtcattctggtgcttcagtagacttagcaatttttagtttgcatttagcaggagcttcttcaatattaggtgctgttaattttatcacaacaattataaacatgagaaatccaggacaaagcatgtacagaatacctttgtttgtttgatcaatttttgtaacagcttttttacttttattagctgtacctgtattagcaggtgctattacaatgcttttaacagatagaaattttaatacatcgttttttgacccagctggtggaggtgaccccattttatatcaacatttatt
MBPK_000077478	COInr	90	3	Rhodophyta	Florideophyceae	Hapalidiales				COInr-WO_Insecta	90	3	Rhodophyta	Florideophyceae	Hapalidiales				COInr_Med	85	2	Rhodophyta	Florideophyceae					COInr_Med_plus	85	2	Rhodophyta	Florideophyceae					tttaagttctatacaaagccactcgggcgcagcagttgatttggcaatttttagtttacatttagcaggagcatcttcaattttaggcgcagttaactttatttcaactattcttaatatgcgtaatcctggtcaaagcatgtatagaatgcctttatttgtttgatcaattttagtaactgcatttttgcttttattagcagtacctgttttagcaggtgctattactatgcttttaactgatagaaatttcaatacttcattttttgatcccgctggaggaggagatccaattttatatcagcacttatt
MBPK_000338004	COInr	85	2	Rhodophyta	Florideophyceae					COInr-WO_Insecta	85	2	Rhodophyta	Florideophyceae					COInr_Med	85	2	Rhodophyta	Florideophyceae					COInr_Med_plus	85	2	Rhodophyta	Florideophyceae					tttaagttcaatacaaagtcattcaggagctgcagtagatttagcaatttttagtttacacttagcaggagcatcttcgatacttggagcagttaattttatatcgactattttaaatatgcgaaatccaggacaaagtttatacagaatgccattatttgtttgatcaattttagtaacagcatttttacttttattagcagtacctgttttagcaggagcaattactatgttattaactgatagaaattttaatacttctttttttgatccagctggtggtggagatccaattctttatcagcatttatt
MBPK_001145906	COInr	100	2	Rhodophyta	Florideophyceae					COInr-WO_Insecta	100	2	Rhodophyta	Florideophyceae					COInr_Med	100	6	Rhodophyta	Florideophyceae	Hapalidiales	Hapalidiaceae	Phymatolithon	Phymatolithon calcareum	COInr_Med_plus	100	6	Rhodophyta	Florideophyceae	Hapalidiales	Hapalidiaceae	Phymatolithon	Phymatolithon calcareum	actaagttcaatacaaaatcattcaggagctgcggtagatttagctatttttagtttacatttagctggtgcttcttcaattttaggcgctgttaattttatttcaacaattttaaatatgcgtaacccaggtcaaagtatgtatagaatgcctttgtttgtttgatcaatcttagttactgcttttttattgttattagctgttccagttttagcaggtgcaataacaatgcttctaactgatagaaattttaatacttctttctttgacccagcaggagggggtgatccaattttgtatcaacat
MBPK_003308193	COInr	90	2	Rhodophyta	Florideophyceae					COInr-WO_Insecta	90	2	Rhodophyta	Florideophyceae					COInr_Med	90	2	Rhodophyta	Florideophyceae					COInr_Med_plus	90	2	Rhodophyta	Florideophyceae					tttaagttcaattcagagtcattcaggagcagctgttgatttagcaatttttagcttacatttagcaggagcttcttcaatcttgggagcagttaattttatttcaactattttaaatatgcgcaatcctggtcaaagtttatatagaattcctttatttgtatggtctatttttgtaactgcttttttattattattagcagttcctgtattagcaggtgcaattactatgttattaacagatcgtaattttaatacttcattttttgatccatcaggaggaggtgatcctgttttatatcaacatttattt
MBPK_000129007	COInr	90	2	Rhodophyta	Florideophyceae					COInr-WO_Insecta	90	2	Rhodophyta	Florideophyceae					COInr_Med	90	2	Rhodophyta	Florideophyceae					COInr_Med_plus	90	2	Rhodophyta	Florideophyceae					attaagttcaatacaaagccattcaggagctgcagtagatttagctatttttagtttacatttagctggagcttcttcaattttaggcgcagttaattttatttcaacaattttaaatatgcgtaatccaggacaaagtatgtatagaatgcctttatttgtttggtcaattttagttacggcttttttattgttattagctgtaccagttttagcaggtgcaataactatgcttttaactgatagaaattttaatacttctttttttgatccagctggaggaggagatccaattttatatcaacatttatt
MBPK_000027373	COInr	100	5	Rhodophyta	Florideophyceae	Hapalidiales	Hapalidiaceae	Phymatolithon		COInr-WO_Insecta	100	5	Rhodophyta	Florideophyceae	Hapalidiales	Hapalidiaceae	Phymatolithon		COInr_Med	100	5	Rhodophyta	Florideophyceae	Hapalidiales	Hapalidiaceae	Phymatolithon		COInr_Med_plus	100	5	Rhodophyta	Florideophyceae	Hapalidiales	Hapalidiaceae	Phymatolithon		attaagttcaatacaaaatcattcaggagctgcggtagacttagctatttttagtttacatttagcaggtgcttcttcaattttaggtgcggttaattttatttctacaattttaaatatgcgtaatccaggtcaaagtatgtatagaatgcctttgtttgtctggtcaatcttagttactgcttttttattactgttagctgttccagttttagcaggtgcaataacaatgcttttaactgatagaaatttcaatacttctttttttgatccggcaggaggaggagatccaattttgtatcaacatttattt
MBPK_002266444	COInr	85	2	Rhodophyta	Florideophyceae					COInr-WO_Insecta	85	2	Rhodophyta	Florideophyceae					COInr_Med	85	2	Rhodophyta	Florideophyceae					COInr_Med_plus	85	2	Rhodophyta	Florideophyceae					tttaagttctattcaaagccactcaggtgcatctgtagacttagcaattttttcattacatttatcaggtgcatcttctatcttaggagcagtaaattttatttctacaattttaaatatgcgtaatcctggacaaagtatgtatagaattccgttatttgtatgatctatttttgtaacagcaatattacttttattagcggtacctgtattggcaggagctattacaatgcttttaacagaccgtaattttaatacatcattttttgacccagctggaggaggagaccctattctttatcaacatttgttt
MBPK_000696969	COInr	85	2	Rhodophyta	Florideophyceae					COInr-WO_Insecta	85	2	Rhodophyta	Florideophyceae					COInr_Med	85	2	Rhodophyta	Florideophyceae					COInr_Med_plus	85	2	Rhodophyta	Florideophyceae					tttaagttctatacaaagccattcaggagcatctattgatttagccatttttagtttacatttagcaggagcatcatctatattaggcgcagtaaactttatttcaaccattttgaatatgcgtaaccctggtcaaagcttatatagaataccactgtttgtttgatcaatttttgttactgcatttttacttttacttgctgtacctgtattagcaggagcaattacaatgttactaactgatagaaattttaatacatcattttttgatccagcaggtggtggtgatcctattttatatcaacatttatt
MBPK_000399759	COInr	90	2	Rhodophyta	Florideophyceae					COInr-WO_Insecta	90	2	Rhodophyta	Florideophyceae					COInr_Med	85	2	Rhodophyta	Florideophyceae					COInr_Med_plus	85	2	Rhodophyta	Florideophyceae					tttaagttcaatacagagccactcaggagctgcggttgatttagcaattttcagtttacatttggcaggagcatcatcaattttaggagctattaattttatttcaactattttaaatatgcgtaatccaggacaaagcatgtacagaatgcctttatttgtttgatcaatttttgtaactgtttttttacttttattagcagttccagttttagcaggagcaatcacaatgttattaactgatagaaattttaatacttctttttttgatcctgcaggcggaggtgatccaattttatatcaacatttatt
MBPK_000120571	COInr	85	2	Rhodophyta	Florideophyceae					COInr-WO_Insecta	85	2	Rhodophyta	Florideophyceae					COInr_Med	85	2	Rhodophyta	Florideophyceae					COInr_Med_plus	85	2	Rhodophyta	Florideophyceae					tctaagttcaatacaaagtcattctggagcttcagttgatttagcaattttttctttacatttatctggagcttcgtctattttaggagctgtaaattttatatcaactattctaaatatgcgaaatccaggtcaaagtatgtatagaatccctttatttgtttgatcgatttttattacagcaatattacttttattagcagtgcctgttttagcaggagctattacgatgcttttaactgatagaaattttaatacctctttttttgatcctgcaggaggaggagatcctattctttaccaacatcttttc
MBPK_000846222	COInr	85	2	Rhodophyta	Florideophyceae					COInr-WO_Insecta	85	2	Rhodophyta	Florideophyceae					COInr_Med	85	2	Rhodophyta	Florideophyceae					COInr_Med_plus	85	2	Rhodophyta	Florideophyceae					attaagttctatacaaagtcattctggagccgcagtagatttagctatttttagtttacatttatcgggagcagcttctatattaggagcagttaattttatatcaacaattttaaatatgagaaatccaggacaaagtatgtatagaatgcctttatttgtttgatcaatttttgttacagcttttttattattattagctgttccagttttagcaggagccataacaatgttgttaactgatcgtaattttaatacttctttctttgatccagcaggaggaggagatccgattctatatcaacatttatt
MBPK_003020612	COInr	85	2	Rhodophyta	Florideophyceae					COInr-WO_Insecta	85	2	Rhodophyta	Florideophyceae					COInr_Med	85	2	Rhodophyta	Florideophyceae					COInr_Med_plus	85	2	Rhodophyta	Florideophyceae					tttaagttctatacaaagtcattcaggtgcagcagtagacttagctatttttagtttacatttagctggagcatcttcgatattaggagcagtaaactttatttctactattttaaatatgagaaatccaggtcaaagtatgtatagaatgcctttatttgtatgatcgattttagttacagcttttttgctacttttagcagtacccgttttagctggagcgatcactatgttattaacagatcgtaattttaatacaactttttttgatccttcgggaggaggagatccaattttatatcaacat
MBPK_000569103	COInr	85	2	Rhodophyta	Florideophyceae					COInr-WO_Insecta	85	2	Rhodophyta	Florideophyceae					COInr_Med	85	2	Rhodophyta	Florideophyceae					COInr_Med_plus	85	2	Rhodophyta	Florideophyceae					tctaagttctatacaaagccattcaggcgcgtcaattgatttagcaatttttagtttacatttagcaggggcgtcatctatactaggagcagtaaattttatctcaacgattctaaatatgcgtaaccctggtcaaagcttatatagaatacctctttttgtttgatcaatttttgttactgcatttttacttttacttgctgtacctgtattagcaggagctattacaatgttattaactgatagaaattttaacacatcttttttcgatcctgcaggtggtggagatcctattttatatcaacatttatt
MBPK_002221252	COInr	90	3	Rhodophyta	Florideophyceae	Hapalidiales				COInr-WO_Insecta	90	3	Rhodophyta	Florideophyceae	Hapalidiales				COInr_Med	90	5	Rhodophyta	Florideophyceae	Hapalidiales	Hapalidiaceae	Lithothamnion		COInr_Med_plus	90	5	Rhodophyta	Florideophyceae	Hapalidiales	Hapalidiaceae	Lithothamnion		cttaagttcaatacaaagccactcaggagcttctgtagatttagcaatttttagtttacatttagcaggagcatcctcaatattaggggctgtaaactttatttcaactattttaaatatgcgtaatccgggtcaaagtatgtatcgaatgcctttattcgtttggtcaatttttgttacagcttttttgcttttattagctgttcctgtattagcgggagcaataacaatgcttttaacagatagaaattttaatacttctttttttgatcctgcgggaggaggagatcctattttatatcaacatttattt
MBPK_000436295	COInr	85	2	Rhodophyta	Florideophyceae					COInr-WO_Insecta	85	2	Rhodophyta	Florideophyceae					COInr_Med	85	2	Rhodophyta	Florideophyceae					COInr_Med_plus	85	2	Rhodophyta	Florideophyceae					attaagttctatacaaagtcattcagggtctgctgtagacttagctatttttagtttacatttagcaggcgctgcttcaattttaggggctgtgaattttatttctacaattttaaatatgagaaatccaggtcaaagtatgtatagaatgcctttatttgtatgatcaatttttgtcacagctttcttacttttattagcagtgcctgttttagcaggtgcaataacaatgttattaacagatcgtaattttaatacatctttttttgaccctgcaggaggaggagatcctattttatatcaacatttat
MBPK_001293349	COInr	85	2	Rhodophyta	Florideophyceae					COInr-WO_Insecta	85	2	Rhodophyta	Florideophyceae					COInr_Med	85	2	Rhodophyta	Florideophyceae					COInr_Med_plus	85	2	Rhodophyta	Florideophyceae					attaagttcaatccaaagccattcaggcgcttctattgatttagcaatttttagtctgcatttagcaggcgcttcatctatattaggagcagtaaattttatttcgactattttaaatatgcgtaacccgggacaaagcttatatagaatcccactttttgtttgatcaatttttgttaccgcatttttacttttacttgctgtacctgtactagcaggagctattacaatgttattaactgatagaaattttaatacatcattttttgaccctgcaggaggtggagatcctattttataccaacacttatt
MBPK_000369043	COInr	85	2	Rhodophyta	Florideophyceae					COInr-WO_Insecta	85	2	Rhodophyta	Florideophyceae					COInr_Med	85	2	Rhodophyta	Florideophyceae					COInr_Med_plus	85	2	Rhodophyta	Florideophyceae					tttaagttctatacaaagccattcaggagcatctattgatttagccatttttagtttacatttagcaggagcatcatctatattaggcgcagtaaactttatttcaaccattttgaatatgcgtaaccctggtcaaagcttatatagaataccactgtttgtttgttcaatttttgttactgcatttttacttttacttgctgtacctgtattagcaggagcaattacaatgttactaactgatagaaattttaatacatcattttttgatccagcaggtggtggtgatcctattttatatcaacatttatt
MBPK_000132457	COInr	85	2	Rhodophyta	Florideophyceae					COInr-WO_Insecta	85	2	Rhodophyta	Florideophyceae					COInr_Med	85	2	Rhodophyta	Florideophyceae					COInr_Med_plus	85	2	Rhodophyta	Florideophyceae					tttaagttctatacaaagtcattcgggggcttcaattgatttagcaatttttagtctacatttagcaggtgcatcatctatactaggagccgttaattttatttcaacaattttaaatatgcgtaatcctgggcaaagcttgtatagaatcccacttttcgtttgatcaatttttgttactgcatttttacttttacttgctgtacctgtattagcaggagctattacaatgttactaactgatagaaattttaatacatctttttttgatcctgcaggtggcggagaccctattttatatcaacacttatt
MBPK_003456107	COInr	85	2	Rhodophyta	Florideophyceae					COInr-WO_Insecta	85	2	Rhodophyta	Florideophyceae					COInr_Med	85	2	Rhodophyta	Florideophyceae					COInr_Med_plus	85	2	Rhodophyta	Florideophyceae					tttaagttctatacaaagccattcaggagcttcaattgatttagcaatttttagtttacatttagcaggtgcgtcatctatactaggagctgtaaattttatttcaacaattttaaatatgcgtaatcctgggcaaagcttatatagaatcccacttttcgtttgatcaatttttgtcactgcatttttacttttacttgctgtacctgtattagcaggagctattacaatgttactaactgatagaaattttaatacatctttttttgatcctgcaggtggtggagaccctattttatatcaacacttatt
MBPK_001002248	COInr	90	2	Rhodophyta	Florideophyceae					COInr-WO_Insecta	90	2	Rhodophyta	Florideophyceae					COInr_Med	90	2	Rhodophyta	Florideophyceae					COInr_Med_plus	90	2	Rhodophyta	Florideophyceae					attaagttctattcaaagtcattcaggagcagctgttgatttagctatttttagtttacatttatcaggagcagcttctattttaggagcagttaattttatttctacaattttaaatatgaggaatcctggtcaaagcatgtatagaatgcctttatttgtatggtcaatttttgtaacagcttttttattattattagcagttcctgtattagcaggggctattacaatgttattaacagatcgtaattttaatacttcattttttgatcctgcaggaggaggagatcctatattatatcaacatttat
MBPK_002661119	COInr	85	2	Rhodophyta	Florideophyceae					COInr-WO_Insecta	85	2	Rhodophyta	Florideophyceae					COInr_Med	85	2	Rhodophyta	Florideophyceae					COInr_Med_plus	85	2	Rhodophyta	Florideophyceae					tttaagttcaatacaaagccactcaggagctgcggttgatttagcaattttcagtttacatttggcaggagcatcatcaattttaggagctattaattttatttcaactattttaaatatgcgtaatccaggacaaagcatgtacagaatgcctttatttgtttgatcaatttttgtaactgtttttttacttttattagcagttccagttttagcaggagcaatcacaatgttattaactgatagaaattttaatacttctttttttgatcctgcaggcggaggtgatccaattttatatcaacatttatt
MBPK_000187062	COInr	85	2	Rhodophyta	Florideophyceae					COInr-WO_Insecta	85	2	Rhodophyta	Florideophyceae					COInr_Med	85	2	Rhodophyta	Florideophyceae					COInr_Med_plus	85	2	Rhodophyta	Florideophyceae					tttaagttctatacaaagccattcaggtgcatctattgatttagcaatttttagtctacatttagcaggagcatcatctatactaggtgctgtaaattttatttcaacgattttaaatatgcgtaaccctggtcaaagcttatatagaataccactttttgtttgatcaatttttgttacagcatttttacttttacttgctgtacccgtattagcaggagctattacaatgttattaactgatagaaactttaatacctctttttttgatcctgcaggtggtggagatcctattttataccaacatttat
MBPK_002459432	COInr	85	2	Rhodophyta	Florideophyceae					COInr-WO_Insecta	85	2	Rhodophyta	Florideophyceae					COInr_Med	85	2	Rhodophyta	Florideophyceae					COInr_Med_plus	85	2	Rhodophyta	Florideophyceae					tttaagttctattcaaagtcactcaggtgcatcaattgatttagcaatttttagtttacatttagcaggtgcatcatctatattaggagctgtaaatttcatttcaacaattttgaatatgcgtaatcctggtcaaagcttatatagaataccactttttgtttgatcaatttttgttacggcatttttacttttacttgctgtacccgtattagcaggagctattacaatgctattgactgatagaaatttcaatacttcattttttgacccagcaggaggtggagatcctattttataccaacatttattt
MBPK_000635140	COInr	90	2	Rhodophyta	Florideophyceae					COInr-WO_Insecta	90	2	Rhodophyta	Florideophyceae					COInr_Med	85	2	Rhodophyta	Florideophyceae					COInr_Med_plus	85	2	Rhodophyta	Florideophyceae					tttaagttcaatacagagccactcaggagctgcggttgatttagcaattttcagtttacatttggcaggagcttcatcaattttaggagctattaattttatttcaactattttaaatatgcgtaatccaggacaaagcatgtacagaatgcctttatttgtttgatcaatttttgtaactgtttttttacttttattagcagttccagttttagcaggagcaatcacaatgttattaactgatagaaattttaatacttctttttttgatcctgcaggcggaggtgatccaattttatatcaacatttattt
MBPK_000099201	COInr	85	2	Rhodophyta	Florideophyceae					COInr-WO_Insecta	85	2	Rhodophyta	Florideophyceae					COInr_Med	85	2	Rhodophyta	Florideophyceae					COInr_Med_plus	85	2	Rhodophyta	Florideophyceae					tcttagttctatacaaagtcactcaggagctgctgttgatttagcaattttttctttacatttagcaggagcatcatcaattttaggagcagttaattttatttcaacaatactaaatatgcgtaatccaggacaaagtttgtatagaattcccttatttgtttggtcaatttttgtaactgcgtttttacttttattagaagtacctgttttagcaggagcaattactatgcttttaacggatagaaatttcaatacatcattttttgatcctgcgggtggtggagaccctattttatatcaacatttattt
MBPK_002588454	COInr	85	2	Rhodophyta	Florideophyceae					COInr-WO_Insecta	85	2	Rhodophyta	Florideophyceae					COInr_Med	85	2	Rhodophyta	Florideophyceae					COInr_Med_plus	85	2	Rhodophyta	Florideophyceae					tcttagctctatccaaagtcactcaggtgcagctgtagatttagcaattttttctttacatttatcaggtgcatcatcaattttaggcgcagttaattttatatcaactattttaaatatgcgtaatcctggacaaagtttatatagaattcctttattcgtttgatcaatttttgtaacagcgtttttacttttattagcagtacctgttttggcaggtgctattactatgcttttaactgatagaaattttaacacttctttttttgatcctgctggaggtggagatcctattttgtaccagcatttattt
MBPK_001983876	COInr	85	2	Rhodophyta	Florideophyceae					COInr-WO_Insecta	85	2	Rhodophyta	Florideophyceae					COInr_Med	85	2	Rhodophyta	Florideophyceae					COInr_Med_plus	85	2	Rhodophyta	Florideophyceae					tttaagttcaatacagagccacccaggagctgcggttgatttagcaattttcagtttacatttggcaggagcatcatcaattttaggagctattaattttatttcaactattttaaatatgcgtaatccaggacaaagcatgtacagaatgcctttatttgtttgatcaatttttgtaactgtttttttacttttattagcagttccagttttagcaggagcaatcacaatgttattaactgatagaaattttaatacttctttttttgatcctgcaggcggaggtgatccaattttatatcaacatttattt
MBPK_000195135	COInr	90	2	Rhodophyta	Florideophyceae					COInr-WO_Insecta	90	2	Rhodophyta	Florideophyceae					COInr_Med	90	4	Rhodophyta	Florideophyceae	Hapalidiales	Hapalidiaceae			COInr_Med_plus	90	4	Rhodophyta	Florideophyceae	Hapalidiales	Hapalidiaceae			ttaagttcaatacaaagccactcaggagcttctgtagatttagcaatttttagtttacatttagcaggagcatcctcaatattaggggctgtaaactttatttcaactattttaaatatgcgtaatccgggtcaaagtatgtatcgaatgcctttattcgtttggtcaatttttgttacagcttttttgcttttattagctgttcctgtattagcgggagcaataacaatgcttttaacagatagaaattttaatacttctttttttgatcctgcaggaggaggagatcctattttatatcaacatttatt
MBPK_000252524	COInr	85	2	Rhodophyta	Florideophyceae					COInr-WO_Insecta	85	2	Rhodophyta	Florideophyceae					COInr_Med	85	2	Rhodophyta	Florideophyceae					COInr_Med_plus	85	2	Rhodophyta	Florideophyceae					tttaagttcaatacaaagccactcaggagctgcggttgatttagcaattttcagtttacatttggcaggagcatcatcaattttaggagctattaattttatttcaactattttaaatatgcgtaatcaaggacaaagcatgtacagaatgcctttatttgtttgatcaatttttgtaactgtttttttacttttattagcagttccagttttagcaggagcaatcacaatgttattaactgatagaaattttaatacttctttttttgatcctgcaggcggaggtgatccaattttatatcaacatttattt
MBPK_000632450	COInr	85	2	Rhodophyta	Florideophyceae					COInr-WO_Insecta	85	2	Rhodophyta	Florideophyceae					COInr_Med	85	2	Rhodophyta	Florideophyceae					COInr_Med_plus	85	2	Rhodophyta	Florideophyceae					tttaagttcaatacaaagtcattcaggtgcagcagtagacttagctatttttagtttacatttagctggagcatcttcgatattaggagcagtaaactttatttctactattttaaatatgagaaatccaggtcaaagtatgtatagaatgcctttatttgtatgatcgattttagttacagcttttttgctacttttagcagtacccgttttagctggagcgatcactaagttattaacagatcgtaattttaatacaactttttttgatccttcgggaggaggagatccaattttatatcaacatttgttt
MBPK_000044529	COInr	85	2	Rhodophyta	Florideophyceae					COInr-WO_Insecta	85	2	Rhodophyta	Florideophyceae					COInr_Med	85	2	Rhodophyta	Florideophyceae					COInr_Med_plus	85	2	Rhodophyta	Florideophyceae					tctaagttctatacaaagccattcaggcgcatcaattgatttagcaatttttagtttacatttagcaggggcgtcatctatactaggagcagtaaattttatctcaacgattctaaatatgcgtaaccctggtcaaagcttatatagaatacctctttttgtttgatcaatttttgttactgcatttttacttttacttgctgtacctgtattagcaggagctattacaatgttattaactgatagaaattttaacacatcttttttcgatcctgcaggtggtggagatcctattttatatcaacatttattc
MBPK_002495842	COInr	85	2	Rhodophyta	Florideophyceae					COInr-WO_Insecta	85	2	Rhodophyta	Florideophyceae					COInr_Med	85	2	Rhodophyta	Florideophyceae					COInr_Med_plus	85	2	Rhodophyta	Florideophyceae					ttagctctattcaaagtcattcaggtgcagctgtagatttagcaattttttctttacatctatcaggtgcatcatcaattttaggcgcagttaattttatatcaactattttaaatatgcgtaatcctggacaaagtttatatagaattcctttattcgtttgatcaatttttgtaacagcgtttttacttttattagcagtacctgttttggcaggtgctattactatgcttttaactgatagaaattttaacacttctttttttgatcctgctggaggtggagatcctattttgtaccagcatttattt
MBPK_000637576	COInr	85	2	Rhodophyta	Florideophyceae					COInr-WO_Insecta	85	2	Rhodophyta	Florideophyceae					COInr_Med	85	2	Rhodophyta	Florideophyceae					COInr_Med_plus	85	2	Rhodophyta	Florideophyceae					tttgagttcaatacagagccactcaggagctgcggttgatttagcaattttcagtttacatttggcaggagcatcatcaattttaggagctattaattttatttcaactattttaaatatgcgtaatccaggacaaagcatgtacagaatgcctttatttgtttgatcaatttttgtaactgtttttttacttttattagcagttccagttttagcaggagcaatcacaatgttattaactgatagaaattttaatacttctttttttgatcctgcaggcggaggtgatccaattttatatcaacatttatt
MBPK_000088815	COInr	85	2	Rhodophyta	Florideophyceae					COInr-WO_Insecta	85	2	Rhodophyta	Florideophyceae					COInr_Med	85	2	Rhodophyta	Florideophyceae					COInr_Med_plus	85	2	Rhodophyta	Florideophyceae					ttaagttctatacaaagccactcaggagcatcaattgatttagcaatttttagtctacatttagcaggagcatcatctatattaggagctgtaaattttatttcaactattttaaatatgcgtaatcctggtcaaagtttatatagaattccactttttgtttgatcaattttcgttactgcatttttacttttacttgctgtacctgtgttagcaggagctattacaatgctactaactgatagaaattttaatacatctttttttgatcctgctggcggtggagatcctattttatatcaacatttattt
MBPK_000050692	COInr	85	2	Rhodophyta	Florideophyceae					COInr-WO_Insecta	85	2	Rhodophyta	Florideophyceae					COInr_Med	85	2	Rhodophyta	Florideophyceae					COInr_Med_plus	85	2	Rhodophyta	Florideophyceae					taagttctatacaaagccattcaggcgcgtcaattgatttagcaatttttagtttacatttagcaggggcgtcatctatactaggagcagtaaattttatctcaacgattctaaatatgcgtaaccctggtcaaagcttatatagaatacctctttttgtttgatcaatttttgttactgcatttttacttttacttgctgtacctgtattagcaggagctattacaatgttattaactgatagaaattttaacacatcttttttcgatcctgcaggtggtggagatcctattttatatcaacatttattc
MBPK_000382203	COInr	85	2	Rhodophyta	Florideophyceae					COInr-WO_Insecta	85	2	Rhodophyta	Florideophyceae					COInr_Med	85	2	Rhodophyta	Florideophyceae					COInr_Med_plus	85	2	Rhodophyta	Florideophyceae					taagttcaatacaaagtcattctggagcttcagttgatttagcaattttttctttacatttatctggagcttcgtctattttaggagctgtaaattttatatcaactattctaaatatgcgaaatccaggtcaaagtatgtatagaatccctttatttgtttgatcgatttttattacagcaatattacttttattagcagtgcctgttttagcaggagctattacgatgcttttaactgatagaaattttaatacctctttttttgatcctgcaggaggaggagatcctattctttaccaacatcttttc
MBPK_002406687	COInr	85	2	Rhodophyta	Florideophyceae					COInr-WO_Insecta	85	2	Rhodophyta	Florideophyceae					COInr_Med	85	2	Rhodophyta	Florideophyceae					COInr_Med_plus	85	2	Rhodophyta	Florideophyceae					tttaagttctatacaaagtccttcaggtgcagcagtagacttagctatttttagtttacatttagctggagcatcttcgatattaggagcagtaaactttatttctactattttaaatatgagaaatccaggtcaaagtatgtatagaatgcctttatttgtatgatcgattttagttacagcttttttgctacttttagcagtacccgttttagctggagcgatcactatgttattaacagatcgtaattttaatacaactttttttgatccttcgggaggaggagatccaattttatatcaacatttgttt
MBPK_003660177	COInr	85	2	Rhodophyta	Florideophyceae					COInr-WO_Insecta	85	2	Rhodophyta	Florideophyceae					COInr_Med	85	2	Rhodophyta	Florideophyceae					COInr_Med_plus	85	2	Rhodophyta	Florideophyceae					tttaagttctatacaaagccgctcaggagcatcaattgatttagcaatttttagtctacatttagcaggagcatcatctatattaggagctgtaaattttatttcaactattttaaatatgcgtaatcctggtcaaagtttatatagaattccactttttatttgatcaatttttgttactgcgtttttacttttacttgctgtacctgtattagctggagctattacaatgttactaactgatagaaattttaatacatctttttttgatcctgccggcggcggagatcctattttatatcaacatttattt
MBPK_001936404	COInr	85	2	Rhodophyta	Florideophyceae					COInr-WO_Insecta	85	2	Rhodophyta	Florideophyceae					COInr_Med	85	2	Rhodophyta	Florideophyceae					COInr_Med_plus	85	2	Rhodophyta	Florideophyceae					tttaagttctatacaaagccattcaggagcctcaattgatttagcaatttttagtttacatttagcaggtgcatcatctatactaggagctgtaaattttatttcaacaattttaaatatgcgtaatcctgggcaaagcttatatagaatcccacttttcgtttgatcaatttttgtcactgcatttttacttttacttgctgtacctgtattagcaggagctattacaatgttactaactgatagaaattttaatacatctttttttgatcctgcaggtggtggagaccctattttatatcaacacttattt
MBPK_002939124	COInr	85	2	Rhodophyta	Florideophyceae					COInr-WO_Insecta	85	2	Rhodophyta	Florideophyceae					COInr_Med	85	2	Rhodophyta	Florideophyceae					COInr_Med_plus	85	2	Rhodophyta	Florideophyceae					tttaagttctatacaaagtcattcaggagcagcagtggatttagctatctttagtttacatttagctggtgcatcttctatattaggagcagtaaactttatctccactattttaaatatgagtaatccgggccaaagtatgtatagaatgcctttatttgtttgatcgattcttgtaacagcttttttgttacttttagcagtacccgttctagcaggtgcaattacaatgcttctaacagatcgtaattttaatacagctttttttgatcctgcgggcggcggagatccgattttatatcaacacttattt
MBPK_000811067	COInr	85	2	Rhodophyta	Florideophyceae					COInr-WO_Insecta	85	2	Rhodophyta	Florideophyceae					COInr_Med	85	2	Rhodophyta	Florideophyceae					COInr_Med_plus	85	2	Rhodophyta	Florideophyceae					tttaagtccaatacagagccactcaggagctgcggttgatttagcaattttcagtttacatttggcaggagcatcatcaattttaggagctattaattttatttcaactattttaaatatgcgtaatccaggacaaagcatgtacagaatgcctttatttgtttgatcaatttttgtaactgtttttttacttttattagcagttccagttttagcaggagcaatcacaatgttattaactgatagaaattttaatacttctttttttgatcctgcaggcggaggtgatccaattttatatcaacatttattt
MBPK_000034651	COInr	85	2	Rhodophyta	Florideophyceae					COInr-WO_Insecta	85	2	Rhodophyta	Florideophyceae					COInr_Med	85	2	Rhodophyta	Florideophyceae					COInr_Med_plus	85	2	Rhodophyta	Florideophyceae					tttaagttctatacaaggtcattcaggtgcagcagtagacttagctatttttagtttacatttagctggagcatcttcgatattaggagcagtaaactttatttctactattttaaatatgagaaatccaggtcaaagtatgtatagaatgcctttatttgtatgatcgattttagttacagcttttttgctacttttagcagtacccgttttagctggagcgatcactatgttattaacagatcgtaattttaatacaactttttttgatccttcgggaggaggaggtccaattttatatcaacatttgttt
MBPK_000288315	COInr	90	3	Rhodophyta	Florideophyceae	Gelidiales				COInr-WO_Insecta	90	3	Rhodophyta	Florideophyceae	Gelidiales				COInr_Med	90	5	Rhodophyta	Florideophyceae	Gelidiales	Gelidiaceae	Gelidium		COInr_Med_plus	90	5	Rhodophyta	Florideophyceae	Gelidiales	Gelidiaceae	Gelidium		tttaagttcgattcaaagtcattcaggcggtgcagttgatttggcaatttttagccttcatatttcaggagcttcatcaatattaggcgcgattaattttatttcaactatcttaaatatgcgtaatcctgggcaaacaatgtatcgaatgccgttatttgtttgatcaatacttgtaacagcatttttactattgttagcggtaccagtcttagctggagctattacaatgttattaactgatcgtaattttaatacatcattttttgatccagctggaggaggtgaccccgtattatatcaacatttattc
MBPK_001644344	COInr	100	6	Rhodophyta	Florideophyceae	Gigartinales	Kallymeniaceae	Felicinia	Felicinia spathulata	COInr-WO_Insecta	100	6	Rhodophyta	Florideophyceae	Gigartinales	Kallymeniaceae	Felicinia	Felicinia spathulata	COInr_Med	100	6	Rhodophyta	Florideophyceae	Gigartinales	Kallymeniaceae	Felicinia	Felicinia spathulata	COInr_Med_plus	100	6	Rhodophyta	Florideophyceae	Gigartinales	Kallymeniaceae	Felicinia	Felicinia spathulata	tttaagctctattcaaagtcattcaggtggtgcaatagacttagcaatttttagcttacatttagctggagcgtcttctattttaggagcaataaattttatttctactattttaaatatgcgcaattctggccaaagtatgtatagaatgcctttatttgtttgatctatttttgtaacagcattcttgcttctattagccgtacctgttttagcaggggcaattactatgcttttaactgatcgaaattttaatacatctttctttgatccagcaggtgggggagatccaatcttatatcaacat
MBPK_000506421	COInr	90	3	Rhodophyta	Florideophyceae	Gigartinales				COInr-WO_Insecta	90	3	Rhodophyta	Florideophyceae	Gigartinales				COInr_Med	85	2	Rhodophyta	Florideophyceae					COInr_Med_plus	85	2	Rhodophyta	Florideophyceae					attgagttcgatccaaagccattctggaggtgctattgatttagcattttttagtttacatttggcaggagcatcatctattttaggagcggtaaattttatttctacaattataaatatgcgtagccctggtcaaagtatgtatagaattccattatttgtttggtctatttttgttactgcatttttattgttattagcagttccagtattagctggagcaattacaatgcttttaactgatcgtaattttaatacttcgttttttgacccagcaggtggtggtgatccaattttataccaacatctttt
MBPK_001254557	COInr	99	6	Rhodophyta	Florideophyceae	Gigartinales	Cruoriaceae	Cruoria	Cruoria cruoriaeformis	COInr-WO_Insecta	99	6	Rhodophyta	Florideophyceae	Gigartinales	Cruoriaceae	Cruoria	Cruoria cruoriaeformis	COInr_Med	99	6	Rhodophyta	Florideophyceae	Gigartinales	Cruoriaceae	Cruoria	Cruoria cruoriaeformis	COInr_Med_plus	99	6	Rhodophyta	Florideophyceae	Gigartinales	Cruoriaceae	Cruoria	Cruoria cruoriaeformis	tttgtcttcaattcaaagtcattcaggaggagctgtagatttagcgatttttagtctacatttagcaggagcttcttcaattttaggcgcagttaattttatatcaactattttaaatatgcgtagtccaggacaaagtatgtacagaattccattatttgtatgatctatttttgttactacgtttttacttttactagcagttccagttttagctggtgcaattacaatgttactaactgatcgtaattttaatacttctttttttgatccagctggaggaggagatcctattttatatcaacatttattt
MBPK_003562726	COInr	90	3	Rhodophyta	Florideophyceae	Gigartinales				COInr-WO_Insecta	90	3	Rhodophyta	Florideophyceae	Gigartinales				COInr_Med	90	4	Rhodophyta	Florideophyceae	Gigartinales	Kallymeniaceae			COInr_Med_plus	90	4	Rhodophyta	Florideophyceae	Gigartinales	Kallymeniaceae			tttaagttctattcaaagtcattcaggaggagctatagatttagcaatttttagccttcatttagcaggagcatcttcgattttaggagcggttaattttatttctactattttaaatatgcgtagtcctggacaaagtatgtatagaattcctttatttgtatgatcgatctttgtaacagcttttttacttttattggcggttccagttttagcaggagcaattactatgttattaactgaccgtaatttcaatacttctttttttgacccagcagggggaggagatcctattttatatcaacatttatt
MBPK_000046937	COInr	100	5	Rhodophyta	Florideophyceae	Gigartinales	Cystocloniaceae	Rhodophyllis		COInr-WO_Insecta	100	5	Rhodophyta	Florideophyceae	Gigartinales	Cystocloniaceae	Rhodophyllis		COInr_Med	100	5	Rhodophyta	Florideophyceae	Gigartinales	Cystocloniaceae	Rhodophyllis		COInr_Med_plus	100	5	Rhodophyta	Florideophyceae	Gigartinales	Cystocloniaceae	Rhodophyllis		attaagttctatacaaagtcattcaggaggagcagttgatttagcaatttttagtttacatttatcgggtgcttcatctattttaggagcagttaattttatatctactattttaaatatgcgtagtccaggacaaagtatgtatagaatacctttatttgtatggtctatttttgttacagcttttttattattattagcagttcctgttttagcaggggcaattactatgttattaacagatcgtaattttaatacaacattttttgatcctgcaggaggtggagatcctatattataccaacatttatt
MBPK_003822464	COInr	100	6	Rhodophyta	Florideophyceae	Gigartinales	Dumontiaceae	Dudresnaya	Dudresnaya verticillata	COInr-WO_Insecta	100	6	Rhodophyta	Florideophyceae	Gigartinales	Dumontiaceae	Dudresnaya	Dudresnaya verticillata	COInr_Med	100	6	Rhodophyta	Florideophyceae	Gigartinales	Dumontiaceae	Dudresnaya	Dudresnaya verticillata	COInr_Med_plus	100	6	Rhodophyta	Florideophyceae	Gigartinales	Dumontiaceae	Dudresnaya	Dudresnaya verticillata	tttaagttcaatccaaagtcattctggaggtgctgttgacttagcaatttttagtctccatttagcaggagcttcttcaattttaggagcagttaattttatttcaactattttaaatatgcgtagcccaggccaaagtatgtatagaatacctttatttgtttgatctattttcgtaaccgcatttttattgttattggcagttccagttttagcgggtgctattactatgcttttaactgatcgtaattttaatacttctttctttgacccagctggtggaggcgatccaattttgtatcaacat
MBPK_000511453	COInr	90	3	Rhodophyta	Florideophyceae	Gigartinales				COInr-WO_Insecta	90	3	Rhodophyta	Florideophyceae	Gigartinales				COInr_Med	90	3	Rhodophyta	Florideophyceae	Gigartinales				COInr_Med_plus	90	3	Rhodophyta	Florideophyceae	Gigartinales				tttaagctcaattcaaagtcattcaggtggtgctattgatttagcaatttttagtcttcatttatcaggcgcttcatcaattttgggagcggtgaattttatttcaactattttaaatatgcgcagtccgggacaaagtatgtatagaatacctttatttgtttgatctatttttgtaaccgcatttttattgttattagcagttccagttttagctggtgctattactatgcttttgactgaccgtaattttaatacttcattttttgatccagctggtggtggcgatccagttttatatcaacatttatt
MBPK_000190731	COInr	90	3	Rhodophyta	Florideophyceae	Gigartinales				COInr-WO_Insecta	90	3	Rhodophyta	Florideophyceae	Gigartinales				COInr_Med	90	3	Rhodophyta	Florideophyceae	Gigartinales				COInr_Med_plus	90	3	Rhodophyta	Florideophyceae	Gigartinales				tttaagctcaattcaaagtcattcaggtggtgctattgatttagcaatttttagccttcatttagcaggcgcctcatcaattttgggagcggtgaattttatttcaactattttaaatatgcgcagtccgggacaaagtatgtatagaatacctttatttgtttgatctatttttgtaaccgcatttttattgttattagcagttccagttttagctggtgctattactatgcttttgactgaccgtaattttaatacttcattttttgatccagctggtggtggcgatccagttttatatcaacatttattt
MBPK_000007170	COInr	90	3	Rhodophyta	Florideophyceae	Gigartinales				COInr-WO_Insecta	90	3	Rhodophyta	Florideophyceae	Gigartinales				COInr_Med	90	3	Rhodophyta	Florideophyceae	Gigartinales				COInr_Med_plus	90	3	Rhodophyta	Florideophyceae	Gigartinales				tttaagctcaattcaaagtcattcaggtggtgctattgatttagcaatttttagtcttcatttatcaggcgcttcatcaattttgggagcggtgaattttatttcaactattttaaatatgcgtagtccgggacaaagtatgtatagaatacctttatttgtttgatctatttttgtaaccgcatttttattgttattagcagttccagttttagctggtgctattactatgcttttgactgaccgtaattttaatacttcattttttgatccagctggtggtggcgatccagttttatatcaacatttatt
MBPK_002612908	COInr	90	3	Rhodophyta	Florideophyceae	Gigartinales				COInr-WO_Insecta	90	3	Rhodophyta	Florideophyceae	Gigartinales				COInr_Med	90	5	Rhodophyta	Florideophyceae	Gigartinales	Dumontiaceae	Dudresnaya		COInr_Med_plus	90	5	Rhodophyta	Florideophyceae	Gigartinales	Dumontiaceae	Dudresnaya		tttaagctcaattcaaagtcattcaggtggtgctattgatttagcaatttttagtcttcatttatcaggcgcttcatcaattttgggagcggtgaattttatttcaactattttaaatatgcgcagtccgggacaaagtatgtatagaatacctttatttgtttgatctatttttgtaaccgcatttttattgttattagcagttccagttttagctggtgctattactatgcttttgactgaccgtaattttaatacttcattttttgttccagctggtggtggcgatccagttttatatcaacatttattt
MBPK_000514705	COInr	90	3	Rhodophyta	Florideophyceae	Gigartinales				COInr-WO_Insecta	90	3	Rhodophyta	Florideophyceae	Gigartinales				COInr_Med	90	5	Rhodophyta	Florideophyceae	Gigartinales	Dumontiaceae	Dudresnaya		COInr_Med_plus	90	5	Rhodophyta	Florideophyceae	Gigartinales	Dumontiaceae	Dudresnaya		tttaagctcaattcaaagtcattcaggtggtgctattgatttagcaatttttagtcttcatttatcaggcgcttcatcaattttgggagcggtgaattttatttcaactattttaaatatgcgcagtacgggacaaagtatgtatagaatacctttatttgtttgatctatttttgtaaccgcatttttattgttattagcagttccagttttagctggtgctattactatgcttttgactgaccgtaattttaatacttcattttttgatccagctggtggtggcgatccagttttatatcaacatttatt
MBPK_000644329	COInr	90	3	Rhodophyta	Florideophyceae	Gigartinales				COInr-WO_Insecta	90	3	Rhodophyta	Florideophyceae	Gigartinales				COInr_Med	90	3	Rhodophyta	Florideophyceae	Gigartinales				COInr_Med_plus	90	3	Rhodophyta	Florideophyceae	Gigartinales				tttaagctcaattcaaagtcattcaggtggtgctattgatttagcaatttttagtcttcatttatcaggcgcttcatcaattttgggggcggtgaattttatttcaactattttaaatatgcgcagtccgggacaaagtatgtatagaatacctttatttgtttgatctatttttgtaaccgcatttttattgttattagcagttccagttttagctggtgctattactatgcttttgactgaccgtaattttaatacttcattttttgatccagctggtggtggcgatccagttttatatcaacatttattt
MBPK_002092225	COInr	90	3	Rhodophyta	Florideophyceae	Gigartinales				COInr-WO_Insecta	90	3	Rhodophyta	Florideophyceae	Gigartinales				COInr_Med	90	5	Rhodophyta	Florideophyceae	Gigartinales	Dumontiaceae	Dudresnaya		COInr_Med_plus	90	5	Rhodophyta	Florideophyceae	Gigartinales	Dumontiaceae	Dudresnaya		tttaagctcaattcaaagtcattcaggtggtgctattgatttagcaattttagtcttcatttatcaggcgcttcatcaattttgggagcggtgaattttatttcaactattttaaatatgcgcagtccgggacaaagtatgtatagaatacctttatttgtttgatctatttttgtaaccgcatttttattgttattagcagttccagttttagctggtgctattactatgcttttgactgaccgtaattttaatacttcattttttgatccagctggtggtggcgatccagttttatatcaacatttattt
MBPK_000438188	COInr	90	3	Rhodophyta	Florideophyceae	Gigartinales				COInr-WO_Insecta	90	3	Rhodophyta	Florideophyceae	Gigartinales				COInr_Med	90	5	Rhodophyta	Florideophyceae	Gigartinales	Dumontiaceae	Dudresnaya		COInr_Med_plus	90	5	Rhodophyta	Florideophyceae	Gigartinales	Dumontiaceae	Dudresnaya		tttaagctcaattcaaagtcattcaggtggtgctattgctttagcaatttttagtcttcatttatcaggcgcttcatcaattttgggagcggtgaattttatttcaactattttaaatatgcgcagtccgggacaaagtatgtatagaatacctttatttgtttgatctatttttgtaaccgcatttttattgttattagcagttccagttttagctggtgctattactatgcttttgactgaccgtaattttaatacttcattttttgatccagctggtggtggcgatccagttttatatcaacatttattt
MBPK_001362119	COInr	90	3	Rhodophyta	Florideophyceae	Gigartinales				COInr-WO_Insecta	90	3	Rhodophyta	Florideophyceae	Gigartinales				COInr_Med	90	3	Rhodophyta	Florideophyceae	Gigartinales				COInr_Med_plus	90	3	Rhodophyta	Florideophyceae	Gigartinales				ttaagctcaattcaaagtcattcaggtggtgctattgatttagcaatttttagtcttcatttatcaggcgcttcatcaattttgggagcggtgaattttatttcaactattttaaatatgcgcagtccgggacaaagtatgtatagaatacctttatttgtttgatctatttttgtaaccgcatttttattgttattagcagttccagttttagctggtgctattactatgcttttgactgaccgtaattttaatacttcattttttgatccagctggtggtggcgatccagttttatatcaacatttatt
MBPK_000693541	COInr	90	3	Rhodophyta	Florideophyceae	Gigartinales				COInr-WO_Insecta	90	3	Rhodophyta	Florideophyceae	Gigartinales				COInr_Med	90	5	Rhodophyta	Florideophyceae	Gigartinales	Dumontiaceae	Dudresnaya		COInr_Med_plus	90	5	Rhodophyta	Florideophyceae	Gigartinales	Dumontiaceae	Dudresnaya		tttaagctcaattcaaagtcatccaggtggtgctattgatttagcaatttttagtcttcatttatcaggcgcttcatcaattttgggagcggtgaattttatttcaactattttaaatatgcgcagtccgggacaaagtatgtatagaatacctttatttgtttgatctatttttgtaaccgcatttttattgttattagcagttccagttttagctggtgctattactatgcttttgactgaccgtaattttaatacttcattttttgatccagctggtggtggcgatccagttttatatcaacatttattt
MBPK_000809097	COInr	90	3	Rhodophyta	Florideophyceae	Gigartinales				COInr-WO_Insecta	90	3	Rhodophyta	Florideophyceae	Gigartinales				COInr_Med	90	5	Rhodophyta	Florideophyceae	Gigartinales	Dumontiaceae	Dudresnaya		COInr_Med_plus	90	5	Rhodophyta	Florideophyceae	Gigartinales	Dumontiaceae	Dudresnaya		tttaagctcaattcaaagtcattctggtggtgctattgatttagcaatttttagtcttcatttatcaggcgcttcatcaattttgggagcggtgaattttatttcaactattttaaatatgcgcagtccgggacaaagtatgtatagaatacctttatttgtttgatctatttttgtaaccgcatttttattgttattagcagttccagttttagctggtgctattactatgcttttgactgaccgtaattttaatacttcattttttgatccagctggtggtggcgatccagttttatatcaacatttattt
MBPK_002928730	COInr	90	3	Rhodophyta	Florideophyceae	Gigartinales				COInr-WO_Insecta	90	3	Rhodophyta	Florideophyceae	Gigartinales				COInr_Med	90	5	Rhodophyta	Florideophyceae	Gigartinales	Dumontiaceae	Dudresnaya		COInr_Med_plus	90	5	Rhodophyta	Florideophyceae	Gigartinales	Dumontiaceae	Dudresnaya		tttaagctcaattcaacgtcattcaggtggtgctattgatttagcaatttttagtcttcatttatcaggcgcttcatcaattttgggagcggtgaattttatttcaactattttaaatatgcgcagtccgggacaaagtatgtatagaatacctttatttgtttgatctatttttgtaaccgcatttttattgttattagcagttccagttttagctggtgctattactatgcttttgactgaccgtaattttaatacttcattttttgatccagctggtggtggcgatccagttttatatcaacatttattt
MBPK_001370881	COInr	90	3	Rhodophyta	Florideophyceae	Gigartinales				COInr-WO_Insecta	90	3	Rhodophyta	Florideophyceae	Gigartinales				COInr_Med	90	5	Rhodophyta	Florideophyceae	Gigartinales	Dumontiaceae	Dudresnaya		COInr_Med_plus	90	5	Rhodophyta	Florideophyceae	Gigartinales	Dumontiaceae	Dudresnaya		tttaagctcaattcatagtcattcaggtggtgctattgatttagcaatttttagtcttcatttatcaggcgcttcatcaattttgggagcggtgaattttatttcaactattttaaatatgcgcagtccgggacaaagtatgtatagaatacctttatttgtttgatctatttttgtaaccgcatttttattgttattagcagttccagttttagctggtgctattactatgcttttgactgaccgtaattttaatacttcattttttgatccagctggtggtggcgatccagttttatatcaacatttattt
MBPK_003730651	COInr	90	3	Rhodophyta	Florideophyceae	Gigartinales				COInr-WO_Insecta	90	3	Rhodophyta	Florideophyceae	Gigartinales				COInr_Med	90	5	Rhodophyta	Florideophyceae	Gigartinales	Dumontiaceae	Dudresnaya		COInr_Med_plus	90	5	Rhodophyta	Florideophyceae	Gigartinales	Dumontiaceae	Dudresnaya		tttaagctcaattaaaagtcattcaggtggtgctattgatttagcaatttttagtcttcatttatcaggcgcttcatcaattttgggagcggtgaattttatttcaactattttaaatatgcgcagtccgggacaaagtatgtatagaatacctttatttgtttgatctatttttgtaaccgcatttttattgttattagcagttccagttttagctggtgctattactatgcttttgactgaccgtaattttaatacttcattttttgatccagctggtggtggcgatccagttttatatcaacatttattt
MBPK_000959721	COInr	90	3	Rhodophyta	Florideophyceae	Gigartinales				COInr-WO_Insecta	90	3	Rhodophyta	Florideophyceae	Gigartinales				COInr_Med	90	4	Rhodophyta	Florideophyceae	Gigartinales	Dumontiaceae			COInr_Med_plus	90	4	Rhodophyta	Florideophyceae	Gigartinales	Dumontiaceae			tttaagctcatttcaaagtcattcaggtggtgctattgatttagcaatttttagtcttcatttatcaggcgcttcatcaattttgggagcggtgaattttatttcaactattttaaatatgcgcagtccgggacaaagtatgtatagaatacctttatttgtttgatctatttttgtaaccgcatttttattgttattagcagttccagttttagctggtgctattactatgcttttgactgaccgtaattttaatacttcattttttgatccagctggtggtggcgatccagttttatatcaacatttattt
MBPK_001896786	COInr	90	3	Rhodophyta	Florideophyceae	Gigartinales				COInr-WO_Insecta	90	3	Rhodophyta	Florideophyceae	Gigartinales				COInr_Med	90	5	Rhodophyta	Florideophyceae	Gigartinales	Dumontiaceae	Dudresnaya		COInr_Med_plus	90	5	Rhodophyta	Florideophyceae	Gigartinales	Dumontiaceae	Dudresnaya		tttaagttcaattcaaagtcattcaggtggtgctattgatttagcaatttttagtcttcatttatcaggcgcttcatcaattttgggagcggtgaattttatttcaactattttaaatatgcgcagtccgggacaaagtatgtatagaatacctttatttgtttgatctatttttgtaaccgcatttttattgttattagcagttccagttttagctggtgctattactatgcttttgactgaccgtaattttaatacttcattttttgatccagctggtggtggcgatccagttttatatcaacatttattt
MBPK_002928426	COInr	90	3	Rhodophyta	Florideophyceae	Gigartinales				COInr-WO_Insecta	90	3	Rhodophyta	Florideophyceae	Gigartinales				COInr_Med	90	3	Rhodophyta	Florideophyceae	Gigartinales				COInr_Med_plus	90	3	Rhodophyta	Florideophyceae	Gigartinales				tttaagctcaattcaaagtcattcaggtggtgctattgatttagcaattttcagtcttcatttatcaggcgcttcatcaattttaggagcggtgaattttatttcaactattttaaatatgcgcagtccgggacaaagtatgtatagaatacctttatttgtttgatctatttttgtaaccgcatttttattgttattagcagttccagttttagctggtgctattactatgcttttgactgaccgtaattttaatacttcattttttgatccagctggtggtggcgatccagttttatatcaacatttat
MBPK_000385413	COInr	90	3	Rhodophyta	Florideophyceae	Gigartinales				COInr-WO_Insecta	90	3	Rhodophyta	Florideophyceae	Gigartinales				COInr_Med	90	3	Rhodophyta	Florideophyceae	Gigartinales				COInr_Med_plus	90	3	Rhodophyta	Florideophyceae	Gigartinales				tttaagttctattcagagtcattctggtgctgctgtagatttagctatttttagccttcatttagcaggagcttcatctattttaggggcagttaattttatttcaactattttaaatatgcgtagtccaggacaaagtatgtatagaattcctttatttgtttggtctatttttgtgacagcttttttgcttttattagcagttcctgttttagctggtgctataactatgcttttgactgatcgtaatttcaatacttcattttttgatccggctggtggtggtgatcctattttatatcaacatttat
MBPK_002436807	COInr	90	3	Rhodophyta	Florideophyceae	Gigartinales				COInr-WO_Insecta	90	3	Rhodophyta	Florideophyceae	Gigartinales				COInr_Med	90	3	Rhodophyta	Florideophyceae	Gigartinales				COInr_Med_plus	90	3	Rhodophyta	Florideophyceae	Gigartinales				tttaagttctattcagagtcattctggtgctgctgtagatttagctatttttagccttcatttagcaggagcttcatctattttaggggcagttaattttatttcaactattttaaatatgcgtagtccaggacaaagtatgtatagacttcctttatttgtttggtctatttttgtgacagcttttttgcttttattagcagttcctgttttagctggtgctataactatgcttttgactgatcgtaatttcaatacttcattttttgatccggctggtggtggtgatcctattttatatcaacatttattt
MBPK_002065757	COInr	90	3	Rhodophyta	Florideophyceae	Gigartinales				COInr-WO_Insecta	90	3	Rhodophyta	Florideophyceae	Gigartinales				COInr_Med	90	3	Rhodophyta	Florideophyceae	Gigartinales				COInr_Med_plus	90	3	Rhodophyta	Florideophyceae	Gigartinales				tttaagttctattcaaagtcattctggtgctgctgtagatttagctatttttagccttcatttagcaggagcttcatctattttaggagcagttaactttatctcaactattttaaatatgcgtagtccaggacagagtatgtatagaatccctttgtttgtttgatctatttttgtaacagcttttctgcttttattagcagttcctgttttagctggtgctataactatgcttttaactgatcgtaattttaatacttcattttttgacccagctggtggtggtgatcctattttatatcaacatttattt
MBPK_000226137	COInr	100	3	Rhodophyta	Florideophyceae	Gigartinales				COInr-WO_Insecta	100	3	Rhodophyta	Florideophyceae	Gigartinales				COInr_Med	100	6	Rhodophyta	Florideophyceae	Gigartinales	Furcellariaceae	Halarachnion	Halarachnion ligulatum	COInr_Med_plus	100	6	Rhodophyta	Florideophyceae	Gigartinales	Furcellariaceae	Halarachnion	Halarachnion ligulatum	attaagttcaatccaaagtcattcaggaggtgcagttgatttagcaatttttagtcttcatttagcaggtgcatcgtctattttaggtgcagttaattttatttctactattttaaatatgcgtagcccagggcaaagtatgtataggattcctttatttgtttggtcaatatttgttactgcgtttttactcttattagcagttcctgttttagcaggtgctataacaatgcttttaacagatagaaattttaatacttcattttttgatccagcgggcggcggtgatcctgttttataccaacatcttt
MBPK_000007200	COInr	99	3	Rhodophyta	Florideophyceae	Gigartinales				COInr-WO_Insecta	99	3	Rhodophyta	Florideophyceae	Gigartinales				COInr_Med	99	6	Rhodophyta	Florideophyceae	Gigartinales	Furcellariaceae	Neurocaulon	Neurocaulon foliosum	COInr_Med_plus	99	6	Rhodophyta	Florideophyceae	Gigartinales	Furcellariaceae	Neurocaulon	Neurocaulon foliosum	attgagttcaattcaaagtcattcaggaggtgctgttgatttagcaatttttagtcttcatttagcaggagcttcttctattttgggcgcagttaattttatttcaactattttaaatatgcgtagtccaggtcaaagtatgtatcgaattcctttatttgtttgatcaatatttgtaactgcatttttgcttttgttagcagttcctgttttagcgggatccattacgatgcttttaacagatagaaattttaatactgcattttttgatccagcggggggaggtgatcctgttttataccagcatcttttc
MBPK_002784743	COInr	99	3	Rhodophyta	Florideophyceae	Gigartinales				COInr-WO_Insecta	99	3	Rhodophyta	Florideophyceae	Gigartinales				COInr_Med	99	6	Rhodophyta	Florideophyceae	Gigartinales	Kallymeniaceae	Verlaquea	Verlaquea lacerata	COInr_Med_plus	99	6	Rhodophyta	Florideophyceae	Gigartinales	Kallymeniaceae	Verlaquea	Verlaquea lacerata	actgagctcaattcaaaatcactccggggctgctgttgatttagcaatttttagtttacatttatctggagcttcttcaattttaggggcagttaattttatttctactattctaaatatgagaaaccctgggcaaagtatgtatagaattccattatttgtgtgatccatttttgtaacagcttttttattgttattagcagttccagttttagcaggtgcaattactatgcttttaactgatcgtaattttaatacttctttttttgatcctgtagtaggaggagatcctgtattataccagcatttattt
MBPK_000013464	COInr	90	3	Rhodophyta	Florideophyceae	Gigartinales				COInr-WO_Insecta	90	3	Rhodophyta	Florideophyceae	Gigartinales				COInr_Med	90	4	Rhodophyta	Florideophyceae	Gigartinales	Kallymeniaceae			COInr_Med_plus	90	4	Rhodophyta	Florideophyceae	Gigartinales	Kallymeniaceae			tttaagctcaattcaaagccattcaggcggtgctgttgatttagctatttttagccttcatttagctggagcttcttcgattttaggggcagtaaattttatttccactattttaaatatgcgtagtcctggtcaaagtatgtatagaattcctttatttgtgtggtctatttttgtaacagcgtttttacttttattggcagttccagttttagctggagcaattaccatgcttttaacagatcgtaattttaatacttctttctttgatccagcaggtggaggtgatcctgttttatatcaacatttattt
MBPK_003475966	COInr	99	6	Rhodophyta	Florideophyceae	Gigartinales	Kallymeniaceae	Kallymenia	Kallymenia requienii	COInr-WO_Insecta	99	6	Rhodophyta	Florideophyceae	Gigartinales	Kallymeniaceae	Kallymenia	Kallymenia requienii	COInr_Med	99	6	Rhodophyta	Florideophyceae	Gigartinales	Kallymeniaceae	Kallymenia	Kallymenia requienii	COInr_Med_plus	99	6	Rhodophyta	Florideophyceae	Gigartinales	Kallymeniaceae	Kallymenia	Kallymenia requienii	tttaagctcaattcaaagccattcaggagctgcagtaggcttagctatttttagtcttcatttagctggagcttcttctattttaggagcagtaaactttatttcgactattttaaatatgcgtagcccaggtcaaagtatgtatagaataccattatttgtatggtctatttttgtaacagcttttttacttttattagcagttccagttttggctggtgcaattactatgcttttaactgatcgtaattttaatacttctttttttgatccagcaggtggaggcgaccctattttgtatcaacatttgttt
MBPK_002681626	COInr	85	2	Rhodophyta	Florideophyceae					COInr-WO_Insecta	85	2	Rhodophyta	Florideophyceae					COInr_Med	85	2	Rhodophyta	Florideophyceae					COInr_Med_plus	85	2	Rhodophyta	Florideophyceae					tttaagttcgattcaaagccattctggaggtgccgtagatttagctatttttagcttacacttatcaggagcttcatcaattttaggtgcagttaattttatctctacaattttgaatatgcgtagtcctgggcagagtatgtatagaattccattatttgtatggtctatttttgtaactgcatttttacttttattagcggttcctgtgttagcaggagcaattactatgcttttaactgaccgtaattttaatacatcattttttgatcctgcaggaggaggtgatcctgtgttatatcaacatttatt
MBPK_000248215	COInr	90	3	Rhodophyta	Florideophyceae	Gigartinales				COInr-WO_Insecta	90	3	Rhodophyta	Florideophyceae	Gigartinales				COInr_Med	90	4	Rhodophyta	Florideophyceae	Gigartinales	Kallymeniaceae			COInr_Med_plus	90	4	Rhodophyta	Florideophyceae	Gigartinales	Kallymeniaceae			tttaagctcaattcaaagccattcaggcggtgctgttgatttagctatttttagccttcatttagctggagcttcttcgattttaggggcagtaaattttatttccactattttaaatatgcgtagtcctggtcaaagtatgtatagaattcctttatttgtgtggtctatttttgtaacagcgtttttacttttattggcagttccagttttagctggtgcaattaccatgcttttaacagatcgtaattttaatacttctttctttgatccagcaggtggaggtgatcctgttttatatcaacatttattt
MBPK_000065847	COInr	100	3	Rhodophyta	Florideophyceae	Gigartinales				COInr-WO_Insecta	100	3	Rhodophyta	Florideophyceae	Gigartinales				COInr_Med	90	4	Rhodophyta	Florideophyceae	Gigartinales	Kallymeniaceae			COInr_Med_plus	90	4	Rhodophyta	Florideophyceae	Gigartinales	Kallymeniaceae			cttaagttcgatacaaagtcattcaggaggtgctgtagacttggctatttttagccttcatttagctggagcttcttcgattttaggagcagtaaattttatttcaactattctaaatatgcgtagtccaggacaaagtatgtatagaattcctttgtttgtttgatctatttttgtaactgccttcttattattattagcagtgcctgttttagcaggtgcaattactatgcttttaacagatcgtaattttaatacttctttttttgatccagctggtggtggtgatcctatactatatcaacatttattt
MBPK_001560411	COInr	90	2	Rhodophyta	Florideophyceae					COInr-WO_Insecta	90	2	Rhodophyta	Florideophyceae					COInr_Med	90	3	Rhodophyta	Florideophyceae	Gigartinales				COInr_Med_plus	90	3	Rhodophyta	Florideophyceae	Gigartinales				ttgagttcaattcaaagtcattcaggaggtgctgtagatttagcaatttttagtttacatttatctggagcgtcttcaattttaggtgctgttaattttatttcaactattataaatatgcgtagtcctggccaaagtatgtataggattcctttatttgtttgatctatttttgtaacagctttcttattattattggctgtaccagtattagctggtgctattactatgcttttaacggaccgtaattttaatacatcgttttttgatcctgcaggtggaggagatcctgtattatatcaacatttatt
MBPK_000025870	COInr	90	2	Rhodophyta	Florideophyceae					COInr-WO_Insecta	90	2	Rhodophyta	Florideophyceae					COInr_Med	85	2	Rhodophyta	Florideophyceae					COInr_Med_plus	85	2	Rhodophyta	Florideophyceae					cttgagttcaattcaaagtcattcaggaggtgctgtagatttagcaatttttagtttacatttatctggagcgtcttcaattttaggtgctgttaattttatttcaactattataaatatgcgtagtactggccaaagtatgtataggattcctttatttgtttgatctatttttgtaacagctttcttattattattggctgtaccagtattagctggtgctattactatgcttttaacggaccgtaattttaatacatcgttttttgatcctgcaggtggaggagatcctgtattatatcaacatttattt
MBPK_001531530	COInr	85	2	Rhodophyta	Florideophyceae					COInr-WO_Insecta	85	2	Rhodophyta	Florideophyceae					COInr_Med	85	2	Rhodophyta	Florideophyceae					COInr_Med_plus	85	2	Rhodophyta	Florideophyceae					attgagctcaatccaaagccattcaggtggatctgttgacttagcaatttttagcttacacttgtccggagcttcctcaattttaggagccgttaattttatttcaaccattttaaatatgcgtaatcctggacaaagtatgtatagaatgcctttatttgtttgatctatattcgtaactgcgtttttattattgttggctgtgcctgttttagcaggagctattacaatgttattaacagatcgtaattttaacacagccttttttgatccagctggtggcggtgatccggttttataccaacacttgt
MBPK_001493309	COInr	90	2	Rhodophyta	Florideophyceae					COInr-WO_Insecta	90	2	Rhodophyta	Florideophyceae					COInr_Med	85	2	Rhodophyta	Florideophyceae					COInr_Med_plus	85	2	Rhodophyta	Florideophyceae					cttgagttcaattcaaagtcattcaggaggtgctgtagatttagcaatttttagtttacatttatctggagcgtcttcaattttaggtgctgttaattttatttcaactattataaatatgcgtagtcctggccacagtatgtataggattcctttatttgtttgatctatttttgtaacagctttcttattattattggctgtaccagtattagctggtgctattactatgcttttaacggaccgtaattttaatacatcgttttttgatcctgcaggtggaggagatcctgtattatatcaacatttattt
MBPK_000451293	COInr	90	3	Rhodophyta	Florideophyceae	Gigartinales				COInr-WO_Insecta	90	3	Rhodophyta	Florideophyceae	Gigartinales				COInr_Med	90	4	Rhodophyta	Florideophyceae	Gigartinales	Kallymeniaceae			COInr_Med_plus	90	4	Rhodophyta	Florideophyceae	Gigartinales	Kallymeniaceae			attaagctcaattcaaagtcattcaggtggagctgtagatttagctatttttagtcttcacttagctggagcttcttcaattttaggagcagttaattttatttctactattttaaatatgcgtagtccagggcaaagtatgtatagaattcctttgtttgtatgatcaattcttgtaacggcttttttactgttattggcagttcctgttttagcaggtgctattactatgcttttaactgatcgtaattttaatacttctttttttgatccagctggaggtggagattctattttgtatcaacatttattt
MBPK_001296751	COInr	90	2	Rhodophyta	Florideophyceae					COInr-WO_Insecta	90	2	Rhodophyta	Florideophyceae					COInr_Med	85	2	Rhodophyta	Florideophyceae					COInr_Med_plus	85	2	Rhodophyta	Florideophyceae					tttaagttcaatacaaagccattccggaggtgctgtggatttagcaatttttagtttacatttatcaggagcctcatcaattttgggtgcagttaattttatttctactattttaaatatgcgtagtcctgggcaaagtatgtatagaatacctttatttgtatgatcaatttttgtaacagcattcttgcttttattagcagtaccagtgttggcaggagctattactatgttattaacagataggaattttaatacttcattttttgatccagcaggcggtggtgatccagtattatatcaacatttgttt
MBPK_000201821	COInr	100	2	Rhodophyta	Florideophyceae					COInr-WO_Insecta	100	2	Rhodophyta	Florideophyceae					COInr_Med	100	6	Rhodophyta	Florideophyceae	Gigartinales	Peyssonneliaceae	Peyssonnelia	Peyssonnelia rubra	COInr_Med_plus	100	6	Rhodophyta	Florideophyceae	Gigartinales	Peyssonneliaceae	Peyssonnelia	Peyssonnelia rubra	attaagttcaatacaaagccattcagggggtgctattgatttggctatttttagtttacatttagcaggggcttcttcaattttaggagcagtgaattttatttctactattttaaatatgcgcagtccaggacaaagtatgtataggattccattatttgtttgatctattattgtaacagcgtttttgcttttattagctgtaccagttttagcaggagcgattacgatgcttttaacagatcgaaattttaatacatcattttttgatccagctggaggaggagatcctatattatatcaacatttat
MBPK_000400076	COInr	90	2	Rhodophyta	Florideophyceae					COInr-WO_Insecta	90	2	Rhodophyta	Florideophyceae					COInr_Med	90	4	Rhodophyta	Florideophyceae	Gigartinales	Peyssonneliaceae			COInr_Med_plus	90	4	Rhodophyta	Florideophyceae	Gigartinales	Peyssonneliaceae			tttaagctcaattcaaagtcattcaggaggtgctgtagatttggctatatttagtttacatattgcaggagcatcttcaattttaggagcagttaattttatttcaactattttaaatatgcgtagtccagggcaaagtatgtatagaatacctttatttgtatggtctatacttgtaacagcatttttacttttattagctgtaccagtgttagcaggtgcaattacaatgcttctgactgatcgtaatttcaatacttcattttttgatcctgcgggaggaggggatcctgtattatatcaacacttgttt
MBPK_000152004	COInr	90	2	Rhodophyta	Florideophyceae					COInr-WO_Insecta	90	2	Rhodophyta	Florideophyceae					COInr_Med	90	4	Rhodophyta	Florideophyceae	Gigartinales	Peyssonneliaceae			COInr_Med_plus	90	4	Rhodophyta	Florideophyceae	Gigartinales	Peyssonneliaceae			tttaagctcaatacaaagtcattcaggaggtgccatagatttagcaatctttagtttgcatatttcaggggcatcttcaattttaggagctgttaatttcatttcaactattttaaatatgcgtagtccaggacaaagcatgtatagaatacctttatttgtatggtctatatttgtaacagcatttttacttttattagctgtgcctgtattagcaggggctattactatgcttttaacagaccgtaactttaatacttcgttttttgaccctgctggaggaggagatcctgtattatatcaacatctct
MBPK_003084372	COInr	99	3	Rhodophyta	Florideophyceae	Peyssonneliales				COInr-WO_Insecta	99	3	Rhodophyta	Florideophyceae	Peyssonneliales				COInr_Med	85	2	Rhodophyta	Florideophyceae					COInr_Med_plus	85	2	Rhodophyta	Florideophyceae					tttaagttcaatccaaagtcattcgggaggtgctattgacttggctatttttagcttacatttagcaggggcttcttcaattttaggagcagtaaattttatttctactattttaaatatgcgcagtccagggcaaagtatgtataggatcccattatttgtttgatctatcattgtaacagcatttttacttttattagctgtgccagttttagcaggagcaattacaatgcttttgacagatcgaaattttaatacatcattttttgatccagctggaggaggggatcctatattataccaacatttattt
MBPK_000289699	COInr	90	2	Rhodophyta	Florideophyceae					COInr-WO_Insecta	90	2	Rhodophyta	Florideophyceae					COInr_Med	90	3	Rhodophyta	Florideophyceae	Gigartinales				COInr_Med_plus	90	3	Rhodophyta	Florideophyceae	Gigartinales				tctaagctcaattcaaagccattcaggaggtgctgtagatttagcaatttttagtttgcatatttcaggagcatcttctattttaggagcagttaattttatttcaactattttaaacatgcgtagtccagggcaaagtatgtatagaatacctttatttgtatgatctatatttgtaacagcatttttacttctattagctgtacctgtattagcaggagctattaccatgcttttaacagaccgtaattttaatacttcattttttgatcctgctggaggaggagatcctgtattatatcaacatttattc
MBPK_000135901	COInr	90	2	Rhodophyta	Florideophyceae					COInr-WO_Insecta	90	2	Rhodophyta	Florideophyceae					COInr_Med	90	5	Rhodophyta	Florideophyceae	Gigartinales	Peyssonneliaceae	Peyssonnelia		COInr_Med_plus	90	5	Rhodophyta	Florideophyceae	Gigartinales	Peyssonneliaceae	Peyssonnelia		tttgagttctatacaaagccattcaggaggtgctgtagatttagcaatctttagtttacatttgtctggagcttcttcaattttaggagcagttaactttatttctactattttaaatatgcgtagtcctggacaaagtatgtacagaatccctttatttgtatgatctatttttgttaccgcgtttttacttttattagctgtaccagttcttgcaggagctattacaatgcttttgacagatagaaattttaacacctctttctttgatccagctggaggaggagatcctgtattatatcaacatttatt
MBPK_000474442	COInr	90	2	Rhodophyta	Florideophyceae					COInr-WO_Insecta	90	2	Rhodophyta	Florideophyceae					COInr_Med	90	3	Rhodophyta	Florideophyceae	Gigartinales				COInr_Med_plus	90	3	Rhodophyta	Florideophyceae	Gigartinales				tctaagctcaattcaaagccattcaggaggtgctgtagatttggcaatttttagtttgcatatttcaggagcatcttcaattttaggagcagttaattttatttcaactattttaaatatgcgcagtccagggcaaagtatgtatagaatacctttatttgtatgatctatatttgtaacagcatttttacttttattagctgtgcctgtattagcaggagctattactatgcttttaacggatcgtaattttaatacttcattttttgatcctgcagggggaggagatcctgttttatatcaacatttatg
MBPK_000672650	COInr	90	2	Rhodophyta	Florideophyceae					COInr-WO_Insecta	90	2	Rhodophyta	Florideophyceae					COInr_Med	85	2	Rhodophyta	Florideophyceae					COInr_Med_plus	85	2	Rhodophyta	Florideophyceae					tttaagttctatacaaagtcattcgggaggagcaatagatttagctatatttagtttacatttatcaggagcatcttcaattttaggagctgtaaattttatttcaactattttaaatatgcgtagccctggacaaagtatgtatcgtataccgttatttgtatgatctattttagtaactgcgttcctacttttattagcagtacctgtattagcaggggctattactatgttattaacagatcgtaactttaatacttctttttttgatcctgcgggtggtggtgatcctgtattatatcaacat
MBPK_000222617	COInr		0							COInr-WO_Insecta		0							COInr_Med		0							COInr_Med_plus		0							tttaagtagtttagcagcccattctggaggctcagtagattgtgctattttcagtcttcatatagcaggattaagtagccttttaggagctataaactttataactactattattaatatgagagctcctggattaacttggaatagacttccactttttgtctgggcagtttttataacagcttttctccttcttttgtctcttccagttttagcaggagcaattacaatgttattaactgatcgaaattttaatacaagtttctttgatccagctggaggaggggatccagtgctttttcaacatttatt
MBPK_001260147	COInr	90	2	Rhodophyta	Florideophyceae					COInr-WO_Insecta	90	2	Rhodophyta	Florideophyceae					COInr_Med	90	3	Rhodophyta	Florideophyceae	Gigartinales				COInr_Med_plus	90	3	Rhodophyta	Florideophyceae	Gigartinales				attaagttcaatacaaagtcattcgggaggagctattgatttagctatttttagtttacatttagcaggagcttcttcaattttaggtgcagtaaattttatttctactattttgaatatgcgtagtccaggacaaagtatgtatagaattccattatttgtttgatctattattgtaacagcatttttacttttattagctgtaccagttttagcaggggcaattacaatgcttttaacagatcggaattttaacacatcattttttgatcctgctggtggaggagatcctatattataccaacatttat
MBPK_001363927	COInr	97	3	Rhodophyta	Florideophyceae	Peyssonneliales				COInr-WO_Insecta	97	3	Rhodophyta	Florideophyceae	Peyssonneliales				COInr_Med	90	5	Rhodophyta	Florideophyceae	Gigartinales	Peyssonneliaceae	Peyssonnelia		COInr_Med_plus	90	5	Rhodophyta	Florideophyceae	Gigartinales	Peyssonneliaceae	Peyssonnelia		tttaagttcaatacaaagccattctggaggagctatagatcttgcaatatttagtttgcatttatcaggagcgtcttcaattttaggagctgtaaattttatttcaactattttaaatatgcgtagtccaggacaaagtatgtatcgtatacctttatttgtttgatctatttttgtaacagcatttttacttttattagcagtacctgtactagcaggagctattactatgttattaacagatcgtaactttaacacttctttctttgatcctgctggtggaggtgatcctgtattatatcaacacttattt
MBPK_002838523	COInr	99	2	Rhodophyta	Florideophyceae					COInr-WO_Insecta	99	2	Rhodophyta	Florideophyceae					COInr_Med	99	6	Rhodophyta	Florideophyceae	Gigartinales	Peyssonneliaceae	Peyssonnelia	Peyssonnelia squamaria	COInr_Med_plus	99	6	Rhodophyta	Florideophyceae	Gigartinales	Peyssonneliaceae	Peyssonnelia	Peyssonnelia squamaria	attaagttcgatacaaagtcactcaggaggtgctattgatttggctatttttagcttgcatttagcaggggcttcttcaattttaggagcagtaaactttatttctactattttaaatatgcgtagtccagggcaaagtatgtatagaattccattatttgtttgatctattattgtaacagcatttttgcttttattagctgtgcctgttttagcaggggcaattacaatgcttttaactgatcgaaattttaatacctcattttttgatccggctggtgggggagatcctatattatatcagcatttattt
MBPK_000039175	COInr	100	3	Rhodophyta	Florideophyceae	Peyssonneliales				COInr-WO_Insecta	100	3	Rhodophyta	Florideophyceae	Peyssonneliales				COInr_Med	90	4	Rhodophyta	Florideophyceae	Gigartinales	Peyssonneliaceae			COInr_Med_plus	90	4	Rhodophyta	Florideophyceae	Gigartinales	Peyssonneliaceae			tttaagttcaattcaaagccattcaggaggagcagttgatttagctatttttagtttgcacttatcaggagcatcatcaattttaggagcagttaattttatctcaacaattttaaatatgcgtagccctggtcaaagtatgtatagaattcctttatttgtttgatctatttttgtaactgcttttttattactattggcagtaccagttttggctggggcaattacaatgcttttaactgatcgaaattttaatacatctttttttgatccagcagggggaggtgatcccatattgtatcaacatttattt
MBPK_000371714	COInr	90	2	Rhodophyta	Florideophyceae					COInr-WO_Insecta	90	2	Rhodophyta	Florideophyceae					COInr_Med	85	2	Rhodophyta	Florideophyceae					COInr_Med_plus	85	2	Rhodophyta	Florideophyceae					tttaagttcaatacaaagtcattccggaggtgctgtggatttagcaatttttagtttacatttatcaggagcctcatcaattttgggtgcagttaattttatttctactattttaaatatgcgtagtcctgggcaaagtatgtatagaatacctttatttgtatgatcaatttttgtaacagcattcttacttttattagcagtaccagtgttggcaggagctattactatgttattaacagataggaattttaatacttcattttttgatccagcaggcggtggtgatccagtattatatcaacatt
MBPK_000083974	COInr	90	2	Rhodophyta	Florideophyceae					COInr-WO_Insecta	90	2	Rhodophyta	Florideophyceae					COInr_Med	90	3	Rhodophyta	Florideophyceae	Gigartinales				COInr_Med_plus	90	3	Rhodophyta	Florideophyceae	Gigartinales				tttaagttctatacagagtcattcaggaggagctgtagatttagctatttttagcttgcatttatcaggggcctcttcaattttaggagctgttaattttatttcaactattttaaatatgcgtagtccagggcaaagcatgtatagaatacctttatttgtatgatccatttttgtaacagcttttttacttttactggcagtacctgtattagcaggagcaattactatgcttttaacagatcgtaattttaatacttcatttttcgatcctgcgggtggtggagatcctatattatatcagcatttatt
MBPK_000100003	COInr	90	2	Rhodophyta	Florideophyceae					COInr-WO_Insecta	90	2	Rhodophyta	Florideophyceae					COInr_Med	90	3	Rhodophyta	Florideophyceae	Gigartinales				COInr_Med_plus	90	3	Rhodophyta	Florideophyceae	Gigartinales				tttaagttcaatacaaagtcattccggaggtgctgtggatttagcaatttttagtttacatttatcaggagcctcatcaattttgggtgcagttaattttatttctactattttaaatatgcgtagtcctgggcaaagtatgtatagaatacctttatttgtatgatcaatttttgtaacagcattcttgcttttattagcagtaccagtgttggcaggagctattactatgttattaacagataggaattttaatacttcattttttgatccagcaggcggtggtgatccagtattatatcaacatt
MBPK_001850778	COInr	90	2	Rhodophyta	Florideophyceae					COInr-WO_Insecta	90	2	Rhodophyta	Florideophyceae					COInr_Med	85	3	Rhodophyta	Florideophyceae	Gigartinales				COInr_Med_plus	85	3	Rhodophyta	Florideophyceae	Gigartinales				tttaagctcaatacaaagtcattcaggaggtgccatagatttagcaatctttagtttgcatatttcaggagcatcttcaattttaggagctgttaatttcatttcaactattttaaatatgcgtagtccaggacaaagcatgtatagaatacctttatttgtatggtctatatttgtaacagcatttttacttctattagctgtgcctgtattagcaggagctattactatgcttttaacagaccgtaactttaacacttcgttttttgaccctgctggaggaggagatcctgtattatatcaacatctcttc
MBPK_000759003	COInr	90	2	Rhodophyta	Florideophyceae					COInr-WO_Insecta	90	2	Rhodophyta	Florideophyceae					COInr_Med	90	3	Rhodophyta	Florideophyceae	Gigartinales				COInr_Med_plus	90	3	Rhodophyta	Florideophyceae	Gigartinales				tttaagttcaatacaaagtcattccggaggtgctgtggatttagcaatttttagtttacatttatcaggagcctcatcaattttgggagcagttaattttatttctactattttaaatatgcgtagtcctgggcaaagtatgtatagaatacctttatttgtatgatcaatttttgtaacagcattcttgcttttattagcagtaccagtgttggcaggagctattactatgttattaacagataggaattttaatacttcattttttgatccagcaggcggtggtgatccagtattatatcaacatttgttt
MBPK_000944999	COInr	90	2	Rhodophyta	Florideophyceae					COInr-WO_Insecta	90	2	Rhodophyta	Florideophyceae					COInr_Med	90	4	Rhodophyta	Florideophyceae	Gigartinales	Peyssonneliaceae			COInr_Med_plus	90	4	Rhodophyta	Florideophyceae	Gigartinales	Peyssonneliaceae			tttaagctcaatacaaagtcattcaggaggtgccatagatttagcaatctttagtttgcatatttcaggggcatcttcaattttaggagctgttaatttcatttcaactattttaaatatgcgtagtccaggacaaagtatgtatagaatacctttatttgtatggtctatatttgtaacagcatttttacttttattagctgtgcctgtattagcaggggctattactatgcttttaacagaccgtaactttaatacttcgttttttgaccctgctggaggaggagatcctgtattatatcaacatctct
MBPK_000067138	COInr	85	2	Rhodophyta	Florideophyceae					COInr-WO_Insecta	85	2	Rhodophyta	Florideophyceae					COInr_Med	85	2	Rhodophyta	Florideophyceae					COInr_Med_plus	85	2	Rhodophyta	Florideophyceae					cttaagttcaatacaaagtcactcagggggtgctgtagatctagcgatatttagtttacatatttcaggagcttcatcgattttaggagcagtcaattttatttctactattttaaatatgcgtagtccaggccaaagcatgtatagaatacctttatttgtatgatcaatttttgtaacggcgtttttacttttattagcagtgcctgtactagcgggagccattactatgcttttaactgatcgcaattttaatacttctttctttgatccagctggcggaggagatcctgtcttatatcaacatttattt
MBPK_000052964	COInr	85	2	Rhodophyta	Florideophyceae					COInr-WO_Insecta	85	2	Rhodophyta	Florideophyceae					COInr_Med	85	2	Rhodophyta	Florideophyceae					COInr_Med_plus	85	2	Rhodophyta	Florideophyceae					attgagctcaatacaaagtcattctggagcagccgtagacttagctatatttagtttacatttagctggagcttcttcaattttaggagcagttaattttatctcaacaattttaaatatgcgtaaccctggtcaaagtatgtatagaatgcctttatttgtttgatctatttttataactgcagtttacttttattagcagttcctgtattagcaggggcgattacgatgcttttgactgatagaaactttaatacatctttttttgatcctgcaggaggaggagatcctattttatatcaacatctattt
MBPK_000131312	COInr	90	2	Rhodophyta	Florideophyceae					COInr-WO_Insecta	90	2	Rhodophyta	Florideophyceae					COInr_Med	90	4	Rhodophyta	Florideophyceae	Gigartinales	Peyssonneliaceae			COInr_Med_plus	90	4	Rhodophyta	Florideophyceae	Gigartinales	Peyssonneliaceae			tttaagctcaatacaaagtcattcaggaggtgccatagatttagcaatctttagtttgcatatttcaggggcatcttcattttaggagctgttaatttcatttcaactattttaaatatgcgtagtccaggacaaagcatgtatagaatacctttatttgtatggtctatatttgtaacagcatttttacttttattagctgtgcctgtattagcaggggctattactatgcttttaacagaccgtaactttaatacttcgttttttgaccctgctggaggaggagatcctgtattatatcaacatctcttc
MBPK_002892958	COInr	85	2	Rhodophyta	Florideophyceae					COInr-WO_Insecta	85	2	Rhodophyta	Florideophyceae					COInr_Med	85	2	Rhodophyta	Florideophyceae					COInr_Med_plus	85	2	Rhodophyta	Florideophyceae					tttaagttcaatacaaagtcattccggaggtgctgtggatttagcaatttttagtttacatttatcaggagcctcatcaattttgggtgcagttacttttatttctactattttaaatatgcgtagtcctgggcaaagtatgtatagaatacctttatttgtatgatcaatttttgtaacagcattcttgcttttattagcagtaccagtgttggcaggagctattactatgttattaacagataggaattttaatacttcattttttgatccagcaggcggtggtgatccagtattatatcaacatttgttt
MBPK_002103371	COInr	90	2	Rhodophyta	Florideophyceae					COInr-WO_Insecta	90	2	Rhodophyta	Florideophyceae					COInr_Med	90	3	Rhodophyta	Florideophyceae	Gigartinales				COInr_Med_plus	90	3	Rhodophyta	Florideophyceae	Gigartinales				tttaagttctatacagagtcattcaggaggagctgtagatttagctatttttagcttgcatttatcaggggcctcttcaattttaggggctgttaattttatttcaactattttaaatatgcgtagtccagggcaaagcatgtatagaatacctttatttgtatgatccatttttgtaacagcttttttacttttactggcagtacctgtattagcaggagcaattactatgcttttaacagatcgtaattttaatacttcatttttcgatcctgcgggtggtggagatcctatattatatcagcatttattt
MBPK_000030833	COInr	85	2	Rhodophyta	Florideophyceae					COInr-WO_Insecta	85	2	Rhodophyta	Florideophyceae					COInr_Med	85	2	Rhodophyta	Florideophyceae					COInr_Med_plus	85	2	Rhodophyta	Florideophyceae					ttaagttcaatacaaagtcactcagggggtgctgtagatctagcgatatttagtttacatatttcaggagcttcatcgattttaggagcagtcaattttatttctactattttaaatatgcgtagtccaggccaaagcatgtatagaatacctttatttgtatgatcaatttttgtaacggcgtttttacttttattagcagtgcctgtactagcgggagccattactatgcttttaactgatcgcaattttaatacttctttctttgatccagctggcggaggagatcctgtcttatatcaacatttattt
MBPK_000385601	COInr	90	2	Rhodophyta	Florideophyceae					COInr-WO_Insecta	90	2	Rhodophyta	Florideophyceae					COInr_Med	90	3	Rhodophyta	Florideophyceae	Gigartinales				COInr_Med_plus	90	3	Rhodophyta	Florideophyceae	Gigartinales				tttaagttctatacagagtcattcaggaggagctgtagatttagctatttttagcttgcatgtatcaggggcctcttcaattttaggagctgttaattttatttcaactattttaaatatgcgtagtccagggcaaagcatgtatagaatacctttatttgtatgatccatttttgtaacagcttttttacttttactggcagtacctgtattagcaggagcaattactatgcttttaacagatcgtaattttaatacttcatttttcgatcctgcgggtggtggagatcctatattatatcagcatttattt
MBPK_000029794	COInr	85	2	Rhodophyta	Florideophyceae					COInr-WO_Insecta	85	2	Rhodophyta	Florideophyceae					COInr_Med	85	2	Rhodophyta	Florideophyceae					COInr_Med_plus	85	2	Rhodophyta	Florideophyceae					cttaagttcaatacaaagtcactcagggggtgctgtagatctagcgatatttagtttacatatttcaggagcttcatcgattttaggagcagtcaattttatttctactattttaaatatgcgtagtccaggccaaagcatgtatagaatacctttatttgtatgatcaatttttgtaacggcgtttttacttttattagcagtgcctgtactagcgggagctattactatgcttttaactgaccgcaattttaatacttctttctttgacccagctggtggaggagatcctgtcttatatcaacatttattt
MBPK_003647229	COInr	85	2	Rhodophyta	Florideophyceae					COInr-WO_Insecta	85	2	Rhodophyta	Florideophyceae					COInr_Med	85	2	Rhodophyta	Florideophyceae					COInr_Med_plus	85	2	Rhodophyta	Florideophyceae					tttaagttcaatacaaagtcattccggaggtgctgtggctttagcaatttttagtttacatttatcaggagcctcatcaattttgggtgcagttaattttatttctactattttaaatatgcgtagtcctgggcaaagtatgtatagaatacctttatttgtatgatcaatttttgtaacagcattcttgcttttattagcagtaccagtgttggcaggagctattactatgttattaacagataggaattttaatacttcattttttgatccagcaggcggtggtgatccagtattatatcaacatttgttt
MBPK_002119809	COInr	90	2	Rhodophyta	Florideophyceae					COInr-WO_Insecta	90	2	Rhodophyta	Florideophyceae					COInr_Med	90	4	Rhodophyta	Florideophyceae	Gigartinales	Peyssonneliaceae			COInr_Med_plus	90	4	Rhodophyta	Florideophyceae	Gigartinales	Peyssonneliaceae			tttaagctcaatacaaagtcattcaggcggtgccatagatttagcaatctttagtttgcatatttcaggggcatcttcaattttaggagctgttaatttcatttcaactattttaaatatgcgtagtccaggacaaagcatgtatagaatacctttatttgtatggtctatatttgtaacagcatttttacttttattagctgtgcctgtattagcaggggctattactatgcttttaacagaccgtaactttaatacttcgttttttgaccctgctggaggaggagatcctgtattatatcaacatctcttc
MBPK_001111817	COInr	90	2	Rhodophyta	Florideophyceae					COInr-WO_Insecta	90	2	Rhodophyta	Florideophyceae					COInr_Med	90	2	Rhodophyta	Florideophyceae					COInr_Med_plus	90	2	Rhodophyta	Florideophyceae					tttaagttcaattcaaagccattcaggcggtgctgtagatttagcaatatttagtttacatatagcaggagcttcttcaattttaggtgcagttaattttatttctactattttaaatatgcgtagtccagggcaaagtatgtatagaatacctttattcgtatgatctatttttgtgacagcctttttacttttattagcagtacctgtattagcaggagcaattactatgcttttaacagaccgtaattttaatacttcattctttgatccagcaggaggcggagaccccgtactttatcaacatttatt
MBPK_000600765	COInr	90	2	Rhodophyta	Florideophyceae					COInr-WO_Insecta	90	2	Rhodophyta	Florideophyceae					COInr_Med	90	4	Rhodophyta	Florideophyceae	Gigartinales	Peyssonneliaceae			COInr_Med_plus	90	4	Rhodophyta	Florideophyceae	Gigartinales	Peyssonneliaceae			tttaagctcaatacaaagtcattcaggaggtgccatagattagcaatctttagtttgcatatttcaggggcatcttcaattttaggagctgttaatttcatttcaactattttaaatatgcgtagtccaggacaaagcatgtatagaatacctttatttgtatggtctatatttgtaacagcatttttacttttattagctgtgcctgtattagcaggggctattactatgcttttaacagaccgtaactttaatacttcgttttttgaccctgctggaggaggagatcctgtattatatcaacatctcttc
MBPK_000050513	COInr	90	2	Rhodophyta	Florideophyceae					COInr-WO_Insecta	90	2	Rhodophyta	Florideophyceae					COInr_Med	90	4	Rhodophyta	Florideophyceae	Gigartinales	Peyssonneliaceae			COInr_Med_plus	90	4	Rhodophyta	Florideophyceae	Gigartinales	Peyssonneliaceae			tttaagctcaatccaaagtcattcagggggtgctgtagacttagctatttttagtttacatttatcaggagcttcttcaattttaggtgcagttaattttatttcaactattttaaatatgcgtagcccaggtcaaagcatgtatagaatacctttgtttgtatgagctatttttgtaacagcgtttttacttttattagctgtacctgtattagctggtgcaattactatgcttttaacagatcgcaattttaatacttcattttttgatcctgcaggaggaggcgatcctgtgctatatcaacatttattt
MBPK_000635637	COInr	90	2	Rhodophyta	Florideophyceae					COInr-WO_Insecta	90	2	Rhodophyta	Florideophyceae					COInr_Med	85	3	Rhodophyta	Florideophyceae	Gigartinales				COInr_Med_plus	85	3	Rhodophyta	Florideophyceae	Gigartinales				tttaaattcaatacaaagccattcaggaggagcgatagatttagctatatttagtttgcatttatctggagcatcttcaattttaggagctgtaaattttatttcaactattttaaatatgcgtagtccaggacaaagtatgtatcgtcttcctttatttgtttgatctatttttgtaacagcatttttgcttttattagcagtacctgtattagcaggagctattactatgttattaacagatcgtaactttaatacttcttcttttgatcccgcaggagggggagatcctgtattatatcaacatttattt
MBPK_001200341	COInr	90	2	Rhodophyta	Florideophyceae					COInr-WO_Insecta	90	2	Rhodophyta	Florideophyceae					COInr_Med	90	4	Rhodophyta	Florideophyceae	Gigartinales	Peyssonneliaceae			COInr_Med_plus	90	4	Rhodophyta	Florideophyceae	Gigartinales	Peyssonneliaceae			attaagctcaatacaaagtcattcaggaggagcagtagatttagctatatttagtttacatttatctggagcctcttcaattttaggagcagtaaattttatttcaactattttaaatatgcgtagtccaggacaaagtatgtatcgtatccctttatttgtatgatctatttttgtaactgcgtttttgcttttattagcagtacctgtattagcgggcgctattactatgttattaacagatcgtaattttaatacctcttttttcgatcccgcaggaggaggagatcctgtattataccaacatttattt
MBPK_000097587	COInr	85	2	Rhodophyta	Florideophyceae					COInr-WO_Insecta	85	2	Rhodophyta	Florideophyceae					COInr_Med	85	2	Rhodophyta	Florideophyceae					COInr_Med_plus	85	2	Rhodophyta	Florideophyceae					tttaagttcaatacaaagtcattcctgaggtgctgtggatttagcaatttttagtttacatttatcaggagcctcatcaattttgggtgcagttaattttatttctactattttaaatatgcgtagtcctgggcaaagtatgtatagaatacctttatttgtatgatcaatttttgtaacagcattcttgcttttattagcagtaccagtgttggcaggagctattactatgttattaacagataggaattttaatacttcattttttgatccagcaggcggtggtgatccagtattatatcaacatttgttt
MBPK_000952954	COInr	90	2	Rhodophyta	Florideophyceae					COInr-WO_Insecta	90	2	Rhodophyta	Florideophyceae					COInr_Med	90	3	Rhodophyta	Florideophyceae	Gigartinales				COInr_Med_plus	90	3	Rhodophyta	Florideophyceae	Gigartinales				tttaagttctatacagcgtcattcaggaggagctgtagatttagctatttttagcttgcatttatcaggggcctcttcaattttaggagctgttaattttatttcaactattttaaatatgcgtagtccagggcaaagcatgtatagaatacctttatttgtatgatccatttttgtaacagcttttttacttttactggcagtacctgtattagcaggagcaattactatgcttttaacagatcgtaattttaatacttcatttttcgatcctgcgggtggtggagatcctatattatatcagcatttattt
MBPK_003354836	COInr	85	2	Rhodophyta	Florideophyceae					COInr-WO_Insecta	85	2	Rhodophyta	Florideophyceae					COInr_Med	85	3	Rhodophyta	Florideophyceae	Gigartinales				COInr_Med_plus	85	3	Rhodophyta	Florideophyceae	Gigartinales				tttgagttcaattcatagtcattctggtggtgcgatagatttagctatttttagcttacatttatcaggagcttcatcaattttaggagctgttaattttatttctacaattttaaatatgcgtagtctaggccagagcatgtatagaattccattattcgtttgatctatctttgtaactgcatttttacttttacttgcagttcctgtattagcaggagcaattactatgcttttaaccgatcgtaattttaacacatcattctttgaccctgcaggaggaggagatcctgtattatatcaacatttatt
MBPK_003495845	COInr	90	2	Rhodophyta	Florideophyceae					COInr-WO_Insecta	90	2	Rhodophyta	Florideophyceae					COInr_Med	85	2	Rhodophyta	Florideophyceae					COInr_Med_plus	85	2	Rhodophyta	Florideophyceae					tctgagctcaatccaaagccattcgggaggtgctgtagatttggcaatttttagtttgcatatttcaggagcatcatcaattttgggagcagttaattttatttcaactatcttaaacatgcgtagtccaggacaaagtatgtatagaatacctttatttgtatgatctatatttgtaacagcatttttacttttattagctgtacctgtcttagcaggggctattaccatgcttttaacagatcgcaactttaatacttcattttttgaccctgctggaggaggagaccctgtattataccagcatttattt
MBPK_003626384	COInr	90	2	Rhodophyta	Florideophyceae					COInr-WO_Insecta	90	2	Rhodophyta	Florideophyceae					COInr_Med	90	4	Rhodophyta	Florideophyceae	Gigartinales	Peyssonneliaceae			COInr_Med_plus	90	4	Rhodophyta	Florideophyceae	Gigartinales	Peyssonneliaceae			cttaagttcaatacaaagccactcagggggtgctgtagatttagcgatatttagtttacatatttcaggagcttcatcaattttaggagcagtcaattttatttctactattttaaatatgcgtagtccaggtcaaagtatgtatagaatacctttatttgtatgatcaatttttgtaacagcgtttttacttttattagcagtgcctgtattagcgggagccattactatgcttttaactgaccgtaattttaatacttctttctttgatccagctggcggaggagatcctgttttatatcaacatttattt
MBPK_002555320	COInr	85	2	Rhodophyta	Florideophyceae					COInr-WO_Insecta	85	2	Rhodophyta	Florideophyceae					COInr_Med	85	3	Rhodophyta	Florideophyceae	Gigartinales				COInr_Med_plus	85	3	Rhodophyta	Florideophyceae	Gigartinales				tttgtgttcaattcaaagtcattctggtggtgcgatagatttagctatttttagcttacatttatcaggagcttcatcaattttaggagctgttaattttatttctacaattttaaatatgcgtagtctaggccagagcatgtatagaattccattattcgtttgatctatctttgtaactgcatttttacttttacttgcagttcctgtattagcaggagcaattactatgcttttaaccgatcgtaattttaacacatcattctttgaccctgcaggaggaggagatcctgtattatatcaacatttattc
MBPK_003068670	COInr	85	2	Rhodophyta	Florideophyceae					COInr-WO_Insecta	85	2	Rhodophyta	Florideophyceae					COInr_Med	85	3	Rhodophyta	Florideophyceae	Gigartinales				COInr_Med_plus	85	3	Rhodophyta	Florideophyceae	Gigartinales				tttgagttcaattcaaagtaattctggtggtgcgatagatttagctatttttagcttacatttatcaggagcttcatcaattttaggagctgttaattttatttctacaattttaaatatgcgtagtctaggccagagcatgtatagaattccattattcgtttgatctatctttgtaactgcatttttacttttacttgcagttcctgtattagcaggagcaattactatgcttttaaccgatcgtaattttaacacatcattctttgaccctgcaggaggaggagatcctgtattatatcaacatttattc
MBPK_000031767	COInr	85	2	Rhodophyta	Florideophyceae					COInr-WO_Insecta	85	2	Rhodophyta	Florideophyceae					COInr_Med	85	3	Rhodophyta	Florideophyceae	Gigartinales				COInr_Med_plus	85	3	Rhodophyta	Florideophyceae	Gigartinales				tttgagttcaatccaaagtcattctggtggtgcgatagatttagctatttttagcttacatttatcaggtgcttcatcaattttaggagctgttaattttatttctacaattttaaatatgcgtagtctaggccagagcatgtatagaattccattattcgtttgatctatctttgtaactgcatttttacttttacttgcagttcctgtattagcaggagcaattactatgcttttaaccgatcgtaattttaacacatcattctttgaccctgcaggaggaggagatcctgtattatatcaacatttattc
MBPK_001901209	COInr	85	2	Rhodophyta	Florideophyceae					COInr-WO_Insecta	85	2	Rhodophyta	Florideophyceae					COInr_Med	85	2	Rhodophyta	Florideophyceae					COInr_Med_plus	85	2	Rhodophyta	Florideophyceae					tttaagttcaatacaacgtcattccggaggtgctgtggatttagcaatttttagtttacatttatcaggagcctcatcaattttgggtgcagttaattttatttctactattttaaatatgcgtagtcctgggcaaagtatgtatagaatacctttatttgtatgatcaatttttgtaacagcattcttgcttttattagcagtaccagtgttggcaggagctattactatgttattaacagataggaattttaatacttcattttttgatccagcaggcggtggtgatccagtattatatcaacatttgttt
MBPK_003971480	COInr	85	2	Rhodophyta	Florideophyceae					COInr-WO_Insecta	85	2	Rhodophyta	Florideophyceae					COInr_Med	85	3	Rhodophyta	Florideophyceae	Gigartinales				COInr_Med_plus	85	3	Rhodophyta	Florideophyceae	Gigartinales				tttgagttcaattcaaagtcattctggaggtgcgatagatttagctatttttagcttacatttatcaggagcttcatcaattttaggagctgttaattttatttctacaattttaaatatgcgtagtctaggccagagcatgtatagaattccattattcgtttgatctatctttgtaactgcatttttacttttacttgcagttcctgtattagcaggagcaattactatgcttttaaccgatcgtaattttaacacatcattctttgaccctgcaggaggaggagatcctgtattatatcaacatttattc
MBPK_001176191	COInr	85	2	Rhodophyta	Florideophyceae					COInr-WO_Insecta	85	2	Rhodophyta	Florideophyceae					COInr_Med	85	2	Rhodophyta	Florideophyceae					COInr_Med_plus	85	2	Rhodophyta	Florideophyceae					tttgagttcaatacaaagtcattccggaggtgctgtagatttagcaatttttagtttacatttatcaggagcctcatcaattttgggtgcagttaattttatttctaccattttaaatatgcgtagtcctgggcaaagtatgtacagaatacctttattcgtatgatcaatttttgtaacagcattcttgcttttattagcagtaccagtgttggcaggagctattactatgttattaacagataggaattttaatacttcattttttgatccagcaggcggtggtgatccagtattatatcaacatttgttt
MBPK_000551451	COInr	85	2	Rhodophyta	Florideophyceae					COInr-WO_Insecta	85	2	Rhodophyta	Florideophyceae					COInr_Med	85	2	Rhodophyta	Florideophyceae					COInr_Med_plus	85	2	Rhodophyta	Florideophyceae					cttaagttcaatccaaagccactcaggaggagcagttgatttagcgatattcagtttgcatttatcaggagcatcttcaattttaggagcggtaaattttatttctactattttaaatatgcgtagtccaggtcaaagcatgtatcgtatacctttatttgtatgatctatttttgtaactgcatttttacttttattatcggtaccagtattggcaggagctattacaatgttattaactgatcgtaattttaatacttccttttttgatcccgcggggggcggagatcctgttttatatcaacatttattt
MBPK_002099362	COInr	90	2	Rhodophyta	Florideophyceae					COInr-WO_Insecta	90	2	Rhodophyta	Florideophyceae					COInr_Med	90	4	Rhodophyta	Florideophyceae	Gigartinales	Peyssonneliaceae			COInr_Med_plus	90	4	Rhodophyta	Florideophyceae	Gigartinales	Peyssonneliaceae			ttaagctcaatacaaagtcattcaggaggtgccatagatttagcaatctttagtttgcatatttcaggggcatcttcaattttaggagctgttaatttcatttcaactattttaaatatgcgtagtccaggacaaagcatgtatagaatacctttatttgtatggtctatatttgtaacagcatttttacttttattagctgtgcctgtattagcaggggctattactatgcttttaacagaccgtaactttaatacttcgttttttgaccctgctggaggaggagatcctgtattatatcaacatctcttc
MBPK_000646365	COInr	90	2	Rhodophyta	Florideophyceae					COInr-WO_Insecta	90	2	Rhodophyta	Florideophyceae					COInr_Med	90	4	Rhodophyta	Florideophyceae	Gigartinales	Peyssonneliaceae			COInr_Med_plus	90	4	Rhodophyta	Florideophyceae	Gigartinales	Peyssonneliaceae			tttaagttcaattcagagtcattcaggaggtgccatagatttagcaatctttagtttgcatatttcaggggcatcttcaattttaggagctgttaatttcatttcaactattttaaatatgcgtagtccaggacaaagcatgtatagaatacctttatttgtatggtctatatttgtaacagcatttttacttttattagctgtgcctgtattagcaggggctattactatgcttttaacagaccgtaactttaatacttcgttttttgaccctgctggaggaggagatcctgtattatatcaacatctcttc
MBPK_002798376	COInr	90	2	Rhodophyta	Florideophyceae					COInr-WO_Insecta	90	2	Rhodophyta	Florideophyceae					COInr_Med	90	4	Rhodophyta	Florideophyceae	Gigartinales	Peyssonneliaceae			COInr_Med_plus	90	4	Rhodophyta	Florideophyceae	Gigartinales	Peyssonneliaceae			tttaagctcaatacaacgtcattcaggaggtgccatagatttagcaatctttagtttgcatatttcaggggcatcttcaattttaggagctgttaatttcatttcaactattttaaatatgcgtagtccaggacaaagcatgtatagaatacctttatttgtatggtctatatttgtaacagcatttttacttttattagctgtgcctgtattagcaggggctattactatgcttttaacagaccgtaactttaatacttcgttttttgaccctgctggaggaggagatcctgtattatatcaacatctcttc
MBPK_001211268	COInr	90	2	Rhodophyta	Florideophyceae					COInr-WO_Insecta	90	2	Rhodophyta	Florideophyceae					COInr_Med	90	4	Rhodophyta	Florideophyceae	Gigartinales	Peyssonneliaceae			COInr_Med_plus	90	4	Rhodophyta	Florideophyceae	Gigartinales	Peyssonneliaceae			ttaagttctatacagagtcattcaggaggagctgtagatttagctatttttagcttgcatttatcaggggcctcttcaattttaggagctgttaattttatttcaactattttaaatatgcgtagtccagggcaaagcatgtatagaatacctttatttgtatgatccacttttgtaacagcttttttacttttactggcagtacctgtattagcaggagcaattactatgcttttaacagatcgtaattttaatacttcatttttcgatcctgcgggtggtggagatcctatattatatcagcatttattt
MBPK_001471435	COInr	85	2	Rhodophyta	Florideophyceae					COInr-WO_Insecta	85	2	Rhodophyta	Florideophyceae					COInr_Med	85	2	Rhodophyta	Florideophyceae					COInr_Med_plus	85	2	Rhodophyta	Florideophyceae					tttaagttcaatacaaagtcattacggaggtgctgtggatttagcaatttttagtttacatttatcaggagcctcatcaattttgggtgcagttaattttatttctactattttaaatatgcgtagtcctgggcaaagtatgtatagaatacctttatttgtatgatcaatttttgtaacagcattcttgcttttattagcagtaccagtgttggcaggagctattactatgttattaacagataggaattttaatacttcattttttgatccagcaggcggtggtgatccagtattatatcaacatttgttt
MBPK_000566380	COInr	85	2	Rhodophyta	Florideophyceae					COInr-WO_Insecta	85	2	Rhodophyta	Florideophyceae					COInr_Med	85	2	Rhodophyta	Florideophyceae					COInr_Med_plus	85	2	Rhodophyta	Florideophyceae					tttaagttcaatacaaagtcgttccggaggtgctgtggatttagcaatttttagtttacatttatcaggagcctcatcaattttgggtgcagttaattttatttctactattttaaatatgcgtagtcctgggcaaagtatgtatagaatacctttatttgtatgatcaatttttgtaacagcattcttgcttttattagcagtaccagtgttggcaggagctattactatgttattaacagataggaattttaatacttcattttttgatccagcaggcggtggtgatccagtattatatcaacatttgttt
MBPK_002474015	COInr	85	2	Rhodophyta	Florideophyceae					COInr-WO_Insecta	85	2	Rhodophyta	Florideophyceae					COInr_Med	85	2	Rhodophyta	Florideophyceae					COInr_Med_plus	85	2	Rhodophyta	Florideophyceae					ttaagttcaatccaaagccactcaggaggagcagttgatttagcgatattcagtttgcatttatcaggagcatcttcaattttaggagcggtaaattttatttctactattttaaatatgcgtagtccaggtcaaagcatgtatcgtatacctttatttgtatgatctatttttgtaactgcatttttacttttattagcggtaccagtattggcaggagctattacaatgttattaactgaccgtaattttaatacttccttttttgatcccgcggggggcggagatcctgttttatatcaacatttattt
MBPK_003262098	COInr	90	2	Rhodophyta	Florideophyceae					COInr-WO_Insecta	90	2	Rhodophyta	Florideophyceae					COInr_Med	90	4	Rhodophyta	Florideophyceae	Gigartinales	Peyssonneliaceae			COInr_Med_plus	90	4	Rhodophyta	Florideophyceae	Gigartinales	Peyssonneliaceae			ttaagttcaatacaaagccactcagggggtgctgtagatttagcgatatttagtttacatatttcaggagcttcatcaattttaggagcagtcaattttatttctactattttaaatatgcgtagtccaggtcaaagtatgtatagaatacctttatttgtatgatcaatttttgtaacagcgtttttacttttattagcagtgcctgtattagcgggagccattactatgcttttaactgaccgtaattttaatacttctttctttgatccagctggcggaggagatcctgttttatatcaacatttattt
MBPK_000029916	COInr	85	2	Rhodophyta	Florideophyceae					COInr-WO_Insecta	85	2	Rhodophyta	Florideophyceae					COInr_Med	85	3	Rhodophyta	Florideophyceae	Gigartinales				COInr_Med_plus	85	3	Rhodophyta	Florideophyceae	Gigartinales				tttgagttcaattcaaaggcattctggtggtgcgatagatttagctatttttagcttacatttatcaggagcttcatcaattttaggagctgttaattttatttctacaattttaaatatgcgtagtctaggccagagcatgtatagaattccattattcgtttgatctatctttgtaactgcatttttacttttacttgcagttcctgtattagcaggagcaattactatgcttttaaccgatcgtaattttaacacatcattctttgaccctgcaggaggaggagatcctgtattatatcaacatttattc
MBPK_000054763	COInr	90	2	Rhodophyta	Florideophyceae					COInr-WO_Insecta	90	2	Rhodophyta	Florideophyceae					COInr_Med	90	4	Rhodophyta	Florideophyceae	Gigartinales	Peyssonneliaceae			COInr_Med_plus	90	4	Rhodophyta	Florideophyceae	Gigartinales	Peyssonneliaceae			tttaagttcaatccaaagtcattctggaggtgctgttgacttagcaatttttagtctccatttagcaggagcttcttcaattttaggagcagttaattttatttcaactatcttaaatatgcgtagtccaggacaaagtatgtataggatacctttgtttgtatgatctatacttgtaacagcatttttacttttattagctgtacctgtattagctggggctattactatgcttttaacagaccgtaactttaatacttcgttttttgaccctgctggaggaggagatcctgtattatatcaacatctcttc
MBPK_001938248	COInr	90	2	Rhodophyta	Florideophyceae					COInr-WO_Insecta	90	2	Rhodophyta	Florideophyceae					COInr_Med	85	2	Rhodophyta	Florideophyceae					COInr_Med_plus	85	2	Rhodophyta	Florideophyceae					tttaagttctattcaaagtcattcgggagcagctgtagacctagctatttttagtttgcacttatcaggagcagcttcaattttaggagccgtaaattttatatcaactattttaaacatgcgtaatccaggtcaaagtatgtatagaatgcctttatttgtttgatccatatttgtaacagcttttttattattattagcagtacctgttttggcaggggctataacaatgcttttaacagatcgtaatattaatacatctttttttgatcctgcaggaggaggagatcctattttataccaacatttattt
MBPK_000500728	COInr	85	2	Rhodophyta	Florideophyceae					COInr-WO_Insecta	85	2	Rhodophyta	Florideophyceae					COInr_Med	85	2	Rhodophyta	Florideophyceae					COInr_Med_plus	85	2	Rhodophyta	Florideophyceae					gttgagctcaatacaaagtcattctggagcagccgtagacttagctatatttagtttacatttagctggagcttcttcaattttaggagcagttaattttatctcaacaattttaaatatgcgtaaccctggtcaaagtatgtatagaatgcctttatttgtttgatctatttttataactgcagttttacttttattagcagttcctgtattagcaggggcgattacgatgcttttgactgatagaaactttaatacatctttttttgatcctgcaggaggaggagatcctattttatatcaacatttattt
MBPK_000266863	COInr	90	2	Rhodophyta	Florideophyceae					COInr-WO_Insecta	90	2	Rhodophyta	Florideophyceae					COInr_Med	90	4	Rhodophyta	Florideophyceae	Gigartinales	Peyssonneliaceae			COInr_Med_plus	90	4	Rhodophyta	Florideophyceae	Gigartinales	Peyssonneliaceae			cttaagttcaatacaaagtcattcaggaggggcaatagatttagcaatatttagtttgcatttatctggagcatcttcaattttaggagctgtaaattttatttcaactattttaaatatgtgtagtccaggacagagtatgtatcgtattcctttatttgtttgatctatttttgtaacagcatttttgcttttattagcagtacctgtattagcaggagctattactatgttattaacagatcgtaattttaatacttctttttttgatcccgcaggagggggagatcctgtattatatcaacatttattt
MBPK_000426928	COInr	85	2	Rhodophyta	Florideophyceae					COInr-WO_Insecta	85	2	Rhodophyta	Florideophyceae					COInr_Med	85	3	Rhodophyta	Florideophyceae	Gigartinales				COInr_Med_plus	85	3	Rhodophyta	Florideophyceae	Gigartinales				attaagttctatacacagccattcagggggtgctattgttttggctatttttagtctacatttagcaggggctgtttcaattttaggagcagttaattttatttctactattttaaagatgcgcagtccaggacacagtatgtataggattccattatttgtttgatctattattgtaacagcgttgttgcttatattagctgtaccagttttagcaggagcgattacgatggttgtaacagatcgaaattttaaaacatcaaattttgatccatctggaggaggagatcctatattatatcaacatttattt
MBPK_000681609	COInr	85	2	Rhodophyta	Florideophyceae					COInr-WO_Insecta	85	2	Rhodophyta	Florideophyceae					COInr_Med	85	2	Rhodophyta	Florideophyceae					COInr_Med_plus	85	2	Rhodophyta	Florideophyceae					tttaagttcgatacaaagtcattcgggtggtgcagtagatttagctatttttagtttacatctttcaggtgcgtcttctattttaggagcagttaattttatttcaaccattttaaatatgcgtaatcctggtcaaagtatgtatagaataccattgttcgtatgatctatttttgtaacggcatttttacttttattagcagttccagttttagcaggcgctattacaatgcttttaacagatcgtaactttaatacatcattctttgatccagcaggaggaggagaccctgtattataccaacattta
MBPK_000018506	COInr	90	2	Rhodophyta	Florideophyceae					COInr-WO_Insecta	90	2	Rhodophyta	Florideophyceae					COInr_Med	90	3	Rhodophyta	Florideophyceae	Gigartinales				COInr_Med_plus	90	3	Rhodophyta	Florideophyceae	Gigartinales				ttgatttcaattcaaagtcattcaggaggtgctgtagatttagcaatttttagtttacatttatctggagcgtcttcaattttaggtgctgttaattttatttcaactattataaatatgcgtagtcctggccaaagtatgtataggattcctttatttgtttgatctatttttgtaacagctttcttattattattggctgtaccagtattagctggtgctattactatgcttttaacggaccgtaattttaatacatcgttttttgatcctgcaggtggaggagatcctgtattatatcaacatttattt
MBPK_000062281	COInr	85	2	Rhodophyta	Florideophyceae					COInr-WO_Insecta	85	2	Rhodophyta	Florideophyceae					COInr_Med	85	2	Rhodophyta	Florideophyceae					COInr_Med_plus	85	2	Rhodophyta	Florideophyceae					attgagctcaatacaaagtcattctggagcagccgtagacttagctatatttagtttacatttagctggagcttcttcaattttaggagcagttaattttatctcaacaattttaaatatgcgtaaccctggtcaaagtatgtatagaatgcctttatttgtttgatctatttttataactgcagttttacttttattagcagttcctgtattagcaggggcgattacgatgcttttgactgatagaaactttaatacatctttttttgatcctgcaggaggaggagatcctattttatatcaacatctatt
MBPK_000606042	COInr	85	2	Rhodophyta	Florideophyceae					COInr-WO_Insecta	85	2	Rhodophyta	Florideophyceae					COInr_Med	85	2	Rhodophyta	Florideophyceae					COInr_Med_plus	85	2	Rhodophyta	Florideophyceae					tttaagttcgatacaaagtcattcgggtggtgcagtagatttagctatttttagtttacatctttcaggtgcgtcttctattttaggagcagttaattttatttcaaccattttaaatatgcgtaatcctggtcaaagtatgtatagaataccattgttcgtatgatctatttttgtaacggcatttttacttttattagcagttccagttttagcaggcgctattacaatgctttaacagatcgtaactttaatacatcattctttgatccagcaggaggaggagaccctgtattataccaacatttattt
MBPK_000529989	COInr	85	2	Rhodophyta	Florideophyceae					COInr-WO_Insecta	85	2	Rhodophyta	Florideophyceae					COInr_Med	85	2	Rhodophyta	Florideophyceae					COInr_Med_plus	85	2	Rhodophyta	Florideophyceae					ctttaagttcgatacaaagtcattcgggtggtgcagtagatttagctatttttagtttacatctttcaggtgcgtcttctattttaggagcagttaattttatttcaaccattttaaatatgcgtaatcctggtcaaagtatgtatagaataccattgttcgtatgatctatttttgtaacggcatttttacttttattagcagttccagttttagcaggcgctattacaatgcttttaacagatcgtaactttaatacatcattctttgatccagcaggaggaggagaccctgtattataccaacatttattt
MBPK_000707218	COInr	85	2	Rhodophyta	Florideophyceae					COInr-WO_Insecta	85	2	Rhodophyta	Florideophyceae					COInr_Med	85	2	Rhodophyta	Florideophyceae					COInr_Med_plus	85	2	Rhodophyta	Florideophyceae					tttaagttcgatacaaagtcattcgggtggtgcagtagatttagctatttttagtttacatctttcaggtgcgtcttctattttaggagcagttaattttatttcaaccattttaaatatgcgtaatcctggtcaaagtatgtatagaataccattgttcgtatgatctatttttgtaacggcatttttacttttattagcagttccagttttagcatgcgctattacaatgcttttaacagatcgtaactttaatacatcattctttgatccagcaggaggaggagaccctgtattataccaacatttatt
MBPK_000367873	COInr	85	2	Rhodophyta	Florideophyceae					COInr-WO_Insecta	85	2	Rhodophyta	Florideophyceae					COInr_Med	85	2	Rhodophyta	Florideophyceae					COInr_Med_plus	85	2	Rhodophyta	Florideophyceae					tttaagttcgatacaaagtcattcgggcggtgcagtagatttagctatttttagtttacatctttcaggtgcgtcttctattttaggagcagttaattttatttcaaccattttaaatatgcgtaatcctggtcaaagtatgtatagaataccattgttcgtatgatctatttttgtaacggcatttttacttttattagcagttccagttttagcaggcgctattacaatgcttttaacagatcgtaactttaatacatcattctttgatccagcaggaggaggagaccctgtattataccaacatttattt
MBPK_000991249	COInr	85	2	Rhodophyta	Florideophyceae					COInr-WO_Insecta	85	2	Rhodophyta	Florideophyceae					COInr_Med	85	2	Rhodophyta	Florideophyceae					COInr_Med_plus	85	2	Rhodophyta	Florideophyceae					tctaagctccattcaaagccattcaggtggagcagttgatttagcgatttttagcctacatttgtcaggagcgtcatcaattttaggagcagttaactttatttcgacaattttaaacatgcgtagtcctggtcaaagtatgtatagaattcctttatttgtatgatccatttttgtgactgcctttttattactattagcagtaccagttttagctggcgcaattacaatgcttttaactgatcgaaattttaatacatctttctttgatccagcaggagggggtgatcctatattatatcaacatttatt
MBPK_000945724	COInr	85	2	Rhodophyta	Florideophyceae					COInr-WO_Insecta	85	2	Rhodophyta	Florideophyceae					COInr_Med	85	2	Rhodophyta	Florideophyceae					COInr_Med_plus	85	2	Rhodophyta	Florideophyceae					tttaagttcgatacaaagtcattcgggtggtgcagtagatttagctatttttagtttacatctttcaggtgcgtcttctattttaggagcagttaattttatttcaaccattttaaatatgcgtaatcctggtcaaagtatgtatagaataccattgttcgtatgatctattttgtaacggcatttttacttttattagcagttccagttttagcaggcgctattacaatgcttttaacagatcgtaactttaatacatcattctttgatccagcaggaggaggagaccctgtattataccaacatttattt
MBPK_000176394	COInr	85	2	Rhodophyta	Florideophyceae					COInr-WO_Insecta	85	2	Rhodophyta	Florideophyceae					COInr_Med	85	2	Rhodophyta	Florideophyceae					COInr_Med_plus	85	2	Rhodophyta	Florideophyceae					tttaagttcgatacaaagtcattcgggtggtgcagtagatttagctatttttagtttacatctttcaggtgcgtcttctattttaggagcagttaattttatttcaaccattttaaatatgcgtaatcatggtcaaagtatgtatagaataccattgttcgtatgatctatttttgtaacggcatttttacttttattagcagttccagttttagcaggcgctattacaatgcttttaacagatcgtaactttaatacatcattctttgatccagcaggaggaggagaccctgtattataccaacatttattt
MBPK_000886415	COInr	85	2	Rhodophyta	Florideophyceae					COInr-WO_Insecta	85	2	Rhodophyta	Florideophyceae					COInr_Med	85	2	Rhodophyta	Florideophyceae					COInr_Med_plus	85	2	Rhodophyta	Florideophyceae					tttaagttcgatacaaagtcattcgggtggtgcagtagatttaactatttttagtttacatctttcaggtgcgtcttctattttaggagcagttaattttatttcaaccattttaaatatgcgtaatcctggtcaaagtatgtatagaataccattgttcgtatgatctatttttgtaacggcatttttacttttattagcagttccagttttagcaggcgctattacaatgcttttaacagatcgtaactttaatacatcattctttgatccagcaggaggaggagaccctgtattataccaacatttat
MBPK_001975856	COInr	85	2	Rhodophyta	Florideophyceae					COInr-WO_Insecta	85	2	Rhodophyta	Florideophyceae					COInr_Med	85	2	Rhodophyta	Florideophyceae					COInr_Med_plus	85	2	Rhodophyta	Florideophyceae					tttaagttcgatacaaagtcattcgggtggtgcagtagatttagctatttttagtttacatctttcaggtgcgtcttctattttaggagcagttaattttatttcaaccattttaaatatgcgtaatcctggtcaaagtatgtatagaataccattgttcgtatgttctatttttgtaacggcatttttacttttattagcagttccagttttagcaggcgctattacaatgcttttaacagatcgtaactttaatacatcattctttgatccagcaggaggaggagaccctgtattataccaacatttattt
MBPK_000206391	COInr	85	2	Rhodophyta	Florideophyceae					COInr-WO_Insecta	85	2	Rhodophyta	Florideophyceae					COInr_Med	85	2	Rhodophyta	Florideophyceae					COInr_Med_plus	85	2	Rhodophyta	Florideophyceae					tttaagttcgatacaaagtcattcgggtggtgcagtagatttagctatttttagtttacatctttcaggtgcgtcttctattttaggagcagttaattttatttcaaccatttaaatatgcgtaatcctggtcaaagtatgtatagaataccattgttcgtatgatctatttttgtaacggcatttttacttttattagcagttccagttttagcaggcgctattacaatgcttttaacagatcgtaactttaatacatcattctttgatccagcaggaggaggagaccctgtattataccaacatttattt
MBPK_000215966	COInr	85	2	Rhodophyta	Florideophyceae					COInr-WO_Insecta	85	2	Rhodophyta	Florideophyceae					COInr_Med	85	2	Rhodophyta	Florideophyceae					COInr_Med_plus	85	2	Rhodophyta	Florideophyceae					tttaagttcgatacaaagtcattcgggtggtgcagtagatttagctatttttagtttacatctttcaggtgcgtcttctatttaggagcagttaattttatttcaaccattttaaatatgcgtaatcctggtcaaagtatgtatagaataccattgttcgtatgatctatttttgtaacggcatttttacttttattagcagttccagttttagcaggcgctattacaatgcttttaacagatcgtaactttaatacatcattctttgatccagcaggaggaggagaccctgtattataccaacatttattt
MBPK_000828584	COInr	85	2	Rhodophyta	Florideophyceae					COInr-WO_Insecta	85	2	Rhodophyta	Florideophyceae					COInr_Med	85	2	Rhodophyta	Florideophyceae					COInr_Med_plus	85	2	Rhodophyta	Florideophyceae					tttaagttcgatacaaagtcattcgggtggtgcagtagatttagctatttttagtttacatctttcaggtgcgtcttctattttaggagcagttaattttatttcaaccattttaaatatgcgtactcctggtcaaagtatgtatagaataccattgttcgtatgatctatttttgtaacggcatttttacttttattagcagttccagttttagcaggcgctattacaatgcttttaacagatcgtaactttaatacatcattctttgatccagcaggaggaggagaccctgtattataccaacatttatt
MBPK_000300088	COInr	85	2	Rhodophyta	Florideophyceae					COInr-WO_Insecta	85	2	Rhodophyta	Florideophyceae					COInr_Med	85	2	Rhodophyta	Florideophyceae					COInr_Med_plus	85	2	Rhodophyta	Florideophyceae					tttaagttcgatacaaagtcattcgggtggtgcagtagatttagctatttttagtttacatcttcaggtgcgtcttctattttaggagcagttaattttatttcaaccattttaaatatgcgtaatcctggtcaaagtatgtatagaataccattgttcgtatgatctatttttgtaacggcatttttacttttattagcagttccagttttagcaggcgctattacaatgcttttaacagatcgtaactttaatacatcattctttgatccagcaggaggaggagaccctgtattataccaacatttattt
MBPK_002569314	COInr	85	2	Rhodophyta	Florideophyceae					COInr-WO_Insecta	85	2	Rhodophyta	Florideophyceae					COInr_Med	85	2	Rhodophyta	Florideophyceae					COInr_Med_plus	85	2	Rhodophyta	Florideophyceae					tttaagttcgatacaaagtcattcgggtggtgcagtagatttagctatttttagtttacatctttcaggtgcgtcttctattttaggagcagttaattttatttcaaccattttaatatgcgtaatcctggtcaaagtatgtatagaataccattgttcgtatgatctatttttgtaacggcatttttacttttattagcagttccagttttagcaggcgctattacaatgcttttaacagatcgtaactttaatacatcattctttgatccagcaggaggaggagaccctgtattataccaacatttattt
MBPK_003444845	COInr	85	2	Rhodophyta	Florideophyceae					COInr-WO_Insecta	85	2	Rhodophyta	Florideophyceae					COInr_Med	85	2	Rhodophyta	Florideophyceae					COInr_Med_plus	85	2	Rhodophyta	Florideophyceae					tttaagtccgatacaaagtcattcgggtggtgcagtagatttagctatttttagtttacatctttcaggtgcgtcttctattttaggagcagttaattttatttcaaccattttaaatatgcgtaatcctggtcaaagtatgtatagaataccattgttcgtatgatctatttttgtaacggcatttttacttttattagcagttccagttttagcaggcgctattacaatgcttttaacagatcgtaactttaatacatcattctttgatccagcaggaggaggagaccctgtattataccaacatttattt
MBPK_000257290	COInr	85	2	Rhodophyta	Florideophyceae					COInr-WO_Insecta	85	2	Rhodophyta	Florideophyceae					COInr_Med	85	2	Rhodophyta	Florideophyceae					COInr_Med_plus	85	2	Rhodophyta	Florideophyceae					tttaagttcgatacaaagtcattcgggtggtgcagtagatttagctatttttagtttacatctttcaggtgcgtcctctattttaggagcagttaattttatttcaaccattttaaatatgcgtaatcctggtcaaagtatgtatagaataccattgttcgtatgatctatttttgtaacggcatttttacttttattagcagttccagttttagcaggcgctattacaatgcttttaacagatcgtaactttaatacatcattctttgatccagcaggaggaggagaccctgtattataccaacatttatt
MBPK_003277207	COInr	85	2	Rhodophyta	Florideophyceae					COInr-WO_Insecta	85	2	Rhodophyta	Florideophyceae					COInr_Med	85	2	Rhodophyta	Florideophyceae					COInr_Med_plus	85	2	Rhodophyta	Florideophyceae					ttaagttcgatacaaagtcattcgggtggtgcagtagatttagctatttttagtttacatctttcaggtgcgtcttctattttaggagcagttaattttatttcaaccattttaaatatgcgtaatcctggtcaaagtatgtatagaataccattgttcgtatgatctatttttgtaacggcatttttacttttattagcagttccagttttagcaggcgctattacaatgcttttaacagatcgtaactttaatacatcattctttgatccagcaggaggaggagaccctgtattataccaacatttatt
MBPK_000181699	COInr	85	2	Rhodophyta	Florideophyceae					COInr-WO_Insecta	85	2	Rhodophyta	Florideophyceae					COInr_Med	85	2	Rhodophyta	Florideophyceae					COInr_Med_plus	85	2	Rhodophyta	Florideophyceae					tttaagttcgatacaaagtcattcgggtggtgcagtagatttagctatttttagtttacatctttcaggtgcgtcttctattttaggtgcagttaattttatttcaaccattttaaatatgcgtaatcctggtcaaagtatgtatagaataccattgttcgtatgatctatttttgtaacggcatttttacttttattagcagttccagttttagcaggcgctattacaatgcttttaacagatcgtaactttaatacatcattctttgatccagcaggaggaggagaccctgtattataccaacatttattt
MBPK_000300139	COInr	85	2	Rhodophyta	Florideophyceae					COInr-WO_Insecta	85	2	Rhodophyta	Florideophyceae					COInr_Med	85	2	Rhodophyta	Florideophyceae					COInr_Med_plus	85	2	Rhodophyta	Florideophyceae					tttaagttcgatacaaagtcattcgggtggtgcagtagatttagctatttttagtttacatctttccggtgcgtcttctattttaggagcagttaattttatttcaaccattttaaatatgcgtaatcctggtcaaagtatgtatagaataccattgttcgtatgatctatttttgtaacggcatttttacttttattagcagttccagttttagcaggcgctattacaatgcttttaacagatcgtaactttaatacatcattctttgatccagcaggaggaggagaccctgtattataccaacatttatt
MBPK_002353405	COInr	85	2	Rhodophyta	Florideophyceae					COInr-WO_Insecta	85	2	Rhodophyta	Florideophyceae					COInr_Med	85	2	Rhodophyta	Florideophyceae					COInr_Med_plus	85	2	Rhodophyta	Florideophyceae					tttaagttcgatacaaagtcattcgggtggtgcagtagatttagctctttttagtttacatctttcaggtgcgtcttctattttaggagcagttaattttatttcaaccattttaaatatgcgtaatcctggtcaaagtatgtatagaataccattgttcgtatgatctatttttgtaacggcatttttacttttattagcagttccagttttagcaggcgctattacaatgcttttaacagatcgtaactttaatacatcattctttgatccagcaggaggaggagaccctgtattataccaacatttatt
MBPK_000101443	COInr	85	2	Rhodophyta	Florideophyceae					COInr-WO_Insecta	85	2	Rhodophyta	Florideophyceae					COInr_Med	85	2	Rhodophyta	Florideophyceae					COInr_Med_plus	85	2	Rhodophyta	Florideophyceae					tttaagttcgatacaaagtcattcgggtggtgcagtagattagctatttttagtttacatctttcaggtgcgtcttctattttaggagcagttaattttatttcaaccattttaaatatgcgtaatcctggtcaaagtatgtatagaataccattgttcgtatgatctatttttgtaacggcatttttacttttattagcagttccagttttagcaggcgctattacaatgcttttaacagatcgtaactttaatacatcattctttgatccagcaggaggaggagaccctgtattataccaacatttattt
MBPK_002086597	COInr	85	2	Rhodophyta	Florideophyceae					COInr-WO_Insecta	85	2	Rhodophyta	Florideophyceae					COInr_Med	85	2	Rhodophyta	Florideophyceae					COInr_Med_plus	85	2	Rhodophyta	Florideophyceae					aagttcgatacaaagtcattcgggtggtgcagtagatttagctatttttagtttacatctttcaggtgcgtcttctattttaggagcagttaattttatttcaaccattttaaatatgcgtaatcctggtcaaagtatgtatagaataccattgttcgtatgatctatttttgtaacggcatttttacttttattagcagttccagttttagcaggcgctattacaatgcttttaacagatcgtaactttaatacatcattctttgatccagcaggaggaggagaccctgtattataccaacatttattt
MBPK_000336952	COInr	85	2	Rhodophyta	Florideophyceae					COInr-WO_Insecta	85	2	Rhodophyta	Florideophyceae					COInr_Med	85	2	Rhodophyta	Florideophyceae					COInr_Med_plus	85	2	Rhodophyta	Florideophyceae					tttaagttcgatacaacgtcattcgggtggtgcagtagatttagctatttttagtttacatctttcaggtgcgtcttctattttaggagcagttaattttatttcaaccattttaaatatgcgtaatcctggtcaaagtatgtatagaataccattgttcgtatgatctatttttgtaacggcatttttacttttattagcagttccagttttagcaggcgctattacaatgcttttaacagatcgtaactttaatacatcattctttgatccagcaggaggaggagaccctgtattataccaacatttattt
MBPK_000220062	COInr	90	3	Rhodophyta	Florideophyceae	Gigartinales				COInr-WO_Insecta	90	3	Rhodophyta	Florideophyceae	Gigartinales				COInr_Med	90	3	Rhodophyta	Florideophyceae	Gigartinales				COInr_Med_plus	90	3	Rhodophyta	Florideophyceae	Gigartinales				tttaagttcaattcaaagtcatcctggaggtgctattgatttagctatttttagtcttcatctggcaggtgcttcttcaattttaggtgctgttaattttatttctactattttaaatatgcgtagtcctggacaaactatgtatagaattcctttgtttgtgtgatcaatttttgtaactgcttttttattgttattagctgttccagttttagcaggtgctattactatgcttctaacagatcgtaactttaatacttctttttttgatccagctggaggtggagatcctatattataccaacacttattt
MBPK_000769890	COInr	85	2	Rhodophyta	Florideophyceae					COInr-WO_Insecta	85	2	Rhodophyta	Florideophyceae					COInr_Med	85	3	Rhodophyta	Florideophyceae	Gigartinales				COInr_Med_plus	85	3	Rhodophyta	Florideophyceae	Gigartinales				tttaagctcaattcaaagtcattctggcggagcagttgacttggctatttttagcctacacttgtctggagcgtcatcaattttaggagcagttaattttatctcaacaattttaaatatgcgtagtcctggtcagagtatgtatcgaattcctttatttgtctgatctatttttgtaactgcttttttattactactagcagtaccagttttagctggcgcaattacaatgcttttaactgatcggaattttaatacatctttttttgatccagctggaggaggtgatcctatactatatcaacatttatt
MBPK_000333573	COInr	85	2	Rhodophyta	Florideophyceae					COInr-WO_Insecta	85	2	Rhodophyta	Florideophyceae					COInr_Med	85	2	Rhodophyta	Florideophyceae					COInr_Med_plus	85	2	Rhodophyta	Florideophyceae					tttaagttcaaaacaaagtcattccggaggtgctgtggatttagcaatttttagtttacatttatcaggagcctcatcaattttgggtgcagttaattttatttctactattttaaatatgcgtagtcctgggcaaagtatgtatagaatacctttatttgtatgatcaatttttgtaacagcattcttgcttttattagcagtaccagtgttggcaggagctattactatgttattaacagataggaattttaatacttcattttttgatccagcaggcggtggtgatccagtattatatcaacatttgttt
MBPK_000017292	COInr	85	2	Rhodophyta	Florideophyceae					COInr-WO_Insecta	85	2	Rhodophyta	Florideophyceae					COInr_Med	85	2	Rhodophyta	Florideophyceae					COInr_Med_plus	85	2	Rhodophyta	Florideophyceae					tttaagttcgatacaaagtcattcgggtggtgctgtagatttagctatttttagtttacatctttcaggtgcgtcttctattttaggagcagttaattttatttcaaccattttaaatatgcgtaatcctggtcaaagtatgtatagaataccattgttcgtatgatctatttttgtaacggcatttttacttttattagcagttccagttttagcaggcgctattacaatgcttttaacagatcgtaactttaatacatcattctttgatccagcaggaggaggagaccctgtattataccaacatttattt
MBPK_000029539	COInr	85	2	Rhodophyta	Florideophyceae					COInr-WO_Insecta	85	2	Rhodophyta	Florideophyceae					COInr_Med	85	2	Rhodophyta	Florideophyceae					COInr_Med_plus	85	2	Rhodophyta	Florideophyceae					tttaagttcaatacaaagtcattccggaggtgctgtagatttagcaatttttagtttacatttatcaggagcctcatcaattttgggtgcagttaattttatttctactattttaaatatgcgtagtcctgggcaaagtatgtacagaatacctttattcgtatgatcaatttttgtaacagcattcttgcttttattagcagtaccagtgttggcaggagctattactatgttattaacagataggaattttaatacttcattttttgatccagcaggcggtggtgatccagtattatatcaacatttgttt
MBPK_000243607	COInr	85	2	Rhodophyta	Florideophyceae					COInr-WO_Insecta	85	2	Rhodophyta	Florideophyceae					COInr_Med	85	2	Rhodophyta	Florideophyceae					COInr_Med_plus	85	2	Rhodophyta	Florideophyceae					tttaagttcaattcaaagtcattctggagccgcagttgatttagcaatttttagtttacatatagccggagcatcatctattttaggtgctgttaactttatttcaactattttaaatatgcgaaactcgggtcaaagtatgtatagaatgccattatttgtttgatctattttagtaactgcgttattattattattagccgttcctgttttagcaggagcaataacaatgttgttaaccgatagaaattttaatacatcattttttgatcctgctggaggaggagatcctattttgtatcagcacttattc
MBPK_003890925	COInr	85	2	Rhodophyta	Florideophyceae					COInr-WO_Insecta	85	2	Rhodophyta	Florideophyceae					COInr_Med	85	2	Rhodophyta	Florideophyceae					COInr_Med_plus	85	2	Rhodophyta	Florideophyceae					tttaagttcgatacatagtcattcgggtggtgcagtagatttagctatttttagtttacatctttcaggtgcgtcttctattttaggagcagttaattttatttcaaccattttaaatatgcgtaatcctggtcaaagtatgtatagaataccattgttcgtatgatctatttttgtaacggcatttttacttttattagcagttccagttttagcaggcgctattacaatgcttttaacagatcgtaactttaatacatcattctttgatccagcaggaggaggagaccctgtattataccaacatttattt
MBPK_000447262	COInr	85	2	Rhodophyta	Florideophyceae					COInr-WO_Insecta	85	2	Rhodophyta	Florideophyceae					COInr_Med	85	2	Rhodophyta	Florideophyceae					COInr_Med_plus	85	2	Rhodophyta	Florideophyceae					tttaagctcaatacagagtcattcaggagcagcagtagatttagcaatttttagtttacatttatcaggagcagcatcaattttaggagctgtaaattttatttctactattttaaatatgagaaaccctggacaaagtatgtataggatgcctttatttgtttggtctatatttgtaacagcttttttattattgttagcagtgcctgttttagcaggagctattacaatgttattgacagatcgtaattttaatacttcattttttgatccagcggggggaggtgatcctattttataccaacatttatt
MBPK_002103181	COInr	85	2	Rhodophyta	Florideophyceae					COInr-WO_Insecta	85	2	Rhodophyta	Florideophyceae					COInr_Med	85	2	Rhodophyta	Florideophyceae					COInr_Med_plus	85	2	Rhodophyta	Florideophyceae					actaagttcgatacaaagtcattcgggtggtgcagtagatttagctatttttagtttacatctttcaggtgcgtcttctattttaggagcagttaattttatttcaaccattttaaatatgcgtaatcctggtcaaagtatgtatagaataccattgttcgtatgatctatttttgtaacggcatttttacttttattagcagttccagttttagcaggcgctattacaatgcttttaacagatcgtaactttaatacatcattctttgatccagcaggaggaggagaccctgtattataccaacatttattt
MBPK_002601168	COInr	85	2	Rhodophyta	Florideophyceae					COInr-WO_Insecta	85	2	Rhodophyta	Florideophyceae					COInr_Med	85	2	Rhodophyta	Florideophyceae					COInr_Med_plus	85	2	Rhodophyta	Florideophyceae					tttaagctcgatacaaagtcattcgggtggtgcagtagatttagctatttttagtttacatctttcaggtgcgtcttctattttaggagcagttaattttatttcaaccattttaaatatgcgtaatcctggtcaaagtatgtatagaataccattgttcgtatgatctatttttgtaacggcatttttacttttattagcagttccagttttagcaggcgctattacaatgcttttaacagatcgtaactttaatacatcattctttgatccagcaggaggaggagaccctgtattataccaacatttattt
MBPK_000362280	COInr	85	2	Rhodophyta	Florideophyceae					COInr-WO_Insecta	85	2	Rhodophyta	Florideophyceae					COInr_Med	85	2	Rhodophyta	Florideophyceae					COInr_Med_plus	85	2	Rhodophyta	Florideophyceae					tataagttcgatacaaagtcattcgggtggtgcagtagatttagctatttttagtttacatctttcaggtgcgtcttctattttaggagcagttaattttatttcaaccattttaaatatgcgtaatcctggtcaaagtatgtatagaataccattgttcgtatgatctatttttgtaacggcatttttacttttattagcagttccagttttagcaggcgctattacaatgcttttaacagatcgtaactttaatacatcattctttgatccagcaggaggaggagaccctgtattataccaacatttattt
MBPK_000923269	COInr	85	2	Rhodophyta	Florideophyceae					COInr-WO_Insecta	85	2	Rhodophyta	Florideophyceae					COInr_Med	85	2	Rhodophyta	Florideophyceae					COInr_Med_plus	85	2	Rhodophyta	Florideophyceae					tctaagctccattcaaagccattcaggtggagcagttgatttagcgatttttagcctacatttgtcaggagcgtcatcaattataggagcagttaactttatttcgacaattttaaacatgcgtagtcctggtcaaagtatgtatagaattcctttatttgtatgatccatttttgtgactgcctttttattactattagcagtaccagttttagctggcgcaattacaatgcttttaactgatcgaaattttaatacatctttctttgatccagcaggagggggtgatcctatattatatcaacatttattt
MBPK_000064313	COInr	85	2	Rhodophyta	Florideophyceae					COInr-WO_Insecta	85	2	Rhodophyta	Florideophyceae					COInr_Med	85	2	Rhodophyta	Florideophyceae					COInr_Med_plus	85	2	Rhodophyta	Florideophyceae					tttaagttcgatacaaagtcactcgggtggtgcagtagatttagctatttttagtttacatctttcaggtgcgtcttctattttaggagcagttaattttatttcaaccattttaaatatgcgtaatcctggtcaaagtatgtatagaataccattgttcgtatgatctatttttgtaacggcatttttacttttattagcagttccagttttagcaggcgctattacaatgcttttaacagatcgtaactttaatacatcattctttgatccagcaggaggaggagaccctgtattataccaacatttattt
MBPK_000272855	COInr	85	2	Rhodophyta	Florideophyceae					COInr-WO_Insecta	85	2	Rhodophyta	Florideophyceae					COInr_Med	85	2	Rhodophyta	Florideophyceae					COInr_Med_plus	85	2	Rhodophyta	Florideophyceae					tttaagttcgatacaaagtaattcgggtggtgcagtagatttagctatttttagtttacatctttcaggtgcgtcttctattttaggagcagttaattttatttcaaccattttaaatatgcgtaatcctggtcaaagtatgtatagaataccattgttcgtatgatctatttttgtaacggcatttttacttttattagcagttccagttttagcaggcgctattacaatgcttttaacagatcgtaactttaatacatcattctttgatccagcaggaggaggagaccctgtattataccaacatttattt
MBPK_000498739	COInr	85	2	Rhodophyta	Florideophyceae					COInr-WO_Insecta	85	2	Rhodophyta	Florideophyceae					COInr_Med	85	2	Rhodophyta	Florideophyceae					COInr_Med_plus	85	2	Rhodophyta	Florideophyceae					tctaatctccattcaaagccattcaggtggagcagttgatttagcgatttttagcctacatttgtcaggagcgtcatcaattttaggagcagttaactttatttcgacaattttaaacatgcgtagtcctggtcaaagtatgtatagaattcctttatttgtatgatccatttttgtgactgcctttttattactattagcagtaccagttttagctggcgcaattacaatgcttttaactgatcgaaattttaatacatctttctttgatccagcaggagggggtgatcctatattatatcaacatttattt
MBPK_000085919	COInr	85	2	Rhodophyta	Florideophyceae					COInr-WO_Insecta	85	2	Rhodophyta	Florideophyceae					COInr_Med	85	2	Rhodophyta	Florideophyceae					COInr_Med_plus	85	2	Rhodophyta	Florideophyceae					tctaagttcgatacaaagtcattcgggtggtgcagtagatttagctatttttagtttacatctttcaggtgcgtcttctattttaggagcagttaattttatttcaaccattttaaatatgcgtaatcctggtcaaagtatgtatagaataccattgttcgtatgatctatttttgtaacggcatttttacttttattagcagttccagttttagcaggcgctattacaatgcttttaacagatcgtaactttaatacatcattctttgatccagcaggaggaggagaccctgtattataccaacatttattt
MBPK_000518434	COInr	85	2	Rhodophyta	Florideophyceae					COInr-WO_Insecta	85	2	Rhodophyta	Florideophyceae					COInr_Med	85	2	Rhodophyta	Florideophyceae					COInr_Med_plus	85	2	Rhodophyta	Florideophyceae					tttacgttcgatacaaagtcattcgggtggtgcagtagatttagctatttttagtttacatctttcaggtgcgtcttctattttaggagcagttaattttatttcaaccattttaaatatgcgtaatcctggtcaaagtatgtatagaataccattgttcgtatgatctatttttgtaacggcatttttacttttattagcagttccagttttagcaggcgctattacaatgcttttaacagatcgtaactttaatacatcattctttgatccagcaggaggaggagaccctgtattataccaacatttattt
MBPK_000512239	COInr	85	2	Rhodophyta	Florideophyceae					COInr-WO_Insecta	85	2	Rhodophyta	Florideophyceae					COInr_Med	85	2	Rhodophyta	Florideophyceae					COInr_Med_plus	85	2	Rhodophyta	Florideophyceae					tttatgttcgatacaaagtcattcgggtggtgcagtagatttagctatttttagtttacatctttcaggtgcgtcttctattttaggagcagttaattttatttcaaccattttaaatatgcgtaatcctggtcaaagtatgtatagaataccattgttcgtatgatctatttttgtaacggcatttttacttttattagcagttccagttttagcaggcgctattacaatgcttttaacagatcgtaactttaatacatcattctttgatccagcaggaggaggagaccctgtattataccaacatttattt
MBPK_000219225	COInr	85	2	Rhodophyta	Florideophyceae					COInr-WO_Insecta	85	2	Rhodophyta	Florideophyceae					COInr_Med	85	2	Rhodophyta	Florideophyceae					COInr_Med_plus	85	2	Rhodophyta	Florideophyceae					cttaagttcgatacaaagtcattcgggtggtgcagtagatttagctatttttagtttacatctttcaggtgcgtcttctattttaggagcagttaattttatttcaaccattttaaatatgcgtaatcctggtcaaagtatgtatagaataccattgttcgtatgatctatttttgtaacggcatttttacttttattagcagttccagttttagcaggcgctattacaatgcttttaacagatcgtaactttaatacatcattctttgatccagcaagaggaggagaccctgtattataccaacatttattt
MBPK_000193626	COInr	90	3	Rhodophyta	Florideophyceae	Gigartinales				COInr-WO_Insecta	90	3	Rhodophyta	Florideophyceae	Gigartinales				COInr_Med	90	3	Rhodophyta	Florideophyceae	Gigartinales				COInr_Med_plus	90	3	Rhodophyta	Florideophyceae	Gigartinales				tttaagttcaattcaaagtcattcaggaggtgctgtggatttagctatttttagccttcatttagcagatgcttcgtcaattttaggtgctgttaattttatttcaactattttgaatatgcgtagccttggtcaaactatgtatagaattcctttgtttgtatgatctatttttgtaacagcctttttattattattagcagttccagttttagcaggtgctattactatgcttttaactgaccgtaattttaatacttccttctttgatcctgcaggaggaggagatcctgtattgtatcaacatttattt
MBPK_000226244	COInr	85	2	Rhodophyta	Florideophyceae					COInr-WO_Insecta	85	2	Rhodophyta	Florideophyceae					COInr_Med	85	2	Rhodophyta	Florideophyceae					COInr_Med_plus	85	2	Rhodophyta	Florideophyceae					tttaagtttgatacaaagtcattcgggtggtgcagtagatttagctatttttagtttacatctttcaggtgcgtcttctattttaggagcagttaattttatttcaaccattttaaatatgcgtaatcctggtcaaagtatgtatagaataccattgttcgtatgatctatttttgtaacggcatttttacttttattagcagttccagttttagcaggcgctattacaatgcttttaacagatcgtaactttaatacatcattctttgatccagcaggaggaggagaccctgtattataccaacatttatt
MBPK_001094151	COInr	85	2	Rhodophyta	Florideophyceae					COInr-WO_Insecta	85	2	Rhodophyta	Florideophyceae					COInr_Med	85	2	Rhodophyta	Florideophyceae					COInr_Med_plus	85	2	Rhodophyta	Florideophyceae					attaagttcgatacaaagtcattcgggtggtgcagtagatttagctatttttagtttacatctttcaggtgcgtcttctattttaggagcagttaattttatttcaaccattttaaatatgcgtaatcctggtcaaagtatgtatagaataccattgttcgtatgatctatttttgtaacggcatttttacttttattagcagttccagttttagcaggcgctattacaatgcttttaacagatcgtaactttaatacatcattctttgatccagcaggaggaggagaccctgtattataccaacatttattt
MBPK_003951097	COInr	85	2	Rhodophyta	Florideophyceae					COInr-WO_Insecta	85	2	Rhodophyta	Florideophyceae					COInr_Med	85	2	Rhodophyta	Florideophyceae					COInr_Med_plus	85	2	Rhodophyta	Florideophyceae					tttaggttcgatacaaagtcattcgggtggtgcagtagatttagctatttttagtttacatctttcaggtgcgtcttctattttaggagcagttaattttatttcaaccattttaaatatgcgtaatcctggtcaaagtatgtatagaataccattgttcgtatgatctatttttgtaacggcatttttacttttattagcagttccagttttagcaggcgctattacaatgcttttaacagatcgtaactttaatacatcattctttgatccagcaggaggaggagaccctgtattataccaacatttattt
MBPK_000258387	COInr	90	2	Rhodophyta	Florideophyceae					COInr-WO_Insecta	90	2	Rhodophyta	Florideophyceae					COInr_Med	90	3	Rhodophyta	Florideophyceae	Gigartinales				COInr_Med_plus	90	3	Rhodophyta	Florideophyceae	Gigartinales				ttaagttcaatacaaagtcattccggaggtgctgtggatttagcaatttttagtttacatttatcaggagcctcatcaattttgggtgcagttaattttatttctactattttaaatatgcgtagtcctgggcaaagtatgtatagaatacctttatttgtatgatcaatttttgtaacagcattcttgcttttattagcagtaccagtgttggcaggagctattactatgttattaacagataggaattttaatacttcattttttgatccagcaggcggtggtgatccagtattatatcaacatttgttt
MBPK_000137961	COInr	85	2	Rhodophyta	Florideophyceae					COInr-WO_Insecta	85	2	Rhodophyta	Florideophyceae					COInr_Med	85	3	Rhodophyta	Florideophyceae	Gigartinales				COInr_Med_plus	85	3	Rhodophyta	Florideophyceae	Gigartinales				tttgagttcaatccaaagccattcaggaggtgctgtagatttagctatattcagcttacatatatcaggagcttcttcaattttaggagcagttaattttatttctactattttaaatatgcgtagtccagggcagagtatgtacagaatacctttattcgtatgatctatttttgtgacagcttttttgcttttattggcagtacctgtattagcaggggcaattacgatgcttttaacagaccgtaattttaacacttcattttttgatccagcaggaggtggagatcccgtattatatcaacatttatt
MBPK_000086829	COInr	90	2	Rhodophyta	Florideophyceae					COInr-WO_Insecta	90	2	Rhodophyta	Florideophyceae					COInr_Med	85	2	Rhodophyta	Florideophyceae					COInr_Med_plus	85	2	Rhodophyta	Florideophyceae					tttaagttcaatacaaagtcattcgggtggtgcagtagatttagctatttttagtttacatctttcaggtgcgtcttctattttaggagcagttaattttatttcaaccattttaaatatgcgtaatcctggtcaaagtatgtatagaataccattgttcgtatgatctatttttgtaacggcatttttacttttattagcagttccagttttagcaggcgctattacaatgcttttaacagatcgtaactttaatacatcattctttgatccagcaggaggaggagaccctgtattataccaacatttattt
MBPK_000182934	COInr	85	2	Rhodophyta	Florideophyceae					COInr-WO_Insecta	85	2	Rhodophyta	Florideophyceae					COInr_Med	85	2	Rhodophyta	Florideophyceae					COInr_Med_plus	85	2	Rhodophyta	Florideophyceae					tttaagctcaatacagagtcattcaggagcagcagtagatttagcaatttttagtttacatttatcaggagcagcatcaattttaggagctgtaaattttatttctactattttaaatatgagaaaccctggacaaagtatgtataggatgcctttatttgtttggtctatatttgtaacagcttttttattattgttagcagtgcctgttttagcaggagctattacaatgttattgacagatcgtaattttaatacttcattttttgatccagcgggaggaggtgatcctattttataccaacatttattt
MBPK_001124660	COInr	85	2	Rhodophyta	Florideophyceae					COInr-WO_Insecta	85	2	Rhodophyta	Florideophyceae					COInr_Med	85	2	Rhodophyta	Florideophyceae					COInr_Med_plus	85	2	Rhodophyta	Florideophyceae					tttaagttctatacaaagtcattcgggtggtgcagtagatttagctatttttagtttacatctttcaggtgcgtcttctattttaggagcagttaattttatttcaaccattttaaatatgcgtaatcctggtcaaagtatgtatagaataccattgttcgtatgatctatttttgtaacggcatttttacttttattagcagttccagttttagcaggcgctattacaatgcttttaacagatcgtaactttaatacatcattctttgatccagcaggaggaggagaccctgtattataccaacatttattt
MBPK_001853080	COInr	85	2	Rhodophyta	Florideophyceae					COInr-WO_Insecta	85	2	Rhodophyta	Florideophyceae					COInr_Med	85	3	Rhodophyta	Florideophyceae	Gigartinales				COInr_Med_plus	85	3	Rhodophyta	Florideophyceae	Gigartinales				tttgagttcaattcaaagtcattctggcggtgcgatagatttagctatttttagcttacatttatcaggagcttcatcaattttaggagctgttaattttatttctacaattttaaatatgcgtagtctaggccagagcatgtatagaattccattattcgtttgatctatctttgtaactgcatttttacttttacttgcagttcctgtattagcaggagcaattactatgcttttaaccgatcgtaattttaacacatcattctttgaccctgcaggaggaggagatcctgtattatatcaacatttattc
MBPK_001692653	COInr	85	2	Rhodophyta	Florideophyceae					COInr-WO_Insecta	85	2	Rhodophyta	Florideophyceae					COInr_Med	85	2	Rhodophyta	Florideophyceae					COInr_Med_plus	85	2	Rhodophyta	Florideophyceae					ttttagttcgatacaaagtcattcgggtggtgcagtagatttagctatttttagtttacatctttcaggtgcgtcttctattttaggagcagttaattttatttcaaccattttaaatatgcgtaatcctggtcaaagtatgtatagaataccattgttcgtatgatctatttttgtaacggcatttttacttttattagcagttccagttttagcaggcgctattacaatgcttttaacagatcgtaactttaatacatcattctttgatccagcaggaggaggagaccctgtattataccaacatttattt
MBPK_000407859	COInr	90	2	Rhodophyta	Florideophyceae					COInr-WO_Insecta	90	2	Rhodophyta	Florideophyceae					COInr_Med	90	3	Rhodophyta	Florideophyceae	Gigartinales				COInr_Med_plus	90	3	Rhodophyta	Florideophyceae	Gigartinales				tttaagttcaatacaaagtcattcaggaggagctgtagatttagctatttttagcttacatttatcaggagcatcttcaattttaggtgcagttaatttcatttcaactattttaaatatgcgtagtccaggccaaagtatgtatagaataccattatttgtttgatctatttttgtaacagcttttttacttttattagcagttcctgtgttagctggtgctattactatgttattaacagatcgaaattttaatacatcattttttgatccagcagggggtggagatcctgttttatatcagcacttgttt
MBPK_000082726	COInr	85	2	Rhodophyta	Florideophyceae					COInr-WO_Insecta	85	2	Rhodophyta	Florideophyceae					COInr_Med	85	2	Rhodophyta	Florideophyceae					COInr_Med_plus	85	2	Rhodophyta	Florideophyceae					tttaagatcgatacaaagtcattcgggtggtgcagtagatttagctatttttagtttacatctttcaggtgcgtcttctattttaggagcagttaattttatttcaaccattttaaatatgcgtaatcctggtcaaagtatgtatagaataccattgttcgtatgatctatttttgtaacggcatttttacttttattagcagttccagttttagcaggcgctattacaatgcttttaacagatcgtaactttaatacatcattctttgatccagcaggaggaggagaccctgtattataccaacatttattt
MBPK_001182026	COInr	85	2	Rhodophyta	Florideophyceae					COInr-WO_Insecta	85	2	Rhodophyta	Florideophyceae					COInr_Med	85	2	Rhodophyta	Florideophyceae					COInr_Med_plus	85	2	Rhodophyta	Florideophyceae					tttaagttcgattcaaagtcattcgggtggtgcagtagatttagctatttttagtttacatctttcaggtgcgtcttctattttaggagcagttaattttatttcaaccattttaaatatgcgtaatcctggtcaaagtatgtatagaataccattgttcgtatgatctatttttgtaacggcatttttacttttattagcagttccagttttagcaggcgctattacaatgcttttaacagatcgtaactttaatacatcattctttgatccagcaggaggaggagaccctgtattataccaacatttattt
MBPK_002465978	COInr	85	2	Rhodophyta	Florideophyceae					COInr-WO_Insecta	85	2	Rhodophyta	Florideophyceae					COInr_Med	85	2	Rhodophyta	Florideophyceae					COInr_Med_plus	85	2	Rhodophyta	Florideophyceae					tttgagttcaatacaaagtcattcgggtggtgcagtagatttagctatttttagtttacatctttcaggtgcgtcttctattttaggagcggttaattttatttcaaccattttaaatatgcgtaatcctggtcaaagtatgtatagaataccattgttcgtatgatctatttttgtaacggcatttttacttttattagcagttccagttttagcaggcgctattacaatgcttttaacagatcgtaactttaatacatcattctttgatccagcaggaggaggagaccctgtattataccaacatttattt
MBPK_000003563	COInr	90	2	Rhodophyta	Florideophyceae					COInr-WO_Insecta	90	2	Rhodophyta	Florideophyceae					COInr_Med	85	2	Rhodophyta	Florideophyceae					COInr_Med_plus	85	2	Rhodophyta	Florideophyceae					tttaagttcaatacaaagtcattctggaggtgctgtggatttagcaatttttagtttacatttatcaggagcctcatcaattttgggtgcagttaattttatttctactattttaaatatgcgtagtcctgggcaaagtatgtatagaatacctttatttgtatgatcaatttttgtaacagcattcttgcttttattagcagtaccagtgttggcaggagctattactatgttattaacagataggaattttaatacttcattttttgatccagcaggcggtggtgatccagtattatatcaacatttgttt
MBPK_000704182	COInr	85	2	Rhodophyta	Florideophyceae					COInr-WO_Insecta	85	2	Rhodophyta	Florideophyceae					COInr_Med	85	2	Rhodophyta	Florideophyceae					COInr_Med_plus	85	2	Rhodophyta	Florideophyceae					ttcaagttcgatacaaagtcattcgggtggtgcagtagatttagctatttttagtttacatctttcaggtgcgtcttctattttaggagcagttaattttatttcaaccattttaaatatgcgtaatcctggtcaaagtatgtatagaataccattgttcgtatgatctatttttgtaacggcatttttacttttattagcagttccagttttagcaggcgctattacaatgcttttaacagatcgtaactttaatacatcattctttgatccagcaggaggaggagaccctgtattataccaacatttattt
MBPK_003010849	COInr	85	2	Rhodophyta	Florideophyceae					COInr-WO_Insecta	85	2	Rhodophyta	Florideophyceae					COInr_Med	85	3	Rhodophyta	Florideophyceae	Gigartinales				COInr_Med_plus	85	3	Rhodophyta	Florideophyceae	Gigartinales				ttgagttcaattcaaagtcattctggtggtgcgatagatttagctatttttagcttacatttatcaggagcttcatcaattttaggagctgttaattttatttctacaattttaaatatgcgtagtctaggccagagcatgtatagaattccattattcgtttgatctatctttgtaactgcatttttacttttacttgcagttcctttattagcaggagcaattactatgcttttaaccgatcgtaattttaacacatcattctttgaccctgcaggaggaggagatcctgtattatatcaacatttattc
MBPK_000953394	COInr	85	2	Rhodophyta	Florideophyceae					COInr-WO_Insecta	85	2	Rhodophyta	Florideophyceae					COInr_Med	85	2	Rhodophyta	Florideophyceae					COInr_Med_plus	85	2	Rhodophyta	Florideophyceae					tttaagttcgatgcaaagtcattcgggtggtgcagtagatttagctatttttagtttacatctttcaggtgcgtcttctattttaggagcagttaattttatttcaaccattttaaatatgcgtaatcctggtcaaagtatgtatagaataccattgttcgtatgatctatttttgtaacggcatttttacttttattagcagttccagttttagcaggcgctattacaatgcttttaacagatcgtaactttaatacatcattctttgatccagcaggaggaggagaccctgtattataccaacatttattt
MBPK_000400566	COInr	85	2	Rhodophyta	Florideophyceae					COInr-WO_Insecta	85	2	Rhodophyta	Florideophyceae					COInr_Med	85	2	Rhodophyta	Florideophyceae					COInr_Med_plus	85	2	Rhodophyta	Florideophyceae					tttaaattcgatacaaagtcattcgggtggtgcagtagatttagctatttttagtttacatctttcaggtgcgtcttctattttaggagcagttaattttatttcaaccattttaaatatgcgtaatcctggtcaaagtatgtatcgaataccattgttcgtatgatctatttttgtaacggcatttttacttttattagcagttccagttttagcaggcgctattacaatgcttttaacagatcgtaactttaatacatcattctttgatccagcaggaggaggagaccctgtattataccaacatttattt
MBPK_002041494	COInr	85	2	Rhodophyta	Florideophyceae					COInr-WO_Insecta	85	2	Rhodophyta	Florideophyceae					COInr_Med	85	2	Rhodophyta	Florideophyceae					COInr_Med_plus	85	2	Rhodophyta	Florideophyceae					tttcagttcgatacaaagtcattcgggtggtgcagtagatttagctatttttagtttacatctttcaggtgcgtcttctattttaggagcagttaattttatttcaaccattttaaatatgcgtaatcctggtcaaagtatgtatagaataccattgttcgtatgatctatttttgtaacggcatttttacttttattagcagttccagttttagcaggcgctattacaatgcttttaacagatcgtaactttaatacatcattctttgatccagcaggaggaggagaccctgtattataccaacatttattt
MBPK_001421475	COInr	85	2	Rhodophyta	Florideophyceae					COInr-WO_Insecta	85	2	Rhodophyta	Florideophyceae					COInr_Med	85	2	Rhodophyta	Florideophyceae					COInr_Med_plus	85	2	Rhodophyta	Florideophyceae					tttaagttcaattcaaagtcattctggtggtgcgatagatttagctatttttagcttacatttatcaggagcttcatcaattttaggagctgttaattttatttctacaattttaaatatgcgtagtctaggccagagcatgtatagaattccattattcgtttgatctatctttgtaactgcatttttacttttacttgcagttcctgtattagcaggagcaattactatgcttttaaccgatcgtaattttaacacatcattctttgaccctgcgggaggaggagatcctgtattatatcaacatttattc
MBPK_000887229	COInr	85	2	Rhodophyta	Florideophyceae					COInr-WO_Insecta	85	2	Rhodophyta	Florideophyceae					COInr_Med	85	3	Rhodophyta	Florideophyceae	Gigartinales				COInr_Med_plus	85	3	Rhodophyta	Florideophyceae	Gigartinales				tctgagttcaattcaaagtcattctggtggtgcgatagatttagctatttttagcttacatttatcaggagcttcatcaattttaggagctgttaattttatttctacaattttaaatatgcgtagtctaggccagagcatgtatagaattccattattcgtttgatctatctttgtaactgcatttttacttttacttgcagttcctgtattagcaggagcaattactatgcttttaaccgatcgtaattttaacacatcattctttgaccctgcaggaggaggagatcctgtattatatcaacatttattc
MBPK_002992183	COInr	85	2	Rhodophyta	Florideophyceae					COInr-WO_Insecta	85	2	Rhodophyta	Florideophyceae					COInr_Med	85	2	Rhodophyta	Florideophyceae					COInr_Med_plus	85	2	Rhodophyta	Florideophyceae					tttaagttagatacaaagtcattcgggtggtgcagtagatttagctatttttagtttacatctttcaggtgcgtcttctattttaggagcagttaattttatttcaaccattttaaatatgcgtaatcctggtcaaagtatgtatagaataccattgttcgtatgatctatttttgtaacggcatttttacttttattagcagttccagttttagcaggcgctattacaatgcttttaacagatcgtaactttaatacatcattctttgatccagcaggaggaggagaccctgtattataccaacatttattt
MBPK_000964304	COInr	85	2	Rhodophyta	Florideophyceae					COInr-WO_Insecta	85	2	Rhodophyta	Florideophyceae					COInr_Med	85	2	Rhodophyta	Florideophyceae					COInr_Med_plus	85	2	Rhodophyta	Florideophyceae					ttaaagttcgatacaaagtcattcgggtggtgcagtagatttagctatttttagtttacatctttcaggtgcgtcttctattttaggagcagttaattttatttcaaccattttaaatatgcgtaatcctggtcaaagtatgtatagaataccattgttcgtatgatctatttttgtaacggcatttttacttttattagcagttccagttttagcaggcgctattacaatgcttttaacagatcgtaactttaatacatcattctttgatccagcaggaggaggagaccctgtattataccaacatttattt
MBPK_000009464	COInr	85	2	Rhodophyta	Florideophyceae					COInr-WO_Insecta	85	2	Rhodophyta	Florideophyceae					COInr_Med	85	2	Rhodophyta	Florideophyceae					COInr_Med_plus	85	2	Rhodophyta	Florideophyceae					tttgagttcaattcaaagtcattccggtggtgcgatagatttagctatttttagcttacatttatcaggagcttcatcaattttaggagctgttaattttatttctacaattttaaatatgcgtagtctaggccagagcatgtatagaattccattattcgtttgatctatctttgtaactgcatttttacttttacttgcagttcctgtattagcaggagcaattactatgcttttaaccgatcgtaattttaacacatcattctttgaccctgcaggaggaggagatcctgtattatatcaacatttattc
MBPK_000035130	COInr	97	3	Rhodophyta	Florideophyceae	Gigartinales				COInr-WO_Insecta	97	3	Rhodophyta	Florideophyceae	Gigartinales				COInr_Med	97	6	Rhodophyta	Florideophyceae	Gigartinales	Phyllophoraceae	Archestenogramma	Archestenogramma profundum	COInr_Med_plus	97	6	Rhodophyta	Florideophyceae	Gigartinales	Phyllophoraceae	Archestenogramma	Archestenogramma profundum	tcttagttcgatccaaagccattcgggtggtgccgtagatctagctatatttagccttcatttagcaggagcttcttcgattctaggtgctgtgaactttatttcaactattttaaatatgcgtagtcctggtcaaagtatgtatagaatacccttatttgtttgatccatatttgtaactgcatttttacttttattagcagttccagtattagcaggtgctattacaatgttattaactgatcgaaactttaacacctcgttttttgatccagcaggtgggggtgatccggttttatatcaacatttattt
MBPK_000050846	COInr	90	3	Rhodophyta	Florideophyceae	Gigartinales				COInr-WO_Insecta	90	3	Rhodophyta	Florideophyceae	Gigartinales				COInr_Med	90	3	Rhodophyta	Florideophyceae	Gigartinales				COInr_Med_plus	90	3	Rhodophyta	Florideophyceae	Gigartinales				tttgagctctatccaaagtcattctggtgctgctgtagatttagcaatttttagtcttcatttagctggtgcttcttcaattttaggtgcagttaatttcatatcaactattctaaatatgcgtagtccaggccaaagtatgtacagaattcctttgtttgtttgatctatttttgttacagcttttttacttctcttagcagttcctgttttggcaggtgcaataactatgcttttaactgatcgtaattttaatacctctttctttgatccagcaggtggtggggatcctgttttatatcaacatttatt
MBPK_000362972	COInr	97	3	Rhodophyta	Florideophyceae	Gigartinales				COInr-WO_Insecta	97	3	Rhodophyta	Florideophyceae	Gigartinales				COInr_Med	90	3	Rhodophyta	Florideophyceae	Gigartinales				COInr_Med_plus	90	3	Rhodophyta	Florideophyceae	Gigartinales				tctaagttcaattcaaagtcattctggagcagctgtagatttagcaatttttagccttcatttagcaggtgcgtcttcaattttaggagcggttaattttatatcaactattttaaatatgcgtagtccaggtcaaactatgtatagaattcctttgtttgtttgatctatttttgttactgcgtttttacttttattagccgttcctgttttagcaggtgcaataactatgcttttgactgatcgtaattttaatacttctttctttgatccagcaggtgggggtgatccggttttatatcaacatttgttt
MBPK_001128933	COInr	85	2	Rhodophyta	Florideophyceae					COInr-WO_Insecta	85	2	Rhodophyta	Florideophyceae					COInr_Med	85	2	Rhodophyta	Florideophyceae					COInr_Med_plus	85	2	Rhodophyta	Florideophyceae					cttgagttcaattcaaagccattctggcgcagctgtggatctagcaatttttagtcttcatttagcgggagcttcttcaattttaggagctgttaattttatatcaactattttaaatatgcgtagtccaggtcaaaccatgtatagaattcctttatttgtttgatctatttttgttactgcgcttttacttttattagccgttcctgttttagcaggtgcgataactatgcttttaactgaccgtaattttaatacttctttctttgatccagcgggcggcggtgacccggttttatatcaacatttgttt
MBPK_000065237	COInr	85	2	Rhodophyta	Florideophyceae					COInr-WO_Insecta	85	2	Rhodophyta	Florideophyceae					COInr_Med	85	2	Rhodophyta	Florideophyceae					COInr_Med_plus	85	2	Rhodophyta	Florideophyceae					ttgagttcaattcaaagccattctggcgcagctgtggatctagcaatttttagtcttcatttagcgggagcttcttcaattttaggagctgttaattttatatcaactattttaaatatgcgtagtccaggtcaaaccatgtatagaattcctttatttgtttgatctatttttgttactgcgcttttacttttattagccgttcctgttttagcaggtgcgataactatgcttttaactgaccgtaattttaatacttctttctttgatccagcgggcggcggtgacccggttttatatcaacatttgtt
MBPK_001191949	COInr	90	3	Rhodophyta	Florideophyceae	Gigartinales				COInr-WO_Insecta	90	3	Rhodophyta	Florideophyceae	Gigartinales				COInr_Med	90	3	Rhodophyta	Florideophyceae	Gigartinales				COInr_Med_plus	90	3	Rhodophyta	Florideophyceae	Gigartinales				tttgagttctattcaaagtcattctggtgctgctgtagatttagcaatttttagccttcatttagcaggtgcttcttcaattttaggagccgttaattttatatcaactattttaaatatgcgtagcccaggtcaaagtatgtatagaattcctttatttgtttgatctatttttgttacagcttttttgcttttattagctgttcctgttttagcaggtgcgataactatgcttttaactgatcgtaattttaatacttctttttttgacccagcaggtggaggggatcctgttttatatcaacatttgttt
MBPK_000013547	COInr	90	3	Rhodophyta	Florideophyceae	Gigartinales				COInr-WO_Insecta	90	3	Rhodophyta	Florideophyceae	Gigartinales				COInr_Med	90	3	Rhodophyta	Florideophyceae	Gigartinales				COInr_Med_plus	90	3	Rhodophyta	Florideophyceae	Gigartinales				tttgagttctatccaaagtcattctggtgctgctgtagatttagcaatttttagccttcatttagcaggagcttcttcaattttaggagctgttaattttatatcaactattttaaatatgcgtagtccaggtcaaagtatgtatagaattcctttatttgtttgatctatctttgttacagcttttttacttttattagcagttcctgttttagcaggcgcgataactatgcttttaactgatcgtaattttaatactgctttctttgatccggcaggaggaggtgatcctattttatatcaacatttattt
MBPK_000653717	COInr	100	3	Rhodophyta	Florideophyceae	Gigartinales				COInr-WO_Insecta	100	3	Rhodophyta	Florideophyceae	Gigartinales				COInr_Med	90	4	Rhodophyta	Florideophyceae	Gigartinales	Solieriaceae			COInr_Med_plus	90	4	Rhodophyta	Florideophyceae	Gigartinales	Solieriaceae			gctaagttcaattcaaagtcactctggaggatctgtagatttagcaatatttagtcttcatttatcaggagcttcttctattttaggagctgttaattttatatctacaattttaaatatgcgtagtccaggtcaaagtatgtatagaattcctttatttgtatgatctatttttgtaacagcatttttacttttattagctgtacctgttttagcgggagcaatcacaatgttattgacagatcgtaattttaatacatctttttttgaccctgctggaggaggagatcctattttataccaacatctttt
MBPK_003771732	COInr	99	3	Rhodophyta	Florideophyceae	Gigartinales				COInr-WO_Insecta	99	3	Rhodophyta	Florideophyceae	Gigartinales				COInr_Med	97	6	Rhodophyta	Florideophyceae	Gigartinales	Sphaerococcaceae	Sphaerococcus	Sphaerococcus coronopifolius	COInr_Med_plus	97	6	Rhodophyta	Florideophyceae	Gigartinales	Sphaerococcaceae	Sphaerococcus	Sphaerococcus coronopifolius	ctttaagttctattcaaagccattctggtggtgcaattgatttagcaatttttagccttcatttagctggagcatcatctattttaggagcagttaattttatttctactattttaaatatgcgtagaccaggacaaaatatgtatagaattccattatttgtttgatcaatatttgtaacagcatttttacttttattagctgttcctgtattagcaggagctattacaatgcttttaactgatcgaaattttaatacttcattttttgatccagctggaggcggagatcctattttatatcaacatctttt
MBPK_000025988	COInr	85	2	Rhodophyta	Florideophyceae					COInr-WO_Insecta	85	2	Rhodophyta	Florideophyceae					COInr_Med	85	2	Rhodophyta	Florideophyceae					COInr_Med_plus	85	2	Rhodophyta	Florideophyceae					attaagttcaattcaaagtcattctggaggtgcaatagatttagcaatttttagtcttcatttagcaggtgcatcttcgattttaggagcagtaaattttatttctactattttgaatatgcgtaatcctggacagagtatgtatagaatcccattatttgtttgatctatatttgtaactgcatgtttgcttttattggctgttcctgtattagcgggagcaattacaatgcttttaacagaccgtaattttaatacttctttttttgatccagctggtggtggtgatcctattttatatcagcatcttttt
MBPK_000454186	COInr	90	3	Rhodophyta	Florideophyceae	Gigartinales				COInr-WO_Insecta	90	3	Rhodophyta	Florideophyceae	Gigartinales				COInr_Med	85	2	Rhodophyta	Florideophyceae					COInr_Med_plus	85	2	Rhodophyta	Florideophyceae					attaagttcaattcaaagccactctggcggtgctattgatttagcaatttttagtttacatctagcaggggcatcatctattttaggtgcagtaaattttatttctacaattataaatatgcgtagccctggccaaagtatgtatagaattccattatttgtttggtctatttttgttactgcatttttattattattagcagttccagtattagctggagctatcacaatgcttttaactgatcgtaattttaatacttcgttttttgatccggcaggtggtggtgatcctattttataccaacatctttt
MBPK_000543136	COInr	90	2	Rhodophyta	Florideophyceae					COInr-WO_Insecta	90	2	Rhodophyta	Florideophyceae					COInr_Med	90	4	Rhodophyta	Florideophyceae	Gigartinales	Peyssonneliaceae			COInr_Med_plus	90	4	Rhodophyta	Florideophyceae	Gigartinales	Peyssonneliaceae			tttaggctcaatacaaagtcattcaggaggtgccatagatttagcaatctttagtttgcatatttcaggggcatcttcaattttaggagctgttaatttcatttcaactattttaaatatgcgtagtccaggacaaagcatgtatagaatacctttatttgtatggtctatatttgtaacagcatttttacttttattagctgtgcctgtattagcaggggctattactatgcttttaacagaccgtaactttaatacttcgttttttgaccctgctggaggaggagatcctgtattatatcaacatctcttc
MBPK_000481526	COInr	85	2	Rhodophyta	Florideophyceae					COInr-WO_Insecta	85	2	Rhodophyta	Florideophyceae					COInr_Med	85	2	Rhodophyta	Florideophyceae					COInr_Med_plus	85	2	Rhodophyta	Florideophyceae					tttaagttcaatacaaagccattctggagcttccgtagatctagctatatttagtttacatttatccggagcatcttctattttaggagcagttaactttatatctacaataataaatatgcgtaatcctggccaaagtatgtatagaataccactatttgtttgatctatttttgttacagcctttttacttttattagctgttcctgttttagcaggtgcaattactatgcttttaactgataggaattttaatacatccttttttgatcctgcaggaggaggagatcctattttgtatcagcatttatt
MBPK_001734301	COInr	90	3	Rhodophyta	Florideophyceae	Gigartinales				COInr-WO_Insecta	90	3	Rhodophyta	Florideophyceae	Gigartinales				COInr_Med	90	3	Rhodophyta	Florideophyceae	Gigartinales				COInr_Med_plus	90	3	Rhodophyta	Florideophyceae	Gigartinales				tttaagttctatccaaagtcattcaggaggagctatagatttagcaatttttagccttcatttagcaggagcatcttcgattttaggagcggttaattttatttctactattttaaatatgcgtagtcctggacaaagtatgtatagaattcctttatttgtatgatcgatttttgtaacagcttttttacttttattggcggttccagttttagcaggagcaattactatgttattaactgatcgtaatttcaatacttctttttttgatccagcagggggaggagatcctattttatatcaacatttattt
MBPK_000379973	COInr	90	2	Rhodophyta	Florideophyceae					COInr-WO_Insecta	90	2	Rhodophyta	Florideophyceae					COInr_Med	90	4	Rhodophyta	Florideophyceae	Gigartinales	Peyssonneliaceae			COInr_Med_plus	90	4	Rhodophyta	Florideophyceae	Gigartinales	Peyssonneliaceae			tttaagttcaattcaaagtcactcaggaggagcagtagatttagctatatttagcttacatttatcaggagcgtcttcgattttaggagcagtaaactttatttcaactattttaaatatgcgtagtccaggccaaagcatgtatcgtatacctttatttgtatgatctatctttgtaactgcatttttacttttattagcggtaccagtattagcaggtgctattacaatgttgttaactgatcgtaattttaatacttctttttttgatcctgcaggtggaggcgatcctgtcttatatcaacatttattt
MBPK_000628746	COInr	90	3	Rhodophyta	Florideophyceae	Gigartinales				COInr-WO_Insecta	90	3	Rhodophyta	Florideophyceae	Gigartinales				COInr_Med	90	5	Rhodophyta	Florideophyceae	Gigartinales	Dumontiaceae	Dudresnaya		COInr_Med_plus	90	5	Rhodophyta	Florideophyceae	Gigartinales	Dumontiaceae	Dudresnaya		attaagctcaattcaaagtcattcaggtggtgctattgatttagcaatttttagtcttcatttatcaggcgcttcatcaattttgggagcggtgaattttatttcaactattttaaatatgcgcagtccgggacaaagtatgtatagaatacctttatttgtttgatctatttttgtaaccgcatttttattgttattagcagttccagttttagctggtgctattactatgcttttgactgaccgtagttttaatacttcattttttgatccagctggtggtggcgatccagttttatatcaacatttattt
MBPK_000989538	COInr	90	2	Rhodophyta	Florideophyceae					COInr-WO_Insecta	90	2	Rhodophyta	Florideophyceae					COInr_Med	90	3	Rhodophyta	Florideophyceae	Gigartinales				COInr_Med_plus	90	3	Rhodophyta	Florideophyceae	Gigartinales				tttaaattctctacagagtcattcaggaggagctgtagatttagctatttttagcttgcatttatcaggggcctcttcaattttaggagctgttaattttatttcaactattttaaatatgcgtagtccagggcaaagcatgtatagaatacctttatttgtatgatccatttttgtaacagcttttttacttttactggcagtacctgtattagcaggagcaattactatgcttttaacagatcgtaattttaatacttcatttttcgatcctgcgggtggtggagatcctatattatatcagcatttattt
MBPK_003332880	COInr	85	2	Rhodophyta	Florideophyceae					COInr-WO_Insecta	85	2	Rhodophyta	Florideophyceae					COInr_Med	85	3	Rhodophyta	Florideophyceae	Gigartinales				COInr_Med_plus	85	3	Rhodophyta	Florideophyceae	Gigartinales				tttgagttccattcaaagtcatcctggtggtgcgatagatttagctatttttagcttacatttatcaggagcttcatcaattttaggagctgttaattttatttctacaattttaaatatgcgtagtctaggccagagcatgtatagaattccattattcgtttgatctatctttgtaactgcatttttacttttacttgcagttcctgtattagcaggagcaattactatgcttttaaccgatcgtaattttaacacatcattctttgaccctgcaggaggaggagatcctgtattatatcaacatttattc
MBPK_000325141	COInr	90	2	Rhodophyta	Florideophyceae					COInr-WO_Insecta	90	2	Rhodophyta	Florideophyceae					COInr_Med	90	4	Rhodophyta	Florideophyceae	Gigartinales	Peyssonneliaceae			COInr_Med_plus	90	4	Rhodophyta	Florideophyceae	Gigartinales	Peyssonneliaceae			ctttaagttctatacagagtcattcaggaggagctgtagatttagctatttttagcttgcatttatcaggggcctcttcaattttaggagctgttaattttatttcaactattttaaatatgcgtagtccagggcaaagcatgtatagaatacctttatttgtatgatccatttttgtaacagctttttcacttttactggcagtacctgtattagcaggagcaattactatgcttttaacagatcgtaattttaatacttcatttttcgatcctgcgggtggtggagatcctatattatatcagcatttattt
MBPK_000390096	COInr	90	2	Rhodophyta	Florideophyceae					COInr-WO_Insecta	90	2	Rhodophyta	Florideophyceae					COInr_Med	90	3	Rhodophyta	Florideophyceae	Gigartinales				COInr_Med_plus	90	3	Rhodophyta	Florideophyceae	Gigartinales				tttaagttctataaagagtcattcaggaggagctgtagatttagctatttttagcttgcatttatcaggggcctcttcaattttaggagctgttaattttatttcaactattttaaatatgcgtagtccagggcaaagcatgtatagaatacctttatttgtatgatccatttttgtaacagcttttttacttttactggcagtacctgtattagcaggagcaattactatgcttttaacagatcgtaattttaatacttcatttttcgatcctgcgggtggtggagatcctatattatatcagcatttatt
MBPK_003210424	COInr	90	3	Rhodophyta	Florideophyceae	Gigartinales				COInr-WO_Insecta	90	3	Rhodophyta	Florideophyceae	Gigartinales				COInr_Med	90	5	Rhodophyta	Florideophyceae	Gigartinales	Dumontiaceae	Dudresnaya		COInr_Med_plus	90	5	Rhodophyta	Florideophyceae	Gigartinales	Dumontiaceae	Dudresnaya		taagctcaattcaaagtcattcaggtggcgctattgatttagcaatttttagtcttcatttatcaggcgcttcatcaattttgggagcggtgaattttatttcaactattttaaatatgcgcagtccgggacaaagtatgtatagaatacctttatttgtttgatctatttttgtaaccgcatttttattgttattagcagttccagttttagctggtgctattactatgcttttgactgaccgtaattttaatacttcattttttgatccagctggtggtggcgatccagttttatatcaacatttattt
MBPK_001060944	COInr	90	3	Rhodophyta	Florideophyceae	Gigartinales				COInr-WO_Insecta	90	3	Rhodophyta	Florideophyceae	Gigartinales				COInr_Med	90	5	Rhodophyta	Florideophyceae	Gigartinales	Dumontiaceae	Dudresnaya		COInr_Med_plus	90	5	Rhodophyta	Florideophyceae	Gigartinales	Dumontiaceae	Dudresnaya		tttaggctcaattcaaagtcattcaggtggtgctattgatttagcaatttttagtcttcatttatcaggcgcttcatcaattttgggagcggtgaattttatttcaactattttaaatatgcgcagtccgggacaaagtatgtatagaatacctttatttgtttgatctatttttgtaaccgcatttttattgttattagcagttccagttttagctggtgctattactatgcttttgactgaccgtaattttaatacttcattttttgatccagctggtggtggcgatccagttttatatcaacatttattt
MBPK_001795787	COInr	90	2	Rhodophyta	Florideophyceae					COInr-WO_Insecta	90	2	Rhodophyta	Florideophyceae					COInr_Med	90	3	Rhodophyta	Florideophyceae	Gigartinales				COInr_Med_plus	90	3	Rhodophyta	Florideophyceae	Gigartinales				tttaagttcaatacagagtcattcaggaggagctgtagatttagctatttttagcttgcatttatcaggggcctcttcaattttaggagctgttaattttatttcaactattttaaatatgcgtagtccagggcaaagcatgtatagaatacctttatttgtatgatccatttttgtaacagcttttttacttttactggcagtacctgtattagcaggagcaattactatgcttttaacagatcgtaattttaatacttcatttttcgatcctgcgggtggtggagatcctatattatatcagcatttattt
MBPK_000121909	COInr	90	2	Rhodophyta	Florideophyceae					COInr-WO_Insecta	90	2	Rhodophyta	Florideophyceae					COInr_Med	90	3	Rhodophyta	Florideophyceae	Gigartinales				COInr_Med_plus	90	3	Rhodophyta	Florideophyceae	Gigartinales				tttaagttctataccgagtcattcaggaggagctgtagatttagctatttttagcttgcatttatcaggggcctcttcaattttaggagctgttaattttatttcaactattttaaatatgcgtcgtccagggcaaagcatgtatagaatacctttatttgtatgatccatttttgtaacagcttttttacttttactggcagtacctgtattagcaggagcaattactatgcttttaacagatcgtaattttaatacttcatttttcgatcctgcgggtggtggagatcctatattatatcagcatttattt
MBPK_001373170	COInr	85	2	Rhodophyta	Florideophyceae					COInr-WO_Insecta	85	2	Rhodophyta	Florideophyceae					COInr_Med	85	2	Rhodophyta	Florideophyceae					COInr_Med_plus	85	2	Rhodophyta	Florideophyceae					tttaagttctattcagagtcattcaggaggagctgtagatttagctatttttagcttgcatttatcaggggcctcttcaattttaggagctgttaattttatttcaactattttaaatatgtgtagtccagggcaaagaatgtatagaatacagttatttgtatgatccatttttgtaacagcttttttacttttactggcagtacctgtagtaacagtagctattactatgcttttaacagatcgtaattttaatacttcatttttcgatcctgcgggtagtggagatcctatattatatcagcatttattt
MBPK_002053457	COInr	85	2	Rhodophyta	Florideophyceae					COInr-WO_Insecta	85	2	Rhodophyta	Florideophyceae					COInr_Med	85	3	Rhodophyta	Florideophyceae	Gigartinales				COInr_Med_plus	85	3	Rhodophyta	Florideophyceae	Gigartinales				ttttagttcaattcatagtcattctggtggtgcgatagctttagctatttttagcttacatttatcaggagcttcatcaattttaggagctgttaattttatttctacaattttaaatatgcgtagtctaggccagagcatgtatagaattccattattcgtttgatctatctttgtaactgcatttttacttttacttgcagttcctgtattagcaggagcaattactatgcttttaaccgatcgtaattttaacacatcattctttgaccctgcaggaggaggagatcctgtattatatcaacatttattc
MBPK_002590453	COInr	90	2	Rhodophyta	Florideophyceae					COInr-WO_Insecta	90	2	Rhodophyta	Florideophyceae					COInr_Med	90	3	Rhodophyta	Florideophyceae	Gigartinales				COInr_Med_plus	90	3	Rhodophyta	Florideophyceae	Gigartinales				tttaagttctatacagaatcattcaggaggagctgtagatttagctatttttagcttgcatttatcaggggcctcttcaattttaggagctgttaattttatttcaactattttaaatatgcgtagtccagggcaaagcatgtatagaatacctttatttgtatgatccatttttgtaacagcttttttacttttactggcagtacctgtattagcaggagcaattactatgcttttaacagatcgtaattttaatacttcatttttcgatcctgcgggtggtggagatcctatattatatcagcatttattt
MBPK_001856539	COInr	90	3	Rhodophyta	Florideophyceae	Gigartinales				COInr-WO_Insecta	90	3	Rhodophyta	Florideophyceae	Gigartinales				COInr_Med	90	3	Rhodophyta	Florideophyceae	Gigartinales				COInr_Med_plus	90	3	Rhodophyta	Florideophyceae	Gigartinales				tttaagttttattaagagtcattctggtgctgctgtagatttagctatttttagccttcatttagcaggagcttcatctattttaggggcagttaattttatttcaactattttaaatatgcgtagtccaggacaaagtatgtatagaattcctttatttgtttggtctatttttgtgacagcttttttgcttttattagcagttcctgttttagctggtgctataactatgcttttgactgatcgtaatttcaatacttcattttttgatccggctggtggtggtgatcctattttatatcaacatttattt
MBPK_001885663	COInr	99	3	Rhodophyta	Florideophyceae	Gracilariales				COInr-WO_Insecta	99	3	Rhodophyta	Florideophyceae	Gracilariales				COInr_Med	90	5	Rhodophyta	Florideophyceae	Gracilariales	Gracilariaceae	Gracilaria		COInr_Med_plus	90	5	Rhodophyta	Florideophyceae	Gracilariales	Gracilariaceae	Gracilaria		attaagttcaattcaaagtcattccggaggtgccgtagatcttgcaatatttagtttacatatatcaggagcttcatcaattttaggtgcagtcaattttatttctacgattttaaatatgcgtaatcctggacagagtatgtatcgtatgccattatttgtgtgatctatttttattacagcttttttattgttattagctgttccagttttagcgggagctattacaatgcttttaactgatcgtaattttaatacagcattttttgaccccgctggtggtggggatcctattttatatcagcatcttt
MBPK_000148198	COInr	100	6	Rhodophyta	Florideophyceae	Gigartinales	Kallymeniaceae	Felicinia	Felicinia marginata	COInr-WO_Insecta	100	6	Rhodophyta	Florideophyceae	Gigartinales	Kallymeniaceae	Felicinia	Felicinia marginata	COInr_Med	100	6	Rhodophyta	Florideophyceae	Gigartinales	Kallymeniaceae	Felicinia	Felicinia marginata	COInr_Med_plus	100	6	Rhodophyta	Florideophyceae	Gigartinales	Kallymeniaceae	Felicinia	Felicinia marginata	tttaagttctattcaaagccactcaggtggtgcaatagacttagcaatttttagcctccatttagctggagcgtcttcgattttgggggcaataaattttatttctactattttaaatatgcgaaattctggtcaaagcatgtacagattgccgttatttgtttgatctatttttgtaactgcatttttacttttattagccgtacctgttttagcaggggcgattacaatgcttttaactgatcggaattttaatacgtctttttttgatccagcaggtgggggagacccagttttataccaacatctgttt
MBPK_000212354	COInr	90	3	Rhodophyta	Florideophyceae	Halymeniales				COInr-WO_Insecta	90	3	Rhodophyta	Florideophyceae	Halymeniales				COInr_Med	90	4	Rhodophyta	Florideophyceae	Halymeniales	Halymeniaceae			COInr_Med_plus	90	4	Rhodophyta	Florideophyceae	Halymeniales	Halymeniaceae			tctaagttcaattcaaagccattcaggtggtgctgtagatttagcaatttttagccttcatttggcaggggcatcgtctattttaggagcaatcaattttatctctactattttgaatatgcgtaatcctggccaaagtatgtacagaatgccattatttgtttggtcaatttttgtaacagcatttttacttttattagctgtacctgttttagcaggggcaattacaatgctcttaacagatcgtaattttaatacttctttctttgatccagcgggtggtggagatccagttttatatcaacatttattt
MBPK_001735221	COInr	99	3	Rhodophyta	Florideophyceae	Halymeniales				COInr-WO_Insecta	99	3	Rhodophyta	Florideophyceae	Halymeniales				COInr_Med	99	6	Rhodophyta	Florideophyceae	Halymeniales	Halymeniaceae	Halymenia	Halymenia floresii	COInr_Med_plus	99	6	Rhodophyta	Florideophyceae	Halymeniales	Halymeniaceae	Halymenia	Halymenia floresii	tctaagttcaatacaaagccattcaggtggtgcggtcgacttggcaatttttagtcttcatttagcaggagcatcatctattctaggagcaataaattttatttctactattttaaatatgcgtaatcctggccagagtatgtacagaatgccgttatttgtttggtctatttttgtaacagcatttttacttttattagctgtaccggttttagcaggagcgattacaatgcttttaactgaccgtaatttcaatacttctttctttgatccagcaggtggcggagatccaattttataccaacatttattt
MBPK_000004955	COInr	100	3	Rhodophyta	Florideophyceae	Halymeniales				COInr-WO_Insecta	100	3	Rhodophyta	Florideophyceae	Halymeniales				COInr_Med	90	4	Rhodophyta	Florideophyceae	Halymeniales	Halymeniaceae			COInr_Med_plus	90	4	Rhodophyta	Florideophyceae	Halymeniales	Halymeniaceae			tttgagttctatacaaagtcactcaggtggtgcagtagatttagcaatttttagtcttcacttagcaggagcatcgtcgattttaggagcaataaattttatttctactattttaaatatgcgtaatcctggccaaagtatgtatagaatgccattatttgtttggtctatttttgtaacagcgtttttacttctattagctgtaccagttttagcaggagcaattacaatgcttttaactgaccgtaattttaatacttctttctttgatccagcaggaggcggagatccagttttataccaacatttattt
MBPK_003428688	COInr	100	6	Rhodophyta	Florideophyceae	Gigartinales	Kallymeniaceae	Felicinia	Felicinia spathulata	COInr-WO_Insecta	100	6	Rhodophyta	Florideophyceae	Gigartinales	Kallymeniaceae	Felicinia	Felicinia spathulata	COInr_Med	100	6	Rhodophyta	Florideophyceae	Gigartinales	Kallymeniaceae	Felicinia	Felicinia spathulata	COInr_Med_plus	100	6	Rhodophyta	Florideophyceae	Gigartinales	Kallymeniaceae	Felicinia	Felicinia spathulata	cctttaagctctattcaaagtcattcaggtggtgcaatagacttagcaatttttagcttacatttagctggagcgtcttctattttaggagcaataaattttatttctactattttaaatatgcgcaattctggccaaagtatgtatagaatgcctttatttgtttgatctatttttgtaacagcattcttgcttctattagccgtacctgttttagcaggggcaattactatgcttttaactgatcgaaattttaatacatctttctttgatccagcaggtgggggagatccaatcttatatcaacatttgttt
MBPK_002094527	COInr	99	6	Rhodophyta	Florideophyceae	Gigartinales	Kallymeniaceae	Felicinia	Felicinia spathulata	COInr-WO_Insecta	99	6	Rhodophyta	Florideophyceae	Gigartinales	Kallymeniaceae	Felicinia	Felicinia spathulata	COInr_Med	99	6	Rhodophyta	Florideophyceae	Gigartinales	Kallymeniaceae	Felicinia	Felicinia spathulata	COInr_Med_plus	99	6	Rhodophyta	Florideophyceae	Gigartinales	Kallymeniaceae	Felicinia	Felicinia spathulata	tttaagctctattcaaagtcattcaggtggtgcaatagacttagcaatttttagcttacatttagctggagcgtcttctattttaggagcaataaattttatttctactattttaaatatgcgcaattctggccaaagtatgtatagcatgcctttatttgtttgatctatttttgtaacagcattcttgcttctattagccgtacctgttttagcaggggcaattactatgcttttaactgatcgaaattttaatacatctttctttgatccagcaggtgggggagatccaatcttatatcaacatttgtt
MBPK_000229274	COInr	97	3	Rhodophyta	Florideophyceae	Halymeniales				COInr-WO_Insecta	97	3	Rhodophyta	Florideophyceae	Halymeniales				COInr_Med	85	2	Rhodophyta	Florideophyceae					COInr_Med_plus	85	2	Rhodophyta	Florideophyceae					gttaagctcaatccaaagccattcaggaggtgcagtagacttagcaatttttagtcttcatttatcaggagcatcatctattttaggggccataaactttatttctacgattttaaatatgcgtaatccaggacaaagtatgtaccgaatgccactatttgtttgatcaatatttgtaacagcattcttgcttttattagctgtgcctgttttagcaggagcaatcacaatgcttttaactgaccgtaattttaatacttcattttttgatcctgccggtggtggtgatccagtattataccaacatctttt
MBPK_000014243	COInr	100	4	Rhodophyta	Florideophyceae	Ceramiales	Delesseriaceae			COInr-WO_Insecta	100	4	Rhodophyta	Florideophyceae	Ceramiales	Delesseriaceae			COInr_Med	100	4	Rhodophyta	Florideophyceae	Ceramiales	Delesseriaceae			COInr_Med_plus	100	4	Rhodophyta	Florideophyceae	Ceramiales	Delesseriaceae			tttaagttcaattcaaagtcactcaggtgcttcggtagatttagcaatttttagtttacatctttcaggtgcatcgtctattttaggcgcagttaatttcatatcaacaattgtgaatatgcgaaatccggggcagagtatgtaccgtattccgttatttgtctgatcaatttttgttacagcaattttacttttattggctgttcctgtattagctggggctattactatgcttttaacagatcgtaattttaatacggcattttttgaccctgcaggaggaggtgatcctattttataccagcatttatt
MBPK_000007803	COInr	99	4	Rhodophyta	Florideophyceae	Ceramiales	Delesseriaceae			COInr-WO_Insecta	99	4	Rhodophyta	Florideophyceae	Ceramiales	Delesseriaceae			COInr_Med	99	4	Rhodophyta	Florideophyceae	Ceramiales	Delesseriaceae			COInr_Med_plus	99	4	Rhodophyta	Florideophyceae	Ceramiales	Delesseriaceae			tttaagttcaattcaaagtcactcaggtgcttcggtagatttagcaatttttagtttacatctttcaggtgcatcgtctattttaggcgcagttaatttcatatcaacaattgtgaatatgcgaaatccggggcagcgtatgtaccgtattccgttatttgtctgatcaatttttgttacagcaattttacttttattggctgttcctgtattagctggggctattactatgcttttaacagatcgtaattttaatacggcattttttgaccctgcaggaggaggtgatcctattttataccagcatttatt
MBPK_000563564	COInr	99	3	Rhodophyta	Florideophyceae	Halymeniales				COInr-WO_Insecta	99	3	Rhodophyta	Florideophyceae	Halymeniales				COInr_Med	99	6	Rhodophyta	Florideophyceae	Halymeniales	Halymeniaceae	Acrodiscus	Acrodiscus vidovichii	COInr_Med_plus	99	6	Rhodophyta	Florideophyceae	Halymeniales	Halymeniaceae	Acrodiscus	Acrodiscus vidovichii	tttgagttcaattcaaagccattcagggggagcaatagacttggcaatttttagccttcatttagcaggagcatcgtctattttaggagcaattaattttatttctactatcttaaatatgcgtaatcctggtcaaagtatgtacaggatacctttatttgtttgatctatttttgtaacggcgttcttgcttttactggctgtacctgttttagcaggagcaattacgatgcttttaactgatcgtaatttcaatacatctttctttgacccagcaggtggtggtgatccaattttgtaccagcatttattt
MBPK_001046498	COInr	97	3	Rhodophyta	Florideophyceae	Halymeniales				COInr-WO_Insecta	97	3	Rhodophyta	Florideophyceae	Halymeniales				COInr_Med	97	6	Rhodophyta	Florideophyceae	Halymeniales	Halymeniaceae	Grateloupia	Grateloupia turuturu	COInr_Med_plus	97	6	Rhodophyta	Florideophyceae	Halymeniales	Halymeniaceae	Grateloupia	Grateloupia turuturu	tttaagttccatacaaagtcattcaggaggcgctgtagacttggcgatttttagccttagtttatcaggagcatcttctattctaggagcaatcaattttatttctactctcttaaacatgcgtaatacaggtcaacgtatgtatagaatgccgctattcgtttgatctatttttgtagcagcatttttgctattattagctgttccagttttagcaggagcaattacaatgcttctaacgtatcgtaattttaatacttctttctttgacccggcaggtggaggagatcctgtcctgtaccaacatttattt
MBPK_000283662	COInr	100	3	Rhodophyta	Florideophyceae	Halymeniales				COInr-WO_Insecta	100	3	Rhodophyta	Florideophyceae	Halymeniales				COInr_Med	100	6	Rhodophyta	Florideophyceae	Halymeniales	Halymeniaceae	Halymenia	Halymenia floresii	COInr_Med_plus	100	6	Rhodophyta	Florideophyceae	Halymeniales	Halymeniaceae	Halymenia	Halymenia floresii	tttaagttcaatacaaagccattcaggcggtgcggtcgacttggcaatttttagccttcatttagcaggagcatcatctattctaggagcaataaattttatttctactattttaaatatgcgtaatcctggccaaagtatgtacagaatgccgttatttgtttgatctatttttgtaacagcatttttacttttattagctgtaccggttttagcaggagcgattacaatgcttttaactgaccgtaatttcaatacttctttctttgatccagcaggtggcggagatccaattttatatcaacatttattt
MBPK_003437200	COInr	85	2	Rhodophyta	Florideophyceae					COInr-WO_Insecta	85	2	Rhodophyta	Florideophyceae					COInr_Med	85	2	Rhodophyta	Florideophyceae					COInr_Med_plus	85	2	Rhodophyta	Florideophyceae					tttaagttctatacaaagtcattcaggggccgcagttgatttagcaatttttagtttacatttatcgggtgcttcgtcaattttaggtgcaataaattttatatctacaattgtaaatatgcgtaatccagggcaaagtatgtatcgaatccctttatttgtatgatctattcttgttacagcgtttttattattattagctgtacctgttttagctggagcgataacaatgttattaactgatagaaactttaatacaggtttttttgacccttctggtggaggcgatccaattttatatcagcatttattt
MBPK_003840470	COInr	80	2	Rhodophyta	Florideophyceae					COInr-WO_Insecta	80	2	Rhodophyta	Florideophyceae					COInr_Med	80	2	Rhodophyta	Florideophyceae					COInr_Med_plus	80	2	Rhodophyta	Florideophyceae					attgagttctattcaaagtcactcaggaagtgctgttgatttagtaatttttagtttacatctttcaggagcttcttcagtattaggagcaattaattttattactacaatattaaatatgaaaagtcctggattaagtatgtttcgcatgcctctttttgtttgatcaatttttgtaacagcatttttattattattatctatccctgtattaggttcagctattaccatgcttctttgtgacagaaattttaatacatctttttttgaagtagctggaggaggtgatcctgtgttatttcaacatttatt
MBPK_002359210	COInr	80	2	Rhodophyta	Florideophyceae					COInr-WO_Insecta	80	2	Rhodophyta	Florideophyceae					COInr_Med	80	2	Rhodophyta	Florideophyceae					COInr_Med_plus	80	2	Rhodophyta	Florideophyceae					attaagtgctattcaaaatcattctggcggagctgttgatttgactatttttagtttgcatttagcaggagcttcatctgttttaggcgctataaattttattacaactatattaaatatgcgaaatattggacttagtatgttcagaatgcctctttttgtttgagctgtatttataacagcttttttattacttttagccattcctgttttaggttctgctattacaatgttattaactgatagaaattttaatacttctttctttgatgctgctggcggaggagatcctattttattccaacatcttttt
MBPK_000104521	COInr	80	2	Rhodophyta	Florideophyceae					COInr-WO_Insecta	80	2	Rhodophyta	Florideophyceae					COInr_Med	80	2	Rhodophyta	Florideophyceae					COInr_Med_plus	80	2	Rhodophyta	Florideophyceae					tctaagttcaatacaaagtcattctggtggagctgttgatttaacaatatttagtttacatttagccggagcctcatctgttttaggtgccataaattttattacaacaattttaaacatgagaaatcctggacttagtatgtttcgtatgccccttttcgtatgagctgtttttataacagcggttttattattattagcaattcctgttttaggatcagcaattacaatgctattaactgatagaaattttaatacatctttttttgatacagctgggggtggagatcctattttatatcaacatttattt
MBPK_000125223	COInr	80	2	Rhodophyta	Florideophyceae					COInr-WO_Insecta	80	2	Rhodophyta	Florideophyceae					COInr_Med	80	2	Rhodophyta	Florideophyceae					COInr_Med_plus	80	2	Rhodophyta	Florideophyceae					attaagtgctattcaaaatcattctggcggagctgttgatttgactatttttagtttgcatttagcaggagcttcacctgttttaggcgctataaattttattacaactatattaaatatgcgaaatattggacttagtatgttcagaatgcctctttttgtttgagctgtatttataacagcttttttattacttttagccattcctgttttaggttctgctattacaatgttattaactgatagaaattttaatacttctttctttgatgctgctggcggaggagatcctattttattccaacatcttttt
MBPK_002552870	COInr	80	2	Rhodophyta	Florideophyceae					COInr-WO_Insecta	80	2	Rhodophyta	Florideophyceae					COInr_Med	80	2	Rhodophyta	Florideophyceae					COInr_Med_plus	80	2	Rhodophyta	Florideophyceae					gctaagctcaattcagagtcattcaggaggtgctgttgatttagcaatttttagtttacaccttgcaggagcttcatcggtattaggcgcaataaattttattacgactatattaaatatgaaaaatcctggtatgagtatgtttcgtatgccactttttgtctgatcaatttttttaacagcatttttgcttttattagctattcctgtattaggggcttcaattacaatgcttttagcagatcgaaattttaacacatctttcttcgatgctgcaggaggtgtagaccctgtattatatcaacatttattt
MBPK_002335358	COInr	100	5	Rhodophyta	Florideophyceae	Nemaliales	Liagoraceae	Liagora		COInr-WO_Insecta	100	5	Rhodophyta	Florideophyceae	Nemaliales	Liagoraceae	Liagora		COInr_Med	100	5	Rhodophyta	Florideophyceae	Nemaliales	Liagoraceae	Liagora		COInr_Med_plus	100	5	Rhodophyta	Florideophyceae	Nemaliales	Liagoraceae	Liagora		tttaagttctatacaaagtcattcagggggagctgttgatttagcaatttttagcttgcacttatcaggagcagcttctatattaggagcaataaattttatatctacgatattaaatatgagaaaccctggacaaagtatgtaccgaatgccattatttgtatggtctatattcgtaactgcttttctattacttttggcggtaccagtacttgcaggcgcaatcacaatgttattaactgaccgaaactttaatacttcattttttgaccctgcaggcggaggtgaccctgtactataccaacatttatt
MBPK_000119408	COInr	90	3	Rhodophyta	Florideophyceae	Nemaliales				COInr-WO_Insecta	90	3	Rhodophyta	Florideophyceae	Nemaliales				COInr_Med	90	3	Rhodophyta	Florideophyceae	Nemaliales				COInr_Med_plus	90	3	Rhodophyta	Florideophyceae	Nemaliales				tttgagctctatacaaagtcattctggtggtgcagtagatttagcaatttttagtttacatttatcaggtgcagcatctatattaggtgcagttaattttatatcaacaattttaaatatgcgtaatccaggacaaagtatgtataggataccattatttgtttgatctatttttgttacagcatttttattacttttagcagtacctgtattagcaggtgcaataactatgcttttaacagatagaaattttaatacatcattttttgatcctgctggaggaggagatcctgttttatatcagcatttatt
MBPK_000212464	COInr	100	3	Rhodophyta	Florideophyceae	Nemaliales				COInr-WO_Insecta	100	3	Rhodophyta	Florideophyceae	Nemaliales				COInr_Med	99	6	Rhodophyta	Florideophyceae	Nemaliales	Scinaiaceae	Scinaia	Scinaia furcellata	COInr_Med_plus	99	6	Rhodophyta	Florideophyceae	Nemaliales	Scinaiaceae	Scinaia	Scinaia furcellata	tttaagttcaatacaaagccattccggtggttcagttgatctagcaatttttagtttacatttatctggtgcggcatctattttaggtgcagttaattttatatcaacaatactaaatatgcgtaatccgggtcaaagtatgtatagaatgccattatttgtttgatctatttttgttacagcatttttgttacttttagcagtacctgtattagctggtgcaataacaatgcttttaacagatagaaactttaacacatcgttttttgatccagctggtggaggagatccagttttatatcaacacttatt
MBPK_000063620	COInr	90	3	Rhodophyta	Florideophyceae	Nemaliales				COInr-WO_Insecta	90	3	Rhodophyta	Florideophyceae	Nemaliales				COInr_Med	90	5	Rhodophyta	Florideophyceae	Nemaliales	Scinaiaceae	Scinaia		COInr_Med_plus	90	5	Rhodophyta	Florideophyceae	Nemaliales	Scinaiaceae	Scinaia		tttaagttcaatacaaagtcattctggaggtgcagtagacttagcaatttttagtttacatttatcaggtgcagcttctatattaggagcagttaattttatatcaacaattttaaatatgcgtaatcctggtcaaagtatgtatagaatgcctttatttgtttgatccatttttgttacagcatttttgttacttttagcagtacccgtgttagcaggtgcgataacaatgcttttaacagatagaaacttcaatacgtcattttttgatcctgctggtggaggtgatcccgttttatatcagcatttattt
MBPK_000455939	COInr	90	3	Rhodophyta	Florideophyceae	Nemaliales				COInr-WO_Insecta	90	3	Rhodophyta	Florideophyceae	Nemaliales				COInr_Med	90	3	Rhodophyta	Florideophyceae	Nemaliales				COInr_Med_plus	90	3	Rhodophyta	Florideophyceae	Nemaliales				tttaagttcaatacaaagtcattcaggaggtgcagtagatttagcaattttcagtttacatttgtcaggtgcagcatctattttaggagcagttaattttatatcaacaatactaaatatgcgtaatcctggtcaaagtatgtatagaatacctttatttgtttgatcaatttttgttacagcatttttgttacttttagcagtaccggtattagcaggtgctataacaatgcttttaacagatagaaattttaatacatcattttttgatcctgctggcggaggtgatcctgttttgtaccaacacttatt
MBPK_003717968	COInr	85	2	Rhodophyta	Florideophyceae					COInr-WO_Insecta	85	2	Rhodophyta	Florideophyceae					COInr_Med	85	2	Rhodophyta	Florideophyceae					COInr_Med_plus	85	2	Rhodophyta	Florideophyceae					tttaagttctattcaaagtcattcaggagcatctgttgatttagcaatttttagtttacatttatcaggagcagcttctattttaggagcagtaaattttatttcaactatattaaatatgagaaatcctggtcaaagcatgtatagaatgcctttatttgtatgatcaatttttgtaactgcatttttattactgctggcggtacctgtattagcaggggctattacaatgttgttaactgatcgtaattttaatacatcgttttttgatccagcggggggtggagatcccattttatatcaacatttatt
MBPK_000051408	COInr	90	2	Rhodophyta	Florideophyceae					COInr-WO_Insecta	90	2	Rhodophyta	Florideophyceae					COInr_Med	90	4	Rhodophyta	Florideophyceae	Nemaliales	Galaxauraceae			COInr_Med_plus	90	4	Rhodophyta	Florideophyceae	Nemaliales	Galaxauraceae			ttaagttctattcaaagtcattcaggtggatctgtagatttagcaatttttagtttacacttagcaggagcggcgtctattttaggagcaattaattttatttcgactatattaaacatgcgtaatccagggcaaagtatgtatagaatgcctttatttgtgtgatcaatttttgttacagcttttttgttacttttagctgtacctgtattagcaggagcaataacaatgcttttaacagatcgaaactttaatacatcattttttgaccctgcaggaggaggagatccaatcttatatcaacatttat
MBPK_001979312	COInr	99	3	Rhodophyta	Florideophyceae	Nemaliales				COInr-WO_Insecta	99	3	Rhodophyta	Florideophyceae	Nemaliales				COInr_Med	99	6	Rhodophyta	Florideophyceae	Nemaliales	Liagoraceae	Helminthocladia	Helminthocladia calvadosii	COInr_Med_plus	99	6	Rhodophyta	Florideophyceae	Nemaliales	Liagoraceae	Helminthocladia	Helminthocladia calvadosii	tttaagctctatacaaagtcattcaggagccgcagtagatttggcaatttttagcctacatctttcaggagccgcttctattttaggagctgtaaattttatatcaactattttaaatatgcgtaatcctggacaaagtatgtacagaatgccactatttgtttgatcaatttttgttacagcatttttattattattagcagttcccgttttggctggtgcaataacaatgttattaactgatcgtaattttaacacatctttcttcgatccagcaggtggaggggaccctgttttatatcaacatttat
MBPK_000966070	COInr	90	3	Rhodophyta	Florideophyceae	Nemaliales				COInr-WO_Insecta	90	3	Rhodophyta	Florideophyceae	Nemaliales				COInr_Med	90	5	Rhodophyta	Florideophyceae	Nemaliales	Scinaiaceae	Scinaia		COInr_Med_plus	90	5	Rhodophyta	Florideophyceae	Nemaliales	Scinaiaceae	Scinaia		tttaagttcaatacaaagtcattcaggaggcgctgttgatttagcaatttttagtttacatttatcaggtgcagcatctattctaggtgcagttaattttatatcaacaattttaaatatgcgtaatccagggcaaagtatgtacaggatgcctttatttgtttggtccatttttgttactgcatttttgttacttttagcagtacccgtattagcgggcgctataacaatgcttttaacagatagaaactttaatacatcatttttcgatcctgccgggggaggtgatcccgttttatatcaacatttatt
MBPK_000417283	COInr	85	3	Rhodophyta	Florideophyceae	Nemaliales				COInr-WO_Insecta	85	3	Rhodophyta	Florideophyceae	Nemaliales				COInr_Med	85	2	Rhodophyta	Florideophyceae					COInr_Med_plus	85	2	Rhodophyta	Florideophyceae					taagctctattcaaagtcattcgggaggagctgttgatttagcaatttttagtttacatttatcaggcgcagcttcaatactaggcgccataaactttatatccacaatattgaatatgagaaatcctggtcaaagtatgtatagaatgccgttatttgtgtgatcaatatttgtaacggcttttttattacttttagctgttcctgtacttgcaggtgcgatcacaatgctattaactgaccgaaattttaatacttcattctttgatcctgctggtggaggtgatccagtcttgtatcagcacttattt
MBPK_000039783	COInr	100	3	Rhodophyta	Florideophyceae	Nemastomatales				COInr-WO_Insecta	100	3	Rhodophyta	Florideophyceae	Nemastomatales				COInr_Med	85	2	Rhodophyta	Florideophyceae					COInr_Med_plus	85	2	Rhodophyta	Florideophyceae					attaagttctattcaaagtcattcaggaggagctgtagatttggcaatttttagtttgcatttagcaggagcttcttcaattttaggagctataaattttatatctacaattttaaatatgcgtaatccaggtcaaaatatgtatcaaatacctttatttgtttgatctatatttgtgactacttttttattattgctagcagtgcctgtacttgcaggagctattaccatgcttttaacagatcgtaattttaatacttcattttttgatcccgcaggaggcggagatcctattttatatcagcatctcttt
MBPK_000049919	COInr	100	3	Rhodophyta	Florideophyceae	Nemastomatales				COInr-WO_Insecta	100	3	Rhodophyta	Florideophyceae	Nemastomatales				COInr_Med	100	6	Rhodophyta	Florideophyceae	Nemastomatales	Schizymeniaceae	Platoma	Platoma cyclocolpa	COInr_Med_plus	100	6	Rhodophyta	Florideophyceae	Nemastomatales	Schizymeniaceae	Platoma	Platoma cyclocolpa	gctaagttcaatacaaagtcattcaggaggtgcagtagatttagctatttttagtttgcatttagctggtgcttcctctattttgggtgctattaattttatatcaactatattaaatatgcgtaatccaggccaaaatatgtaccaaatgccattatttgtttggtcaatatttgtaacagcatttttattattattagctgttcctgtattagctggtgcgattacaatgcttttaacagaccgtaactttaatacatctttttttgaccctgctggaggaggggatcctatattatatcaacatcttt
MBPK_003194434	COInr	85	2	Rhodophyta	Florideophyceae					COInr-WO_Insecta	85	2	Rhodophyta	Florideophyceae					COInr_Med	85	2	Rhodophyta	Florideophyceae					COInr_Med_plus	85	2	Rhodophyta	Florideophyceae					tttaagttcaatacaaagccattcaggtggcgctgcagatttagctatttttagtctccatttagctggggcatcatcaatattaggagccataaattttatttcaacaattttaaatatgcgtaatcctggccaaaatatgtaccaaatgccattatttgtttgatccatatttgtaacagcatttttattattattggccgttcctgtattagcgggagctatcactatgttattaactgatagaaattttaatacttcattttttgatcctgcaggtgggggagatcctgttttatatcagcatcttttt
MBPK_001731967	COInr	100	6	Rhodophyta	Florideophyceae	Plocamiales	Plocamiaceae	Plocamium	Plocamium cartilagineum	COInr-WO_Insecta	100	6	Rhodophyta	Florideophyceae	Plocamiales	Plocamiaceae	Plocamium	Plocamium cartilagineum	COInr_Med	100	6	Rhodophyta	Florideophyceae	Plocamiales	Plocamiaceae	Plocamium	Plocamium cartilagineum	COInr_Med_plus	100	6	Rhodophyta	Florideophyceae	Plocamiales	Plocamiaceae	Plocamium	Plocamium cartilagineum	attaagtaatatacaaagtcattctggaggtgcagtagatttagctatatttagtcttcatttagctggagcatcttcaattttaggagcaattaattttatatctactatatttaatatgcgtaattcgggacaaagtatgtatcgaatgccattatttgtttgatctatactagttacggcttttttattattattagctgttcctgtattagctggagctataacaatgcttttaactgatagaaattttaatacatctttttttgatcctgcaggaggaggagatcctatattatatcaacatttatt
MBPK_002668330	COInr	99	6	Rhodophyta	Florideophyceae	Plocamiales	Plocamiaceae	Plocamium	Plocamium lyngbyanum	COInr-WO_Insecta	99	6	Rhodophyta	Florideophyceae	Plocamiales	Plocamiaceae	Plocamium	Plocamium lyngbyanum	COInr_Med	99	6	Rhodophyta	Florideophyceae	Plocamiales	Plocamiaceae	Plocamium	Plocamium lyngbyanum	COInr_Med_plus	99	6	Rhodophyta	Florideophyceae	Plocamiales	Plocamiaceae	Plocamium	Plocamium lyngbyanum	attaagtacaatacaaagtcattctggaggtgcagtagatttagctatatttagtcttcatttatctggagcatcttcaatattaggagctataaattttatatccactatatttaatatgcgtaattctggacaaactatgtatagaatgcctttattcgtttggtcaattttagttactgcttttttattattattggcagttcctgtattagcgggagctattacaatgcttttaacagatagaaattttaatacatctttttttgatcctgcaggtggtggagatcctatattatatcaacattta
MBPK_000779722	COInr	100	3	Rhodophyta	Florideophyceae	Rhodymeniales				COInr-WO_Insecta	100	3	Rhodophyta	Florideophyceae	Rhodymeniales				COInr_Med	85	2	Rhodophyta	Florideophyceae					COInr_Med_plus	85	2	Rhodophyta	Florideophyceae					acttagttcaatacaaagtcattcaggcgcagctgtcgatttagcaatttttagtcttcatgtggcaggagcttcgtctatattaggtgcaattaactttatttcaacaattgtaaacatgcgtaattctggacaaagtatgtacagaatgcctttatttgtgtgatcaatttttgttactgcttttttattacttttagcagtaccagttttagctggtgcaattacaatgttattaacagatcggaattttaatacttcattttttgatcctgctggaggaggagatcctgtattatatcagcatttatt
MBPK_004009414	COInr	85	2	Rhodophyta	Florideophyceae					COInr-WO_Insecta	85	2	Rhodophyta	Florideophyceae					COInr_Med	85	2	Rhodophyta	Florideophyceae					COInr_Med_plus	85	2	Rhodophyta	Florideophyceae					tttaagctccattcaaagccattctggtgcgtcagttgatttagctatttttagtttacatttatctggtgcttcttctattttgggtgctataaactttatttctacaattatcaatatgcgaaatccagggcaaagtatgtatagaattcctttgtttgtttgatctattttagtaacggcatttttacttctgttagcagtacctgtattagcaggtgccattacaatgttattaacagatcgcaattttaatacatctttttttgaccctgcaggtggaggtgaccctgttttatatcaacatcttt
MBPK_002552294	COInr	97	3	Rhodophyta	Florideophyceae	Rhodymeniales				COInr-WO_Insecta	97	3	Rhodophyta	Florideophyceae	Rhodymeniales				COInr_Med	85	4	Rhodophyta	Florideophyceae	Rhodymeniales	Rhodymeniaceae			COInr_Med_plus	85	4	Rhodophyta	Florideophyceae	Rhodymeniales	Rhodymeniaceae			gcttagttcaatacaaagtcactcaggaggagcagtggatttagcaatatttagccttcatgttgcaggcgcttcttctatactaggagcaataaattttatttcaacgattattaatatgcgtaattcggggcaaaatatgtatagaatgcctctttttgtatgatcaatacttgtaactgcttttttacttttattagcagttcctgtgctagcaggggcgattactatgcttttaaccgaccgcaattttaatacatcattttttgatcctgctggtggaggggacccgatcttataccaacatttgttt
MBPK_002275939	COInr	100	3	Rhodophyta	Florideophyceae	Rhodymeniales				COInr-WO_Insecta	100	3	Rhodophyta	Florideophyceae	Rhodymeniales				COInr_Med	90	4	Rhodophyta	Florideophyceae	Rhodymeniales	Rhodymeniaceae			COInr_Med_plus	90	4	Rhodophyta	Florideophyceae	Rhodymeniales	Rhodymeniaceae			acttagttctattcaaagtcactctggaggtgctgtggatttagctatatttagcctgcatgtttcaggagcttcttcaattctaggagcaatcaattttatctcaacaattgttaatatgcgtaattccggccaaagcatgtatagaatgccattatttgtttgatcaatattagttacagcatttctacttttattagctgttcctgtattggcaggagctataacaatgttattaacagatcgtaattttaacacctcattttttgatcctgctggaggaggagatcctattttatatcaacatttat
MBPK_000030272	COInr	100	6	Rhodophyta	Florideophyceae	Rhodymeniales	Rhodymeniaceae	Irvinea	Irvinea ardreana	COInr-WO_Insecta	100	6	Rhodophyta	Florideophyceae	Rhodymeniales	Rhodymeniaceae	Irvinea	Irvinea ardreana	COInr_Med	100	6	Rhodophyta	Florideophyceae	Rhodymeniales	Rhodymeniaceae	Irvinea	Irvinea ardreana	COInr_Med_plus	100	6	Rhodophyta	Florideophyceae	Rhodymeniales	Rhodymeniaceae	Irvinea	Irvinea ardreana	gcttagttctatacaaagccactctggcggagcagttgatttagctatatttagtcttcatgtttccggagcttcctctatattaggagccattaattttatttcaacaattattaatatgcgcaattctggtcaaagcatgtatagaatgcctctatttgtgtgatcgatatttgtaactgcgtttttacttttgttagctgttcctgtattagcaggagcaattacaatgcttttaactgatcgaaattttaatacatctttttttgatccagcgggtggaggagatcctatactgtatcaacatttattt
MBPK_000868594	COInr	100	3	Rhodophyta	Florideophyceae	Rhodymeniales				COInr-WO_Insecta	100	3	Rhodophyta	Florideophyceae	Rhodymeniales				COInr_Med	100	6	Rhodophyta	Florideophyceae	Rhodymeniales	Rhodymeniaceae	Rhodymenia	Rhodymenia ardissonei	COInr_Med_plus	100	6	Rhodophyta	Florideophyceae	Rhodymeniales	Rhodymeniaceae	Rhodymenia	Rhodymenia ardissonei	gcttagttcaatacaaagtcattctggcggtgctgtagatcttgctatatttagtcttcatgttgcaggtgcttcatctatacttggagcaattaattttatttcaactattattaatatgcgtaattctggacaaagtatgtacagaatgccattatttgtttggtctatttttgttactgcatttttgcttctactagcggtacctgtattagctggagcaatcacaatgcttttaactgatcgtaattttaatactgcattctttgatcctgcaggcggaggagatcctattttataccagcat
MBPK_000317524	COInr	100	3	Rhodophyta	Florideophyceae	Rhodymeniales				COInr-WO_Insecta	100	3	Rhodophyta	Florideophyceae	Rhodymeniales				COInr_Med	99	5	Rhodophyta	Florideophyceae	Rhodymeniales	Rhodymeniaceae	Rhodymenia		COInr_Med_plus	99	5	Rhodophyta	Florideophyceae	Rhodymeniales	Rhodymeniaceae	Rhodymenia		tcttagttcaatacaaagccattctggtggtgctgttgatcttgctatatttagccttcatgttgcgggtgcttcctcaatattaggagcaattaattttatttcgactattattaatatgcgtaattcggggcaaagtatgtatagaatgcccttatttgtttgatctatttttgttacagcatttttactcttattagcagttcctgtgctagctggggcaattacaatgcttttaactgatcgtaattttaatactgcttttttcgatcctgcaggtggaggggacccagttttatatcaacatttattc
MBPK_001281426	COInr	90	3	Rhodophyta	Florideophyceae	Sebdeniales				COInr-WO_Insecta	90	3	Rhodophyta	Florideophyceae	Sebdeniales				COInr_Med	85	2	Rhodophyta	Florideophyceae					COInr_Med_plus	85	2	Rhodophyta	Florideophyceae					attaagttctattcaaagtcattcaggagcagctgtggatttagcgatttttagtttacatatagcaggagcttcttctattttaggtgcaataaattttatttctacgattcttaatatgcgtaattcagggcaaagtatgtatagcatcccattatttgtttgatctatacttgtaacagcatttttacttttattagcagttcctgtgttggctggggcaattacaatgcttttaacagaccgtaattttaatacttctttttttgacccagcggggggaggggatccagttttatatcaacacttattt
MBPK_000914111	COInr	90	3	Rhodophyta	Florideophyceae	Sebdeniales				COInr-WO_Insecta	90	3	Rhodophyta	Florideophyceae	Sebdeniales				COInr_Med	85	2	Rhodophyta	Florideophyceae					COInr_Med_plus	85	2	Rhodophyta	Florideophyceae					gttaagttctatacaatttcattcaggtgctgctgtagacttggcaatttttagccttcatttagctggtgcttcttctattttaggtgcaataaactttatttctacaattattaatatgcgtaattctggacaaagtatgtataggatgcctttgtttgtatgatctattcttataacagcgtttttacttttattagcagttcctgtattagctggagcaattacaatgcttttaactgatcgtaatttcaatacttcattttttgatccagcaggtggtggagatccaattttgtatcaacatttatt
MBPK_000203238	COInr	90	3	Rhodophyta	Florideophyceae	Halymeniales				COInr-WO_Insecta	90	3	Rhodophyta	Florideophyceae	Halymeniales				COInr_Med	90	4	Rhodophyta	Florideophyceae	Halymeniales	Halymeniaceae			COInr_Med_plus	90	4	Rhodophyta	Florideophyceae	Halymeniales	Halymeniaceae			tttaagttcaatacaaagccattcaggtggtgcggtagatttagcaatttttagccttcatttagcaggagcatcgtctattttaggagcaataaattttatttctactattttaaatatgcgtaaccctggccaaagcatgtatagaatgccattatttgtttggtctatttttgtgacggcatttttacttttattagctgtacctgttttagcaggagcaattacaatgcttttaactgatcgtaattttaatacttctttttttgatccagcagggggtggagatccgattttataccagcatttattt
MBPK_000111455	COInr	90	3	Rhodophyta	Florideophyceae	Halymeniales				COInr-WO_Insecta	90	3	Rhodophyta	Florideophyceae	Halymeniales				COInr_Med	90	4	Rhodophyta	Florideophyceae	Halymeniales	Halymeniaceae			COInr_Med_plus	90	4	Rhodophyta	Florideophyceae	Halymeniales	Halymeniaceae			tttaagttcaatccaaagccattcaggtggtgcgatagacttagcaatttttagcctccatttagcaggagcgtcatctattttaggagcgataaattttatttctactattttaaatatgcgtaatcctggccaaagtatgtataggatgcccttatttatttggtcaatttttgtgacggcatttttacttttattagctgtacctgttttagcaggggcaattacgatgcttttaaccgatcgtaattttaatacttctttttttgatccagcaggtggtggagatccggttttataccaacatttatt
MBPK_002877811	COInr	85	2	Rhodophyta	Florideophyceae					COInr-WO_Insecta	85	2	Rhodophyta	Florideophyceae					COInr_Med	85	2	Rhodophyta	Florideophyceae					COInr_Med_plus	85	2	Rhodophyta	Florideophyceae					tttaagttctatccaaagtcattcaggagcagctgtagacttatcaatatttagtttacacttagcaggtgcgtcttcaattttaggagcaataaattttattactacaatcttaaatatgcgtaattctgggcaaagtatgtatagaatgccattatttgtatggtcaatatttgtgacagcttttttacttttattagctgttcctgtattagctggatcaattacaatgcttttaactgatcgtaattttaatacttctttttttgatccagctggtggtagagatcctgtactttaccaacatttattt
MBPK_002412734	COInr	90	2	Rhodophyta	Florideophyceae					COInr-WO_Insecta	90	2	Rhodophyta	Florideophyceae					COInr_Med	85	2	Rhodophyta	Florideophyceae					COInr_Med_plus	85	2	Rhodophyta	Florideophyceae					actaagttctatacaaagtcattcgggagctgctgttgatctagctatttttagtttacatttatcgggagctgcttcaattttaggagcagttaattttatttctacaattttaaatatgagaaatccaggtcaaagtatgtatagaatgcctttatttgtttgatcaatttttgtcacagcttttttacttttattagcagtacctgtgctagcaggtgcaataacaatgttattaacagaccgtaattttaatacgtctttttttgatcctgcaggaggaggagatcctattttatatcaacatttattt
MBPK_002013067	COInr	85	2	Rhodophyta	Florideophyceae					COInr-WO_Insecta	85	2	Rhodophyta	Florideophyceae					COInr_Med	85	2	Rhodophyta	Florideophyceae					COInr_Med_plus	85	2	Rhodophyta	Florideophyceae					cttaagttcgatacaaagtcattctggagctgcagttgacttagcaatttttagtttacatttagcaggtgcatcatcaattttaggagctgttaattttatttctacaattttgaatatgagaaatcctgggcaaagtttatatcgaatacctttatttgtttggtcaatttttgttacagcgattttattattattagcagttccagttttagcaggtgctattacaatgcttttaactgatcgtaattttaatacaacattttttgatccagcaggaggaggggatcctatcctttaccaacatttattt
MBPK_001666272	COInr	90	3	Rhodophyta	Florideophyceae	Corallinales				COInr-WO_Insecta	90	3	Rhodophyta	Florideophyceae	Corallinales				COInr_Med	90	4	Rhodophyta	Florideophyceae	Corallinales	Lithophyllaceae			COInr_Med_plus	90	4	Rhodophyta	Florideophyceae	Corallinales	Lithophyllaceae			tttaagttctatacaaagtcattctggagcagctgtggatttagctatttttagtttacatttatcgggcgcttcttcaattttaggagcagttaattttatatcaactattttaaatatgcgtaatccagggcaaagtatgtatcgaatgcctttatttgtttgatcgatttttgttactgctattttattacttttagcagtgcctgtattagcaggtgctattacaatgttgttaactgatagaaatttcaatacgtcattttttgatcctgcgggtggaggagatcctattctatatcaacatttatt
MBPK_000967390	COInr	85	2	Rhodophyta	Florideophyceae					COInr-WO_Insecta	85	2	Rhodophyta	Florideophyceae					COInr_Med	85	2	Rhodophyta	Florideophyceae					COInr_Med_plus	85	2	Rhodophyta	Florideophyceae					tttaagttcgattcaaagtcattctggagcttccattgatttagcaatttttagtttacatatagcgggagcatcttctatactaggagcagttaattttatatcaacaatattaaatatgcgcaatcctggccaaagcttatatagaattccactttttgtttgatcaatttttgttactgcttttttacttttacttgcagttcctgtgttagcaggagctattactatgcttttaactgatagaaattttaatacttctttttttgatcctgcaggaggaggagatcctattttatatcaacatttat
MBPK_001680503	COInr	85	2	Rhodophyta	Florideophyceae					COInr-WO_Insecta	85	2	Rhodophyta	Florideophyceae					COInr_Med	85	2	Rhodophyta	Florideophyceae					COInr_Med_plus	85	2	Rhodophyta	Florideophyceae					tttaagttcaattcaaagccattcaggagcatctattgatttagcaatttttagtttacatttagcaggagcatcttctattcttggtgctgtaaattttatttcaactattttaaatatgcgtaatcctggtcaaagtttgtatagaattcccctttttgtttgatcaattttagttactgcgtttttacttttacttgcggtaccagtattagcaggagctattacaatgttactaactgatagaaattttaatacttcgttttttgatccagccggtggcggagatccaatcttgtatcaacatttattt
MBPK_001135411	COInr	85	2	Rhodophyta	Florideophyceae					COInr-WO_Insecta	85	2	Rhodophyta	Florideophyceae					COInr_Med	85	2	Rhodophyta	Florideophyceae					COInr_Med_plus	85	2	Rhodophyta	Florideophyceae					tttaagttcaatacaaagtcattcaggagcagcagtagatttagcaatttttagtttacatttagcaggggcatcgtcaatacttggagcagttaattttatatcaactattttaaatatgcgtaatccaggacaaagtttatatagaatgccattatttgtttgatcaattttagtaacggcatttttacttttgttggcagtacctgttttagcgggagcaattactatgttactaactgatagaaattttaatacttctttttttgatccagctggtggtggagatccaattctttatcaacatttat
MBPK_000639143	COInr	99	5	Rhodophyta	Florideophyceae	Hapalidiales	Hapalidiaceae	Lithothamnion		COInr-WO_Insecta	99	5	Rhodophyta	Florideophyceae	Hapalidiales	Hapalidiaceae	Lithothamnion		COInr_Med	99	5	Rhodophyta	Florideophyceae	Hapalidiales	Hapalidiaceae	Lithothamnion		COInr_Med_plus	99	5	Rhodophyta	Florideophyceae	Hapalidiales	Hapalidiaceae	Lithothamnion		tttaagttcaatacagagcaactctggagcttctgtagatttagcaatttttagcttacatttagcaggagcttcatcaatattaggtgctgtaaacttcatatcaactattttaaatatgcgtaatccaggtcaaagtatgtatagaatgcctttatttgtttgatcaatttttgttacagcttttttacttttattagctgttcctgtgctagcaggagcaataacaatgctcttaactgatagaaattttaatacttcattttttgatcctgcaggaggaggagacccaatcttataccaacatttat
MBPK_001018375	COInr	90	2	Rhodophyta	Florideophyceae					COInr-WO_Insecta	90	2	Rhodophyta	Florideophyceae					COInr_Med	85	2	Rhodophyta	Florideophyceae					COInr_Med_plus	85	2	Rhodophyta	Florideophyceae					ttgagttcaattcaaagtcattcaggaggtgctgtagattagcaatttttagtttacatttatctggagcgtcttcaattttaggtgctgttaattttatttcaactattataaatatgcgtagtcctggccaaagtatgtataggattcctttatttgtttgatctatttttgtaacagctttcttattattattggctgtaccagtattagctggtgctattactatgcttttaacggaccgtaattttaatacatcgttttttgatcctgcaggtggaggagatcctgtattatatcaacatttattt
MBPK_003859782	COInr	90	3	Rhodophyta	Florideophyceae	Corallinales				COInr-WO_Insecta	90	3	Rhodophyta	Florideophyceae	Corallinales				COInr_Med	90	5	Rhodophyta	Florideophyceae	Corallinales	Lithophyllaceae	Amphiroa		COInr_Med_plus	90	5	Rhodophyta	Florideophyceae	Corallinales	Lithophyllaceae	Amphiroa		tttaagttcaatacaaagccattcaggagcagcagtggatttagctatttttagtttacatatagcgggtgcttcatcaattttaggtgctgttaattttatatcaactattttaaatatgcgaaatccgggtcaaagtatgtatagaatgccactatttgtttgatctatttttgtgacagctattctattacttttagcagttcctgtattagctggggcaattacaatgttattaacagatagaaattttaatacttctttttttgacccagctggtggaggagatcctattttgtatcaacatttatt
MBPK_002988606	COInr	85	2	Rhodophyta	Florideophyceae					COInr-WO_Insecta	85	2	Rhodophyta	Florideophyceae					COInr_Med	85	2	Rhodophyta	Florideophyceae					COInr_Med_plus	85	2	Rhodophyta	Florideophyceae					tttaagttcaatacaaagtcattcaggagctgctattgatttagcaatttttagtttacatttatcaggagcttcttcaattctaggagcagttaattttatatcaactatagttaacatgcgtaatccaggtcaaagtatgtatagaatgcctttattcgtatggtcaatttttgttactgcgtttttacttttacttgcagtcccagttttagcaggtgcaataacaatgttgttaactgatagaaattttaatacttcattttttgatccagctggaggaggagatcctattttatatcaacatttatt
MBPK_000535593	COInr	85	2	Rhodophyta	Florideophyceae					COInr-WO_Insecta	85	2	Rhodophyta	Florideophyceae					COInr_Med	85	2	Rhodophyta	Florideophyceae					COInr_Med_plus	85	2	Rhodophyta	Florideophyceae					tttaagttctattcaaagccattcaggtgcatcaattgatttagcaatttttagtttacatttagcaggtgcatcatctatattaggagctgtaaatttcatttcaacaattttgaatatgcgtaatcctggtcaaagcttatatagaataccgctttttgtttgatcaatttttgttacagcgtttttacttttacttgccgtacctgtattggccggagctattacaatgttattgactgatagaaatttcaatacttcattttttgatccagcgggcggcggagatcctattttataccagcatttatt
MBPK_003076256	COInr	90	3	Rhodophyta	Florideophyceae	Halymeniales				COInr-WO_Insecta	90	3	Rhodophyta	Florideophyceae	Halymeniales				COInr_Med	90	4	Rhodophyta	Florideophyceae	Halymeniales	Halymeniaceae			COInr_Med_plus	90	4	Rhodophyta	Florideophyceae	Halymeniales	Halymeniaceae			tttaagttcaattcagaaccattcaggtggtgcagtagatttagcaatttttagtcttcatttagcaggagcatcgtcaattttaggagcaataaattttatttctactattctaaacatgcgtaatcctggtcaaagtatgtacagaataccattatttgtttgatctatctttataacagcatttttacttttactagctgtaccagttttagcaggagcaattacaatgcttttaactgatcgtaattttaatacctctttctttgatccagcgggtggtggagatccaatcttatatcaacatttattt
MBPK_000666558	COInr	90	3	Rhodophyta	Florideophyceae	Halymeniales				COInr-WO_Insecta	90	3	Rhodophyta	Florideophyceae	Halymeniales				COInr_Med	90	4	Rhodophyta	Florideophyceae	Halymeniales	Halymeniaceae			COInr_Med_plus	90	4	Rhodophyta	Florideophyceae	Halymeniales	Halymeniaceae			tctaagttcaattcagaaccattcaggtggtgcagtagatttagcaatttttagtcttcatttagcaggagcatcgtcaattttaggagcaataaattttatttctactattctaaacatgcgtaatcctggtcaaagtatgtacagaataccattatttgtttgatctatctttataacagcatttttacttttactagctgtaccagttttagcaggagcaattacaatgcttttaactgatcgtaattttaatacctctttctttgatccagcgggtggtggagatccaatcttatatcaacatttat
MBPK_002697117	COInr	99	6	Rhodophyta	Florideophyceae	Ceramiales	Rhodomelaceae	Lophocladia	Lophocladia trichoclados	COInr-WO_Insecta	99	6	Rhodophyta	Florideophyceae	Ceramiales	Rhodomelaceae	Lophocladia	Lophocladia trichoclados	COInr_Med	99	6	Rhodophyta	Florideophyceae	Ceramiales	Rhodomelaceae	Lophocladia	Lophocladia trichoclados	COInr_Med_plus	99	6	Rhodophyta	Florideophyceae	Ceramiales	Rhodomelaceae	Lophocladia	Lophocladia trichoclados	gttgagttcaatacaaagtccttcaggagctgctattgacttagctatcttcagtttacatctttcaggagcttcttcgattctaggagcaattaattttatttctaccattataaatatgcgaaatcctggacaaacattttatcgcattcctttatttgtttgatcgattttcgtaactgctttactactattattagcagtaccagttttagcaggagctattaccatgttactaactgatcgcaattttaatacagccttttttgacccttctggaggtggtgatcctgtactttatcaacatttattt
MBPK_000874323	COInr	85	2	Rhodophyta	Florideophyceae					COInr-WO_Insecta	85	2	Rhodophyta	Florideophyceae					COInr_Med	85	2	Rhodophyta	Florideophyceae					COInr_Med_plus	85	2	Rhodophyta	Florideophyceae					tttaagttcaatacaaagtcattctggagcttcagtagatttagctatttttagtttacatttagcaggagcttcttcaatattaggagcagtaaactttatatcaaccattttaaatatgcgtaatccaggtcaaagtttatatagaatgcctttatttatttggtctatttttgtaacagcgtttttactattattagcagtgccagttttagcaggagctattacaatgattttgacagatagaaactttaacacttctttttttgatcctgcaggtggaggagatccaattttatatcaacacttatt
MBPK_002925735	COInr	99	5	Rhodophyta	Florideophyceae	Hapalidiales	Mesophyllumaceae	Mesophyllum		COInr-WO_Insecta	99	5	Rhodophyta	Florideophyceae	Hapalidiales	Mesophyllumaceae	Mesophyllum		COInr_Med	85	2	Rhodophyta	Florideophyceae					COInr_Med_plus	85	2	Rhodophyta	Florideophyceae					cttatgttctatccaaagtcattctggagcatcagtggacttagcaatttttagtttacatttagcaggagcatcttcaatacttggtgctattaattttatatcaactattttaaatatgcgtaatcctggtcaaagtatgtatagaattcctttatttgtttgatcaatttttgttactgcatttttacttttattggcagtacctgttttagctggtgcaattacaatgttattaactgatagaaattttaatacttcgttttttgatcctgcaggaggaggtgatccaattttgtatcaacatttattt
MBPK_000062401	COInr	85	2	Rhodophyta	Florideophyceae					COInr-WO_Insecta	85	2	Rhodophyta	Florideophyceae					COInr_Med	85	2	Rhodophyta	Florideophyceae					COInr_Med_plus	85	2	Rhodophyta	Florideophyceae					tttaagttcaattcaaagccattcaggagcatctattgatttagcaattttagtttacatttagcaggagcatcttctatacttggtgctgtaaattttatttcaactattttaaatatgcgtaatcctggtcaaagtttgtatagaattcccctttttgtttgatcaattttagttactgcgtttttacttttacttgcggtaccagtattagcaggagctattacaatgttactaactgatagaaattttaatacttcgttttttgatccagccggtggcggagatccaatcttgtatcaacatttattt
MBPK_001232698	COInr	90	2	Rhodophyta	Florideophyceae					COInr-WO_Insecta	90	2	Rhodophyta	Florideophyceae					COInr_Med	90	5	Rhodophyta	Florideophyceae	Hapalidiales	Hapalidiaceae	Lithothamnion		COInr_Med_plus	90	5	Rhodophyta	Florideophyceae	Hapalidiales	Hapalidiaceae	Lithothamnion		tttaagttcaatacaaagccactcaggagcttctgtagatttagcaatttttagtttacatttagcaggagcatcatcaatattaggggctgtaaactttatttcaactattttaaatatgcgtaatccgggtcaaagtatgtatcgaatgcctttatttgtttggtcaatttttgttacagcttttttgcttttattagctgttcccgtattagcgggagcaataacaatgcttttaacggatagaaattttaatacttctttttttgatcctgcgggaggaggagatcctattttatatcaacatttattt
MBPK_000131655	COInr	90	3	Rhodophyta	Florideophyceae	Hapalidiales				COInr-WO_Insecta	90	3	Rhodophyta	Florideophyceae	Hapalidiales				COInr_Med	90	5	Rhodophyta	Florideophyceae	Hapalidiales	Hapalidiaceae	Lithothamnion		COInr_Med_plus	90	5	Rhodophyta	Florideophyceae	Hapalidiales	Hapalidiaceae	Lithothamnion		cttaagttcaatacaaagccactcaggagcttctgtagatttagcaatttttagtttacatttagcaggagcatcatcaatactaggggctgtaaactttatttcaactattttaaatatgcgtaatccgggtcaaagtatgtatcgaatgcctttattcgtttggtcaatttttgttacagcttttttgcttttattagctgttcccgtattagcgggagcaataacaatgcttttaacggatagaaattttaatacttctttttttgatcctgcgggaggaggagatcctattttatatcaacatttattt
MBPK_000196567	COInr	90	2	Rhodophyta	Florideophyceae					COInr-WO_Insecta	90	2	Rhodophyta	Florideophyceae					COInr_Med	85	2	Rhodophyta	Florideophyceae					COInr_Med_plus	85	2	Rhodophyta	Florideophyceae					tctaagttctatacaaagtcattcgggaggtgcagtagatttagctatttttagtttacatttatctggagcagcgtctatattaggagcagtaaatttcatttcaactattttaaatatgagaaatccaggtcaaagtatgtatagaatgcctttatttgtttgatcaatttttgttacagcttttttattattattagcagtacctgttttagcaggagctattactatgttattaacagatcgtaattttaatacttctttttttgaccccgctggaggaggagatcctattttatatcaacatttatt
MBPK_003866493	COInr	85	2	Rhodophyta	Florideophyceae					COInr-WO_Insecta	85	2	Rhodophyta	Florideophyceae					COInr_Med	85	2	Rhodophyta	Florideophyceae					COInr_Med_plus	85	2	Rhodophyta	Florideophyceae					attaagttctatacagagtcactctggagcagcagtagatttagctatttttagtttacatttatcgggagcagcatctatactaggagcagttaattttatttctacaattttaaatatgagaaatccagggcaaagtatgtatagaatgcctttatttgtttgatcaatttttgtaacagcttttttactattattagcagtcccagttttagcaggagctataacaatgttactgactgatcgtaactttaatacttctttttttgatccagctggaggaggagatcctattttgtaccaacatttatt
MBPK_000498832	COInr	90	3	Rhodophyta	Florideophyceae	Corallinales				COInr-WO_Insecta	90	3	Rhodophyta	Florideophyceae	Corallinales				COInr_Med	90	4	Rhodophyta	Florideophyceae	Corallinales	Lithophyllaceae			COInr_Med_plus	90	4	Rhodophyta	Florideophyceae	Corallinales	Lithophyllaceae			tttaagttctatacaaagccattccggagcagctgtagatttagccatttttagtttacacttatcaggcgcttcttcaattttaggagcagttaattttatatcaactattctaaatatgcgtactccgggtcaaagtatgtatagaatgcccttatttgtttgatcaatttttgttactgctattttgctacttttagcagtacctgtgttagcaggtgctattacaatgttattaactgatagaaattttaatacgtcattttttgatcctgcaggtggaggagatcctattttataccaacatttatt
MBPK_001501885	COInr	85	2	Rhodophyta	Florideophyceae					COInr-WO_Insecta	85	2	Rhodophyta	Florideophyceae					COInr_Med	85	2	Rhodophyta	Florideophyceae					COInr_Med_plus	85	2	Rhodophyta	Florideophyceae					attaagttctatacaaagtcattctggagcttcagtagacttagctatttttagtttacatttatctggagcagcttctatattaggagccgttaattttatttcaacaattttaaatatgagaaatccaggacaaagtatgtatagaatgcctttatttgtttgatcaatttttgttacagcgtttttattattattggcagttccagttttagcaggagctataacaatgttattaactgaccgtaattttaatacagcattttttgatccagcaggaggaggagatcctattttgtatcaacatttat
MBPK_000863485	COInr	85	2	Rhodophyta	Florideophyceae					COInr-WO_Insecta	85	2	Rhodophyta	Florideophyceae					COInr_Med	85	2	Rhodophyta	Florideophyceae					COInr_Med_plus	85	2	Rhodophyta	Florideophyceae					tttaagttctatacagagtcattcaggggcatctattgatttagcaatttttagtttacatttagcaggcgcttcatctatattgggagcagtaaattttatttcaacgattctaaacatgcgtaatcctggacagagcttgtataggattccactttttgtttgatcaatttttgttaccgcatttttgcttttacttgctgtacctgtattagcaggagctatcacaatgttattaactgatagaaattttaatacatctttttttgaccctgcgggtggtggagaccctattttgtatcaacatttat
MBPK_001261255	COInr	99	6	Rhodophyta	Florideophyceae	Ceramiales	Rhodomelaceae	Lophocladia	Lophocladia trichoclados	COInr-WO_Insecta	99	6	Rhodophyta	Florideophyceae	Ceramiales	Rhodomelaceae	Lophocladia	Lophocladia trichoclados	COInr_Med	99	6	Rhodophyta	Florideophyceae	Ceramiales	Rhodomelaceae	Lophocladia	Lophocladia trichoclados	COInr_Med_plus	99	6	Rhodophyta	Florideophyceae	Ceramiales	Rhodomelaceae	Lophocladia	Lophocladia trichoclados	tttgagttcattacaaagtcattcaggagctgctattgacttagctatcttcagtttacatctttcaggagcttcttcgattctaggagcaattaattttatttctaccattataaatatgcgaaatcctggacaaacattttatcgcattcctttatttgtttgatcgattttcgtaactgctttactactattattagcagtaccagttttagcaggagctattaccatgttactaactgatcgcaattttaatacagccttttttgacccttctggaggtggtgatcctgtactttatcaacatttat
MBPK_000150415	COInr	85	2	Rhodophyta	Florideophyceae					COInr-WO_Insecta	85	2	Rhodophyta	Florideophyceae					COInr_Med	85	2	Rhodophyta	Florideophyceae					COInr_Med_plus	85	2	Rhodophyta	Florideophyceae					tttaagttcaatacaaagccattcaggtggcgctgtagatttagctatttttagtctccatttagctggggcatcatcaatattaggagccataaattttatttcaacaattttaaatatgcgtaatcctggccaaaatttgtaccaaatgccattatttgtttgatccatatttgtaacagcatttttattattattggccgttcctgtattagcgggagctatcactatgttattaactgatagaaattttaatacttcattttttgatcctgcaggtgggggagatcctgttttatatcagcatcttttt
MBPK_002175606	COInr	90	3	Rhodophyta	Florideophyceae	Corallinales				COInr-WO_Insecta	90	3	Rhodophyta	Florideophyceae	Corallinales				COInr_Med	90	4	Rhodophyta	Florideophyceae	Corallinales	Lithophyllaceae			COInr_Med_plus	90	4	Rhodophyta	Florideophyceae	Corallinales	Lithophyllaceae			attaagttcaatacaaagtcattctggagcagcagttgatttagctatttttagtttacatttatctggagcatcttcaattttaggagccgttaattttatatcaactattttaaatatgcgtaatcctggtcaaagtatgtatagaatgcctttatttgtatgatcaatttttgtaacagcaattttattacttttagcggtacctgttttagcaggtgctattacaatgttattaacagatagaaattttaatacatctttttttgacccagctggaggtggagatccaattttatatcaacatttatt
MBPK_003048599	COInr	85	2	Rhodophyta	Florideophyceae					COInr-WO_Insecta	85	2	Rhodophyta	Florideophyceae					COInr_Med	85	2	Rhodophyta	Florideophyceae					COInr_Med_plus	85	2	Rhodophyta	Florideophyceae					gttaagttctatacaaagccattcaggagctgctgtagacttagctatttttagtttacatttagcgggagcttcttcaatactgggtgcagtgaactttatctcaacaattttaaatatgcgtaatccggggcaaagtatgtatagaatgcccttatttgtttggtcgattttaattactgcttttttactgctgttagccgttccagttctagcaggtgcaataacaatgcttttaactgatagaaattttaacacttctttttttgatcctgcgggaggaggtgatccggttttatatcaacatttattt
MBPK_001083462	COInr	99	5	Rhodophyta	Florideophyceae	Hapalidiales	Hapalidiaceae	Lithothamnion		COInr-WO_Insecta	99	5	Rhodophyta	Florideophyceae	Hapalidiales	Hapalidiaceae	Lithothamnion		COInr_Med	99	5	Rhodophyta	Florideophyceae	Hapalidiales	Hapalidiaceae	Lithothamnion		COInr_Med_plus	99	5	Rhodophyta	Florideophyceae	Hapalidiales	Hapalidiaceae	Lithothamnion		ttaagttcaatacagagccactctggagcttctgtagatttagcaatttttagcttacatttagcaggagcttcatcaatattaggtgctgtaaacttcatatcaactattttaaatatgcgtaatccaggtcaaagtatgtatagaatgcctttatttgtttgatcaatttttgttacagcttttttacttttattagctgttcctgtgctagcaggagcaataacaatgctcttaactgatagaaattttaatacttcattttttgatcctgcaggaggaggagacccaatcttataccaacatttattt
MBPK_002820009	COInr	99	6	Rhodophyta	Florideophyceae	Gigartinales	Kallymeniaceae	Felicinia	Felicinia spathulata	COInr-WO_Insecta	99	6	Rhodophyta	Florideophyceae	Gigartinales	Kallymeniaceae	Felicinia	Felicinia spathulata	COInr_Med	99	6	Rhodophyta	Florideophyceae	Gigartinales	Kallymeniaceae	Felicinia	Felicinia spathulata	COInr_Med_plus	99	6	Rhodophyta	Florideophyceae	Gigartinales	Kallymeniaceae	Felicinia	Felicinia spathulata	tttaagctctattcaaagtcattcaggcggtgcaatagacttagcaatttttagcttacatttagctggagcgtcttctattttaggagcaataaattttatttctactattttaaatatgcgcaattctggccaaagtatgtatagaatgcctttatttgtttgatctatttttgtaacagcattcttgcttctattagccgtacctgttttagcaggggcaattactatgcttttaactgatcgaaattttaatacatctttctttgatccagcaggtgggggagatccaatcttatatcaacatttgtt
MBPK_001203168	COInr	90	3	Rhodophyta	Florideophyceae	Hapalidiales				COInr-WO_Insecta	90	3	Rhodophyta	Florideophyceae	Hapalidiales				COInr_Med	85	2	Rhodophyta	Florideophyceae					COInr_Med_plus	85	2	Rhodophyta	Florideophyceae					gttaagttcgatacaaagtcattcaggagctgcagtagatttagctatttttagtctacatttagcaggagcttcctcaattttaggtgcagttaattttatttcaacaattttaaatatgcgtaatcctggacaaagtatgtacagcatgccattatttgtttgatcaattttagttacggcttttttactactattggctgttcctgttttagcgggtgctataacaatgcttctaacagatagaaattttaatacttccttttttgatccagcgggaggaggagatccaattttatatcaacatttgttt
MBPK_003914256	COInr	90	2	Rhodophyta	Florideophyceae					COInr-WO_Insecta	90	2	Rhodophyta	Florideophyceae					COInr_Med	90	5	Rhodophyta	Florideophyceae	Hapalidiales	Hapalidiaceae	Phymatolithon		COInr_Med_plus	90	5	Rhodophyta	Florideophyceae	Hapalidiales	Hapalidiaceae	Phymatolithon		attaagttcaatacaaagtcattcaggagctgcagtagatttagctatttttagtttacatttagcaggcgcttcatcaattttaggcgcagttaactttatatcaacaattttaaatatgcgcaacccgggacaaagtatgtacagaatgcctctatttgtttgatcgattttggttacagcttttttattattattagctgttccggttttagcaggcgcaataacaatgcttttaactgatagaaattttaatactgctttttttgacccagcgggcggcggcgatccaattttatatcaacatttatt
MBPK_000405049	COInr	85	2	Rhodophyta	Florideophyceae					COInr-WO_Insecta	85	2	Rhodophyta	Florideophyceae					COInr_Med	85	2	Rhodophyta	Florideophyceae					COInr_Med_plus	85	2	Rhodophyta	Florideophyceae					ttaagttcgatacaaagtcattctggagctgcagttgacttagcaatttttagtttacatttagcaggtgcatcatcaattttaggagctgttaattttatttctacaattttgaatatgagaaatcctgggcaaagtttatatcgaatacctttatttgtttggtcaatttttgttacagcgattttattattattagcagttccagttttagcaggtgctattacaatgcttttaactgatcgtaattttaatacaacattttttgatccagcaggaggaggggatcctatcctttaccaacatttattt
MBPK_001842877	COInr	90	5	Rhodophyta	Florideophyceae	Corallinales	Lithophyllaceae	Lithophyllum		COInr-WO_Insecta	90	5	Rhodophyta	Florideophyceae	Corallinales	Lithophyllaceae	Lithophyllum		COInr_Med	90	5	Rhodophyta	Florideophyceae	Corallinales	Lithophyllaceae	Lithophyllum		COInr_Med_plus	90	5	Rhodophyta	Florideophyceae	Corallinales	Lithophyllaceae	Lithophyllum		tttaagttctatccaaagccattccggagcatctgtagatttagctattttttccttacatttagcaggtgcgtcttcaattttaggtgcggttaattttatttcaactattttaaatatgcgtaatccaggtcaaagtatgtatagaatgcccttatttgtttgatcaatttttgttactgccgttttattacttttagcagtacctgtattagcaggtgctattacaatgttattaactgatagaaattttaacacatcattttttgatcccgcaggtggtggagatccaattttatatcaacatttat
MBPK_002557513	COInr	99	6	Rhodophyta	Florideophyceae	Gigartinales	Kallymeniaceae	Felicinia	Felicinia spathulata	COInr-WO_Insecta	99	6	Rhodophyta	Florideophyceae	Gigartinales	Kallymeniaceae	Felicinia	Felicinia spathulata	COInr_Med	99	6	Rhodophyta	Florideophyceae	Gigartinales	Kallymeniaceae	Felicinia	Felicinia spathulata	COInr_Med_plus	99	6	Rhodophyta	Florideophyceae	Gigartinales	Kallymeniaceae	Felicinia	Felicinia spathulata	ttcaagctctattcaaagtcattcaggtggtgcaatagacttagcaatttttagcttacatttagctggagcgtcttctattttaggagcaataaattttatttctactattttaaatatgcgcaattctggccaaagtatgtatagaatgcctttatttgtttgatctatttttgtaacagcattcttgcttctattagccgtacctgttttagcaggggcaattactatgcttttaactgatcgaaattttaatacatctttctttgatccagcaggtgggggagatccaatcttatatcaacatttgttt
MBPK_000275404	COInr	90	3	Rhodophyta	Florideophyceae	Gigartinales				COInr-WO_Insecta	90	3	Rhodophyta	Florideophyceae	Gigartinales				COInr_Med	85	2	Rhodophyta	Florideophyceae					COInr_Med_plus	85	2	Rhodophyta	Florideophyceae					attaagttcaattcaaagccactctggcggtgctattgatttagcaatttttagtttacatctagcaggggcatcatctattttaggtgcagtaaattttatttctacaattataaatatgcgtagctctggccaaagtatgtatagaattccattatttgtttggtctatttttgttactgcatttttattattattagcagttccagtattagctggagctatcacaatgcttttaactgatcgtaattttaatacttcgttttttgatccggcaggtggtggtgatcctattttataccaacatcttttt
MBPK_001262081	COInr		0							COInr-WO_Insecta		0							COInr_Med		0							COInr_Med_plus		0							tttagcttctatagaaagtcattctggtggggcagtagatttagctatatttagtttacacttagcaggagcttcttctattttaggtgctataaattttattacaactatttttaatatgagatcacctaatttaaaaatacatagaatacctttatttgtttgagctattttaataactgctattcttttattattatctttaccagtattagcaggagcaattacaatgttattaactgatcgtaattttaatactacattttttgatcctgcaggtggtggagatcctattttatatcaacatttatt
MBPK_002783661	COInr	85	3	Rhodophyta	Florideophyceae	Ceramiales				COInr-WO_Insecta	85	3	Rhodophyta	Florideophyceae	Ceramiales				COInr_Med	85	4	Rhodophyta	Florideophyceae	Ceramiales	Rhodomelaceae			COInr_Med_plus	85	4	Rhodophyta	Florideophyceae	Ceramiales	Rhodomelaceae			attaagttcaatacaaagtcattcaggagcttctgttgatttagcaatattcagtttacatttatcaggagcttcttctattcttggtgctataaattttatttctactatattaaatatgcgtagtgttggtcaaaatttttataggtttcctttatttgtttggtcaatttttgtaaccgcgatattgctattactagctgtacctgttttagcaggtgctataacaatgttacttactgacagaaattttaacactacattttttgatcccgctggtggtggagatcctattctttaccaacatttattt
MBPK_004022596	COInr	90	3	Rhodophyta	Florideophyceae	Hapalidiales				COInr-WO_Insecta	90	3	Rhodophyta	Florideophyceae	Hapalidiales				COInr_Med	90	5	Rhodophyta	Florideophyceae	Hapalidiales	Hapalidiaceae	Lithothamnion		COInr_Med_plus	90	5	Rhodophyta	Florideophyceae	Hapalidiales	Hapalidiaceae	Lithothamnion		tctaagttcaatacaaagccattcaggcgcttccgtagatttagcaatttttagtttacacttagcaggagcatcatcaatcttaggagctgtaaattttatctcaactattttaaatatgcgtaatccaggccaaagtatgtatagaatgcctctgttcgtttgatcaatttttgttacagcctttttacttttattagctgttcctgtattagcaggagcaataacaatgcttttaactgatagaaattttaatacttctttttttgatcctgcaggaggaggagatccaattttataccaacatttatt
MBPK_000072270	COInr	85	2	Rhodophyta	Florideophyceae					COInr-WO_Insecta	85	2	Rhodophyta	Florideophyceae					COInr_Med	85	2	Rhodophyta	Florideophyceae					COInr_Med_plus	85	2	Rhodophyta	Florideophyceae					tttaagttctattcaaagtcattcaggtgcagcagtagatttagctatttttagcctacatttatcaggtgcagcatctattttaggagctgtaaattttatttctacaattttaaatatgagaaatccaggtcaaagcatgtatagaatgcctttatttgtttgatcaatatttgttacagcttttttgttgttattagcagttcctgtattagcaggtgcaattacgatgttattaacagatagaaattttaatacatctttttttgatcctgccggtggaggagatcctattttatatcaacatttatt
MBPK_001650551	COInr	99	5	Rhodophyta	Florideophyceae	Hapalidiales	Hapalidiaceae	Lithothamnion		COInr-WO_Insecta	99	5	Rhodophyta	Florideophyceae	Hapalidiales	Hapalidiaceae	Lithothamnion		COInr_Med	99	5	Rhodophyta	Florideophyceae	Hapalidiales	Hapalidiaceae	Lithothamnion		COInr_Med_plus	99	5	Rhodophyta	Florideophyceae	Hapalidiales	Hapalidiaceae	Lithothamnion		tttaagttcaatacagagctactctggagcttctgtagatttagcaatttttagcttacatttagcaggagcttcatcaatattaggtgctgtaaacttcatatcaactattttaaatatgcgtaatccaggtcaaagtatgtatagaatgcctttatttgtttgatcaatttttgttacagcttttttacttttattagctgttcctgtgctagcaggagcaataacaatgctcttaactgatagaaattttaatacttcattttttgatcctgcaggaggaggagacccaatcttataccaacatttat
MBPK_000181324	COInr	85	2	Rhodophyta	Florideophyceae					COInr-WO_Insecta	85	2	Rhodophyta	Florideophyceae					COInr_Med	85	2	Rhodophyta	Florideophyceae					COInr_Med_plus	85	2	Rhodophyta	Florideophyceae					tttaagttctattcagagtcattcaggagcatctgtggatttagcaatttttagtttacatttatcaggagcagcttctattttaggagcagtaaattttatttcaactatattaaatatgagaaatcctggccaaagcatgtatagaatgcctttatttgtatgatcaatttttgtaactgcttttttactgctattggctgtacctgttttagctggggccattacaatgttattaactgatcgtaattttaatacatcattctttgatccagcggggggtggagatcctattttataccaacatttatt
MBPK_002195050	COInr	90	3	Rhodophyta	Florideophyceae	Gigartinales				COInr-WO_Insecta	90	3	Rhodophyta	Florideophyceae	Gigartinales				COInr_Med	85	2	Rhodophyta	Florideophyceae					COInr_Med_plus	85	2	Rhodophyta	Florideophyceae					gttaagttcaattcaaagccactctggcggtgctattgatttagcaatttttagtttacatctagcaggggcatcatctattttaggtgcagtaaattttatttctacaattataaatatgcgtagccctggccaaagtatgtatagaattccattatttgtttggtctatttttgttactgcatttttattattattagcagttccagtattagctggagctatcacaatgcttttaactgatcgtaattttaatacttcgttttttgatccggcaggtggtggtgatcctattttataccaacatcttttt
MBPK_003499059	COInr	85	2	Rhodophyta	Florideophyceae					COInr-WO_Insecta	85	2	Rhodophyta	Florideophyceae					COInr_Med	85	2	Rhodophyta	Florideophyceae					COInr_Med_plus	85	2	Rhodophyta	Florideophyceae					attaagctctatacaaagtcattcaggagcatctgttgatttagctatatttagtttacatttagcgggagcatcttctatattgggagctattaattttatatcaacaatactaaatatgcgtaacccaggtcagacaatgtatagaataccattatttgtatggtctatttttgttacagcttttttattattattagcagttcctgttctagcgggggctattacaatgttgttaacagatagaaattttaatacagctttttttgatccttcaggaggaggtgatcctattttatatcaacatttatt
MBPK_003207949	COInr	90	2	Rhodophyta	Florideophyceae					COInr-WO_Insecta	90	2	Rhodophyta	Florideophyceae					COInr_Med	90	4	Rhodophyta	Florideophyceae	Gigartinales	Peyssonneliaceae			COInr_Med_plus	90	4	Rhodophyta	Florideophyceae	Gigartinales	Peyssonneliaceae			cttgagttcaattcaagtcattcaggaggtgctgtagatttagcaatttttagtttacatttatctggagcgtcttcaattttaggtgctgttaattttatttcaactattataaatatgcgtagtcctggccaaagtatgtataggattcctttatttgtttgatctatttttgtaacagctttcttattattattggctgtaccagtattagctggtgctattactatgcttttaacggaccgtaattttaatacatcgttttttgatcctgcaggtggaggagatcctgtattatatcaacatttattt
MBPK_000382971	COInr	97	5	Rhodophyta	Florideophyceae	Ceramiales	Rhodomelaceae	Osmundea		COInr-WO_Insecta	97	5	Rhodophyta	Florideophyceae	Ceramiales	Rhodomelaceae	Osmundea		COInr_Med	97	5	Rhodophyta	Florideophyceae	Ceramiales	Rhodomelaceae	Osmundea		COInr_Med_plus	97	5	Rhodophyta	Florideophyceae	Ceramiales	Rhodomelaceae	Osmundea		acttagttcaatacaagtcattctggagcttcagttgatttagcaatttttagtttacatttgtcaggtgcttcatctattttgggtgcaattaattttatttctacaattttaaatatgcgtaatccaggacaaactttttacagaattcctttatttgtttgatcaatatttgttactgcatttttattattattagctgtaccagtgttagcaggtgctataactatgttattaacagatagaaattttaatacgtcattttttgatccttcaggaggaggtgatcctattttgtatcaacatttattt
MBPK_002689907	COInr	85	2	Rhodophyta	Florideophyceae					COInr-WO_Insecta	85	2	Rhodophyta	Florideophyceae					COInr_Med	85	2	Rhodophyta	Florideophyceae					COInr_Med_plus	85	2	Rhodophyta	Florideophyceae					tttaagttctattcaaagccactcaggtgcatctgtagacttagcaattttttcattacatttatcaggtgcatcttctatcttgggagcagtaaattttatttctacaattttaaatatgcgtaatcctggacaaagtatgtatagaattccgttatttgtatgatctatttttgtaacagcaatattacttttattagcggtacctgtattggcaggagctattacaatgcttttaacagaccgtaattttaatacatcattttttgacccagctgggggaggagaccctattctttatcaacatttgttt
MBPK_002130016	COInr	85	2	Rhodophyta	Florideophyceae					COInr-WO_Insecta	85	2	Rhodophyta	Florideophyceae					COInr_Med	85	2	Rhodophyta	Florideophyceae					COInr_Med_plus	85	2	Rhodophyta	Florideophyceae					attaagttcaattcaaagccattcaggtgcttcagtggatttagctatttttagtttacatttatctggggctgcttcaatattaggtgcagttaattttatatcaacaattttaaatatgcgtaatcctgggcaaagtttttatagaatgccattatttgtatgatcaatttttgttacagcttttttacttttattagcagtacctgtattagcaggagcaattacaatgttattgacagatcgtaattttaatacatctttttttgatcctgctggtggaggagaccctattttataccagcatttattt
MBPK_003979600	COInr	90	3	Rhodophyta	Florideophyceae	Corallinales				COInr-WO_Insecta	90	3	Rhodophyta	Florideophyceae	Corallinales				COInr_Med	85	2	Rhodophyta	Florideophyceae					COInr_Med_plus	85	2	Rhodophyta	Florideophyceae					tttaagttctattcaaagtcattcaggaggagcagtagatttagcaatttttagtttacatattgcgggagcatcttcaatattaggagccataaattttctttcaacaattttaaatatgcgcaatccagggcaaagtatgtatagaatgcctttatttgtgtggtctatatttattacagcacttttattgcttttagctgttcccgttttagcaggagcaataacaatgcttttaacagatagaaattttaatacatctttttttgatccggcaggtggtggagaccccattttatatcaacatttattt
MBPK_000316490	COInr	85	2	Rhodophyta	Florideophyceae					COInr-WO_Insecta	85	2	Rhodophyta	Florideophyceae					COInr_Med	85	2	Rhodophyta	Florideophyceae					COInr_Med_plus	85	2	Rhodophyta	Florideophyceae					tttaagttctattcaaagccattcaggtgcatcagttgatttagcaatttttagtttacatttagcaggtgcatcatctatattaggagctgtaaatttcatttcaacaattttgaatatgcgtaatcctggtcaaagcttatatagaataccactttttgtttgatcaatttttgttacagcgtttttacttttacttgctgtacctgtgttggcaggagctattacaatgttattgactgatagaaatttcaacacttcattttttgatccagcgggtggtggagatcctattttataccagcatttattt
MBPK_000081505	COInr	90	3	Rhodophyta	Florideophyceae	Ceramiales				COInr-WO_Insecta	90	3	Rhodophyta	Florideophyceae	Ceramiales				COInr_Med	90	4	Rhodophyta	Florideophyceae	Ceramiales	Rhodomelaceae			COInr_Med_plus	90	4	Rhodophyta	Florideophyceae	Ceramiales	Rhodomelaceae			attaagttcaattcaaagtcattcaggagcttctgttgatttagctatttttagtttacatttatcaggagcctcatctattttaggtgctattaattttatttctactattttgaacatgagaaatcctggacaaacattttatagaatacctttatttgtttgatcaatttttgttactgcttttttactactattagcagtacctgttttagcaggtgctataactatgttacttactgacaggaattttaatacttctttttttgacccatcaggaggaggtgatcctgttctttatcaacatttatt
MBPK_002227845	COInr	85	2	Rhodophyta	Florideophyceae					COInr-WO_Insecta	85	2	Rhodophyta	Florideophyceae					COInr_Med	85	2	Rhodophyta	Florideophyceae					COInr_Med_plus	85	2	Rhodophyta	Florideophyceae					tttaagttcgatacaaagccattcaggagcatcagtggacttagcaattttttctttacatttatcaggagcatcttcaattttaggtgcagtaaattttatatcaacaattttaaatatgcgtaaccctggtcaaagtatgtatagaataccattatttgtttgatcaatttttattacagcaatattacttttattagcagtacctgttttagcaggagctattacaatgcttttaacagatagaaattttaacacatctttttttgatcctgcaggaggtggagatcctattttatatcaacatctttt
MBPK_003502873	COInr	99	5	Rhodophyta	Florideophyceae	Hapalidiales	Mesophyllumaceae	Mesophyllum		COInr-WO_Insecta	99	5	Rhodophyta	Florideophyceae	Hapalidiales	Mesophyllumaceae	Mesophyllum		COInr_Med	85	2	Rhodophyta	Florideophyceae					COInr_Med_plus	85	2	Rhodophyta	Florideophyceae					tttaagcccaatacaaagccactctggagctgcagtagatctagctatttttagcctacatttggcaggagcttcttcaatattaggcgctgttaattttatatcaacaattttaaacatgcgtaatccaggacaaagtttgtataggatgccattatttgtttgatctatttttgttacagctttcttactactactagcagtacctgttttagcaggggctataactatgcttttaacggatagaaattttaatacttccttttttgatccagctggtggtggggatcctattttatatcaacacttgttt
MBPK_002598335	COInr	85	2	Rhodophyta	Florideophyceae					COInr-WO_Insecta	85	2	Rhodophyta	Florideophyceae					COInr_Med	85	2	Rhodophyta	Florideophyceae					COInr_Med_plus	85	2	Rhodophyta	Florideophyceae					tcttagttctatacaaagtcactcaggagcagctgttgacttagcaattttttcattgcatttatctggagcatcgtcaatcttaggagcagttaattttatttcaacaatactaaatatgcgtaatccaggacaaagtttatataggattcccttatttgtttgatcaatttttgtaaccgcatttttacttttattagcagtacctgttttagcaggagcaattactatgcttctaacagatagaaattttaatacatcattttttgatcctgcaggtggtggagatcctattctatatcagcatttattt
MBPK_001866323	COInr	85	2	Rhodophyta	Florideophyceae					COInr-WO_Insecta	85	2	Rhodophyta	Florideophyceae					COInr_Med	85	2	Rhodophyta	Florideophyceae					COInr_Med_plus	85	2	Rhodophyta	Florideophyceae					tttaagttcaattcaaagtcattcaggagcttctattgatttggcaattttcagtttacatattgcaggagcttcttctatattaggagcagttaattttatttcaactattttaaatatgcgtaatcctggccaaagtttgtatagaatcccactttttgtttgatcaatatttgttacagcgtttttacttttgttagcagtgcccgtattagctggtgctattacaatgcttttaactgatagaaattttaatacatctttttttgatccggcaggtggtggtgatcctatcttgtatcaacatttattt
MBPK_003704125	COInr	90	3	Rhodophyta	Florideophyceae	Hapalidiales				COInr-WO_Insecta	90	3	Rhodophyta	Florideophyceae	Hapalidiales				COInr_Med	90	5	Rhodophyta	Florideophyceae	Hapalidiales	Hapalidiaceae	Lithothamnion		COInr_Med_plus	90	5	Rhodophyta	Florideophyceae	Hapalidiales	Hapalidiaceae	Lithothamnion		ttaagttcaatacaaagccactcaggagcttctgtagatttagcaatttttagtttacatttagcaggggcatcatcaatattaggggctgtaaactttatttcaactattttaaatatgcgtaatccgggtcaaagtatgtatcgaatgcctttattcgtttggtcaatttttgttacagcttttttacttttattagctgttcccgtattagcgggagcaataacaatgcttttaacggatagaaattttaatacttctttttttgatcctgcgggaggaggagatcctattttatatcaacatttattt
MBPK_003094714	COInr	90	2	Rhodophyta	Florideophyceae					COInr-WO_Insecta	90	2	Rhodophyta	Florideophyceae					COInr_Med	85	2	Rhodophyta	Florideophyceae					COInr_Med_plus	85	2	Rhodophyta	Florideophyceae					cttgagttcaattcaaagtcattcaggaggtgctgtagatttagcaattcttagtttacatttatctggagcgtcttcaattttaggtgctgttaattttatttcaactattataaatatgcgtagtcctggccaaagtatgtataggattcctttatttgtttgatctatttttgtaacagctttcttattattattggctgtaccagtattagctggtgctattactatgcttttaacggaccgtaattttaatacatcgttttttgatcctgcaggtggaggagatcctgtattatatcaacatttattt
MBPK_000456103	COInr	85	3	Rhodophyta	Florideophyceae	Ceramiales				COInr-WO_Insecta	85	3	Rhodophyta	Florideophyceae	Ceramiales				COInr_Med	85	3	Rhodophyta	Florideophyceae	Ceramiales				COInr_Med_plus	85	3	Rhodophyta	Florideophyceae	Ceramiales				gttaagttcaatacaaagccactcaggagccgcagtagatttagctatttttagtttacacttgtccggagcttcctcaattttaggtgctgttaactttatttctaccattttaaatatgcgtaatcctggacaaacgttttatcgaattcctctttttgtctgatctatttttgtaacagctttcttactattattagcagttcctgttttagttggtgccattactatgttactaactgaccgtaattttaatacagctttttttgaccctgcaggtggcggtgacccaatattatatcaacatttattt
MBPK_001526392	COInr	85	2	Rhodophyta	Florideophyceae					COInr-WO_Insecta	85	2	Rhodophyta	Florideophyceae					COInr_Med	85	2	Rhodophyta	Florideophyceae					COInr_Med_plus	85	2	Rhodophyta	Florideophyceae					tttaagttcaattcaaagtcattctggagctgcagttgatttagcaatttttagtttacatatagctggagcatcatctattttaggcgctgttaattttatttcaactattttaaatatgcgaaacccaggtcaaagcatgtatagaatgccattatttgtttgatctattttagtaactgcgttattattattattagcagttcctgttttagccggagcaataacaatgttattaaccgatagaaattttaatacatcattttttgatcctgctggaggaggagatcctattttgtatcaacacttattc
MBPK_000263713	COInr	85	2	Rhodophyta	Florideophyceae					COInr-WO_Insecta	85	2	Rhodophyta	Florideophyceae					COInr_Med	85	2	Rhodophyta	Florideophyceae					COInr_Med_plus	85	2	Rhodophyta	Florideophyceae					tttaagttcaatacagagccattcaggagcttctattgatttagcaatttttagtttacatattgcaggagcttcatccatacttggtgcagttaattttattacaactattctaaatatgcgcaatcctggtcaaagtttatatagaattccactttttgtttgatcaatatttgtcactgcatttttacttttattagcagtacctgtattagcaggcgctattacaatgcttttaactgataggaattttaatacttctttttttgatccagcgggtggtggtgatcctattttatatcaacacttattt
MBPK_002689084	COInr	90	3	Rhodophyta	Florideophyceae	Hapalidiales				COInr-WO_Insecta	90	3	Rhodophyta	Florideophyceae	Hapalidiales				COInr_Med	90	5	Rhodophyta	Florideophyceae	Hapalidiales	Hapalidiaceae	Lithothamnion		COInr_Med_plus	90	5	Rhodophyta	Florideophyceae	Hapalidiales	Hapalidiaceae	Lithothamnion		cttaagttcaatacaaagccactcaggagcttctgtagatttagcaatttttagtttacatttagcaggtgcatcatcaatattaggggctgtaaactttatttcaactattttaaatatgcgtaatccgggtcaaagtatgtatcgaatgcctttattcgtttggtcaatttttgttacagcttttttgcttttattagctgttcccgtattagcgggagcaataacaatgcttttaacggatagaaattttaatacttctttttttgatcctgcgggaggaggagatcctattttatatcaacatttattt
MBPK_000115958	COInr	90	3	Rhodophyta	Florideophyceae	Halymeniales				COInr-WO_Insecta	90	3	Rhodophyta	Florideophyceae	Halymeniales				COInr_Med	90	4	Rhodophyta	Florideophyceae	Halymeniales	Halymeniaceae			COInr_Med_plus	90	4	Rhodophyta	Florideophyceae	Halymeniales	Halymeniaceae			tttaagttcaattcaaagccattcaggtggtgcaatagatttagcaatttttagccttcacttggcaggagcatcatctatcttaggagcaataaattttatttctaccattttaaatatgcgtaatcctggtcagagtatgtatagaatgcctttatttgtttgatccatttttgtgacagcgtttttgcttttgttggctgtacctgttttagcaggagcaatcacaatgcttttaactgaccgcaatttcaatacttctttctttgatccagcgggtggtggagatccggttttataccagcatttattt
MBPK_000144982	COInr	90	3	Rhodophyta	Florideophyceae	Corallinales				COInr-WO_Insecta	90	3	Rhodophyta	Florideophyceae	Corallinales				COInr_Med	90	3	Rhodophyta	Florideophyceae	Corallinales				COInr_Med_plus	90	3	Rhodophyta	Florideophyceae	Corallinales				attgagttctatacaaagtcactcaggtgcagcggtagatttagctatttttagtttacatatatcaggtgcatcatcaattttaggtgctgttaattttatatcaacaattttaaatatgcgaaatccaggtcaaagtatgtatagaatgcctttatttgtttgatctatttttgtcacagccattttattacttttagcagtccctgtgttagctggagcaattacaatgttactaacagatagaaattttaatacttctttttttgatccagcgggaggaggagatcctattttatatcaacatttattt
MBPK_000543403	COInr	85	2	Rhodophyta	Florideophyceae					COInr-WO_Insecta	85	2	Rhodophyta	Florideophyceae					COInr_Med	85	2	Rhodophyta	Florideophyceae					COInr_Med_plus	85	2	Rhodophyta	Florideophyceae					tttaagttctattcaaagccattcaggagctgctgttgatttagctatttttagtttacatttagcaggtgcttcatcaattctaggtgcggttaactttatttcaacaattctaaatatgcgcaatccaggccagagtatgtatagaatgcctctatttgtgtgatcaatttttgttactgctcttcttcttttattagcagtaccggtattagcaggtgctattactatgcttttaacggataggaattttaatacatctttttttgatccagctggagggggagatccaattttgtatcagcacttatt
MBPK_000033440	COInr	85	2	Rhodophyta	Florideophyceae					COInr-WO_Insecta	85	2	Rhodophyta	Florideophyceae					COInr_Med	85	2	Rhodophyta	Florideophyceae					COInr_Med_plus	85	2	Rhodophyta	Florideophyceae					actaagttcaattcaaagtcattctggagcatctgtggatttggctatttttagtttacatgtatctggagcatcttcaattttaggagctgtaaactttatatctacaattgtaaatatgagaaattcaggccaaagtttatatagaatgcctttatttgtttgatcaatttttgtaacagcatttttgcttttattggctgtacctgtattggcaggagcaattacaatgcttctaaccgaccgtaatttcaatactacattttttgatccagcaggtggaggagatcctattctttaccaacacttattt
MBPK_000068804	COInr	99	5	Rhodophyta	Florideophyceae	Hapalidiales	Hapalidiaceae	Lithothamnion		COInr-WO_Insecta	99	5	Rhodophyta	Florideophyceae	Hapalidiales	Hapalidiaceae	Lithothamnion		COInr_Med	99	5	Rhodophyta	Florideophyceae	Hapalidiales	Hapalidiaceae	Lithothamnion		COInr_Med_plus	99	5	Rhodophyta	Florideophyceae	Hapalidiales	Hapalidiaceae	Lithothamnion		tttaagttcaatacagggccactctggagcttctgtagatttagcaatttttagcttacatttagcaggagcttcatcaatattaggtgctgtaaacttcatatcaactattttaaatatgcgtaatccaggtcaaagtatgtatagaatgcctttatttgtttgatcaatttttgttacagcttttttacttttattagctgttcctgtgctagcaggagcaataacaatgctcttaactgatagaaattttaatacttcattttttgatcctgcaggaggaggagacccaatcttataccaacatttattt
MBPK_000221076	COInr	99	5	Rhodophyta	Florideophyceae	Hapalidiales	Hapalidiaceae	Lithothamnion		COInr-WO_Insecta	99	5	Rhodophyta	Florideophyceae	Hapalidiales	Hapalidiaceae	Lithothamnion		COInr_Med	99	5	Rhodophyta	Florideophyceae	Hapalidiales	Hapalidiaceae	Lithothamnion		COInr_Med_plus	99	5	Rhodophyta	Florideophyceae	Hapalidiales	Hapalidiaceae	Lithothamnion		tttaagttcagtacagagccactctggagcttctgtagatttagcaatttttagcttacatttagcaggagcttcatcaatattaggtgctgtaaacttcatatcaactattttaaatatgcgtaatccaggtcaaagtatgtatagaatgcctttatttgtttgatcaatttttgttacagcttttttacttttattagctgttcctgtgctagcaggagcaataacaatgctcttaactgatagaaattttaatacttcattttttgatcctgcaggaggaggagacccaatcttataccaacatttattt
MBPK_000009623	COInr	85	3	Rhodophyta	Florideophyceae	Ceramiales				COInr-WO_Insecta	85	3	Rhodophyta	Florideophyceae	Ceramiales				COInr_Med	85	3	Rhodophyta	Florideophyceae	Ceramiales				COInr_Med_plus	85	3	Rhodophyta	Florideophyceae	Ceramiales				tttaagttcaattcaaagtcattcgggcgcttcagtagatttagttatttttagtttacatttatctggagcttcttctattttgggtgcaataaattttatatctactattattaatatgcgtagtattggtcaaagtttttatagattacctttatttgtttgatcaattttagttacagcattcttattacttttagccgttccagtattagccggagccattacaatgttgttaacagatcgtaattttaatacttctttttttgatccttctggcggaggagatcccatattgtatcaacatttatt
MBPK_001526722	COInr	90	2	Rhodophyta	Florideophyceae					COInr-WO_Insecta	90	2	Rhodophyta	Florideophyceae					COInr_Med	90	4	Rhodophyta	Florideophyceae	Hapalidiales	Hapalidiaceae			COInr_Med_plus	90	4	Rhodophyta	Florideophyceae	Hapalidiales	Hapalidiaceae			attaagttctatccaaagccattcaggtgcagcagtagatttagccatttttagcttacatttagcaggtgcttcttcaatcttaggtgccgttaattttatttcaacaatcttaaacatgcgaaatccaggtcaaagtatgtatagaatgcctctttttgtttgatcaatttttgtaactgcgtttttacttttattggctgttccagtattagcaggtgcgattacaatgcttcttacagatagaaactttaatacctctttttttgatccagcaggtgggggggatcctattttatatcaacatctattt
MBPK_000122666	COInr	85	2	Rhodophyta	Florideophyceae					COInr-WO_Insecta	85	2	Rhodophyta	Florideophyceae					COInr_Med	85	2	Rhodophyta	Florideophyceae					COInr_Med_plus	85	2	Rhodophyta	Florideophyceae					tttaagttctatacaaagtcactcaggagcctcagtagatttggctatctttagtctacatttatcaggagcctcatcgattttaggagctattaactttatatcaacaattttaaatatgcgcaatccaggacaaactatgtataggataccactatttgtgtgatctatatttgtaacagctttattactattattagcagtacctgtattagcaggtgctattactatgttattaacagacagaaattttaatacatcgttttttgatccttcaggtggtggtgatcctatattataccaacatttattt
MBPK_001014182	COInr	85	2	Rhodophyta	Florideophyceae					COInr-WO_Insecta	85	2	Rhodophyta	Florideophyceae					COInr_Med	85	2	Rhodophyta	Florideophyceae					COInr_Med_plus	85	2	Rhodophyta	Florideophyceae					tttaagttcaattcaaagccatttaggagcatctattgatttagcaatttttagtttacatttagcaggagcatcttctatacttggtgctgtaaattttatttcaactattttaaatatgcgtaatcctggtcaaagtttgtatagaattcccctttttgtttgatcaattttagttactgcgtttttacttttacttgcggtaccagtattagcaggagctattacaatgttactaactgatagaaattttaatacttcgttttttgatccagccggtggcggagatccaatcttgtatcaacatttattt
MBPK_001006029	COInr	90	2	Rhodophyta	Florideophyceae					COInr-WO_Insecta	90	2	Rhodophyta	Florideophyceae					COInr_Med	90	4	Rhodophyta	Florideophyceae	Ceramiales	Rhodomelaceae			COInr_Med_plus	90	4	Rhodophyta	Florideophyceae	Ceramiales	Rhodomelaceae			tttaagttcaatacaaagtcattcaggagcttctgttgatttagctatttttagtttacacttatcaggagcttcttcaattttaggtgcagtaaattttatttcaacaattctaaatatgcgcaatccaggacaaagtatgtatagaatgcctttgtttgtttgatcaatttttgtcactgcttttttacttttattagctgttccggtattagcaggagcaattactatgttattaactgatagaaatttcaacacttcattttttgatccagctggaggaggagatcctattttatatcaacatttattt
MBPK_000247742	COInr	85	2	Rhodophyta	Florideophyceae					COInr-WO_Insecta	85	2	Rhodophyta	Florideophyceae					COInr_Med	85	2	Rhodophyta	Florideophyceae					COInr_Med_plus	85	2	Rhodophyta	Florideophyceae					ttaagttctatacaaagccattcaggagcagctgtagacttagctatttttagtttacatttagcgggagcgtcttcaattttgggtgcagtgaattttatttcaacaattttaaatatgcgtaatcctggacaaagtatgtacagaatgcccttatttgtttggtcaattctaattaccgcttttttattgttattagctgttccagttctagcaggcgcaattacaatgcttttaactgatagaaattttaatacgtcattttttgatcctgcaggaggaggagatccagttttatatcagcatctgtt
MBPK_000680929	COInr	85	2	Rhodophyta	Florideophyceae					COInr-WO_Insecta	85	2	Rhodophyta	Florideophyceae					COInr_Med	85	2	Rhodophyta	Florideophyceae					COInr_Med_plus	85	2	Rhodophyta	Florideophyceae					tttaagttctattcaaagccattcaggtgcatcaattgatttagcaatttttagtttacatttagcaggtgcatcatctatattaggagctgtaaatttcatttcaacaattttgaatatgcgtaatcctggccaaagcttatatagaataccgctttttgtttgatcaatttttgttacagcgtttttacttttacttgccgtacctgtattggccggagctattacaatgttattgactgatagaaatttcaatacttcattttttgatccagcgggcggcggagatcctattttataccagcatttatt
MBPK_000501974	COInr	85	2	Rhodophyta	Florideophyceae					COInr-WO_Insecta	85	2	Rhodophyta	Florideophyceae					COInr_Med	85	2	Rhodophyta	Florideophyceae					COInr_Med_plus	85	2	Rhodophyta	Florideophyceae					tttaagttctattcaaagtcattcaggagcttctgttgatttagcaattttttctttacacttatcaggagcttcctctattttaggagctgtaaatttcatttcaacaattttaaatatgcgcaatccaggtcaaagtatgtatagaattcctttatttgtttgatctatttttgtcacagctgtactattattattagcagtacctgtattagcaggagctattactatgcttttaacagatcgaaattttaatacatccttttttgacccagcgggtggaggtgatcctattttatatcaacacttatt
MBPK_001486609	COInr	85	2	Rhodophyta	Florideophyceae					COInr-WO_Insecta	85	2	Rhodophyta	Florideophyceae					COInr_Med	85	2	Rhodophyta	Florideophyceae					COInr_Med_plus	85	2	Rhodophyta	Florideophyceae					tttaagttctattcaaagccattcaggagcttctgtagatttagctatattcagtttacatattgcaggagcttcttcaattttaggagcagttaattttatatctacaattttaaatatgcgcaatcctggacaaagtatgtatagaatgcctttatttgtatgatctatttttgtaacagcattcttattattattagcggttccagttttagcaggtgcaataacaatgttattaactgatagaaatttcaatacatcattttttgatccagcaggaggaggagatccaatattattccaacatttattt
MBPK_000016270	COInr	85	2	Rhodophyta	Florideophyceae					COInr-WO_Insecta	85	2	Rhodophyta	Florideophyceae					COInr_Med	85	2	Rhodophyta	Florideophyceae					COInr_Med_plus	85	2	Rhodophyta	Florideophyceae					tttaagttcaattcaaagtcattcaggagcttctattgatttagcaatttttagtttacatattgcaggagcttcttcaatattaggcgcagttaattttatctcaactattttaaatatgcgtaatcctggtcaaagtttatatagaattccactttttgtttgatctatatttgttacagcatttttacttttattagcggtacctgtattagctggagctattacaatgcttttaactgatagaaatttcaatacttctttttttgatccagcaggcggaggcgatcctattttatatcaacatttatt
MBPK_002068646	COInr	85	2	Rhodophyta	Florideophyceae					COInr-WO_Insecta	85	2	Rhodophyta	Florideophyceae					COInr_Med	85	2	Rhodophyta	Florideophyceae					COInr_Med_plus	85	2	Rhodophyta	Florideophyceae					attaagttctattcaaagtcattcaggagcgtcaattgatttagcaatttttagtttacatttagcaggagcatcatccatattaggagcagtaaattttatttcaacaattttaaacatgcgtaatcctggtcaaagtttatatcgaattccactttttgtttgatcaattcttgttacagcatttttacttttattagctgttccagtattagcaggtgctattactatgttattaactgatagaaattttaatacttcattctttgatccagcaggtggcggcgatcctattttatttcaacatttattc
MBPK_000646609	COInr	100	6	Rhodophyta	Florideophyceae	Gigartinales	Kallymeniaceae	Felicinia	Felicinia spathulata	COInr-WO_Insecta	100	6	Rhodophyta	Florideophyceae	Gigartinales	Kallymeniaceae	Felicinia	Felicinia spathulata	COInr_Med	100	6	Rhodophyta	Florideophyceae	Gigartinales	Kallymeniaceae	Felicinia	Felicinia spathulata	COInr_Med_plus	100	6	Rhodophyta	Florideophyceae	Gigartinales	Kallymeniaceae	Felicinia	Felicinia spathulata	attaagctctattcaaagtcattcaggtggtgcaatagacttagcaatttttagcttacatttagctggagcgtcttctattttaggagcaataaattttatttctactattttaaatatgcgcaattctggccaaagtatgtatagaatgcctttatttgtttgatctatttttgtaacagcattcttgcttctattagccgtacctgttttagcaggggcaattactatgcttttaactgatcgaaattttaatacatctttctttgatccagcaggtgggggagatccaatcttatatcaacatttgttt
MBPK_000104599	COInr	90	3	Rhodophyta	Florideophyceae	Hapalidiales				COInr-WO_Insecta	90	3	Rhodophyta	Florideophyceae	Hapalidiales				COInr_Med	90	5	Rhodophyta	Florideophyceae	Hapalidiales	Hapalidiaceae	Lithothamnion		COInr_Med_plus	90	5	Rhodophyta	Florideophyceae	Hapalidiales	Hapalidiaceae	Lithothamnion		ttaagttcaatacaaagccactcaggaacttctgtagatttagcaatttttagtttacatttagcaggagcatcatcaatattaggggctgtaaactttatttcaactattttaaatatgcgtaatccgggtcaaagtatgtatcgaatgcctttattcgtttggtcaatttttgttacagcttttttgcttttattagctgttcccgtattagcgggagcaataacaatgcttttaacggatagaaattttaatacttctttttttgatcctgcgggaggaggagatcctattttatatcaacatttattt
MBPK_001101683	COInr	90	2	Rhodophyta	Florideophyceae					COInr-WO_Insecta	90	2	Rhodophyta	Florideophyceae					COInr_Med	85	2	Rhodophyta	Florideophyceae					COInr_Med_plus	85	2	Rhodophyta	Florideophyceae					tttaagttcaattcaaagtcattctggggcctctgtagatttagcaatttttagtttacatttatcaggtgcagcttctattttaggtgcagttaattttatatcaacaattttaaatatgcggagccctggtcaaagtttatatagaatgcctttatttgtatgatctatatttgttacagcttttttacttttattagcagttcctgttttagctggagctattacaatgttattaactgatcgtaattttaatacttctttttttgatcctgcaggtggaggtgatcctattttatatcaacatttatt
MBPK_002363474	COInr		0							COInr-WO_Insecta		0							COInr_Med		0							COInr_Med_plus		0							tttagcttctatagaaagtcattcaggaggtgctgtagatttagctatttttagtttacatttagcaggtgcttcttcagttttaggtgctattaattttattactacaatatttaatatgagatctcctaatttaaaaatgcatagaatacctttatttgtgtgagctatactaataacggcatttttattattattatctttacctgttttagcgggagctattactatgttattaacagatcgtaattttaatacaacattttttgatcctgcaggaggtggtgatccaatattatatcaacatttattt
MBPK_001765774	COInr	85	2	Rhodophyta	Florideophyceae					COInr-WO_Insecta	85	2	Rhodophyta	Florideophyceae					COInr_Med	85	2	Rhodophyta	Florideophyceae					COInr_Med_plus	85	2	Rhodophyta	Florideophyceae					tctaagttccattcaaagtcattcaggagctgccatcgatttagctatttttagtttacatttatcaggagcttcctctattttaggtgcaataaattttatctgtaccattttaaatatgcgaatccaggacatactttatacagaatacctttatttgtatgatccatttttgttacagcgatcttattattattagctgttcctgtattagcaggggctattacaatgttattaacagatcgtaattttaatacagctttttttgatcctgcaggaggaggagatcctattttataccaacatttattc
MBPK_001871208	COInr	99	5	Rhodophyta	Florideophyceae	Hapalidiales	Hapalidiaceae	Lithothamnion		COInr-WO_Insecta	99	5	Rhodophyta	Florideophyceae	Hapalidiales	Hapalidiaceae	Lithothamnion		COInr_Med	99	5	Rhodophyta	Florideophyceae	Hapalidiales	Hapalidiaceae	Lithothamnion		COInr_Med_plus	99	5	Rhodophyta	Florideophyceae	Hapalidiales	Hapalidiaceae	Lithothamnion		tttaagctcaatacagagccactctggagcttctgtagatttagcaatttttagcttacatttagcaggagcttcatcaatattaggtgctgtaaacttcatatcaactattttaaatatgcgtaatccaggtcaaagtatgtatagaatgcctttatttgtttgatcaatttttgttacagcttttttacttttattagctgttcctgtgctagcaggagcaataacaatgctcttaactgatagaaattttaatacttcattttttgatcctgcaggaggaggagacccaatcttataccaacatttatt
MBPK_001576564	COInr	99	5	Rhodophyta	Florideophyceae	Hapalidiales	Hapalidiaceae	Lithothamnion		COInr-WO_Insecta	99	5	Rhodophyta	Florideophyceae	Hapalidiales	Hapalidiaceae	Lithothamnion		COInr_Med	99	5	Rhodophyta	Florideophyceae	Hapalidiales	Hapalidiaceae	Lithothamnion		COInr_Med_plus	99	5	Rhodophyta	Florideophyceae	Hapalidiales	Hapalidiaceae	Lithothamnion		tttaagttcaatactgagccactctggagcttctgtagatttagcaatttttagcttacatttagcaggagcttcatcaatattaggtgctgtaaacttcatatcaactattttaaatatgcgtaatccaggtcaaagtatgtatagaatgcctttatttgtttgatcaatttttgttacagcttttttacttttattagctgttcctgtgctagcaggagcaataacaatgctcttaactgatagaaattttaatacttcattttttgatcctgcaggaggaggagacccaatcttataccaacatttattt
MBPK_002805807	COInr	85	2	Rhodophyta	Florideophyceae					COInr-WO_Insecta	85	2	Rhodophyta	Florideophyceae					COInr_Med	85	2	Rhodophyta	Florideophyceae					COInr_Med_plus	85	2	Rhodophyta	Florideophyceae					attaagctctatacaaagtcattcaggcgcagcagttgatttagctattttcagcttacatgtatcaggtgcatcatcaattttaggtgcagtcaattttatctccacaattattaatatgcgtaatccgggacaaagtatgtataggattcctctttttgtatgatcaattttagttactgcagttttacttttattagctgttccagttttagcgggtgcaattactatgctattaacagatcgtaattttaatacttcattttttgatcctgcaggtggtggagatcctattttgtaccaacacttat
MBPK_000521266	COInr	90	3	Rhodophyta	Florideophyceae	Corallinales				COInr-WO_Insecta	90	3	Rhodophyta	Florideophyceae	Corallinales				COInr_Med	90	5	Rhodophyta	Florideophyceae	Corallinales	Lithophyllaceae	Lithophyllum		COInr_Med_plus	90	5	Rhodophyta	Florideophyceae	Corallinales	Lithophyllaceae	Lithophyllum		ttaagttctatacaaagtcactcaggcgcatcagttgatttagcaatttttagcttacatatagcaggagcttcttcaattttaggagcagtaaattttatatcaactattttaaatatgcgtaatccaggacaaagtatgtatagaatgcctttatttatttggtcaattttagttactgcaattttattacttttagctgtacctgtattagcaggagcaattacaatgttattaactgatagaaattttaatacttcattttttgatccggcaggaagaggtgatcctattttatatcaacatttattt
MBPK_003525031	COInr	99	5	Rhodophyta	Florideophyceae	Hapalidiales	Hapalidiaceae	Lithothamnion		COInr-WO_Insecta	99	5	Rhodophyta	Florideophyceae	Hapalidiales	Hapalidiaceae	Lithothamnion		COInr_Med	99	5	Rhodophyta	Florideophyceae	Hapalidiales	Hapalidiaceae	Lithothamnion		COInr_Med_plus	99	5	Rhodophyta	Florideophyceae	Hapalidiales	Hapalidiaceae	Lithothamnion		tttaagttcaacacagagccactctggagcttctgtagatttagcaatttttagcttacatttagcaggagcttcatcaatattaggtgctgtaaacttcatatcaactattttaaatatgcgtaatccaggtcaaagtatgtatagaatgcctttatttgtttgatcaatttttgttacagcttttttacttttattagctgttcctgtgctagcaggagcaataacaatgctcttaactgatagaaattttaatacttcattttttgatcctgcaggaggaggagacccaatcttataccaacatttattt
MBPK_000070829	COInr	99	5	Rhodophyta	Florideophyceae	Hapalidiales	Hapalidiaceae	Lithothamnion		COInr-WO_Insecta	99	5	Rhodophyta	Florideophyceae	Hapalidiales	Hapalidiaceae	Lithothamnion		COInr_Med	99	5	Rhodophyta	Florideophyceae	Hapalidiales	Hapalidiaceae	Lithothamnion		COInr_Med_plus	99	5	Rhodophyta	Florideophyceae	Hapalidiales	Hapalidiaceae	Lithothamnion		tttacgttcaatacagagccactctggagcttctgtagatttagcaatttttagcttacatttagcaggagcttcatcaatattaggtgctgtaaacttcatatcaactattttaaatatgcgtaatccaggtcaaagtatgtatagaatgcctttatttgtttgatcaatttttgttacagcttttttacttttattagctgttcctgtgctagcaggagcaataacaatgctcttaactgatagaaattttaatacttcattttttgatcctgcaggaggaggagacccaatcttataccaacatttatt
MBPK_003738799	COInr	99	5	Rhodophyta	Florideophyceae	Hapalidiales	Hapalidiaceae	Lithothamnion		COInr-WO_Insecta	99	5	Rhodophyta	Florideophyceae	Hapalidiales	Hapalidiaceae	Lithothamnion		COInr_Med	99	5	Rhodophyta	Florideophyceae	Hapalidiales	Hapalidiaceae	Lithothamnion		COInr_Med_plus	99	5	Rhodophyta	Florideophyceae	Hapalidiales	Hapalidiaceae	Lithothamnion		tttaagttcaataccgagccactctggagcttctgtagatttagcaatttttagcttacatttagcaggagcttcatcaatattaggtgctgtaaacttcatatcaactattttaaatatgcgtaatccaggtcaaagtatgtatagaatgcctttatttgtttgatcaatttttgttacagcttttttacttttattagctgttcctgtgctagcaggagcaataacaatgctcttaactgatagaaattttaatacttcattttttgatcctgcaggaggaggagacccaatcttataccaacatttattt
MBPK_004010448	COInr	99	5	Rhodophyta	Florideophyceae	Hapalidiales	Mesophyllumaceae	Mesophyllum		COInr-WO_Insecta	99	5	Rhodophyta	Florideophyceae	Hapalidiales	Mesophyllumaceae	Mesophyllum		COInr_Med	85	2	Rhodophyta	Florideophyceae					COInr_Med_plus	85	2	Rhodophyta	Florideophyceae					tttgagctcaatacaaagccactctggagctgcagtagatctagctatttttagcctacatttggcaggagcttcttcaatattaggcgctgttaattttatatcaacaattttaaacatgcgtaatccaggacaaagtttgtataggatgccattatttgtttgatctatttttgttacagctttcttactactactagcagtacctgttttagcaggggctataactatgcttttaacggatagaaattttaatacttccttttttgatccagctggtggtggggatcctattttatatcaacacttgt
MBPK_003795493	COInr	85	2	Rhodophyta	Florideophyceae					COInr-WO_Insecta	85	2	Rhodophyta	Florideophyceae					COInr_Med	85	2	Rhodophyta	Florideophyceae					COInr_Med_plus	85	2	Rhodophyta	Florideophyceae					cttaagttcgatacaaagtcattctggagctgcagttgacttagccatttttagtttacatttagcaggtgcatcatcaattttaggagctgttaattttatttctacaattttgaatatgagaaatcctgggcaaagtttatatcgaatacctttatttgtttggtcaatttttgttacagcgattttattattattagcagttccagttttagcaggtgctattacaatgcttttaactgatcgtaattttaatacaacattttttgatccagcaggaggaggggatcctatcctttaccaacatttattt
MBPK_000461060	COInr	85	2	Rhodophyta	Florideophyceae					COInr-WO_Insecta	85	2	Rhodophyta	Florideophyceae					COInr_Med	85	2	Rhodophyta	Florideophyceae					COInr_Med_plus	85	2	Rhodophyta	Florideophyceae					tctaagttcaatacaaagtcattcaggagctgctattgatttagcaatttttagtttacatttatcaggagcttcttcaattttaggagcagttaattttatatcaactatagttaacatgcgtaatccaggccaaagtatgtatagaatgcctttattcgtatgatcaatttttgttactgcgtttttacttttacttgcagtcccagttctagcaggtgcaataacaatgttgttaactgatagaaattttaatacttcattttttgatccagctggaggaggagatcctattttatatcaacatttatt
MBPK_002701943	COInr	85	2	Rhodophyta	Florideophyceae					COInr-WO_Insecta	85	2	Rhodophyta	Florideophyceae					COInr_Med	85	2	Rhodophyta	Florideophyceae					COInr_Med_plus	85	2	Rhodophyta	Florideophyceae					tttaagctcgatacaaagtcattcaggtggtgcagttgatttagcaatttttagtttacatctttcgggagcagcatcgattttaggagcagtcaacttcatttctactattttgaatatgagaaatcctggtcagagtatgtatagaatgcctttatttgtatgatcaattttcgtaactgcatttttattgcttttagcagttcctgttctagcaggtgcaatcacgatgctgttaactgatcgtaattttaatacttctttttttgaccctgcgggtggaggtgatccagttttatatcagcatctatt
MBPK_000833244	COInr	85	2	Rhodophyta	Florideophyceae					COInr-WO_Insecta	85	2	Rhodophyta	Florideophyceae					COInr_Med	85	2	Rhodophyta	Florideophyceae					COInr_Med_plus	85	2	Rhodophyta	Florideophyceae					cttaagttctattcaaagtcattcaggagcatctgtggatttagcaattttttcattacatttatcaggagcatcttctattttaggagcagtaaactttatttcaacaattttaaatatgcgtaatcctggacaaagtatgtacagaattcctttatttgtatgatcaatttttgtgacagcggtactacttttattagctgtacctgtactagcaggagctattacaatgcttttaacagatcgtaactttaatacatcattttttgatccagctggaggaggagatcctattctttatcaacaccttttt
MBPK_003456166	COInr	85	2	Rhodophyta	Florideophyceae					COInr-WO_Insecta	85	2	Rhodophyta	Florideophyceae					COInr_Med	85	2	Rhodophyta	Florideophyceae					COInr_Med_plus	85	2	Rhodophyta	Florideophyceae					gttaagctcaatacaaagccactcgggtgcagctgtagatttagctatatttagcttacatttatcaggagcttcctcaattttaggtgcagttaactttatttctactattttaaatatgcgtaatcctgggcaaagtatgtatagaatgcctttatttgtgtgatctatttttgttacggctgttttattgcttttagctgtacctgtgctggcaggagcaataactatgttattaacagacagaaattttaatactgctttttttgatcctgcaggaggaggagatcctattttatatcagcatttatt
MBPK_000414225	COInr	85	2	Rhodophyta	Florideophyceae					COInr-WO_Insecta	85	2	Rhodophyta	Florideophyceae					COInr_Med	85	2	Rhodophyta	Florideophyceae					COInr_Med_plus	85	2	Rhodophyta	Florideophyceae					attaagttctatacaaagtcattcaggaggttctgtagatcttgctatttttagcttgcacctttctggagcagcatctatattgggagcaattaatttcatctctacaattttaaatatgcgaaatcctggacaaagcatgtataggatgcctttattcgtttgatcaatttttgtaactgcttttttacttcttttagcggttccagttttagcaggagcaattacaatgttgttaacagatcgtaattttaatacaactttttttgatcctgctggaggtggagatcctgttctttatcagcatcttttt
MBPK_003703862	COInr	85	3	Rhodophyta	Florideophyceae	Ceramiales				COInr-WO_Insecta	85	3	Rhodophyta	Florideophyceae	Ceramiales				COInr_Med	85	4	Rhodophyta	Florideophyceae	Ceramiales	Rhodomelaceae			COInr_Med_plus	85	4	Rhodophyta	Florideophyceae	Ceramiales	Rhodomelaceae			ccttagttcgattcaaagtcattcgggagcttcagtagatttagctatttttagtttacatttatcgggagcttcatcaattctaggagctattaattttatatctacaattttaaacatgcgtagcatagggcagaatttttatagaattccactttttgtgtgatctatttttgtaactgcaattttattattattagcagttccggttttagcaggagctattactatgttattaactgatagaaattttaacacaacattttttgaccctgcgggtggtggtgatcctatactttatcagcacttattc
MBPK_000528587	COInr	85	2	Rhodophyta	Florideophyceae					COInr-WO_Insecta	85	2	Rhodophyta	Florideophyceae					COInr_Med	85	2	Rhodophyta	Florideophyceae					COInr_Med_plus	85	2	Rhodophyta	Florideophyceae					actgagttccatacaaagtcattccggagcagcagtagatttagctatctttagtttacatatagcaggcgcatcatcaattttaggcgccgttaattttatatcaactattttaaatatgcgaaatccaggtcaaagtatgtataggatgccactatttgtttgatctatttttgttacagctattttattacttttagcagttcctgtattagctggggcaattacaatgttattaacagatagaaatttcaacacttccttttttgatccagctggaggaggagatcctattttatatcaacatttat
MBPK_003075512	COInr	85	2	Rhodophyta	Florideophyceae					COInr-WO_Insecta	85	2	Rhodophyta	Florideophyceae					COInr_Med	85	2	Rhodophyta	Florideophyceae					COInr_Med_plus	85	2	Rhodophyta	Florideophyceae					tttaagttctattcaaagccattcaggtgcatcaattgatttagcaatttttagtttacatttagcaggcgcatcatctatattaggagctgtaaatttcatttcaacaattttgaatatgcgtaatcctggtcaaagcttatatagaataccgctttttgtttgatcaatttttgttacagcgtttttacttttacttgccgtacctgtattggccggagctattacaatgttattgactgatagaaatttcaatacttcattttttgatccagcgggcggcggagatcctattttataccagcatttattt
MBPK_001109962	COInr	90	3	Rhodophyta	Florideophyceae	Gigartinales				COInr-WO_Insecta	90	3	Rhodophyta	Florideophyceae	Gigartinales				COInr_Med	90	3	Rhodophyta	Florideophyceae	Gigartinales				COInr_Med_plus	90	3	Rhodophyta	Florideophyceae	Gigartinales				tttaagctcgattcaaagtcattcaggaggtgctgtagatttagctatctttagtcttcatctagcaggtgcttcttcaattttaggcgcagttaattttatttcaactattttgaatatgcgtagtcctggtcaaactatgtacagaattcctttatttgtatgatctatttttgtaacggcttttttattattattagcagttccagttttagcaggtgctattactatgcttctgactgatcgcaattttaatacctccttttttgatccagcagggggaggggatcctgtattatatcaacatttattt
MBPK_000336564	COInr	90	2	Rhodophyta	Florideophyceae					COInr-WO_Insecta	90	2	Rhodophyta	Florideophyceae					COInr_Med	90	2	Rhodophyta	Florideophyceae					COInr_Med_plus	90	2	Rhodophyta	Florideophyceae					gctaagttctatacaaagccactcaggagctgctgtagacttagctatttttagtttacatttagcaggagcttcttcgatactgggtgcagtgaactttatctcaacaattttaaatatgcgtaacccggggcaaagtatgtatagaatgcctttatttgtttggtcaattttaattactgcttttttattactgttagccgttccagttttagcaggtgcaataacaatgcttttaactgatagaaattttaatacttctttttttgatcctgcgggaggaggtgatccggttttatatcaacatttattt
MBPK_003798938	COInr	99	6	Rhodophyta	Florideophyceae	Ceramiales	Rhodomelaceae	Lophocladia	Lophocladia trichoclados	COInr-WO_Insecta	99	6	Rhodophyta	Florideophyceae	Ceramiales	Rhodomelaceae	Lophocladia	Lophocladia trichoclados	COInr_Med	99	6	Rhodophyta	Florideophyceae	Ceramiales	Rhodomelaceae	Lophocladia	Lophocladia trichoclados	COInr_Med_plus	99	6	Rhodophyta	Florideophyceae	Ceramiales	Rhodomelaceae	Lophocladia	Lophocladia trichoclados	tttgtgttcaattcaaagtcattcaggagctgctattgacttagctatcttcagtttacatctttcaggagcttcttcgattctaggagcaattaattttatttctaccattataaatatgcgaaatcctggacaaacattttatcgcattcctttatttgtttgatcgattttcgtaactgctttactactattattagcagtaccagttttagcaggagctattaccatgttactaactgatcgcaattttaatacagccttttttgacccttctggaggtggtgatcctgtactttatcaacatttattt
MBPK_002044204	COInr	99	6	Rhodophyta	Florideophyceae	Ceramiales	Rhodomelaceae	Pterosiphonia	Pterosiphonia complanata	COInr-WO_Insecta	99	6	Rhodophyta	Florideophyceae	Ceramiales	Rhodomelaceae	Pterosiphonia	Pterosiphonia complanata	COInr_Med	99	6	Rhodophyta	Florideophyceae	Ceramiales	Rhodomelaceae	Pterosiphonia	Pterosiphonia complanata	COInr_Med_plus	99	6	Rhodophyta	Florideophyceae	Ceramiales	Rhodomelaceae	Pterosiphonia	Pterosiphonia complanata	tttaagttcaattcaaagtcattcaggagctgcagttgatttagcaatttttagtttacatttatctggagcttcatctattttaggagcaattaattttatttccacgattgtaactatgcgaaatcctggacaaacattttaccgaattcctttatttgtttgatcaatattcgttaccgcatttttattacttttagctgttccagtacttgcaggagcaattacaatgttattaactgatcgtaattttaatacttcattttttgatccttcaggtggtggggatccagttctttatcagcatttattt
MBPK_003539241	COInr	85	2	Rhodophyta	Florideophyceae					COInr-WO_Insecta	85	2	Rhodophyta	Florideophyceae					COInr_Med	85	2	Rhodophyta	Florideophyceae					COInr_Med_plus	85	2	Rhodophyta	Florideophyceae					tttgagttcaattcaaagtcattcgggagcagcagttgatttagctatttttagtttacacgtatcgggagcttcatctattttaggggcaattaactttatttcaactattataaatatgcgtaattctggacagagtatgtatagaatgccattatttgtttgatcaatttttgtcacagcatttttattattattagctgttcctgtattagcaggggcaattacaatgttgctaaccgatcgtaattttaatacctcattttttgatccagcaggaggaggagatcctatcctttaccagcatttattt
MBPK_002082790	COInr	99	5	Rhodophyta	Florideophyceae	Hapalidiales	Hapalidiaceae	Lithothamnion		COInr-WO_Insecta	99	5	Rhodophyta	Florideophyceae	Hapalidiales	Hapalidiaceae	Lithothamnion		COInr_Med	99	5	Rhodophyta	Florideophyceae	Hapalidiales	Hapalidiaceae	Lithothamnion		COInr_Med_plus	99	5	Rhodophyta	Florideophyceae	Hapalidiales	Hapalidiaceae	Lithothamnion		tttaaattcaatacagagccactctggagcttctgtagatttagcaatttttagcttacatttagcaggagcttcatcaatattaggtgctgtaaacttcatatcaactattttaaatatgcgtaatccaggtcaaagtatgtatagaatgcctttatttgtttgatcaatttttgttacagcttttttacttttattagctgttcctgtgctagcaggagcaataacaatgctcttaactgatagaaattttaatacttcattttttgatcctgcaggaggaggagacccaatcttataccaacatttattt
MBPK_003469448	COInr	99	5	Rhodophyta	Florideophyceae	Hapalidiales	Hapalidiaceae	Lithothamnion		COInr-WO_Insecta	99	5	Rhodophyta	Florideophyceae	Hapalidiales	Hapalidiaceae	Lithothamnion		COInr_Med	99	5	Rhodophyta	Florideophyceae	Hapalidiales	Hapalidiaceae	Lithothamnion		COInr_Med_plus	99	5	Rhodophyta	Florideophyceae	Hapalidiales	Hapalidiaceae	Lithothamnion		tttaagtccaatacagagccactctggagcttctgtagatttagcaatttttagcttacatttagcaggagcttcatcaatattaggtgctgtaaacttcatatcaactattttaaatatgcgtaatccaggtcaaagtatgtatagaatgcctttatttgtttgatcaatttttgttacagcttttttacttttattagctgttcctgtgctagcaggagcaataacaatgctcttaactgatagaaattttaatacttcattttttgatcctgcaggaggaggagacccaatcttataccaacatttatt
MBPK_000498034	COInr		0							COInr-WO_Insecta		0							COInr_Med		0							COInr_Med_plus		0							attatcttcaatagaaagtcattcaggtggttctgttgatttagctatttttagtttacatttagcaggtgcttcttctattttaggtgctatgaattttattacaacagtaataaacatgagaacaccaggtttaaaaatgcatagaatacctttatttgtttgagctatttttatcacagcatttttattattattatcattacctgtgttagctggtgcaataactatgttattaactgatagaaattttaatacaacattttttgatcctgcaggtggtggagatcctattttatatcaacatttattt
MBPK_001633611	COInr	99	6	Rhodophyta	Florideophyceae	Ceramiales	Rhodomelaceae	Lophocladia	Lophocladia trichoclados	COInr-WO_Insecta	99	6	Rhodophyta	Florideophyceae	Ceramiales	Rhodomelaceae	Lophocladia	Lophocladia trichoclados	COInr_Med	99	6	Rhodophyta	Florideophyceae	Ceramiales	Rhodomelaceae	Lophocladia	Lophocladia trichoclados	COInr_Med_plus	99	6	Rhodophyta	Florideophyceae	Ceramiales	Rhodomelaceae	Lophocladia	Lophocladia trichoclados	tttgagtacaatacaaagtcattcaggagctgctattgacttagctatcttcagtttacatctttcaggagcttcttcgattctaggagcaattaattttatttctaccattataaatatgcgaaatcctggacaaacattttatcgcattcctttatttgtttgatcgattttcgtaactgctttactactattattagcagtaccagttttagcaggagctattaccatgttactaactgatcgcaattttaatacagccttttttgacccttctggaggtggtgatcctgtactttatcaacatttatt
MBPK_003242187	COInr	90	3	Rhodophyta	Florideophyceae	Halymeniales				COInr-WO_Insecta	90	3	Rhodophyta	Florideophyceae	Halymeniales				COInr_Med	90	4	Rhodophyta	Florideophyceae	Halymeniales	Halymeniaceae			COInr_Med_plus	90	4	Rhodophyta	Florideophyceae	Halymeniales	Halymeniaceae			tttaagttcaatccaaagccattcaggcggtgcgatagacttagcaatttttagcctccatttagcaggagcgtcatctattttaggagcgataaattttatttctactattttaaatatgcgtaatcctggccaaagtatgtataggatgcccttatttatttggtcaatttttgtgacggcatttttacttttattagctgtacctgttttagcaggggcaattacgatgcttttaaccgatcgtaattttaatacttctttttttgatccagcaggtggtggagatccggttttataccaacatttattt
MBPK_002080045	COInr	85	2	Rhodophyta	Florideophyceae					COInr-WO_Insecta	85	2	Rhodophyta	Florideophyceae					COInr_Med	85	2	Rhodophyta	Florideophyceae					COInr_Med_plus	85	2	Rhodophyta	Florideophyceae					tttgagctctattcaaagccactctggagcatctgtagatttagcaatttttagtttacatctatctggagcatcttcaattttaggagcggttaattttatttcaactattttaaatatgcgtaatcctggtcaaagtatgtataggatgcctctatttgtttgatctatctttgttactgcaattttattacttttagctgttcctgtattagcaggtgcaattacgatgttattaactgatagaaattttaatacatcattttttgacccagctggagggggtgatccaattttataccaacatttatt
MBPK_003088919	COInr	99	5	Rhodophyta	Florideophyceae	Hapalidiales	Hapalidiaceae	Lithothamnion		COInr-WO_Insecta	99	5	Rhodophyta	Florideophyceae	Hapalidiales	Hapalidiaceae	Lithothamnion		COInr_Med	99	5	Rhodophyta	Florideophyceae	Hapalidiales	Hapalidiaceae	Lithothamnion		COInr_Med_plus	99	5	Rhodophyta	Florideophyceae	Hapalidiales	Hapalidiaceae	Lithothamnion		attaagttcaatacagagccactctggagcttctgtagatttagcaatttttagcttacatttagcaggagcttcatcaatattaggtgctgtaaacttcatatcaactattttaaatatgcgtaatccaggtcaaagtatgtatagaatgcctttatttgtttgatcaatttttgttacagcttttttacttttattagctgttcctgtgctagcaggagcaataacaatgctcttaactgatagaaattttaatacttcattttttgatcctgcaggaggaggagacccaatcttataccaacatttattt
MBPK_000238240	COInr	99	5	Rhodophyta	Florideophyceae	Hapalidiales	Hapalidiaceae	Lithothamnion		COInr-WO_Insecta	99	5	Rhodophyta	Florideophyceae	Hapalidiales	Hapalidiaceae	Lithothamnion		COInr_Med	99	5	Rhodophyta	Florideophyceae	Hapalidiales	Hapalidiaceae	Lithothamnion		COInr_Med_plus	99	5	Rhodophyta	Florideophyceae	Hapalidiales	Hapalidiaceae	Lithothamnion		tctaagttcaatacagagccactctggagcttctgtagatttagcaatttttagcttacatttagcaggagcttcatcaatattaggtgctgtaaacttcatatcaactattttaaatatgcgtaatccaggtcaaagtatgtatagaatgcctttatttgtttgatcaatttttgttacagcttttttacttttattagctgttcctgtgctagcaggagcaataacaatgctcttaactgatagaaattttaatacttcattttttgatcctgcaggaggaggagacccaatcttataccaacatttattt
MBPK_003623926	COInr	99	5	Rhodophyta	Florideophyceae	Hapalidiales	Hapalidiaceae	Lithothamnion		COInr-WO_Insecta	99	5	Rhodophyta	Florideophyceae	Hapalidiales	Hapalidiaceae	Lithothamnion		COInr_Med	99	5	Rhodophyta	Florideophyceae	Hapalidiales	Hapalidiaceae	Lithothamnion		COInr_Med_plus	99	5	Rhodophyta	Florideophyceae	Hapalidiales	Hapalidiaceae	Lithothamnion		tttaagttcactacagagccactctggagcttctgtagatttagcaatttttagcttacatttagcaggagcttcatcaatattaggtgctgtaaacttcatatcaactattttaaatatgcgtaatccaggtcaaagtatgtatagaatgcctttatttgtttgatcaatttttgttacagcttttttacttttattagctgttcctgtgctagcaggagcaataacaatgctcttaactgatagaaattttaatacttcattttttgatcctgcaggaggaggagacccaatcttataccaacatttat
MBPK_001263935	COInr	99	5	Rhodophyta	Florideophyceae	Hapalidiales	Mesophyllumaceae	Mesophyllum		COInr-WO_Insecta	99	5	Rhodophyta	Florideophyceae	Hapalidiales	Mesophyllumaceae	Mesophyllum		COInr_Med	85	2	Rhodophyta	Florideophyceae					COInr_Med_plus	85	2	Rhodophyta	Florideophyceae					ttaagctcaaaacaaagccactctggagctgcagtagatctagctatttttagcctacatttggcaggagcttcttcaatattaggcgctgttaattttatatcaacaattttaaacatgcgtaatccaggacaaagtttgtataggatgccattatttgtttgatctatttttgttacagctttcttactactactagcagtacctgttttagcaggggctatagctatgcttttaacggatagaaattttaatacttccttttttgatccagctggtggtggggatcctattttatatcaacacttgttt
MBPK_001020538	COInr	99	6	Rhodophyta	Florideophyceae	Ceramiales	Rhodomelaceae	Osmundea	Osmundea ramosissima	COInr-WO_Insecta	99	6	Rhodophyta	Florideophyceae	Ceramiales	Rhodomelaceae	Osmundea	Osmundea ramosissima	COInr_Med	99	6	Rhodophyta	Florideophyceae	Ceramiales	Rhodomelaceae	Osmundea	Osmundea ramosissima	COInr_Med_plus	99	6	Rhodophyta	Florideophyceae	Ceramiales	Rhodomelaceae	Osmundea	Osmundea ramosissima	aattagttcaatacaaagtcattctggagcttcagttgatttagcaatttttagtttacatttgtcaggtgcttcatctattttgggtgcaattaattttatttctacaattttaaatatgcgtaatccaggacaaactttttacagaattcctttatttgtttgatcaatatttgttactgcatttttattattattagctgtaccagtgttagcaggtgctataactatgttattaacagatagaaattttaatacgtcattttttgatccttcaggaggaggtgatcctattttgtatcaacatttattt
MBPK_002252747	COInr	90	2	Rhodophyta	Florideophyceae					COInr-WO_Insecta	90	2	Rhodophyta	Florideophyceae					COInr_Med	85	2	Rhodophyta	Florideophyceae					COInr_Med_plus	85	2	Rhodophyta	Florideophyceae					ttgagttcaattcgaagtcattcaggaggtgctgtagatttagcaatttttagtttacatttatctggagcgtcttcaattttaggtgctgttaattttatttcaactattataaatatgcgtagtcctggccaaagtatgtataggattcctttatttgtttgatctatttttgtaacagctttcttattattattggctgtaccagtattagctggtgctattactatgcttttaacggaccgtaattttaatacatcgttttttgatcctgcaggtggaggagatcctgtattatatcaacatttattt
MBPK_000417746	COInr	90	3	Rhodophyta	Florideophyceae	Hapalidiales				COInr-WO_Insecta	90	3	Rhodophyta	Florideophyceae	Hapalidiales				COInr_Med	90	5	Rhodophyta	Florideophyceae	Hapalidiales	Hapalidiaceae	Lithothamnion		COInr_Med_plus	90	5	Rhodophyta	Florideophyceae	Hapalidiales	Hapalidiaceae	Lithothamnion		tttaagttcaatacaaagccactcaggagcttctgtagatttagcaatttttagtttacatttagcaggggcatcatcaatattaggggctgtaaactttatttcaactattttaaatatgcgtaatccgggtcaaagtatgtatcgaatgcctttatttgtttggtcaatttttgttacagcttttttgcttttattagctgttcccgtattagcgggagcaataacaatgcttttaacggatagaaattttaatacttctttttttgatcctgcgggagggggagatcctattttatatcaacatttattt
MBPK_000099260	COInr		0							COInr-WO_Insecta		0							COInr_Med		0							COInr_Med_plus		0							tttagcttctattgaaagtcattctggaggtgcagtagatttagctatttttagtttacatttagcaggtgcatcttctttattaggtgcaattaattttattactactatttttaatatgaaatctccaggtttagaaatgcatcatatccctttatttttatgagcacttttaattactgcttttttattattattatcattacccgtattagcaggtgcaattactatgttattaactgatcgtaattttaatactaccttttttgatccagcaggtggtggagatcctattttatatcaacatttattt
MBPK_001181618	COInr	85	2	Rhodophyta	Florideophyceae					COInr-WO_Insecta	85	2	Rhodophyta	Florideophyceae					COInr_Med	85	2	Rhodophyta	Florideophyceae					COInr_Med_plus	85	2	Rhodophyta	Florideophyceae					tttaagttcaattcaaagtcattctggagcctctgtagatttagcaatttttagtttacatttatcaggtgcagcttctattttaggtgcagttaattttatatcaacaattttaaatatgcggagccctggtcaaagtttatatagaatgcctttatttgtatgatctatatttgttacagcttttttacttttattagcagttcctgttttggctggagctattacaatgttattaactgatcgtaattttaatacttctttttttgatcctgcaggtggaggtgatcctattttatatcaacatttattt
MBPK_003405299	COInr	99	5	Rhodophyta	Florideophyceae	Hapalidiales	Mesophyllumaceae	Mesophyllum		COInr-WO_Insecta	99	5	Rhodophyta	Florideophyceae	Hapalidiales	Mesophyllumaceae	Mesophyllum		COInr_Med	85	2	Rhodophyta	Florideophyceae					COInr_Med_plus	85	2	Rhodophyta	Florideophyceae					tttaagctcaataaaaagccactctggagctgcagtagatctagctatttttagcctacatttggcaggagcttcttcaatattaggcgctgttaattttatatcaacaattttaaacatgcgtaatccaggacaaagtttgtataggatgccattatttgtttgatctatttttgttacagctttcttactactactagcagtacctgttttagcaggggctataactatgcttttaacggatagaaattttaatacttccttttttgatccagctggtggtggggatcctattttatatcaacacttgttt
MBPK_002026273	COInr	90	2	Rhodophyta	Florideophyceae					COInr-WO_Insecta	90	2	Rhodophyta	Florideophyceae					COInr_Med	90	4	Rhodophyta	Florideophyceae	Gigartinales	Peyssonneliaceae			COInr_Med_plus	90	4	Rhodophyta	Florideophyceae	Gigartinales	Peyssonneliaceae			tttgagttcaatacaaagtcattcaggaggagctatagatttagcaatttttagtttgcatttatcaggagcatcttcaattttaggtgcagtgaattttatttctaccattttaaacatgcgcagccctgggcagagtatgtatagaattcctttatttgtatgatctatttttgtaacagcatttttacttttattggcagttccggtattagcaggagcaattacaatgcttttaacagaccgtaattttaatacatcattttttgatccagccggtggaggagatcctgttttatatcaacatttattt
MBPK_003955821	COInr	99	5	Rhodophyta	Florideophyceae	Hapalidiales	Hapalidiaceae	Lithothamnion		COInr-WO_Insecta	99	5	Rhodophyta	Florideophyceae	Hapalidiales	Hapalidiaceae	Lithothamnion		COInr_Med	99	5	Rhodophyta	Florideophyceae	Hapalidiales	Hapalidiaceae	Lithothamnion		COInr_Med_plus	99	5	Rhodophyta	Florideophyceae	Hapalidiales	Hapalidiaceae	Lithothamnion		tgtaagttcaatacagagccactctggagcttctgtagatttagcaatttttagcttacatttagcaggagcttcatcaatattaggtgctgtaaacttcatatcaactattttaaatatgcgtaatccaggtcaaagtatgtatagaatgcctttatttgtttgatcaatttttgttacagcttttttacttttattagctgttcctgtgctagcaggagcaataacaatgctcttaactgatagaaattttaatacttcattttttgatcctgcaggaggaggagacccaatcttataccaacatttatt
MBPK_000189062	COInr	85	2	Rhodophyta	Florideophyceae					COInr-WO_Insecta	85	2	Rhodophyta	Florideophyceae					COInr_Med	85	2	Rhodophyta	Florideophyceae					COInr_Med_plus	85	2	Rhodophyta	Florideophyceae					tttaagttcaatccaaagccattctggagctgctgtagatttagcaatctttagcttacatttatcaggagcatcttctatattgggcgctattaatttcatatctactattataaatatgcgtacccctggtcaaagtttatatagaatacctttatttgtatgatctatttttgtaacggcgtttttattattattagctgttcctgtattagcgggagcaattaccatgttattaacagatagaaattttaatacatctttttttgatcccgcaggtggtggtggtcctgttttataccaacatttattt
MBPK_003112607	COInr	85	2	Rhodophyta	Florideophyceae					COInr-WO_Insecta	85	2	Rhodophyta	Florideophyceae					COInr_Med	85	2	Rhodophyta	Florideophyceae					COInr_Med_plus	85	2	Rhodophyta	Florideophyceae					tttaagttctatacaaagtcattcaggagcatctgttgatttagcaatttttagtttacatttagcaggagcatcttctatattaggagctgttaattttatatcaacaattttaaatatgcgtcatccaggacaaagcttatatagaataccactttttgtttgatcaatttttgttacggcctttttacttttattagcagtacctgtattagcaggagctattacaatgcttttaactgatagaaattttaatacatcattttttgatccagcgggtggtggagatcctattttatatcaacatttattt
MBPK_002788248	COInr	99	5	Rhodophyta	Florideophyceae	Hapalidiales	Mesophyllumaceae	Mesophyllum		COInr-WO_Insecta	99	5	Rhodophyta	Florideophyceae	Hapalidiales	Mesophyllumaceae	Mesophyllum		COInr_Med	85	2	Rhodophyta	Florideophyceae					COInr_Med_plus	85	2	Rhodophyta	Florideophyceae					tttaggctcaatacaaagccactctggagctgcagtagatctagctatttttagcctacatttggcaggagcttcttcaatattaggcgctgttaattttatatcaacaattttaaacatgcgtaatccaggacaaagtttgtataggatgccattatttgtttgatctatttttgttacagctttcttactactactagcagtacctgttttagcaggggctataactatgcttttaacggatagaaattttaatacttccttttttgatccagctggtggtggggatcctattttatatcaacacttgttt
MBPK_002469701	COInr	85	2	Rhodophyta	Florideophyceae					COInr-WO_Insecta	85	2	Rhodophyta	Florideophyceae					COInr_Med	85	2	Rhodophyta	Florideophyceae					COInr_Med_plus	85	2	Rhodophyta	Florideophyceae					tttaagttcaatacagagccattcaggaggggcagtggacttagcaatatttagtttacatttatctggtgcagcttctattttaggtgctgttaattttatatcaactattttaaatatgcgaaatccaggtcaaagtatgtacagaatgcctttatttgtatgatctatatttgtaacagcgcttttacttcttttagctgtacctgttttagccggtgctattactatgcttttaacagatagaaattttaatacttcattttttgatccagcaggtgggggtgatccgattctttaccaacatttatt
MBPK_003883248	COInr	90	3	Rhodophyta	Florideophyceae	Hapalidiales				COInr-WO_Insecta	90	3	Rhodophyta	Florideophyceae	Hapalidiales				COInr_Med	90	5	Rhodophyta	Florideophyceae	Hapalidiales	Hapalidiaceae	Phymatolithon		COInr_Med_plus	90	5	Rhodophyta	Florideophyceae	Hapalidiales	Hapalidiaceae	Phymatolithon		attaagttcaatacaaagtcattcaggagctgcagtagatttagctatttttagtttacatttagcaggcgcttcatcaattttaggcgcagttaactttatctcaacaattttaaatatgcgcaacccgggacaaagtatgtacagaatgcctctatttgtttgatcgattttggttacagcttttttattattattagctgttccggttttagcaggcgcaataacaatgcttttaactgatagaaattttaatactgctttttttgacccagcgggcggcggcgatccaattttatatcaacatttattt
MBPK_000112213	COInr	85	3	Rhodophyta	Florideophyceae	Ceramiales				COInr-WO_Insecta	85	3	Rhodophyta	Florideophyceae	Ceramiales				COInr_Med	85	3	Rhodophyta	Florideophyceae	Ceramiales				COInr_Med_plus	85	3	Rhodophyta	Florideophyceae	Ceramiales				tttaagttcaatacagagtcatccaggtgcatctgttgaccttgctatttttagtttacatttatctggagcttcttccattttaggtgccataaacttcatatcaactattttaaatatgcgaaaccctggtcaaagtttatatagaatacctttatttgtttggtcaatcttcgttactgcatttttattattgttagctgttcctgtattagcaggtgcaattacaatgttattaacagatcgtaattttaacacatctttttttgatccgtctggtggtggagatcctattctatatcaacatttattc
MBPK_001177218	COInr	85	2	Rhodophyta	Florideophyceae					COInr-WO_Insecta	85	2	Rhodophyta	Florideophyceae					COInr_Med	85	2	Rhodophyta	Florideophyceae					COInr_Med_plus	85	2	Rhodophyta	Florideophyceae					tttaagttctatacaaagtcactcaggagcctcagtagatttggctatctttagtctacatttatcaggagcctcatcgattttaggagctattaactttatatcaacaattttaaatatgcgcaatccaggacaaactatgtataggataccactatttgtgtgatctatatttgtaacagctttattactattattagcagtacctgtattagcaggtgcgattactatgttattaacagacagaaattttaatacatcgctttttgatccttcaggtggtggtgatcctatattataccaacatttattt
MBPK_002230613	COInr	99	5	Rhodophyta	Florideophyceae	Hapalidiales	Mesophyllumaceae	Mesophyllum		COInr-WO_Insecta	99	5	Rhodophyta	Florideophyceae	Hapalidiales	Mesophyllumaceae	Mesophyllum		COInr_Med	85	2	Rhodophyta	Florideophyceae					COInr_Med_plus	85	2	Rhodophyta	Florideophyceae					tttacgctcaatacaaagccactctggagctgcagtagatctagctatttttagcctacatttggcaggagcttcttcaatattaggcgctgttaattttatatcaacaattttaaacatgcgtaatccaggacaaagtttgtataggatgccattatttgtttgatctatttttgttacagctttcttactactactagcagtacctgttttagcaggggctataactatgcttttaacggatagaaattttaatacttccttttttgatccagctggtggtggggatcctattttatatcaacacttgttt
MBPK_003832365	COInr	99	5	Rhodophyta	Florideophyceae	Hapalidiales	Hapalidiaceae	Lithothamnion		COInr-WO_Insecta	99	5	Rhodophyta	Florideophyceae	Hapalidiales	Hapalidiaceae	Lithothamnion		COInr_Med	99	5	Rhodophyta	Florideophyceae	Hapalidiales	Hapalidiaceae	Lithothamnion		COInr_Med_plus	99	5	Rhodophyta	Florideophyceae	Hapalidiales	Hapalidiaceae	Lithothamnion		tttaagttcgatacagagccactctggagcttctgtagatttagcaatttttagcttacatttagcaggagcttcatcaatattaggtgctgtaaacttcatatcaactattttaaatatgcgtaatccaggtcaaagtatgtatagaatgcctttatttgtttgatcaatttttgttacagcttttttacttttattagctgttcctgtgctagcaggagcaataacaatgctcttaactgatagaaattttaatacttcattttttgatcctgcaggaggaggagacccaatcttataccaacatttattt
MBPK_001556827	COInr	85	2	Rhodophyta	Florideophyceae					COInr-WO_Insecta	85	2	Rhodophyta	Florideophyceae					COInr_Med	85	2	Rhodophyta	Florideophyceae					COInr_Med_plus	85	2	Rhodophyta	Florideophyceae					ttaagttcaattcaaagccattcaggagcatctattgatttagcaatttttagtttacatttagcaggagcatcttctatacttggtgctgtaaattttatttcaactattttaaatatgcgtaatcctggtcaaagtttgtatagaattcccctttttgtttgatcaattttagttactgcgtttttacttttacttgcggtaccagtattagcaggagctattacaatgttactaactgatagaaattttaatacttcgttttttgatccagccggtggcggagatccaatcttgtatcaacatttattt
MBPK_001296578	COInr	85	2	Rhodophyta	Florideophyceae					COInr-WO_Insecta	85	2	Rhodophyta	Florideophyceae					COInr_Med	85	2	Rhodophyta	Florideophyceae					COInr_Med_plus	85	2	Rhodophyta	Florideophyceae					acttagttcaattcaaagtcattctggtggtgcagttgacttagcaatttttagtttacatttatcaggggcttcttcaattttaggtgcagtaaattttatttcaaccatcttgaatatgcgtaacccaggacaaagtatgtaccgaatgcctttattcgtatgatctatctttgtaactgcattcttacttttactagctgttccagttttagctggtgctattactatgcttttaactgatcgaaattttaatacagcattttttgacccagcagggggaggtgatcctgttttatatcaacatcttt
MBPK_001513773	COInr	90	3	Rhodophyta	Florideophyceae	Corallinales				COInr-WO_Insecta	90	3	Rhodophyta	Florideophyceae	Corallinales				COInr_Med	85	2	Rhodophyta	Florideophyceae					COInr_Med_plus	85	2	Rhodophyta	Florideophyceae					attaagttctattcaaagtcattcaggagcagctgttgatttagctatttttagtttacatatttcaggagcttcttcaattctaggagctattaattttatatcgactattttaaatatgcgtaacccaggacaaagtatgtatagaatgcctttatttgtttgatctatttttgtcactgcaattttattattattagcagttcctgttttagctggggctattacaatgttattaacagataggaattttaatacatcattttttgacccagcaggaggtggagatcccattttatatcaacatttattt
MBPK_001004896	COInr	99	5	Rhodophyta	Florideophyceae	Hapalidiales	Mesophyllumaceae	Mesophyllum		COInr-WO_Insecta	99	5	Rhodophyta	Florideophyceae	Hapalidiales	Mesophyllumaceae	Mesophyllum		COInr_Med	85	2	Rhodophyta	Florideophyceae					COInr_Med_plus	85	2	Rhodophyta	Florideophyceae					cttaagctcaatacaaagccactctggagctgcagtagatctagctatttttagcctacattttgcaggagcttcttcaatattaggcgctgttaattttatatcaacaattttaaacatgcgtaatccaggacaaagtttgtataggatgccattatttgtttgatctatttttgttacagctttcttactactactagcagtacctgttttagcaggggctataactatgcttttaacggatagaaattttaatacttccttttttgatccagctggtggtggggatcctattttatatcaacacttgttt
MBPK_001112772	COInr	90	2	Rhodophyta	Florideophyceae					COInr-WO_Insecta	90	2	Rhodophyta	Florideophyceae					COInr_Med	90	5	Rhodophyta	Florideophyceae	Hapalidiales	Hapalidiaceae	Lithothamnion		COInr_Med_plus	90	5	Rhodophyta	Florideophyceae	Hapalidiales	Hapalidiaceae	Lithothamnion		tttaagttcaatacaaagtcattcaggagcttccgtagatttagcaatttttagtttacatttggcaggagcatcgtcaatattaggtgctgtaaactttatttcaactattttaaatatgcgtaatccaggtcaaagtatgtataggatgcctttatttgtttgatcaatttttgttacagcttttttgcttttattagctgttcctgtattggcaggagcaataacaatgcttttaactgatagaaattttaatacttctttttttgatcctgcaggtggaggtgatccaattttatatcaacatttattt
MBPK_003884136	COInr	90	3	Rhodophyta	Florideophyceae	Hapalidiales				COInr-WO_Insecta	90	3	Rhodophyta	Florideophyceae	Hapalidiales				COInr_Med	90	5	Rhodophyta	Florideophyceae	Hapalidiales	Hapalidiaceae	Lithothamnion		COInr_Med_plus	90	5	Rhodophyta	Florideophyceae	Hapalidiales	Hapalidiaceae	Lithothamnion		tctaagttcaatacaaagccattcaggcgcttccgtagatttagcaatttttagtttacacttagcgggagcatcatcaatcttaggagctgtaaattttatctcaactattttaaatatgcgtaatccaggccaaagtatgtatagaatgcctctgttcgtttgatcaatttttgttacagcctttttacttttattagctgttcctgtattagcaggagcaataacaatgcttttaactgatagaaattttaatacttctttttttgatcctgcaggaggaggagatccaattttataccaacatttattc
MBPK_001033029	COInr	99	5	Rhodophyta	Florideophyceae	Hapalidiales	Hapalidiaceae	Lithothamnion		COInr-WO_Insecta	99	5	Rhodophyta	Florideophyceae	Hapalidiales	Hapalidiaceae	Lithothamnion		COInr_Med	99	5	Rhodophyta	Florideophyceae	Hapalidiales	Hapalidiaceae	Lithothamnion		COInr_Med_plus	99	5	Rhodophyta	Florideophyceae	Hapalidiales	Hapalidiaceae	Lithothamnion		tttaagttcaatacaaagccactctggagcttctgtagatttagcaatttttagcttacatttagcaggagcttcatcaatattaggtgctgtaaacttcatatcaactattttaaatatgcgtaatccaggtcaaagtatgtatagaatgcctttatttgtttgatcaatttttgttacagcttttttacttttattagctgttcctgtgctagcaggagcaataacaatgctcttaactgatagaaattttaatacttcattttttgatcctgcaggaggaggagacccaatcttataccaacatttatt
MBPK_001624222	COInr	85	2	Rhodophyta	Florideophyceae					COInr-WO_Insecta	85	2	Rhodophyta	Florideophyceae					COInr_Med	85	2	Rhodophyta	Florideophyceae					COInr_Med_plus	85	2	Rhodophyta	Florideophyceae					ctttgagttctattcaaagccactctggagcatctgtagatttagcaatttttagtttacatctatctggagcatcttcaattttaggagcggttaattttatttcaactattttaaatatgcgtaatcctggtcaaagtatgtataggatgcccctatttgtttgatctatctttgttactgcaattttattacttttagctgttcctgtattagcaggtgcaattacgatgttattaactgatagaaattttaatacatcattttttgacccagctggagggggtgatccaattttataccaacatttattt
MBPK_000703011	COInr	99	6	Rhodophyta	Florideophyceae	Gigartinales	Kallymeniaceae	Felicinia	Felicinia spathulata	COInr-WO_Insecta	99	6	Rhodophyta	Florideophyceae	Gigartinales	Kallymeniaceae	Felicinia	Felicinia spathulata	COInr_Med	99	6	Rhodophyta	Florideophyceae	Gigartinales	Kallymeniaceae	Felicinia	Felicinia spathulata	COInr_Med_plus	99	6	Rhodophyta	Florideophyceae	Gigartinales	Kallymeniaceae	Felicinia	Felicinia spathulata	tttaagctctattcacagtcattcaggtggtgcaatagacttagcaatttttagcttacatttagctggagcgtcttctattttaggagcaataaattttatttctactattttaaatatgcgcaattctggccaaagtatgtatagaatgcctttatttgtttgatctatttttgtaacagcattcttgcttctattagccgtacctgttttagcaggggcaattactatgcttttaactgatcgaaattttaatacatctttctttgatccagcaggtgggggagatccaatcttatatcaacatttgttt
MBPK_000725969	COInr	90	3	Rhodophyta	Florideophyceae	Hapalidiales				COInr-WO_Insecta	90	3	Rhodophyta	Florideophyceae	Hapalidiales				COInr_Med	90	5	Rhodophyta	Florideophyceae	Hapalidiales	Hapalidiaceae	Lithothamnion		COInr_Med_plus	90	5	Rhodophyta	Florideophyceae	Hapalidiales	Hapalidiaceae	Lithothamnion		tttaagttcaatacaaagccactcaggggcttctgtagatttagcaatttttagtttacatttagcaggagcatcatcaatattaggggctgtaaactttatttcaactattttaaatatgcgtaatccgggtcaaagtatgtatcgaatgcctttatttgtttggtcaatttttgttacagcttttttgcttttattagctgttcccgtattagcgggagcaataacaatgcttttaacggatagaaattttaatacttctttttttgatcctgcgggagggggagatcctattttatatcaacatttattt
MBPK_003431710	COInr	85	2	Rhodophyta	Florideophyceae					COInr-WO_Insecta	85	2	Rhodophyta	Florideophyceae					COInr_Med	85	2	Rhodophyta	Florideophyceae					COInr_Med_plus	85	2	Rhodophyta	Florideophyceae					tttaagttcaatacaaaaccattcaggtggcgctgtagatttagctatttttagtctccatttagctggggcatcatcaatattaggagccataaattttatttcaacaattttaaatatgcgtaatcctggccaaaatatgtaccaaatgccattatttgtttgatccatatttgtaacagcatttttattattattggccgttcctgtattagcgggagctatcactatgttattaactgatagaaattttaatacttcattttttgatcctgcaggtgggggagatcctgttttatatcagcatcttttt
MBPK_003455342	COInr	100	6	Rhodophyta	Florideophyceae	Gigartinales	Kallymeniaceae	Felicinia	Felicinia spathulata	COInr-WO_Insecta	100	6	Rhodophyta	Florideophyceae	Gigartinales	Kallymeniaceae	Felicinia	Felicinia spathulata	COInr_Med	100	6	Rhodophyta	Florideophyceae	Gigartinales	Kallymeniaceae	Felicinia	Felicinia spathulata	COInr_Med_plus	100	6	Rhodophyta	Florideophyceae	Gigartinales	Kallymeniaceae	Felicinia	Felicinia spathulata	ttaagctctattcaaagtcattcaggtggtgcaatagacttagcaatttttagcttacatttagctggagcgtcttctattttaggagcaataaattttatttctactattttaaatatgcgcaattctggccaaagtatgtatagaatgcctttatttgtttgatctatttttgtaacagcattcttgcttctattagccgtacctgttttagcaggggcaattactatgcttttaactgatcgaaattttaatacatctttctttgatccagcaggtgggggagatccaatcttatatcaacatttgttt
MBPK_003916843	COInr	90	3	Rhodophyta	Florideophyceae	Gigartinales				COInr-WO_Insecta	90	3	Rhodophyta	Florideophyceae	Gigartinales				COInr_Med	85	2	Rhodophyta	Florideophyceae					COInr_Med_plus	85	2	Rhodophyta	Florideophyceae					cttaagttcaattcaaagccactctggcggtgctattgatttagcaatttttagtttacatctagcaggggcatcatctattttaggtgcagtaaattttatttctacaattataaatatgcgtagccctggccaaagtatgtatagaattccattatttgtttggtctatttttgttactgcatttttattattattagcagttccagtattagctggagctatcacaatgcttttaactgatcgtaattttaatacttcgttttttgatccggcaggtggtggtgatcctattttataccaacatcttttt
MBPK_002043797	COInr	90	2	Rhodophyta	Florideophyceae					COInr-WO_Insecta	90	2	Rhodophyta	Florideophyceae					COInr_Med	90	3	Rhodophyta	Florideophyceae	Gigartinales				COInr_Med_plus	90	3	Rhodophyta	Florideophyceae	Gigartinales				ttgagttcaattcaaagccattcaggaggtgctgtagatttagcaatttttagtttacatttatctggagcgtcttcaattttaggtgctgttaattttatttcaactattataaatatgcgtagtcctggccaaagtatgtataggattcctttatttgtttgatctatttttgtaacagctttcttattattattggctgtaccagtattagctggtgctattactatgcttttaacggaccgtaattttaatacatcgttttttgatcctgcaggtggaggagatcctgtattatatcaacatttattt
MBPK_002314650	COInr	85	2	Rhodophyta	Florideophyceae					COInr-WO_Insecta	85	2	Rhodophyta	Florideophyceae					COInr_Med	85	2	Rhodophyta	Florideophyceae					COInr_Med_plus	85	2	Rhodophyta	Florideophyceae					tttaagttcaatacaaagtcattcaggtggtgctgtagatttggctatttttagtctccattaagctggggcatcatcaatattaggagccataaactttatttcaacaattttaaatatgcgtaatcctggccaaaatatgtatcaaatgccattatttgtttgatctatatttgtaacagcatttttattattattggctgttcctgtattagcgggagctatcactatgttattaactgataggaattttaatacttcatttttcgatcctgcaggtggaggagatcctgttttataccagcatcttttt
MBPK_000005334	COInr	85	3	Rhodophyta	Florideophyceae	Corallinales				COInr-WO_Insecta	85	3	Rhodophyta	Florideophyceae	Corallinales				COInr_Med	80	2	Rhodophyta	Florideophyceae					COInr_Med_plus	80	2	Rhodophyta	Florideophyceae					tttaagctttatacaaagccattctggtgcatcaattgatttagctatttttagcttgcacttagcaggtgcatcatctatcttaggagctgtaaattttatttcaacaattttaaacatgcgtaatcctggtcaaagcttatacagaatcccgctttttgtttgatcaatttttgttactgcacttttacttttactcgctgtacctgtattagcaggagctatcacaatgttattaactgataggaattttaatacatcttttttcgacccggcaggtggtggagatcctattttataccaacatttattt
MBPK_000067644	COInr	100	6	Rhodophyta	Florideophyceae	Corallinales	Corallinaceae	Jania	Jania rubens	COInr-WO_Insecta	100	6	Rhodophyta	Florideophyceae	Corallinales	Corallinaceae	Jania	Jania rubens	COInr_Med	100	6	Rhodophyta	Florideophyceae	Corallinales	Corallinaceae	Jania	Jania rubens	COInr_Med_plus	100	6	Rhodophyta	Florideophyceae	Corallinales	Corallinaceae	Jania	Jania rubens	gttaagttctattcaaagtcattcagggggagctgtagatttagcaatttttagtttacatattgcgggggcatcttcaatattaggagctataaattttctttcaacaattttaaatatgcgtaatccggggcaaagtatgtatagaatgcctttatttgtgtgatcgatatttattacagcacttttattacttttagctgttcctgttttagcaggggcaataacaatgcttttaacagacagaaattttaatacatctttttttgacccagcaggtggtggagaccctattctatatcaacatttattt
MBPK_000044722	COInr	85	2	Rhodophyta	Florideophyceae					COInr-WO_Insecta	85	2	Rhodophyta	Florideophyceae					COInr_Med	85	2	Rhodophyta	Florideophyceae					COInr_Med_plus	85	2	Rhodophyta	Florideophyceae					attgagttctatacaaagtcattctggaggagctgtagatttagctatttttagtttacatttatcgggagcagcttctattttaggagcagtaaactttatatccacaattatgaatatgcgaaatccaggccaaaccatgtatagaatgcctttatttgtatgatcaattttggtaactgcatttttattacttctcgcggttcctgttttagctggtgctattactatgttattaacagatcgtaattttaatacagcattctttgatccagcaggtggaggagatcctattttatatcaacatttattt
MBPK_001575450	COInr	85	3	Rhodophyta	Florideophyceae	Ceramiales				COInr-WO_Insecta	85	3	Rhodophyta	Florideophyceae	Ceramiales				COInr_Med	85	3	Rhodophyta	Florideophyceae	Ceramiales				COInr_Med_plus	85	3	Rhodophyta	Florideophyceae	Ceramiales				tttaagttcaatacagcgtcattcaggtgcatctgttgaccttgctatttttagtttacatttatctggagcttcttccattttaggtgccataaacttcatatcaactattttaaatatgcgaaaccctggtcaaagtttatatagaatacctttatttgtttggtcaatcttcgttactgcatttttattattgttagctgttcctgtattagcaggtgcaattacaatgttattaacagatcgtaattttaacacatctttttttgatccgtctggtggtggagatcctattctatatcaacatttattc
MBPK_003590187	COInr	85	2	Rhodophyta	Florideophyceae					COInr-WO_Insecta	85	2	Rhodophyta	Florideophyceae					COInr_Med	85	2	Rhodophyta	Florideophyceae					COInr_Med_plus	85	2	Rhodophyta	Florideophyceae					tttgcgttctattcaaagccactctggagcatctgtagatttagcaatttttagtttacatctatctggagcatcttcaattttaggagcggttaattttatttcaactattttaaatatgcgtaatcctggtcaaagtatgtataggatgcctctatttgtttgatctatctttgttactgcaattttattacttttagctgttcctgtattagcaggtgcaattacgatgttattaactgatagaaattttaatacatcattttttgacccagctggagggggtgatccaattttataccaacatttattt
MBPK_002380921	COInr	85	3	Rhodophyta	Florideophyceae	Corallinales				COInr-WO_Insecta	85	3	Rhodophyta	Florideophyceae	Corallinales				COInr_Med	80	2	Rhodophyta	Florideophyceae					COInr_Med_plus	80	2	Rhodophyta	Florideophyceae					tttaagctctatacaaggccattctggtgcatcaattgatttagctatttttagcttgcacttagcaggtgcatcatctatcttaggagctgtaaattttatttcaacaattttaaacatgcgtaatcctggtcaaagcttatacagaatcccgctttttgtttgatcaatttttgttactgcacttttacttttactcgctgtacctgtattagcaggagctatcacaatgttattaactgataggaattttaatacatcttttttcgacccggcaggtggtggagatcctattttataccaacatttattt
MBPK_003267847	COInr	99	6	Rhodophyta	Florideophyceae	Gigartinales	Kallymeniaceae	Felicinia	Felicinia spathulata	COInr-WO_Insecta	99	6	Rhodophyta	Florideophyceae	Gigartinales	Kallymeniaceae	Felicinia	Felicinia spathulata	COInr_Med	99	6	Rhodophyta	Florideophyceae	Gigartinales	Kallymeniaceae	Felicinia	Felicinia spathulata	COInr_Med_plus	99	6	Rhodophyta	Florideophyceae	Gigartinales	Kallymeniaceae	Felicinia	Felicinia spathulata	ctttaagctctattcaaagtcattcaggtggtgcaatagacttagcaatttttagcttacatttagctggagcgtcttctattttaggagcaataaattttatttctactattttaaatatgcgcaattctggccaaagtatgtatagaatgcctttatttgtttgatctatttttgtaacagcattcttgcttctattagccgtacctgttttagcaggggcaatcactatgcttttaactgatcgaaattttaatacatctttctttgatccagcaggtgggggagatccaatcttatatcaacatttgttt
MBPK_001017665	COInr	85	2	Rhodophyta	Florideophyceae					COInr-WO_Insecta	85	2	Rhodophyta	Florideophyceae					COInr_Med	85	2	Rhodophyta	Florideophyceae					COInr_Med_plus	85	2	Rhodophyta	Florideophyceae					actaagttcgatacaaagtcattctggagcagcagtagatttagctatctttagtttacatatagcgggcgcatcatcaattttaggcgccgttaattttatatcaactattttaaatatgcgaaatccaggtcaaagtatgtatagaatgccattatttgtttgatctatttttattacagctattttattacttttagcagttcctgtattggctggagcaattacaatgttattaacggatagaaatttcaacacttccttttttgatccagctggaggaggagatcccattttatatcaacatttatt
MBPK_000328120	COInr	85	2	Rhodophyta	Florideophyceae					COInr-WO_Insecta	85	2	Rhodophyta	Florideophyceae					COInr_Med	85	2	Rhodophyta	Florideophyceae					COInr_Med_plus	85	2	Rhodophyta	Florideophyceae					tttaagttcaatacaaagtcattcaggagcagcagtagatttagcaatttttagtttacatttatcaggagcagcatctattttaggagcagttagttttatttctacaattttaaatatgagaaatccaggtcaaagtctatacaggatgcctttatttgtatgatctatttttgtaacagcttttttattattgttagcagtacctgtattagcaggtgctattacaatgttgttaacggatcgtaattttaatacatctttttttgatccagcaggtggaggagatcctattttatatcaacatttattt
MBPK_001951841	COInr	85	2	Rhodophyta	Florideophyceae					COInr-WO_Insecta	85	2	Rhodophyta	Florideophyceae					COInr_Med	85	2	Rhodophyta	Florideophyceae					COInr_Med_plus	85	2	Rhodophyta	Florideophyceae					ttaagttctattcaaagtcattcaggagcatctgtggatttagcaattttttcattacatttatcaggagcatcttctattttaggagcagtaaactttatttcaacaattttaaatatgcgtaatcctggacaaagtatgtacagaattcccttatttgtatgatcaatttttgtgacagcggtactacttttattagctgtacctgtactagcaggagctattacaatgcttttaacagatcgtaactttaatacatcattttttgatccagctggaggaggagatcctattctttatcaacaccttttt
MBPK_000449038	COInr	99	5	Rhodophyta	Florideophyceae	Hapalidiales	Hapalidiaceae	Lithothamnion		COInr-WO_Insecta	99	5	Rhodophyta	Florideophyceae	Hapalidiales	Hapalidiaceae	Lithothamnion		COInr_Med	99	5	Rhodophyta	Florideophyceae	Hapalidiales	Hapalidiaceae	Lithothamnion		COInr_Med_plus	99	5	Rhodophyta	Florideophyceae	Hapalidiales	Hapalidiaceae	Lithothamnion		tttcagttcaatacagagccactctggagcttctgtagatttagcaatttttagcttacatttagcaggagcttcatcaatattaggtgctgtaaacttcatatcaactattttaaatatgcgtaatccaggtcaaagtatgtatagaatgcctttatttgtttgatcaatttttgttacagcttttttacttttattagctgttcctgtgctagcaggagcaataacaatgctcttaactgatagaaattttaatacttcattttttgatcctgcaggaggaggagacccaatcttataccaacatttattt
MBPK_000377343	COInr	85	2	Rhodophyta	Florideophyceae					COInr-WO_Insecta	85	2	Rhodophyta	Florideophyceae					COInr_Med	85	2	Rhodophyta	Florideophyceae					COInr_Med_plus	85	2	Rhodophyta	Florideophyceae					tttaagttctatccaaagccattcaggagcatcagtagatttagctatttttagtttacatttgtcaggagcatcttcgattttaggcgcagtaaactttatatctactatattaaatatgcgtaatcctggacaaacgttttaccgcatacctttgtttgtctgatctatttttgttacagcatttttattattattagcagttcctgttttagctggtgctataactatgttacttactgacaggaattttaatacttcgttttttgatccttcagggggaggggaccctgtactttatcagcatttattt
MBPK_000626998	COInr	85	2	Rhodophyta	Florideophyceae					COInr-WO_Insecta	85	2	Rhodophyta	Florideophyceae					COInr_Med	85	2	Rhodophyta	Florideophyceae					COInr_Med_plus	85	2	Rhodophyta	Florideophyceae					tttaagttctatacaacgccattcaggagcagctgtagacttagctatttttagtttacatttagcgggagcgtcttcaattttgggtgcagtgaattttatttcaacaattttaaatatgcgtaatcctggacaaagtatgtacagaatgcccttatttgtttggtcaattctaattaccgcttttttattgttattagctgttccagttctagcaggcgcaattacaatgcttttaactgatagaaattttaatacgtcattttttgatcctgcaggaggaggagatccagttttatatcagcatctgttt
MBPK_000910720	COInr	85	3	Rhodophyta	Florideophyceae	Ceramiales				COInr-WO_Insecta	85	3	Rhodophyta	Florideophyceae	Ceramiales				COInr_Med	85	4	Rhodophyta	Florideophyceae	Ceramiales	Rhodomelaceae			COInr_Med_plus	85	4	Rhodophyta	Florideophyceae	Ceramiales	Rhodomelaceae			acttagctctattcaaagtcactctggacctgctgttgatttagcaatctttagtttacatttatcaggcgcctcttctattttaggtgctattaattttattaccacaattttaaatatgcgaaatcctggacaaacattttatagaatgccgctattcgtatggtccatatttgtcacagctttcttattattattagcagttcccgtgttagcaggtgctattacaatgctgttaacagatcgtaattttaataccactttttttgatcctgcggggggaggagaccctattttatatcagcatttattt
MBPK_003605959	COInr	90	3	Rhodophyta	Florideophyceae	Hapalidiales				COInr-WO_Insecta	90	3	Rhodophyta	Florideophyceae	Hapalidiales				COInr_Med	90	5	Rhodophyta	Florideophyceae	Hapalidiales	Hapalidiaceae	Lithothamnion		COInr_Med_plus	90	5	Rhodophyta	Florideophyceae	Hapalidiales	Hapalidiaceae	Lithothamnion		cttaagctcaatacaaagtcactcaggagcttctgtagatttagcaatttttagtttacatttagcaggggcatcatcaatactaggggctgtaaactttatttcaactattttaaatatgcgtaatccgggtcaaagtatgtatcgaatgcctttattcgtttggtcaatttttgttacagcttttttacttttattagctatccccgtattagcgggagcaataacaatgcttttaacggatagaaattttaatacttctttttttgatcctgcgggaggaggagatcctattttatatcaacatttattt
MBPK_003021884	COInr	90	5	Rhodophyta	Florideophyceae	Corallinales	Lithophyllaceae	Lithophyllum		COInr-WO_Insecta	90	5	Rhodophyta	Florideophyceae	Corallinales	Lithophyllaceae	Lithophyllum		COInr_Med	90	5	Rhodophyta	Florideophyceae	Corallinales	Lithophyllaceae	Lithophyllum		COInr_Med_plus	90	5	Rhodophyta	Florideophyceae	Corallinales	Lithophyllaceae	Lithophyllum		ttttagttctattcaaagccactctggagcatctgtagatttagcaatttttagtttacatctatctggagcatcttcaattttaggagcggttaattttatttcaactattttaaatatgcgtaatcctggtcaaagtatgtataggatgcctctatttgtttgatctatctttgttactgcaattttattacttttagctgttcctgtattagcaggtgcaattacgatgttattaactgatagaaattttaatacatcattttttgacccagctggagggggtgatccaattttataccaacatttattt
MBPK_001597950	COInr	90	5	Rhodophyta	Florideophyceae	Corallinales	Lithophyllaceae	Lithophyllum		COInr-WO_Insecta	90	5	Rhodophyta	Florideophyceae	Corallinales	Lithophyllaceae	Lithophyllum		COInr_Med	90	5	Rhodophyta	Florideophyceae	Corallinales	Lithophyllaceae	Lithophyllum		COInr_Med_plus	90	5	Rhodophyta	Florideophyceae	Corallinales	Lithophyllaceae	Lithophyllum		cttgagttctattcaaagccactctggagcatctgtagatttagcaatttttagtttacatctatctggagcatcttcaattttaggagcggttaattttatttcaactattttaaatatgcgtaatcctggtcaaagtatgtataggatgcctctatttgtttgatctatctttgttactgcaattttattacttttagctgttcctgtattagcaggtgcaattacgatgttattaactgatagaaattttaatacatcattttttgacccagctggagggggtgatccaattttataccaacatttatt
MBPK_000513888	COInr	85	2	Rhodophyta	Florideophyceae					COInr-WO_Insecta	85	2	Rhodophyta	Florideophyceae					COInr_Med	85	2	Rhodophyta	Florideophyceae					COInr_Med_plus	85	2	Rhodophyta	Florideophyceae					attaagttctatacaaagtcattctggaggagctatagatttagctatatttagtttacatttatctggtgcggcatctatactaggagccataaattttatatcaacgatattaaatatgagaaatccaggccaaagtatgtacagaattcctctatttgtctgatcaatttttgttacagcttttttattacttttagcagtccctgttttagcaggagcaataacaatgttattgactgatcgtaattttaatacgtctttttttgatccagcgggtggtggggatcctgaattgtatcaacatctattt
MBPK_003280884	COInr	85	2	Rhodophyta	Florideophyceae					COInr-WO_Insecta	85	2	Rhodophyta	Florideophyceae					COInr_Med	85	2	Rhodophyta	Florideophyceae					COInr_Med_plus	85	2	Rhodophyta	Florideophyceae					tttaagttctatccaacatcactcaggagcagccgtggatttagcaatttttagtttacatttatcaggtgcttcttcaattttaggtgctgtaaattttatttctactattttaaatatgcggaatcctggacaaagtctttataggattccattatttgtttgatcaattttagttacagctgttttactgttattggcggttccagttttagcaggtgctattacaatgcttttaacagatcgtaattttaatacgactttttttgatcctgcaggaggtggagatcctattctttatcaacatttgtt
MBPK_001981089	COInr	80	2	Rhodophyta	Florideophyceae					COInr-WO_Insecta	80	2	Rhodophyta	Florideophyceae					COInr_Med		0							COInr_Med_plus		0							attaagttcaattcaaagccattcaggagcagcagttgatttagtaatttttagtttacatttagcaggagcttcttcagtattgggagctataaatttcattacaacgatacttaatatgaaaagtcctgggttgagtatgttccgtatgccactttttgtttgggcaatgtttgttacagcatttttacttttattgtctattcctgtattaggttcagcaattacaatgcttctttgcgatagaaattttaatacatctttttttgaagtagctggaggaggtgatcctgttttgtttcaacatcttttt
MBPK_000928642	COInr	85	2	Rhodophyta	Florideophyceae					COInr-WO_Insecta	85	2	Rhodophyta	Florideophyceae					COInr_Med	85	2	Rhodophyta	Florideophyceae					COInr_Med_plus	85	2	Rhodophyta	Florideophyceae					tttaagttctatactaagccattcaggagcagctgtagacttagctatttttagtttacatttagcgggagcgtcttcaattttgggtgcagtgaattttatttcaacaattttaaatatgcgtaatcctggacaaagtatgtacagaatgcccttatttgtttggtcaattctaattaccgcttttttattgttattagctgttccagttctagcaggcgcaattacaatgcttttaactgatagaaattttaatacgtcattttttgatcctgcaggaggaggagatccagttttatatcagcatctgttt
MBPK_000867167	COInr	85	2	Rhodophyta	Florideophyceae					COInr-WO_Insecta	85	2	Rhodophyta	Florideophyceae					COInr_Med	85	2	Rhodophyta	Florideophyceae					COInr_Med_plus	85	2	Rhodophyta	Florideophyceae					attaagttcgattcaaagccattctggtgctgcagtagatttagcaatttttagtttacatttagctggtgcttcttctattttgggagctgtaaattttatttctacaattttaaatatgcgaaatccgggtcaaagtttatataggatgcctttgtttgtttgagcaatttttgttacagcaattttgctattgttagcagttccagttgtagctggtgcaataaccatgcttttaactgatcgtaattttaacacaacgttttttgaccctgctggtggaggggatcctattctttttcagcatttattt
MBPK_004022628	COInr	80	2	Rhodophyta	Florideophyceae					COInr-WO_Insecta	80	2	Rhodophyta	Florideophyceae					COInr_Med	80	2	Rhodophyta	Florideophyceae					COInr_Med_plus	80	2	Rhodophyta	Florideophyceae					tttgagctctatccaaagtcattcaggtgctgctgttgatctcgcaatttttagtttacatttatcaggagcttcttctatattaggtgctgtaaactttatctctactataattaacatgagaaatccagggcaaagcatgtatagaattccactattcgtttgatcaatttttgttactgcatttctattgttacttgcagtaccagttttagctggagcaattacaatgctattaaccgaccgtaattttaacactgcattttttgacccagctggtggcggtgatcctattttgtatcagcatttattt
MBPK_001849623	COInr	99	5	Rhodophyta	Florideophyceae	Hapalidiales	Hapalidiaceae	Lithothamnion		COInr-WO_Insecta	99	5	Rhodophyta	Florideophyceae	Hapalidiales	Hapalidiaceae	Lithothamnion		COInr_Med	99	5	Rhodophyta	Florideophyceae	Hapalidiales	Hapalidiaceae	Lithothamnion		COInr_Med_plus	99	5	Rhodophyta	Florideophyceae	Hapalidiales	Hapalidiaceae	Lithothamnion		ttcaagttcaatacagagccactctggagcttctgtagatttagcaatttttagcttacatttagcaggagcttcatcaatattaggtgctgtaaacttcatatcaactattttaaatatgcgtaatccaggtcaaagtatgtatagaatgcctttatttgtttgatcaatttttgttacagcttttttacttttattagctgttcctgtgctagcaggagcaataacaatgctcttaactgatagaaattttaatacttcattttttgatcctgcaggaggaggagacccaatcttataccaacatttattt
MBPK_001741011	COInr	85	2	Rhodophyta	Florideophyceae					COInr-WO_Insecta	85	2	Rhodophyta	Florideophyceae					COInr_Med	85	2	Rhodophyta	Florideophyceae					COInr_Med_plus	85	2	Rhodophyta	Florideophyceae					tttaagttctatacacagccattcaggagcagctgtagacttagctatttttagtttacatttagcgggagcgtcttcaattttgggtgcagtgaattttatttcaacaattttaaatatgcgtaatcctggacaaagtatgtacagaatgcccttatttgtttggtcaattctaattaccgcttttttattgttattagctgttccagttctagcaggcgcaattacaatgcttttaactgatagaaattttaatacgtcattttttgatcctgcaggaggaggagatccagttttatatcagcatctgtt
MBPK_002693601	COInr		0							COInr-WO_Insecta		0							COInr_Med		0							COInr_Med_plus		0							attaagtgcaattcaagcacattctggtggttcagttgatttagctatttttagtttacatattgcaggtgcctcatctattttaggtgctattaattttattgttactattttaaatatgcgtgctccaggaatgactatgcataaattacctttatttgtttgaactgtttttgtaacagctattttacttttattatcattaccagtattagctgcagcaattacaatgttacttactgatcgtaactttaatacaactttttttgacccagcaggtggaggtggtcctattttatatcaacatttattt
MBPK_001952172	COInr	90	3	Rhodophyta	Florideophyceae	Ceramiales				COInr-WO_Insecta	90	3	Rhodophyta	Florideophyceae	Ceramiales				COInr_Med	85	5	Rhodophyta	Florideophyceae	Ceramiales	Ceramiaceae	Ceramium		COInr_Med_plus	85	5	Rhodophyta	Florideophyceae	Ceramiales	Ceramiaceae	Ceramium		tttaagttcaattcaaagtcactcaggcgcagctgttgatctagctatttttagcctacacatttctggagcttcttcaattttgggagcggttaattttatatcaacaattcttaatatgcggaatccaggccaaagtatgtaccgaatcccactttttgtatgatcaatttttgtaaccgccgttttactcttactagcagtaccagttttagctggtgcaattaccatgttgctaacggacaggaattttaatacttcattttttgatccatcaggtggtggtgatcctattctttatcaacatttattc
MBPK_002182714	COInr	85	2	Rhodophyta	Florideophyceae					COInr-WO_Insecta	85	2	Rhodophyta	Florideophyceae					COInr_Med	85	2	Rhodophyta	Florideophyceae					COInr_Med_plus	85	2	Rhodophyta	Florideophyceae					tttaagttcaatacaaagtcattctggagcttctgtagatttagctatttttagtttacatttagcaggagcttcttcaatattaggagcagtaaactttatatcaaccattttaaatatgcgtaatccaggtcaaagtttatatagaatgcctttatttgtttggtctatttttgtaacagcgtttttactattattagcagtgccagttttagcaggagctattacaatgattttgacagatagaaactttaacacttctttttttgatcctgcaggtggaggagatccaattttatatcaacacttatt
MBPK_003310795	COInr	85	2	Rhodophyta	Florideophyceae					COInr-WO_Insecta	85	2	Rhodophyta	Florideophyceae					COInr_Med	85	2	Rhodophyta	Florideophyceae					COInr_Med_plus	85	2	Rhodophyta	Florideophyceae					tttaagttctataaaaagccattcaggagcagctgtagacttagctatttttagtttacatttagcgggagcgtcttcaattttgggtgcagtgaattttatttcaacaattttaaatatgcgtaatcctggacaaagtatgtacagaatgcccttatttgtttggtcaattctaattaccgcttttttattgttattagctgttccagttctagcaggcgcaattacaatgcttttaactgatagaaattttaatacgtcattttttgatcctgcaggaggaggagatccagttttatatcagcatctgttt
MBPK_000140492	COInr	85	2	Arthropoda	Insecta					COInr-WO_Insecta		0							COInr_Med		0							COInr_Med_plus		0							tttatcttctattgaatttcattcaggtgcatctgtagatttagctatatttagtttacatttagcaggtgcatcatctattttaggagcaataaattttattactacagtaataaatatgagatcatttaatttaacacttgttcgtactccattatttgtttgagctattgttattacagcagtattattattattatctttacctgttttagcaggagcaataacaatgttattaacagatcgaaattttaatacaactttttttgatccagctggtggtggagatccaattttatatcaacatttatt
MBPK_002874275	COInr	99	5	Rhodophyta	Florideophyceae	Hapalidiales	Hapalidiaceae	Lithothamnion		COInr-WO_Insecta	99	5	Rhodophyta	Florideophyceae	Hapalidiales	Hapalidiaceae	Lithothamnion		COInr_Med	99	5	Rhodophyta	Florideophyceae	Hapalidiales	Hapalidiaceae	Lithothamnion		COInr_Med_plus	99	5	Rhodophyta	Florideophyceae	Hapalidiales	Hapalidiaceae	Lithothamnion		tttaatttcaatacagagccactctggagcttctgtagatttagcaatttttagcttacatttagcaggagcttcatcaatattaggtgctgtaaacttcatatcaactattttaaatatgcgtaatccaggtcaaagtatgtatagaatgcctttatttgtttgatcaatttttgttacagcttttttacttttattagctgttcctgtgctagcaggagcaataacaatgctcttaactgatagaaattttaatacttcattttttgatcctgcaggaggaggagacccaatcttataccaacatttattt
MBPK_000972443	COInr	99	6	Rhodophyta	Florideophyceae	Gigartinales	Kallymeniaceae	Felicinia	Felicinia spathulata	COInr-WO_Insecta	99	6	Rhodophyta	Florideophyceae	Gigartinales	Kallymeniaceae	Felicinia	Felicinia spathulata	COInr_Med	99	6	Rhodophyta	Florideophyceae	Gigartinales	Kallymeniaceae	Felicinia	Felicinia spathulata	COInr_Med_plus	99	6	Rhodophyta	Florideophyceae	Gigartinales	Kallymeniaceae	Felicinia	Felicinia spathulata	tttaagccctattcaaagtcattcaggtggtgcaatagacttagcaatttttagcttacatttagctggagcgtcttctattttaggggcaataaattttatttctactattttaaatatgcgcaattctggccaaagtatgtatagaatgcctttatttgtttgatctatttttgtaacagcattcttgcttctattagccgtacctgttttagcaggggcaattactatgcttttaactgatcgaaattttaatacatctttctttgatccagcaggtgggggagatccaatcttatatcaacatttgttt
MBPK_002409505	COInr	85	2	Rhodophyta	Florideophyceae					COInr-WO_Insecta	85	2	Rhodophyta	Florideophyceae					COInr_Med	85	2	Rhodophyta	Florideophyceae					COInr_Med_plus	85	2	Rhodophyta	Florideophyceae					gctaagttctatccaaagtcattcaggaggtgctgcagacttagcaatttttagtcttcatttagcgggagcttcatcaattttaggagcaataaattttatttcaacaattttaaatatgcgtaatccaggccaaagtatgtatcgtattccactatttgtttgatctattttagtgactgcatttttacttttgttagctgttcctgtattagcaggagcaattacaatgcttttaactgatcggaattttaatacttcatttttcgatcctgctggcggaggagatccagttttatatcagcacttgttt
MBPK_002507314	COInr	85	3	Rhodophyta	Florideophyceae	Ceramiales				COInr-WO_Insecta	85	3	Rhodophyta	Florideophyceae	Ceramiales				COInr_Med	85	4	Rhodophyta	Florideophyceae	Ceramiales	Rhodomelaceae			COInr_Med_plus	85	4	Rhodophyta	Florideophyceae	Ceramiales	Rhodomelaceae			cttagttcgattcaaagtcattcgggagcttcagtagatttagctatttttagtttacatttatcgggagcttcatcaattttaggagctattaattttatatctacaattttaaacatgcgtagcatagggcagaatttttatagaattccactttttgtgtgatctatttttgtaactgcaattttattattattagcagttccagttttagcaggagctattactatgttattaactgatagaaattttaacacaacattttttgaccctgcgggtggtggtgatcccatactttatcagcacttattc
MBPK_001131831	COInr	85	3	Rhodophyta	Florideophyceae	Ceramiales				COInr-WO_Insecta	85	3	Rhodophyta	Florideophyceae	Ceramiales				COInr_Med	85	3	Rhodophyta	Florideophyceae	Ceramiales				COInr_Med_plus	85	3	Rhodophyta	Florideophyceae	Ceramiales				tttaagttcgatacaaagccattcaggagcagctgttgatttagcaatttttagcttacatttatccggagcgtcttctatcctaggagctataaattttatttccacaattataaatatgaggaatccaggacagactttttacagagttcctttatttgtttgatcaatttttgtaacagcttttctacttttattagcggtacctgtgcttgcaggtgctataaccatgttactaacagatcgaaatttcaatacttccttttttgaccccgctggaggaggagacccaattttgtaccaacacttattt
MBPK_002033157	COInr	85	2	Rhodophyta	Florideophyceae					COInr-WO_Insecta	85	2	Rhodophyta	Florideophyceae					COInr_Med	85	2	Rhodophyta	Florideophyceae					COInr_Med_plus	85	2	Rhodophyta	Florideophyceae					tttaagttctatacaaagccattcaggcgcagctgtagacttagctatttttagtttacatttagcgggagcgtcttcaattttgggtgcagtgaattttatttcaacaattttaaatatgcgtaatcctggacaaagtatgtacagaatgcccttatttgtttggtcaattctaattaccgcttttttattgttattagctgttccagttctagcaggcgcaattacaatgcttttaactgatagaaattttaatacgtcattttttgatcctgcaggaggaggagatccagttttatatcagcatctgttt
MBPK_003190264	COInr	85	2	Rhodophyta	Florideophyceae					COInr-WO_Insecta	85	2	Rhodophyta	Florideophyceae					COInr_Med	85	2	Rhodophyta	Florideophyceae					COInr_Med_plus	85	2	Rhodophyta	Florideophyceae					tttaagttcaatacaaagccgttcaggtggcgctgtagatttagctatttttagtctccatttagctggggcatcatcaatattaggagccataaattttatttcaacaattttaaatatgcgtaatcctggccaaaatatgtaccaaatgccattatttgtttgatccatatttgtaacagcatttttattattattggccgttcctgtattagcgggagctatcactatgttattaactgatagaaattttaatacttcattttttgatcctgcaggtgggggagatcctgttttatatcagcatcttttt
MBPK_000021846	COInr		0							COInr-WO_Insecta		0							COInr_Med		0							COInr_Med_plus		0							attagcttcttcagaattccattcaggaggttctgtagatttagcaatttttagcttacatttagcaggtgcgtcatctattttaggagctataaactttataactacagtattacatatgaaagcgcccaatataacatttgatagaattccattatttgtttgagcagtatttattacagcaatattattattattagctttacctgtattggctggagctattacaatgttattaactgatagaaattttaatacaactttttttgatccagcaggtggaggtgatcctattttatatcaacatttattt
MBPK_000177054	COInr	80	2	Rhodophyta	Florideophyceae					COInr-WO_Insecta	80	2	Rhodophyta	Florideophyceae					COInr_Med	80	2	Rhodophyta	Florideophyceae					COInr_Med_plus	80	2	Rhodophyta	Florideophyceae					attaagttctatacagagtcattctggagcagctgtggacttggcaatatttagcttacatttatcgggagcttcttctatcttaggagctgtaaactttatatctactatactgaatatgcgtaatccgggacaaaccttatatagaataccactctttgtatgatccatttttgtaacagctatactactattattgtcagtaccagtcttggcgggagctattacaatgttattaacagatagaaattttaatacgtctttttttgatcctgcaggtggaggtgaccctgtattataccaacatctcttt
MBPK_000785786	COInr	99	5	Rhodophyta	Florideophyceae	Hapalidiales	Hapalidiaceae	Lithothamnion		COInr-WO_Insecta	99	5	Rhodophyta	Florideophyceae	Hapalidiales	Hapalidiaceae	Lithothamnion		COInr_Med	99	5	Rhodophyta	Florideophyceae	Hapalidiales	Hapalidiaceae	Lithothamnion		COInr_Med_plus	99	5	Rhodophyta	Florideophyceae	Hapalidiales	Hapalidiaceae	Lithothamnion		ttaaagttcaatacagagccactctggagcttctgtagatttagcaatttttagcttacatttagcaggagcttcatcaatattaggtgctgtaaacttcatatcaactattttaaatatgcgtaatccaggtcaaagtatgtatagaatgcctttatttgtttgatcaatttttgttacagcttttttacttttattagctgttcctgtgctagcaggagcaataacaatgctcttaactgatagaaattttaatacttcattttttgatcctgcaggaggaggagacccaatcttataccaacatttatt
MBPK_001033255	COInr	99	5	Rhodophyta	Florideophyceae	Hapalidiales	Hapalidiaceae	Lithothamnion		COInr-WO_Insecta	99	5	Rhodophyta	Florideophyceae	Hapalidiales	Hapalidiaceae	Lithothamnion		COInr_Med	99	5	Rhodophyta	Florideophyceae	Hapalidiales	Hapalidiaceae	Lithothamnion		COInr_Med_plus	99	5	Rhodophyta	Florideophyceae	Hapalidiales	Hapalidiaceae	Lithothamnion		ctttaagttcaatacagagccactctggagcttctgtagatttagcaatttttagcttacatttagcaggagcttcatcaatattaggtgctgtaaacttcatatcaactattttaaatatgcgtaatccaggtcaaagtatgtatagaatgcctttatttgtttgatcattttttgttacagcttttttacttttattagctgttcctgtgctagcaggagcaataacaatgctcttaactgatagaaattttaatacttcattttttgatcctgcaggaggaggagacccaatcttataccaacatttatt
MBPK_002023554	COInr	90	3	Rhodophyta	Florideophyceae	Corallinales				COInr-WO_Insecta	90	3	Rhodophyta	Florideophyceae	Corallinales				COInr_Med	90	4	Rhodophyta	Florideophyceae	Corallinales	Lithophyllaceae			COInr_Med_plus	90	4	Rhodophyta	Florideophyceae	Corallinales	Lithophyllaceae			ttaagttctatacaaagccattccggagcagctgtagatttagccatttttagtttacacttatcaggcgcttcttcaattttaggagcagttaattttatatcaactattctaaatatgcgtactccgggtcaaagtatgtatagaatgcccttatttgtttgatcaatttttgttactgctattttgctacttttagcagtacctgtgttagcaggtgctattacaatgttattaactgatagaaattttaatacgtcattttttgatcctgcaggtggaggagatcctattttataccaacatttattt
MBPK_001817961	COInr	90	3	Rhodophyta	Florideophyceae	Ceramiales				COInr-WO_Insecta	90	3	Rhodophyta	Florideophyceae	Ceramiales				COInr_Med	85	3	Rhodophyta	Florideophyceae	Ceramiales				COInr_Med_plus	85	3	Rhodophyta	Florideophyceae	Ceramiales				attaagttcaattcaaagtcattcaagagcttctgttgatttagctatttttagtttacatttatcaggagcctcatctattttaggtgctattaattttatttctactattttgaacatgagaaatcctggacaaacattttatagaatacctttatttgtttgatcaatttttgttactgcttttttactactattagcagtacctgttttagcaggtgctataactatgttacttactgacaggaattttaatacttctttttttgacccatcaggaggaggtgatcctgttctttatcaacatttattt
MBPK_000938396	COInr	85	3	Rhodophyta	Florideophyceae	Ceramiales				COInr-WO_Insecta	85	3	Rhodophyta	Florideophyceae	Ceramiales				COInr_Med	85	3	Rhodophyta	Florideophyceae	Ceramiales				COInr_Med_plus	85	3	Rhodophyta	Florideophyceae	Ceramiales				ttttagttcaatacagagtcattcaggtgcatctgttgaccttgctatttttagtttacatttatctggagcttcttccattttaggtgccataaacttcatatcaactattttaaatatgcgaaaccctggtcaaagtttatatagaatacctttatttgtttggtcaatcttcgttactgcatttttattattgttagctgttcctgtattagcaggtgcaattacaatgttattaacagatcgtaattttaacacatctttttttgatccgtctggtggtggagatcctattctatatcaacatttattc
MBPK_001228694	COInr	85	2	Rhodophyta	Florideophyceae					COInr-WO_Insecta	85	2	Rhodophyta	Florideophyceae					COInr_Med	85	2	Rhodophyta	Florideophyceae					COInr_Med_plus	85	2	Rhodophyta	Florideophyceae					tttaagttctatacaaagccatccaggagcagctgtagacttagctatttttagtttacatttagcgggagcgtcttcaattttgggtgcagtgaattttatttcaacaattttaaatatgcgtaatcctggacaaagtatgtacagaatgcccttatttgtttggtcaattctaattaccgcttttttattgttattagctgttccagttctagcaggcgcaattacaatgcttttaactgatagaaattttaatacgtcattttttgatcctgcaggaggaggagatccagttttatatcagcatctgttt
MBPK_002066217	COInr	99	5	Rhodophyta	Florideophyceae	Hapalidiales	Mesophyllumaceae	Mesophyllum		COInr-WO_Insecta	99	5	Rhodophyta	Florideophyceae	Hapalidiales	Mesophyllumaceae	Mesophyllum		COInr_Med	85	2	Rhodophyta	Florideophyceae					COInr_Med_plus	85	2	Rhodophyta	Florideophyceae					tttaagctcgatacaaagccactctggagctgcagtaggtctagctatttttagcctacatttggcaggagcttcttcaatattaggcgctgttaattttatatcaacaattttaaacatgcgtaatccaggacaaagtttgtataggatgccattatttgtttgatctatttttgttacagctttcttactactactagcagtacctgttttagcaggggctataactatgcttttaacggatagaaattttaatacttccttttttgatccagctggtggtggggatcctattttatatcaacacttgttt
MBPK_000086361	COInr	99	5	Rhodophyta	Florideophyceae	Hapalidiales	Mesophyllumaceae	Mesophyllum		COInr-WO_Insecta	99	5	Rhodophyta	Florideophyceae	Hapalidiales	Mesophyllumaceae	Mesophyllum		COInr_Med	85	2	Rhodophyta	Florideophyceae					COInr_Med_plus	85	2	Rhodophyta	Florideophyceae					tttaagctctatacaaagccactctggagctgcagtagatctagctatttttagcctacatttggcaggcgcttcttcaatattaggcgctgttaattttatatcaacaattttaaacatgcgtaatccaggacacagtttgtataggatgccattatttgtttgatctatttttgttacagctttcttactactactagcagtacctgttttagcaggggctataactatgcttttaacggatagaaattttaatacttccttttttgatccagctggtggtggggatcctattttatatcaacacttgttt
MBPK_000767024	COInr	97	5	Rhodophyta	Florideophyceae	Hapalidiales	Hapalidiaceae	Phymatolithon		COInr-WO_Insecta	97	5	Rhodophyta	Florideophyceae	Hapalidiales	Hapalidiaceae	Phymatolithon		COInr_Med	97	5	Rhodophyta	Florideophyceae	Hapalidiales	Hapalidiaceae	Phymatolithon		COInr_Med_plus	97	5	Rhodophyta	Florideophyceae	Hapalidiales	Hapalidiaceae	Phymatolithon		attaagttcaatacaaggccattcaggagccgcggtagacttagctatttttagtttacatttagcaggagcttcttcaattttaggtgcagttaacttcatttcaactattttaaatatgcgtaatccggggcaaagtatgtatagaatgcctctatttgtttgatcaattttagttacagcttttttgcttttattagcagttccagttttagcaggtgcaataacaatgcttttaactgatagaaactttaatacttctttttttgacccagcagggggaggagatccaattttataccaacatttattt
MBPK_002916509	COInr	100	3	Rhodophyta	Florideophyceae	Corallinales				COInr-WO_Insecta	100	3	Rhodophyta	Florideophyceae	Corallinales				COInr_Med	85	2	Rhodophyta	Florideophyceae					COInr_Med_plus	85	2	Rhodophyta	Florideophyceae					tttgagttcaatacaaagccattctggtgcagcggttgatttagcaatttttagtttacatattgcaggagcgtcttctattctaggtgcagttaattttatatcaacaatattgaatatgcgtaatcctggtcaaagtatgtatagaatgccattatttgtatgatcaatttttgtcactgcatttttattattattagctgttccagttttagcaggtgctataacaatgttgttaacagatagaaattttaatacatctttttttgatcctgcaggaggtggagatcctattttgtttcaacatttattt
MBPK_000251312	COInr	99	5	Rhodophyta	Florideophyceae	Hapalidiales	Hapalidiaceae	Lithothamnion		COInr-WO_Insecta	99	5	Rhodophyta	Florideophyceae	Hapalidiales	Hapalidiaceae	Lithothamnion		COInr_Med	99	5	Rhodophyta	Florideophyceae	Hapalidiales	Hapalidiaceae	Lithothamnion		COInr_Med_plus	99	5	Rhodophyta	Florideophyceae	Hapalidiales	Hapalidiaceae	Lithothamnion		tttaagttcaaaacagagccactctggagcttctgtagatttagcaatttttagcttacatttagcaggagcttcatcaatattaggtgctgtaaacttcatatcaactattttaaatatgcgtaatccaggtcaaagtatgtatagaatgcctttatttgtttgatcaatttttgttacagcttttttacttttattagctgttcctgtgctagcaggagcaataacaatgctcttaactgatagaaattttaatacttcattttttgatcctgcaggaggaggagacccaatcttataccaacatttattt
MBPK_001505019	COInr	85	2	Rhodophyta	Florideophyceae					COInr-WO_Insecta	85	2	Rhodophyta	Florideophyceae					COInr_Med	85	2	Rhodophyta	Florideophyceae					COInr_Med_plus	85	2	Rhodophyta	Florideophyceae					tttaagttcaattcaaagtcattctggagcttccattgatttagcaatttttagtttacatatagcgggagcatcttctatactaggagcagttaattttatatcaacaatattaaatatgcgcaatcctggccaaagcttatatagaattccactttttgtttgatcaatttttgttactgcttttttacttttacttgcagttcctgtgttagcaggagctattactatgcttttaactgatagaaattttaatacttctttttttgatcctgcaggaggaggagatcctattttatatcaacatttattt
MBPK_000055418	COInr	85	2	Rhodophyta	Florideophyceae					COInr-WO_Insecta	85	2	Rhodophyta	Florideophyceae					COInr_Med	85	2	Rhodophyta	Florideophyceae					COInr_Med_plus	85	2	Rhodophyta	Florideophyceae					tttaagctctatacaaagccattcaggagcagctgtagacttagctatttttagtttacatttagcgggagcgtcttcaattttgggtgcagtgaattttatttcaacaattttaaatatgcgtaatcctggacaaagtatgtacagaatgcccttatttgtttggtcaattctaattaccgcttttttattgttattagctgttccagttctagcaggcgcaattacaatgcttttaactgatagaaattttaatacgtcattttttgatcctgcaggaggaggagatccagttttatatcagcatctgt
MBPK_002095024	COInr	97	6	Rhodophyta	Florideophyceae	Ceramiales	Rhodomelaceae	Lophocladia	Lophocladia trichoclados	COInr-WO_Insecta	97	6	Rhodophyta	Florideophyceae	Ceramiales	Rhodomelaceae	Lophocladia	Lophocladia trichoclados	COInr_Med	97	6	Rhodophyta	Florideophyceae	Ceramiales	Rhodomelaceae	Lophocladia	Lophocladia trichoclados	COInr_Med_plus	97	6	Rhodophyta	Florideophyceae	Ceramiales	Rhodomelaceae	Lophocladia	Lophocladia trichoclados	ttttagttcaatacatagtcattcaggagctgctattggcttagctatcttcagtttacatctttcaggagcttcttcgattctaggagcaattaattttatttctaccattataaatatgcgaaatcctggacaaacattttatcgcattcctttatttgtttgatcgattttcgtaactgctttactactattattagcagtaccagttttagcaggagctattaccatgttactaactgatcgcaattttaatacagccttttttgacccttctggaggtggtgatcctgtactttatcaacatttattt
MBPK_001926804	COInr	85	2	Rhodophyta	Florideophyceae					COInr-WO_Insecta	85	2	Rhodophyta	Florideophyceae					COInr_Med	85	2	Rhodophyta	Florideophyceae					COInr_Med_plus	85	2	Rhodophyta	Florideophyceae					gttaagttctatacaaagccattctggaggttcagttgatttagcaatttttagtttacatttatctggcgcgtcatcaattttaggagcagtaaatttcatttcaactattttaaatatgcgtaaccctgggcaaagcatgtatcgaatgccgttatttgtttggtctatttttgtgacagcatttttacttttactagcagtaccagttttagcaggaggtataacaatgttactaacagatcgtaattttaatacagcatttttgatcctgcgggagggggagatcctgttttataccaacatcttttc
MBPK_000015804	COInr	99	5	Rhodophyta	Florideophyceae	Hapalidiales	Hapalidiaceae	Lithothamnion		COInr-WO_Insecta	99	5	Rhodophyta	Florideophyceae	Hapalidiales	Hapalidiaceae	Lithothamnion		COInr_Med	99	5	Rhodophyta	Florideophyceae	Hapalidiales	Hapalidiaceae	Lithothamnion		COInr_Med_plus	99	5	Rhodophyta	Florideophyceae	Hapalidiales	Hapalidiaceae	Lithothamnion		tttaaggtcaatacagagccactctggagcttctgtagatttagcaatttttagcttacatttagcaggagcttcatcaatattaggtgctgtaaacttcatatcaactattttaaatatgcgtaatccaggtcaaagtatgtatagaatgcctttatttgtttgatcaatttttgttacagcttttttacttttattagctgttcctgtgctagcaggagcaataacaatgctcttaactgatagaaattttaatacttcattttttgatcctgcaggaggaggagacccaatcttataccaacatttattt
MBPK_000075468	COInr	85	2	Rhodophyta	Florideophyceae					COInr-WO_Insecta	85	2	Rhodophyta	Florideophyceae					COInr_Med	85	2	Rhodophyta	Florideophyceae					COInr_Med_plus	85	2	Rhodophyta	Florideophyceae					tttaagttcaattcaaagccattcaggtgcatctattgatttagcaatttttagtttacatttagcaggagcatcttctatacttggtgctgtaaattttatttcaactattttaaatatgcgtaatcctggtcaaagtttgtatagaattcccctttttgtttgatcaattttagttactgcgtttttacttttacttgcggtaccagtattagcaggagctattacaatgttactaactgatagaaattttaatacttcgttttttgatccagccggtggcggagatccaatcttgtatcaacatttattt
MBPK_000260376	COInr	85	2	Rhodophyta	Florideophyceae					COInr-WO_Insecta	85	2	Rhodophyta	Florideophyceae					COInr_Med	85	2	Rhodophyta	Florideophyceae					COInr_Med_plus	85	2	Rhodophyta	Florideophyceae					tttaagttcaatacaaagtcattttggagcttcagtagatttagctatttttagtttacatttagcaggagcttcttcaatattaggagcagtaaactttatatcaaccattttaaatatgcgtaatccaggtcaaagtttatatagaatgcctttatttgtttggtctatttttgtaacagcgtttttactattattagcagtaccagttttagcaggagctattacaatgattttgacagatagaaactttaacacttctttttttgatcctgcaggtggaggagatccaattttatatcaacacttattt
MBPK_003800171	COInr	85	2	Rhodophyta	Florideophyceae					COInr-WO_Insecta	85	2	Rhodophyta	Florideophyceae					COInr_Med	85	2	Rhodophyta	Florideophyceae					COInr_Med_plus	85	2	Rhodophyta	Florideophyceae					tgagttctattcaaagccactctggagcatctgtagatttagcaatttttagtttacatctatctggagcatcttcaattttaggagcggttaattttatttcaactattttaaatatgcgtaatcctggtcaaagtatgtataggatgcctctatttgtttgatctatctttgttactgcaattttattacttttagctgttcctgcattagcaggtgcaattacgatgttattaactgatagaaattttaatacatcattttttgacccagctggagggggtgatccaattttataccaacatttattt
MBPK_002462716	COInr		0							COInr-WO_Insecta		0							COInr_Med		0							COInr_Med_plus		0							tttaagtagtttacctgctcattcaggaccttctgttgatttagctatttttagtttacatatagcaggtttatcctctattttaggtgctataaattttataacaactattttaaatatgcgtaattcaggattacctttattaaaaatgcccttatttgtatggtcaatttttattacagcatttttattattattaagtttacctgtttttgctggtgcaattacaatgttattaacagatcgtaattttaatactactttttttgaatcatctggaggaggagatcccattttatatcaacatttattt
MBPK_000775554	COInr	90	3	Rhodophyta	Florideophyceae	Gigartinales				COInr-WO_Insecta	90	3	Rhodophyta	Florideophyceae	Gigartinales				COInr_Med	85	2	Rhodophyta	Florideophyceae					COInr_Med_plus	85	2	Rhodophyta	Florideophyceae					attaagttcaatttaaagccactctggcggtgctattgatttagcaatttttagtttacatctagcaggggcatcatctattttaggtgcagtaaattttatttctacaattataaatatgcgtagccctggccaaagtatgtatagaattccattatttgtttggtctatttttgttactgcatttttattattattagcagttccagtattagctggagctatcacaatgcttttaactgatcgtaattttaatacttcgttttttgatccggcaggtggtggtgatcctattttataccaacatcttttt
MBPK_002823496	COInr	90	2	Rhodophyta	Florideophyceae					COInr-WO_Insecta	90	2	Rhodophyta	Florideophyceae					COInr_Med	90	5	Rhodophyta	Florideophyceae	Hapalidiales	Hapalidiaceae	Lithothamnion		COInr_Med_plus	90	5	Rhodophyta	Florideophyceae	Hapalidiales	Hapalidiaceae	Lithothamnion		cttaagttcaatacaatgccactcaggagcttctgtagatttagcaatttttagtttacatttagcaggagcatcatcaatattaggggctgtgaactttatttcaactattttaaatatgcgtaatccgggtcaaagtatgtatcgaatgcctttattcgtttggtcaatttttgttacagcttttttgcttttattagctgttcctgtattagcgggagcaataacaatgcttttaacggatagaaattttaatacttctttttttgatcctgcgggaggaggagatcctattttataccaacatttattt
MBPK_002955809	COInr	85	2	Rhodophyta	Florideophyceae					COInr-WO_Insecta	85	2	Rhodophyta	Florideophyceae					COInr_Med	85	2	Rhodophyta	Florideophyceae					COInr_Med_plus	85	2	Rhodophyta	Florideophyceae					ttaagttctattcaaagccattcaggtgcatcagttgatttagcaatttttagtttacatttagcaggcgcatcatctatattaggagctgtaaatttcatttcaacaattttgaatatgcgtaatcctggccaaagcttatatagaataccgctttttgtttgatcaattttcgttacagcgtttttacttttacttgccgtacctgtgttggcaggagctattacaatgttattgactgatagaaatttcaatacttcattttttgatccagcgggtggtggagatcctattttataccagcatttattt
MBPK_000755394	COInr	90	2	Rhodophyta	Florideophyceae					COInr-WO_Insecta	90	2	Rhodophyta	Florideophyceae					COInr_Med	90	2	Rhodophyta	Florideophyceae					COInr_Med_plus	90	2	Rhodophyta	Florideophyceae					tttaagttcaatacaaagccattctggagcttccgtggatttagcaatttttagtttacatttagcaggagcatcttcaatattaggtgctgtaaattttatatcaactattttaaatatgcgtaatccaggtcaaagtatgtatagaatgcctttatttgtttgatcaatttttgttacggcttttttacttttattagctgttcctgtattagcaggagcaataacaatgcttttaactgaccgaaattttaatacttctttttttgatcctgcaggaggaggagatccaattttatatcaacatttattt
MBPK_000972783	COInr	90	2	Rhodophyta	Florideophyceae					COInr-WO_Insecta	90	2	Rhodophyta	Florideophyceae					COInr_Med	90	2	Rhodophyta	Florideophyceae					COInr_Med_plus	90	2	Rhodophyta	Florideophyceae					ttaagttcaatacaaagtcattcaggagcttccgtggatttagcaatttttagtttacatttagcaggagcatcttcaatattaggtgctgtaaattttatatcaactattttaaatatgcgtaatccaggtcaaagtatgtatagaatgcctttatttatttgatcaatttttgttacggcttttttacttttattagctgttcctgtattagcaggagcaataacaatgcttttaactgaccgaaattttaatacttctttttttgatcctgcaggaggaggagatccaattttatatcaacatttattt
MBPK_003496736	COInr	85	2	Rhodophyta	Florideophyceae					COInr-WO_Insecta	85	2	Rhodophyta	Florideophyceae					COInr_Med	85	2	Rhodophyta	Florideophyceae					COInr_Med_plus	85	2	Rhodophyta	Florideophyceae					tttgagttccattcaaagccactctggagcatctgtagatttagcaatttttagtttacatctatctggagcatcttcaattttaggagcggttaattttatttcaactattttaaatatgcgtaatcctggtcaaagtatgtataggatgcctctatttgtttgatctatctttgttactgcaattttattacttttagctgttcctgtattagcaggtgcaattacgatgttattaactgatagaaattttaatacatcattttttgacccagctggagggggtgatccaattttataccaacatttattt
MBPK_000651354	COInr	85	3	Rhodophyta	Florideophyceae	Hapalidiales				COInr-WO_Insecta	85	3	Rhodophyta	Florideophyceae	Hapalidiales				COInr_Med	85	5	Rhodophyta	Florideophyceae	Hapalidiales	Hapalidiaceae	Lithothamnion		COInr_Med_plus	85	5	Rhodophyta	Florideophyceae	Hapalidiales	Hapalidiaceae	Lithothamnion		tttaagctcaatataaagccattcaggagcttctgtagatttatttttagtttatacttaggaggagcatcatcaatacttggtgctgtaaattttatttcaactattttaaatatgcgtaatccgggccaaagtatgtatcgaatgcctttgttcgtatgatcaatttttgctacagcgtttttactttgatgagctgttcccgtactagcgggagcaataacaatgcttctaacagatagaaattttaatattctttttttggtcatgcgggaggaggagatccaattttacatcaacatttcttt
MBPK_000292026	COInr	99	6	Rhodophyta	Florideophyceae	Gigartinales	Kallymeniaceae	Felicinia	Felicinia spathulata	COInr-WO_Insecta	99	6	Rhodophyta	Florideophyceae	Gigartinales	Kallymeniaceae	Felicinia	Felicinia spathulata	COInr_Med	99	6	Rhodophyta	Florideophyceae	Gigartinales	Kallymeniaceae	Felicinia	Felicinia spathulata	COInr_Med_plus	99	6	Rhodophyta	Florideophyceae	Gigartinales	Kallymeniaceae	Felicinia	Felicinia spathulata	tttaagctctaatcaaagtcattcaggtggtgcaatagacttagcaatttttagcttacatttagctggagcgtcttctattttaggagcaataaattttatttctactattttaaatatgcgcaattctggccaaagtatgtatagaatgcctttatttgtttgatctatttttgtaacggcattcttgcttctattagccgtacctgttttagcaggggcaattactatgcttttaactgatcgaaattttaatacatctttctttgatccagcaggtgggggagatccaatcttatatcaacatttgttt
MBPK_001694701	COInr	90	3	Rhodophyta	Florideophyceae	Corallinales				COInr-WO_Insecta	90	3	Rhodophyta	Florideophyceae	Corallinales				COInr_Med	90	4	Rhodophyta	Florideophyceae	Corallinales	Lithophyllaceae			COInr_Med_plus	90	4	Rhodophyta	Florideophyceae	Corallinales	Lithophyllaceae			gttaagttcaatacaaagtcattctggagcagcagttgatttagctatttttagtttacatttatctggagcttcttcaattctaggagccgttaattttatatcaactattttaaatatgcgtaatcctggtcaaagtatgtatagaatgcctttgtttgtttgatcaatttttgtaacagcaattttattacttttagcagtaccagttttagcaggtgctattactatgttgttaacagatagaaattttaatacatctttttttgatccagctggaggtggagatcctattttatatcaacacttattt
MBPK_000502077	COInr	85	2	Rhodophyta	Florideophyceae					COInr-WO_Insecta	85	2	Rhodophyta	Florideophyceae					COInr_Med	85	2	Rhodophyta	Florideophyceae					COInr_Med_plus	85	2	Rhodophyta	Florideophyceae					actaagttctattcaaagtcattcaggagcttccgtagatttagctatatttagtttacatattgcaggagcttcatctattttaggtgcagttaatttcatttcaacaattttaaatatgcgtaatcctggacaaagtatgtataggatgcctttatttgtatgatctatttttgttactgcatttttattattattagctgttcctgttttagccggggcaataacaatgttattaacggatagaaattttaatacatctttttttgacccagcaggtggaggagatccaattttatttcaacatttattt
MBPK_002981820	COInr	85	2	Rhodophyta	Florideophyceae					COInr-WO_Insecta	85	2	Rhodophyta	Florideophyceae					COInr_Med	85	2	Rhodophyta	Florideophyceae					COInr_Med_plus	85	2	Rhodophyta	Florideophyceae					ttaagttctatacagagccattcaggagctgcagttgatcttgcaattttttcattacatttatctggtgcatcttctattttgggagctgttaattttatttcaactattataaatatgagaaatccgggtcaaagtatgtacagaatccctctatttgtttgatctatttttgttacagcatttttattattattagcagttccagtattagcaggagctatagcaatgcttttaactgatcgtaattttaatacggctttttttgatcctgcaggaggaggtgatcctattttatatcaacatttattt
MBPK_001488386	COInr	90	3	Rhodophyta	Florideophyceae	Halymeniales				COInr-WO_Insecta	90	3	Rhodophyta	Florideophyceae	Halymeniales				COInr_Med	90	4	Rhodophyta	Florideophyceae	Halymeniales	Halymeniaceae			COInr_Med_plus	90	4	Rhodophyta	Florideophyceae	Halymeniales	Halymeniaceae			tttaagtgcaatccaaagtcattcaggcggtgcggtagatttagcaatatttagtcttcatttagcaggagcgtcatctattctaggagcgataaattttatttctactatcttaaatatgcgtaatcccggtcaaagtatgtataggatgcctttatttgtttgatctatttttgtgacagcgtttttacttttattagcagtacctgttttagcaggttcaattacaatgcttctaactgatcgtaattttaacacttctttttttgatccagcaggtggtggagatccaattttataccaacatttattt
MBPK_000409011	COInr	99	5	Rhodophyta	Florideophyceae	Hapalidiales	Hapalidiaceae	Lithothamnion		COInr-WO_Insecta	99	5	Rhodophyta	Florideophyceae	Hapalidiales	Hapalidiaceae	Lithothamnion		COInr_Med	99	5	Rhodophyta	Florideophyceae	Hapalidiales	Hapalidiaceae	Lithothamnion		COInr_Med_plus	99	5	Rhodophyta	Florideophyceae	Hapalidiales	Hapalidiaceae	Lithothamnion		tttaagtacaatacagagccactctggagcttctgtagatttagcaatttttagcttacatttagcaggagcttcatcaatattaggtgctgtaaacttcatatcaactattttaaatatgcgtaatccaggtcaaagtatgtatagaatgcctttatttgtttgatcaatttttgttacagcttttttacttttattagctgttcctgtgctagcaggagcaataacaatgctcttaactgatagaaattttaatacttcattttttgatcctgcaggaggaggagacccaatcttataccaacatttattt
MBPK_000045633	COInr	85	2	Rhodophyta	Florideophyceae					COInr-WO_Insecta	85	2	Rhodophyta	Florideophyceae					COInr_Med	85	2	Rhodophyta	Florideophyceae					COInr_Med_plus	85	2	Rhodophyta	Florideophyceae					tttaagttcaattcaaagtcatttaggagcttctattgatttagcaatttttagtttacatattgcaggagcttcttcaatattgggcgcagttaattttatctcaactattttaaatatgcgtaatcctggtcaaagtttatatagaattccactttttgtttgatctatatttgttacagcatttttacttttattagcggtacctgtattagctggagctattacaatgcttttaactgatagaaatttcaatacttctttttttgatccagcaggcggaggcgatcctattttatatcaacatttattt
MBPK_000654761	COInr		0							COInr-WO_Insecta		0							COInr_Med		0							COInr_Med_plus		0							attgagttctatagaagcacattcaggggctgctgtagatttagctatttttagtttacatatagcaggtgcttcttcaattttaggtgctataaattttatttcgacgattataaatatgagaggtattggatttacaatgtatagaatacctttatttgtttgagctgtatttattactgctatcttattattattatcattacctgtattagcaggtgctattacgatgttacttacagatcgtaattttaatacaactttttttgatccagcaggtggaggagatcctgtgttatatcaacatttattt
MBPK_000566443	COInr	99	5	Rhodophyta	Florideophyceae	Hapalidiales	Mesophyllumaceae	Mesophyllum		COInr-WO_Insecta	99	5	Rhodophyta	Florideophyceae	Hapalidiales	Mesophyllumaceae	Mesophyllum		COInr_Med	85	2	Rhodophyta	Florideophyceae					COInr_Med_plus	85	2	Rhodophyta	Florideophyceae					tttaagttctatacaaagccactctggagctgcagtagatctagctatttttagcctacatttggcaggagcttcttcaatattaggcgctgttaattttatatcaacaattttaaacatgcgtaatccaggacaaagtttgtataggatgccattatttgtttgatctatttttgttacagctttcttactactactagcagtacctgttttagcaggggctataactatgcttttaacggatagaaattttaatacttccttttttgatccagctggtggtggggatcctattttatatcaacacttgttt
MBPK_000036756	COInr	85	2	Rhodophyta	Florideophyceae					COInr-WO_Insecta	85	2	Rhodophyta	Florideophyceae					COInr_Med	85	2	Rhodophyta	Florideophyceae					COInr_Med_plus	85	2	Rhodophyta	Florideophyceae					tttaagttctattcaaagccgttcaggtgcatcagttgatttagcaatttttagtttacatttagcaggtgcatcatctatattaggagctgtaaatttcatttcaacaattttgaatatgcgtaatcctggtcaaagcttatatagaataccactttttgtttgatcaattttcgttacagcgtttttacttttacttgctgtacctgtgttggcaggagctattacaatgttattgactgatagaaatttcaacacttcattttttgatccagcgggtggtggagatcctattttataccagcatttattt
MBPK_000382921	COInr	100	6	Rhodophyta	Florideophyceae	Gigartinales	Kallymeniaceae	Felicinia	Felicinia spathulata	COInr-WO_Insecta	100	6	Rhodophyta	Florideophyceae	Gigartinales	Kallymeniaceae	Felicinia	Felicinia spathulata	COInr_Med	100	6	Rhodophyta	Florideophyceae	Gigartinales	Kallymeniaceae	Felicinia	Felicinia spathulata	COInr_Med_plus	100	6	Rhodophyta	Florideophyceae	Gigartinales	Kallymeniaceae	Felicinia	Felicinia spathulata	cttaagctctattcaaagtcattcaggtggtgcaatagacttagcaatttttagcttacatttagctggagcgtcttctattttaggagcaataaattttatttctactattttaaatatgcgcaattctggccaaagtatgtatagaatgcctttatttgtttgatctatttttgtaacagcattcttgcttctattagccgtacctgttttagcaggggcaattactatgcttttaactgatcgaaattttaatacatctttctttgatccagcaggtgggggagatccaatcttatatcaacatttgttt
MBPK_001492623	COInr	90	2	Rhodophyta	Florideophyceae					COInr-WO_Insecta	90	2	Rhodophyta	Florideophyceae					COInr_Med	85	2	Rhodophyta	Florideophyceae					COInr_Med_plus	85	2	Rhodophyta	Florideophyceae					attaagttcaatacaaagtcattcaggagcagcagtggatttagctatttttagtttacatatagcgggtgcatcatcaattctaggagctgttaattttatatcaactattttaaatatgagaaattcaggtcagagtatgtatagaatgccattatttgtttgatctatttttgttacagctattttattacttttagcagttcctgtactagctggggcaattacaatgttattaacagatagaaattttaatacttctttttttgacccagctggaggaggagatcctattttatatcaacatttat
MBPK_002209491	COInr	90	3	Rhodophyta	Florideophyceae	Hapalidiales				COInr-WO_Insecta	90	3	Rhodophyta	Florideophyceae	Hapalidiales				COInr_Med	90	5	Rhodophyta	Florideophyceae	Hapalidiales	Hapalidiaceae	Lithothamnion		COInr_Med_plus	90	5	Rhodophyta	Florideophyceae	Hapalidiales	Hapalidiaceae	Lithothamnion		ttaagttcaatacaaagtcactcaggagcttctgtagatttagcaatttttagtttacatttagcaggagcatcatcaatactaggggctgtaaactttatttcaactattttaaatatgcgtaatccgggtcaaagtatgtatcgaatgcctttattcgtttggtcaatttttgttacagcttttttgcttttattagctgttcccgtattagcgggagcaataacaatgcttttaacggatagaaattttaatacttctttttttgatcctgcgggaggaggagatcctattttatatcaacatttattt
MBPK_001277914	COInr	90	3	Rhodophyta	Florideophyceae	Corallinales				COInr-WO_Insecta	90	3	Rhodophyta	Florideophyceae	Corallinales				COInr_Med	90	4	Rhodophyta	Florideophyceae	Corallinales	Lithophyllaceae			COInr_Med_plus	90	4	Rhodophyta	Florideophyceae	Corallinales	Lithophyllaceae			tttaaggtctatacaaagccattccggagcagctgtagatttagccatttttagtttacacttatcaggcgcttcttcaattttgggagcagttaattttatatcaactattctaaatatgcgtaatccgggtcaaagtatgtatagaatgcccttatttgtttgatcaatttttgttactgctattttgctacttttagcagtacctgtgttagcaggtgctattacaatgttattaactgatagaaattttaatacgtcattttttgatcctgcaggtggaggagatcctattttataccaacatttattt
MBPK_002539159	COInr	85	2	Rhodophyta	Florideophyceae					COInr-WO_Insecta	85	2	Rhodophyta	Florideophyceae					COInr_Med	85	2	Rhodophyta	Florideophyceae					COInr_Med_plus	85	2	Rhodophyta	Florideophyceae					tttaagttctatacaaagtcattcgggaggtgcagtagatttagctatttttagtttacatttatctggagcagcgtctatattaggagcagtaaatttcatttcaactattttaaatatgagaaatccaggtccaagtatgtatagaatgcctctatttgtttgatcaatttttgttacagcttttttattattattagcagtacctgttttagcaggagctattactatgttattaacagatcgtaattttaatacttctttttttgaccccgctggaggaggagatcctattttatatcaacatttattt
MBPK_003321718	COInr	85	2	Rhodophyta	Florideophyceae					COInr-WO_Insecta	85	2	Rhodophyta	Florideophyceae					COInr_Med	85	2	Rhodophyta	Florideophyceae					COInr_Med_plus	85	2	Rhodophyta	Florideophyceae					ctcttagctctattcaaagtcattcaggtgcagctgtagatttagcaattttttctttacatctatcaggtgcatcatcaattttaggcgcagttaattttatatcaactattttaaatatgcgtaatcctggacaaagtttatatagaattcctttattcgtttgatcaatttttgtaacagcgttttacttttattagcagtacctgttttggcaggtgctattactatgcttttaactgatagaaattttaacacttctttttttgatcctgctggaggtggagatcctattttgtaccagcatttattt
MBPK_000385997	COInr	99	6	Rhodophyta	Florideophyceae	Ceramiales	Rhodomelaceae	Lophocladia	Lophocladia trichoclados	COInr-WO_Insecta	99	6	Rhodophyta	Florideophyceae	Ceramiales	Rhodomelaceae	Lophocladia	Lophocladia trichoclados	COInr_Med	99	6	Rhodophyta	Florideophyceae	Ceramiales	Rhodomelaceae	Lophocladia	Lophocladia trichoclados	COInr_Med_plus	99	6	Rhodophyta	Florideophyceae	Ceramiales	Rhodomelaceae	Lophocladia	Lophocladia trichoclados	ttttcgttcaatacaaagtcattcaggagctgctattgacttagctatcttcagtttacatctttcaggagcttcttcgattctaggagcaattaattttatttctaccattataaatatgcgaaatcctggacaaacattttatcgcattcctttatttgtttgagcgattttcgtaactgctttactactattattagcagtaccagttttagcaggagctattaccatgttactaactgatcgcaattttaatacagccttttttgacccttctggaggtggtgatcctgtactttatcaacatttattt
MBPK_000843823	COInr	85	2	Rhodophyta	Florideophyceae					COInr-WO_Insecta	85	2	Rhodophyta	Florideophyceae					COInr_Med	85	2	Rhodophyta	Florideophyceae					COInr_Med_plus	85	2	Rhodophyta	Florideophyceae					attaagttctatacaaagtcattcaggcgcagcagttgatttagctatttttagcttacatgtatcaggtgcatcatcaattttaggtgcggtcaattttatctccacgattattaatatgcgtaatccgggacaaagtatgtataggattcctctttttgtatgatcaattttagttactgcagttttacttttattagctgttccagttttagcaggtgcaattactatgttattaacagaccgtaattttaatacttcattttttgatcctgcaggtggtggagatcctattttgtatcaacacttatt
MBPK_001045037	COInr	85	2	Rhodophyta	Florideophyceae					COInr-WO_Insecta	85	2	Rhodophyta	Florideophyceae					COInr_Med	85	2	Rhodophyta	Florideophyceae					COInr_Med_plus	85	2	Rhodophyta	Florideophyceae					tcttagctcaattcaaagtcattctggagcatcaattgatttagctattttttctcttcatttatctggagcatcatcaattttaggagctgtaaactttatatcaacaattctaaatatgcgtaatcccggacaaagtttatatcgaattcctttatttatttgatcaatttttgtaacagctgtactacttttattggctgtacctgtattagcaggtgctattactatgcttctaactgatcgaaattttaatacatcattttttgatcctgcaggaggaggagatcctattctgtatcaacatttattt
MBPK_001334531	COInr	97	5	Rhodophyta	Florideophyceae	Hapalidiales	Hapalidiaceae	Phymatolithon		COInr-WO_Insecta	97	5	Rhodophyta	Florideophyceae	Hapalidiales	Hapalidiaceae	Phymatolithon		COInr_Med	97	5	Rhodophyta	Florideophyceae	Hapalidiales	Hapalidiaceae	Phymatolithon		COInr_Med_plus	97	5	Rhodophyta	Florideophyceae	Hapalidiales	Hapalidiaceae	Phymatolithon		attaagttcaatacaaagccattcaggagctgcggtagacttagctatttttagtttacatttagcaggagcttcttcaattttaggtgcagttaacttcatttcaactattttaaatatgcgtaatccggggcaaagtatgtatagaatgcctctatttgtttgatcaattttagttacagcttttttgcttttattagcagttccagttttagcaggtgcaataacaatgcttttaactgatagaaactttaatacttctttttttgacccagcagggggaggagatccaattttataccaacatttattt
MBPK_000383679	COInr	85	2	Rhodophyta	Florideophyceae					COInr-WO_Insecta	85	2	Rhodophyta	Florideophyceae					COInr_Med	85	2	Rhodophyta	Florideophyceae					COInr_Med_plus	85	2	Rhodophyta	Florideophyceae					tttaagttcaatacaaagtcattccggagcttcagtagatttagctatttttagtttacatttagcaggagcttcttcaatattaggagcagtaaactttatatcaaccattttaaatatgcgtaatccaggtcaaagtttatatagaatgcctttatttgtttggtctatttttgtaacagcgtttttactattattagcagtgccagttttagcaggagctattacaatgattttgacagatagaaactttaacacttctttttttgatcctgcaggtggaggagatccaattttatatcaacacttatt
MBPK_000546449	COInr	85	2	Rhodophyta	Florideophyceae					COInr-WO_Insecta	85	2	Rhodophyta	Florideophyceae					COInr_Med	80	2	Rhodophyta	Florideophyceae					COInr_Med_plus	80	2	Rhodophyta	Florideophyceae					actaagttctatacaaaatcattcaggagcagcggttgatttagcaatctttagtttacatttgtcaggagcttcctcaattttaggagctgtaaattttatatctacaattttaaatatgagaaattctggacaaagcttgtatagaattccgttgttcgtttgatcaattcttgttacggctatcctattattattagcagttccggttttagccggtgcaattactatgcttttgactgatcgaaattttaatacaactttttttgatcctgccggtggtggagatccaattctttatcaacacttattt
MBPK_002062258	COInr		0							COInr-WO_Insecta		0							COInr_Med		0							COInr_Med_plus		0							tttaagtagtatacaagctcattcttcagctgctgtagatttagcaatatttagtttacatttagcaggtatttcttctcttttaggtgcaattaattttatgactacaattgtaaatatgcgtacacctggaatgggaatgcatcaaataccgttatttgtatgatctatttttatcacagctatattattattattatctttacctgtattagctggaggtattactatgttattaactgatcgtaactttaatacaacattctttgatccagctggaggtggagatcctgtattatatcaacatttattc
MBPK_001362806	COInr	85	2	Rhodophyta	Florideophyceae					COInr-WO_Insecta	85	2	Rhodophyta	Florideophyceae					COInr_Med	85	2	Rhodophyta	Florideophyceae					COInr_Med_plus	85	2	Rhodophyta	Florideophyceae					tttaagttcaatacaaattcattctggagcttcagtagatttagctatttttagtttacatttagcaggagcttcttcaatattaggagcagtaaactttatatcaaccattttaaatatgcgtaatccaggtcaaagtttatatagaatgcctttatttatttggtctatttttgtaacagcgtttttactattattagcagtgccagttttagcaggagctattacaatgattttgacagatagaaactttaacacttctttttttgatcctgcaggtggaggagatccaattttatatcaacacttattt
MBPK_000157632	COInr	97	6	Rhodophyta	Florideophyceae	Ceramiales	Rhodomelaceae	Lophocladia	Lophocladia trichoclados	COInr-WO_Insecta	97	6	Rhodophyta	Florideophyceae	Ceramiales	Rhodomelaceae	Lophocladia	Lophocladia trichoclados	COInr_Med	97	6	Rhodophyta	Florideophyceae	Ceramiales	Rhodomelaceae	Lophocladia	Lophocladia trichoclados	COInr_Med_plus	97	6	Rhodophyta	Florideophyceae	Ceramiales	Rhodomelaceae	Lophocladia	Lophocladia trichoclados	tttgagatcactacaaagtcattcaggagctgctattgacttagctatcttcagtttacatctttcaggagcttcttcgattctaggagcaattaattttatttctaccattataaatatgcgaaatcctggacaaacattttatcgcattcctttatttgtttgatcgattttcgtaactgctttactactattattagcagtaccagttttagcaggagctattaccatgttactaactgatcgtaattttaatacagccttttttgacccttctggaggtggtgatcctgtactttatcaacatttattt
MBPK_001091172	COInr	99	6	Rhodophyta	Florideophyceae	Ceramiales	Rhodomelaceae	Lophocladia	Lophocladia trichoclados	COInr-WO_Insecta	99	6	Rhodophyta	Florideophyceae	Ceramiales	Rhodomelaceae	Lophocladia	Lophocladia trichoclados	COInr_Med	99	6	Rhodophyta	Florideophyceae	Ceramiales	Rhodomelaceae	Lophocladia	Lophocladia trichoclados	COInr_Med_plus	99	6	Rhodophyta	Florideophyceae	Ceramiales	Rhodomelaceae	Lophocladia	Lophocladia trichoclados	tttgagttcaatacaaagtcattcagagctgctattgacttagctatcttcagtttacatctttcaggagcttcttcgattctaggagcaattaattttatttctaccattataaatatgcgaaatcctggacaaacattttatcgcattcctttatttgtttgatcgattttcgtaactgctttactactattattagcagtaccagttttagcaggagctattaccatgttactaactgatcgcaattttaatacagccttttttgacccttctggaggtggtgatcctgtactttatcaacatttattt
MBPK_000041866	COInr	97	5	Rhodophyta	Florideophyceae	Ceramiales	Rhodomelaceae	Osmundea		COInr-WO_Insecta	97	5	Rhodophyta	Florideophyceae	Ceramiales	Rhodomelaceae	Osmundea		COInr_Med	97	5	Rhodophyta	Florideophyceae	Ceramiales	Rhodomelaceae	Osmundea		COInr_Med_plus	97	5	Rhodophyta	Florideophyceae	Ceramiales	Rhodomelaceae	Osmundea		actaagttcaatacaaagtcattctggagcttcagttgatttagcaatttttagtttacatttgtcaggtgcttcatctattttgggtgcaattaattttatttctacaattttaaatatgcgtaatccaggacaaactttttacagaattcctttatttgtttgatcaatatttgttactgcatttttattattattagctgtaccagtgttagcaggtgctataactatgttattaacagatagaaattttaatacgtcattttttgatccttcaggaggaggtgatcctattttgtatcaacatttatt
MBPK_000024187	COInr	90	2	Rhodophyta	Florideophyceae					COInr-WO_Insecta	90	2	Rhodophyta	Florideophyceae					COInr_Med	90	4	Rhodophyta	Florideophyceae	Hapalidiales	Hapalidiaceae			COInr_Med_plus	90	4	Rhodophyta	Florideophyceae	Hapalidiales	Hapalidiaceae			tttaagttcaatacaaagtcatttaggagcgtctgtagatttagcaatttttagtttacacttagcgggagcttcatcaatactaggtgctgtaaattttatctcaactattttaaatatgcgtaatccagggcaaagtatgtatagaatgcctttatttgtttgatcaatttttgttacagcttttttacttttattagctgttcctgtattggctggggcaataacaatgcttttaactgatagaaactttaatacttctttttttgatcctgcaggaggaggagatcctattttataccaacatttatt
MBPK_000071982	COInr	85	2	Rhodophyta	Florideophyceae					COInr-WO_Insecta	85	2	Rhodophyta	Florideophyceae					COInr_Med	85	2	Rhodophyta	Florideophyceae					COInr_Med_plus	85	2	Rhodophyta	Florideophyceae					cttaagttctatccaaaaccacccaggagctgctgtagatttagctatttttagtttacatatagcgggagcatcttcaattttaggagctgttaattttatatcaactattttaaatatgcgaaatcctggtcaaagtatgtatagaatgcctttatttatttggtctatttttgtcacagctattttaatacttttagctgtccctgtattagcgggagcaattacaatgttattaacagatagaaattttaacacatcgttttttgatcctgcaggaggaggagatcccattttgtatcaacatttattt
MBPK_001816950	COInr	85	2	Rhodophyta	Florideophyceae					COInr-WO_Insecta	85	2	Rhodophyta	Florideophyceae					COInr_Med	85	2	Rhodophyta	Florideophyceae					COInr_Med_plus	85	2	Rhodophyta	Florideophyceae					tttaagttcaatacaaagtcattctggggcttcagtagatttagctatttttagtttacatttagcaggagcttcttcaatattaggagcagtaaactttatatcaaccattttaaatatgcgtaatccaggtcaaagtttatatagaatgcctttatttgtttggtctatttttgtaacagcgtttttactattattagcagtgccagttttagcaggagctattacaatgattttgacagatagaaactttaacacttctttttttgatcctgcaggtggaggagatccaattttatatcaacacttatt
MBPK_000014627	COInr	85	2	Rhodophyta	Florideophyceae					COInr-WO_Insecta	85	2	Rhodophyta	Florideophyceae					COInr_Med	85	2	Rhodophyta	Florideophyceae					COInr_Med_plus	85	2	Rhodophyta	Florideophyceae					tttaagttctattcaaagccactctggtgcatctgtagacttagcaattttttcattacatttatcaggtgcatcttctatcttgggagcagtaaattttatttctacaattttaaatatgcgtaatcctggacaaagtatgtatagaattccgttatttgtatgatctatttttgtaacagcaatattacttttattagcggtacctgtattggcaggagctattacaatgcttttaacagaccgtaattttaatacatcattttttgacccagctggaggaggagaccctattctttatcaacatttgttt
MBPK_000458679	COInr	85	2	Rhodophyta	Florideophyceae					COInr-WO_Insecta	85	2	Rhodophyta	Florideophyceae					COInr_Med	85	2	Rhodophyta	Florideophyceae					COInr_Med_plus	85	2	Rhodophyta	Florideophyceae					tttaagttctattcaacgccattcaggtgcatcagttgatttagcaatttttagtttacatttagcaggtgcatcatctatattaggagctgtaaatttcatttcaacaattttgaatatgcgtaatcctggtcaaagcttatatagaataccactttttgtttgatcaattttcgttacagcgtttttacttttacttgctgtacctgtgttggcaggagctattacaatgttattgactgatagaaatttcaacacctcattttttgatccagcgggtggtggagatcctattttataccagcatttattt
MBPK_000652993	COInr	100	5	Rhodophyta	Florideophyceae	Hapalidiales	Mesophyllumaceae	Mesophyllum		COInr-WO_Insecta	100	5	Rhodophyta	Florideophyceae	Hapalidiales	Mesophyllumaceae	Mesophyllum		COInr_Med	85	2	Rhodophyta	Florideophyceae					COInr_Med_plus	85	2	Rhodophyta	Florideophyceae					tcaagttctatccaaagtcattctggagcatcagtggacttagcaatttttagtttacatttagcaggagcatcttcaatacttggtgctattaattttatatcaactattttaaatatgcgtaatcctggtcaaagtatgtatagaattcctttatttgtttgatcaatttttgttactgcatttttacttttattggcagtacctgttttagctggtgcaattacaatgttattaactgatagaaattttaatacttcgttttttgatcctgcaggaggaggtgatccaattttgtatcaacatttattt
MBPK_000011103	COInr	99	5	Rhodophyta	Florideophyceae	Hapalidiales	Mesophyllumaceae	Mesophyllum		COInr-WO_Insecta	99	5	Rhodophyta	Florideophyceae	Hapalidiales	Mesophyllumaceae	Mesophyllum		COInr_Med	85	2	Rhodophyta	Florideophyceae					COInr_Med_plus	85	2	Rhodophyta	Florideophyceae					cttaagatctatctaaagtcattctggagcatcagtggacttagcaatttttagtttacatttagcaggagcatcttcaatacttggtgctattaattttatatcaactattttaaatatgcgtaatcctggtcaaagtatgtatagaattcctttatttgtttgatcaatttttgttactgcatttttactattattggcagtacctgttttagctggtgcaattacaatgttattaactgatagaaattttaatacttcgttttttgatcctgcaggaggaggtgatccaattttgtatcaacatttattt
MBPK_000253625	COInr	97	5	Rhodophyta	Florideophyceae	Hapalidiales	Mesophyllumaceae	Mesophyllum		COInr-WO_Insecta	97	5	Rhodophyta	Florideophyceae	Hapalidiales	Mesophyllumaceae	Mesophyllum		COInr_Med	85	2	Rhodophyta	Florideophyceae					COInr_Med_plus	85	2	Rhodophyta	Florideophyceae					cctaagttctatccaaagtcattctggagcatcagtggacttagcaatttttagtttacatttagcaggagcttcttcaatacttggtgctattaattttatatcaactattttaaatatgcgtaatcctggtctaagtatgtatagaatgcctttatttgtttgatcaatttttgttactgcatttttacttttattggcagtacctgttttagctggtgcaattacaatgttattaactgatagaaattttaatacttcgttttttgatcctgcaggaggaggtgatccaattttgtaacaacatttattt
MBPK_000492053	COInr	97	5	Rhodophyta	Florideophyceae	Ceramiales	Rhodomelaceae	Osmundea		COInr-WO_Insecta	97	5	Rhodophyta	Florideophyceae	Ceramiales	Rhodomelaceae	Osmundea		COInr_Med	97	5	Rhodophyta	Florideophyceae	Ceramiales	Rhodomelaceae	Osmundea		COInr_Med_plus	97	5	Rhodophyta	Florideophyceae	Ceramiales	Rhodomelaceae	Osmundea		ttagttcaatacaaagacattctggagcttcagttgatttagcaatttttagtttacatttgtcaggtgcttcatctattttgggtgcaattaattttatttctacaattttaaatatgcgtaatccaggacaaactttttacagaattcctttatttgtttgatcaatatttgttactgcatttttattattattagctgtaccagtgttagcaggtgctataactatgttattaacagatagaaattttaatacgtcattttttgatccttcaggaggaggtgatcctattttgtatcaacatttattt
MBPK_000288373	COInr	97	5	Rhodophyta	Florideophyceae	Hapalidiales	Hapalidiaceae	Phymatolithon		COInr-WO_Insecta	97	5	Rhodophyta	Florideophyceae	Hapalidiales	Hapalidiaceae	Phymatolithon		COInr_Med	97	5	Rhodophyta	Florideophyceae	Hapalidiales	Hapalidiaceae	Phymatolithon		COInr_Med_plus	97	5	Rhodophyta	Florideophyceae	Hapalidiales	Hapalidiaceae	Phymatolithon		attaagttcaatacgaagccattcaggagccgcggtagacttagctatttttagtttacatttagcaggagcttcttcaattttaggtgcagttaacttcatttcaactattttaaatatgcgtaatccggggcaaagtatgtatagaatgcctctatttgtttgatcaattttagttacagcttttttgcttttattagcagttccagttttagcaggtgcaataacaatgcttttaactgatagaaactttaatacttctttttttgacccagcagggggaggagatccaattttataccaacatttattt
MBPK_001075515	COInr	99	5	Rhodophyta	Florideophyceae	Hapalidiales	Hapalidiaceae	Phymatolithon		COInr-WO_Insecta	99	5	Rhodophyta	Florideophyceae	Hapalidiales	Hapalidiaceae	Phymatolithon		COInr_Med	99	5	Rhodophyta	Florideophyceae	Hapalidiales	Hapalidiaceae	Phymatolithon		COInr_Med_plus	99	5	Rhodophyta	Florideophyceae	Hapalidiales	Hapalidiaceae	Phymatolithon		cttaagttcaatacaaagccattcaggagccgcggtagacttagctatttttagtttacatttagcaggagcttcttcaattttaggtgcagttaacttcatttcaactattttaaatatgcgtaatccggggcaaagtatgtatagaatgcctctatttgtttgatcaattttagttacagcttttttgcttttattagcagttccagttttagcaggtgcaataacaatgcttttaactgatagaaactttaatacttctttttttgacccagcagggggaggagatccaattttataccaacatttatt
MBPK_000123533	COInr	85	2	Rhodophyta	Florideophyceae					COInr-WO_Insecta	85	2	Rhodophyta	Florideophyceae					COInr_Med	85	2	Rhodophyta	Florideophyceae					COInr_Med_plus	85	2	Rhodophyta	Florideophyceae					cttaagttcaattcaaagtcattcaggagcttctattgatttagcaatttttagtttacatattgcaggagcttcttcaatattaggcgcagttaattttatctcaactattttagatatgcgtaatcctggtcaaagtttatatagaattccactttttgtttgatctatatttgttacagcatttttacttttattagcggtacctgtattagctggagctattacaatgcttttaactgatagaaatttcaatacttctttttttgatccagcaggcggaggcgatcctattttatatcaacatttattt
MBPK_001201634	COInr	97	5	Rhodophyta	Florideophyceae	Hapalidiales	Mesophyllumaceae	Mesophyllum		COInr-WO_Insecta	97	5	Rhodophyta	Florideophyceae	Hapalidiales	Mesophyllumaceae	Mesophyllum		COInr_Med	85	2	Rhodophyta	Florideophyceae					COInr_Med_plus	85	2	Rhodophyta	Florideophyceae					tttgagttctattcaaagccactctggagctgcagtagatctagctatttttagcctacatttggcaggagcttcttcaatattaggcgctgttaattttatatcaacaattttaaacatgcgtaatccaggacaaagtttgtataggatgccattatttgtttgatctatttttgttacagctttcttactactactagcagtacctgttttagcaggggctataactatgcttttaacggatagaaattttaatacttccttttttgatccagctggtggtggggatcctattttatatcaacacttgttt
MBPK_000095866	COInr	85	2	Rhodophyta	Florideophyceae					COInr-WO_Insecta	85	2	Rhodophyta	Florideophyceae					COInr_Med	85	2	Rhodophyta	Florideophyceae					COInr_Med_plus	85	2	Rhodophyta	Florideophyceae					tttgagctctatacaaagtcattcaggagctgctgttgacttagccatctttagtctacatatttcaggagcgtcgtcaattttaggagcagttaattttatatctactatactaaatatgcgtaatcctggccaaagtatgtatagaatacctttatttgtgtgatctatttttgttacagcaatcttactacttttagctgttcctgtattagctggagcaattacgatgttactaacagatagaaacttcaatacgtcgttttttgaccctgcgggaggaggagatcctatcttgtaccaacacctcttt
MBPK_002918381	COInr	85	2	Rhodophyta	Florideophyceae					COInr-WO_Insecta	85	2	Rhodophyta	Florideophyceae					COInr_Med	85	3	Rhodophyta	Florideophyceae	Ceramiales				COInr_Med_plus	85	3	Rhodophyta	Florideophyceae	Ceramiales				tttaagttcaattcaaagtcattcaggtgcttcagttgatttagctatttttagtttacatgtctcaggtgcttcctcaattttaggtgcagttaattttatttctacgattattaatatgcgtaatcctggacaaaatatgtatcgtattccacttttcgtatggtcaatctttgtgacagcagttttacttttactagccgttccagttttagctggtgcaattactatgttattaacagatcgtaattttaatacttcattttttgatccagctggtggtggtgaccctattttgtaccagcatttattt
MBPK_003616775	COInr	90	3	Rhodophyta	Florideophyceae	Hapalidiales				COInr-WO_Insecta	90	3	Rhodophyta	Florideophyceae	Hapalidiales				COInr_Med	85	2	Rhodophyta	Florideophyceae					COInr_Med_plus	85	2	Rhodophyta	Florideophyceae					gctaagttcgatacaaagtcattcaggagctgcagtagatttagctatttttagtctacatttagcaggagcttcctcaattttaggtgcagttaattttatttcaacaattttaaatatgcgtaatcctggacaaagtatgtacagaatgccattatttgtttgatcaattttagttacggcttttttactactattggctgttcctgttttagcgggtgctataacaatgcttctaacagatagaaattttaatacttccttttttgatccagcgggaggaggagatccaattttatatcaacatttgttt
MBPK_003850265	COInr	97	5	Rhodophyta	Florideophyceae	Ceramiales	Rhodomelaceae	Osmundea		COInr-WO_Insecta	97	5	Rhodophyta	Florideophyceae	Ceramiales	Rhodomelaceae	Osmundea		COInr_Med	97	5	Rhodophyta	Florideophyceae	Ceramiales	Rhodomelaceae	Osmundea		COInr_Med_plus	97	5	Rhodophyta	Florideophyceae	Ceramiales	Rhodomelaceae	Osmundea		acatagttcaatacaaagtcattctggagcttcagttgatttagcaatttttagtttacatttgtcaggtgcttcatctattttgggtgcaattaattttatttctacaattttaaatatgcgtaatccaggacaaactttttacagaattcctttatttgtttgatcaatatttgttactgcatttttattattattagctgtaccagtgttagcaggtgctataactatgttattaacagatagaaattttaatacgtcattttttgatccttcaggaggaggtgatcctattttgtatcaacattta
MBPK_001103789	COInr	99	5	Rhodophyta	Florideophyceae	Hapalidiales	Hapalidiaceae	Lithothamnion		COInr-WO_Insecta	99	5	Rhodophyta	Florideophyceae	Hapalidiales	Hapalidiaceae	Lithothamnion		COInr_Med	99	5	Rhodophyta	Florideophyceae	Hapalidiales	Hapalidiaceae	Lithothamnion		COInr_Med_plus	99	5	Rhodophyta	Florideophyceae	Hapalidiales	Hapalidiaceae	Lithothamnion		tttaacttcaatacagagccactctggagcttctgtagatttagcaatttttagcttacatttagcaggagcttcatcaatattaggtgctgtaaacttcatatcaactattttaaatatgcgtaatccaggtcaaagtatgtatagaatgcctttatttgtttgatcaatttttgttacagcttttttacttttattagctgttcctgtgctagcaggagcaataacaatgctcttaactgatagaaattttaatacttcattttttgatcctgcaggaggaggagacccaatcttataccaacatttattt
MBPK_002490598	COInr	90	3	Rhodophyta	Florideophyceae	Gigartinales				COInr-WO_Insecta	90	3	Rhodophyta	Florideophyceae	Gigartinales				COInr_Med	85	2	Rhodophyta	Florideophyceae					COInr_Med_plus	85	2	Rhodophyta	Florideophyceae					attaagttcaactcaaagccactctggcggtgctattgatttagcaatttttagtttacatctagcaggggcatcatctattttaggtgcagtaaattttatttctacaattataaatatgcgtagccctggccaaagtatgtatagaattccattatttgtttggtctatttttgttactgcatttttattattattagcagttccagtattagctggagctatcacaatgcttttaactgatcgtaattttaatacttcgttttttgatccggcaggtggtggtgatcctattttataccaacatcttttt
MBPK_003592101	COInr	90	3	Rhodophyta	Florideophyceae	Hapalidiales				COInr-WO_Insecta	90	3	Rhodophyta	Florideophyceae	Hapalidiales				COInr_Med	90	5	Rhodophyta	Florideophyceae	Hapalidiales	Hapalidiaceae	Lithothamnion		COInr_Med_plus	90	5	Rhodophyta	Florideophyceae	Hapalidiales	Hapalidiaceae	Lithothamnion		tttaagttcaatacgaagccactcaggagcttctgtagatttagcaatttttagtttacatttagcaggagcatcatcaatattaggggctgtaaactttatttcaactattttaaatatgcgtaatccgggtcaaagtatgtatcgaatgcctttatttgtttggtcaatttttgttacagcttttttgcttttattagctgttcccgtattagcgggagcaataacaatgcttttaacggatagaaattttaatacttctttttttgatcctgcgggagggggagatcctattttatatcaacatttattt
MBPK_000966287	COInr	90	3	Rhodophyta	Florideophyceae	Hapalidiales				COInr-WO_Insecta	90	3	Rhodophyta	Florideophyceae	Hapalidiales				COInr_Med	90	5	Rhodophyta	Florideophyceae	Hapalidiales	Hapalidiaceae	Lithothamnion		COInr_Med_plus	90	5	Rhodophyta	Florideophyceae	Hapalidiales	Hapalidiaceae	Lithothamnion		cttaagttcagtacaaagccactcaggagcttctgtagatttagcaatttttagtttacatttagcaggagcatcatcaatattaggggctgtaaactttatttcaactattttaaatatgcgtaatccgggtcaaagtatgtatcgaatgcctttattcgtttggtcaatttttgttacagcttttttgcttttattagctgttcccgtattagcgggagcaataacaatgcttttaacggatagaaattttaatacttctttttttgatcctgcgggaggaggagatcctattttatatcaacatttattt
MBPK_001695170	COInr	90	3	Rhodophyta	Florideophyceae	Hapalidiales				COInr-WO_Insecta	90	3	Rhodophyta	Florideophyceae	Hapalidiales				COInr_Med	90	5	Rhodophyta	Florideophyceae	Hapalidiales	Hapalidiaceae	Lithothamnion		COInr_Med_plus	90	5	Rhodophyta	Florideophyceae	Hapalidiales	Hapalidiaceae	Lithothamnion		ttacgttcaatacaaagccactcaggagcttctgtagatttagcaatttttagtttacatttagcaggggcatcatcaatactaggggctgtaaactttatttcaactattttaaatatgcgtaatccgggtcaaagtatgtatcgaatgcctttattcgtttggtcaatttttgttacagcttttttacttttattagctgttcccgtattagcgggagcaataacaatgcttttaacggatagaaattttaatacttctttttttgatcctgcgggaggaggagatcctattttatatcaacatttattt
MBPK_003887635	COInr	85	2	Rhodophyta	Florideophyceae					COInr-WO_Insecta	85	2	Rhodophyta	Florideophyceae					COInr_Med	85	2	Rhodophyta	Florideophyceae					COInr_Med_plus	85	2	Rhodophyta	Florideophyceae					tttaagttcaatacaaagtcattctggagattcagtagatttagctatttttagtttacatttagcaggagcttcttcaatattaggagcagtaaactttatatcaaccattttaaatatgcgtaatccaggtcaaagtttatatagaatgcctttatttgtttggtctatttttgtaacagcgtttttactattattagcagtgccagttttagcaggagctattacaatgattttgacagatagaaactttaacacttctttttttgatcctgcaggtggaggagatccaattttatatcaacacttattt
MBPK_001719775	COInr	85	2	Rhodophyta	Florideophyceae					COInr-WO_Insecta	85	2	Rhodophyta	Florideophyceae					COInr_Med	85	2	Rhodophyta	Florideophyceae					COInr_Med_plus	85	2	Rhodophyta	Florideophyceae					ttaagttcaatacaaagtcattctggagcttcagtagatttagctatttttagtttacatttagcaggagcttcttcaatattaggagcagtaaactttatatcaaccattttaaatatgcgtaatccaggtcaaagtttatatagaatgcctttatttgtttggtctatttttgtaacagcgtttttactattattagcagtgccagttttagcaggagctattacaatgattttgacagatagaaactttaacacttctttttttgatcctgcaggtggaggagatccaattttatatcaacacttatt
MBPK_000038130	COInr	85	2	Rhodophyta	Florideophyceae					COInr-WO_Insecta	85	2	Rhodophyta	Florideophyceae					COInr_Med	85	2	Rhodophyta	Florideophyceae					COInr_Med_plus	85	2	Rhodophyta	Florideophyceae					ttcaagttctatacaaagccattcaggagcagctgtagacttagctatttttagtttacatttagcgggagcgtcttcaattttgggtgcagtgaattttatttcaacaattttaaatatgcgtaatcctggacaaagtatgtacagaatgcccttatttgtttggtcaattctaattaccgcttttttattgttattagctgttccagttctagcaggcgcaattacaatgcttttaactgatagaaattttaatacgtcattttttgatcctgcaggaggaggagatccagttttatatcagcatctgttt
MBPK_000050533	COInr	85	2	Rhodophyta	Florideophyceae					COInr-WO_Insecta	85	2	Rhodophyta	Florideophyceae					COInr_Med	85	2	Rhodophyta	Florideophyceae					COInr_Med_plus	85	2	Rhodophyta	Florideophyceae					tttaagttctatacatagccattcaggagcagctgtagacttagctatttttagtttacatttagcgggagcgtcttcaattttgggtgcagtgaattttatttcaacaattttaaatatgcgtaatcctggacaaagtatgtacagaatgcccttatttgtttggtcaattctaattaccgcttttttattgttattagctgttccagttctagcaggcgcaattacaatgcttttaactgatagaaattttaatacgtcattttttgatcctgcaggaggaggagatccagttttatatcagcatctgttt
MBPK_001702710	COInr	85	2	Rhodophyta	Florideophyceae					COInr-WO_Insecta	85	2	Rhodophyta	Florideophyceae					COInr_Med	85	2	Rhodophyta	Florideophyceae					COInr_Med_plus	85	2	Rhodophyta	Florideophyceae					gttaagttcaatacaaggccactcaggagccgcagtagatttagctatttttagtttacacttgtccggagcttcctcaattttaggtgctgttaactttatttctaccattttaaatatgcgtaatcctggacaaacgttttatcgaattcctctttttgtctgatctattcttgtaacagctttcttactattattagcagttcctgttttagctggtgccattactatgttactaactgaccgtaattttaatacagctttttttgaccctgcaggtggcggtgacccaatattatatcaacatttattt
MBPK_001966665	COInr	85	2	Rhodophyta	Florideophyceae					COInr-WO_Insecta	85	2	Rhodophyta	Florideophyceae					COInr_Med	85	2	Rhodophyta	Florideophyceae					COInr_Med_plus	85	2	Rhodophyta	Florideophyceae					ctaagttcaatacaaagtcattctggagcttcagttgatttagcaattttttctttacatttatctggagcttcgtctattttaggagctgtaaattttatatcaactattctaaatatgcgaaatacaggtcaaagtctgtatagaatccctttatttgtttgatcgatttttattacagcaatattacttttattagcagtgcctgttttagcaggagctattacgatgcttttaactgatagaaattttaatacctctttttttgatcctgcaggaggaggaggtcctattctttaccaacatcttttc
MBPK_002575341	COInr		0							COInr-WO_Insecta		0							COInr_Med		0							COInr_Med_plus		0							tttatctggaatagaaagtcattctggaggttctgttgatttagcgatatttagtctacatttagcaggagcttcttctattttaggtgcaattaattttatcacaacgatattaaatatgcgattacctgggttgaaaatgcataaaataccattatttgtttgagcaatttttattacggcaatattattattattagcattacctgtattagctggtgcaataacgatgctattaacagatcgtaattttaatacaactttctttgatccgtcgggaggaggtgacccaattttatatcaacacttattc
MBPK_003817345	COInr	99	3	Rhodophyta	Florideophyceae	Corallinales				COInr-WO_Insecta	99	3	Rhodophyta	Florideophyceae	Corallinales				COInr_Med	97	6	Rhodophyta	Florideophyceae	Corallinales	Corallinaceae	Jania	Jania verrucosa	COInr_Med_plus	97	6	Rhodophyta	Florideophyceae	Corallinales	Corallinaceae	Jania	Jania verrucosa	ttaagttcgattcaaagtcattctggtggtgccatagatttagcaatttttagtttacatatagcgggtgcatcttcaattttaggtgcaataaattttatttcaactattttaaatatgcgtaattcaggacaaagtatgtacagaatacctttatttgtttggtctattcttattacagcatttttattacttttagcagttcctgtattagcgggtgcaataacaatgttattaactgatagaaattttaatacttctttttttgatcctgcaggaggtggagatcctattttatatcagcatttattt
MBPK_002859311	COInr	85	2	Rhodophyta	Florideophyceae					COInr-WO_Insecta	85	2	Rhodophyta	Florideophyceae					COInr_Med	85	2	Rhodophyta	Florideophyceae					COInr_Med_plus	85	2	Rhodophyta	Florideophyceae					tttaagttcaatacaaagtcatcctggagcttcagtagatttagctatttttagtttacatttagcaggagcttcttcaatattaggagcagtaaactttatatcaaccattttaaatatgcgtaatccaggtcaaagtttatatagaatgcctttatttgtttggtctatttgtgtaacagcgtttttactattattagcagtgccagttttagcaggagctattacaatgattttgacagatagaaactttaacacttctttttttgatcctgcaggtggaggagatccaattttatatcaacacttattt
MBPK_001119312	COInr	85	2	Rhodophyta	Florideophyceae					COInr-WO_Insecta	85	2	Rhodophyta	Florideophyceae					COInr_Med	85	2	Rhodophyta	Florideophyceae					COInr_Med_plus	85	2	Rhodophyta	Florideophyceae					tttaagttcaatacaatgtcattttggagcttcagtagatttagctatttttagtttacatttagcaggagcttcttcaatattaggagcagtaaactttatatcaaccattttaaatatgcgtaatccaggtcaaagtttatatagaatgcctttatttgtttggtctatttttgtaacagcgtttttactattattagcagtgccagttttagcaggagctattacaatgattttgacagatagaaactttaacacttctttttttgatcctgcaggtggaggagatccaattttatatcaacacttattt
MBPK_000490405	COInr	85	2	Rhodophyta	Florideophyceae					COInr-WO_Insecta	85	2	Rhodophyta	Florideophyceae					COInr_Med	85	2	Rhodophyta	Florideophyceae					COInr_Med_plus	85	2	Rhodophyta	Florideophyceae					tttaagttctattcaaagccattctggtgcatcagttgatttagcaatttttagtttacatttagcaggtgcatcatctatattaggagctgtaaatttcatttcaacaattttgaatatgcgtaatcctggtcaaagcttatatagaataccactttttgtttgatcaattttcgttacagcgtttttacttttacttgctgtacctgtgttggcaggagctattacaatgttattgactgatagaaatttcaacacttcattttttgatccagcgggtggtggagatcctattttataccagcatttattt
MBPK_001360384	COInr	85	3	Rhodophyta	Florideophyceae	Ceramiales				COInr-WO_Insecta	85	3	Rhodophyta	Florideophyceae	Ceramiales				COInr_Med	85	3	Rhodophyta	Florideophyceae	Ceramiales				COInr_Med_plus	85	3	Rhodophyta	Florideophyceae	Ceramiales				attaagttcaatacagagtcattcaggtgcatctgttgaccttgctatttttagtttacatttatctggagcttcttccattttaggtgccataaacttcatatcaactattttaaatatgcgaaaccctggtcaaagtttatatagaatacctttatttgtttggtcaatcttcgttactgtatttttattattgttagctgttcctgtattagcaggtgcaattacaatgttattaacagatcgtaattttaacacatctttttttgatccgtctggtggtggagatcctattctatatcaacatttattc
MBPK_001067244	COInr	85	2	Rhodophyta	Florideophyceae					COInr-WO_Insecta	85	2	Rhodophyta	Florideophyceae					COInr_Med	85	2	Rhodophyta	Florideophyceae					COInr_Med_plus	85	2	Rhodophyta	Florideophyceae					attaagttcaattcaaggccattcaggtgcttcagtggatttagctatttttagtttacatttatctggggctgcttcaatattaggtgcagttaattttatatcaacaattttaaatatgcgtaatcctgggcaaagtttttatagaatgccattatttgtatgatcaatttttgttacagcttttttacttttattagcagtacctgtattagcaggagcaattacaatgttattgacagatcgtaattttaatacatctttttttgatcctgctggtggaggagaccctattttataccagcatttattt
MBPK_000139862	COInr	85	2	Rhodophyta	Florideophyceae					COInr-WO_Insecta	85	2	Rhodophyta	Florideophyceae					COInr_Med	85	2	Rhodophyta	Florideophyceae					COInr_Med_plus	85	2	Rhodophyta	Florideophyceae					tttaagttcaatacagagtcattctggcggagctgttgacttagctatatttagtttacatctttcaggagcagcttcaattttaggtgcaataaattttatttctacaatattaaatatgagaaatccgggacaaagtatgtacaggatgcctctatttgtttgatcaatttttgtagccgcttttttacttcttttagcagtacctgttttggctggtgcaataacaatgcttttaaccgatcgtaattttaatacttcgttttttgatcctgcaggaggaggggatcctattttataccaacatttattt
MBPK_003565207	COInr	85	2	Rhodophyta	Florideophyceae					COInr-WO_Insecta	85	2	Rhodophyta	Florideophyceae					COInr_Med	85	2	Rhodophyta	Florideophyceae					COInr_Med_plus	85	2	Rhodophyta	Florideophyceae					tttaagttcgattcaaagtcattatggagcttccattgatttagcaatttttagtttacatatagcgggagcatcttctatactaggagcagttaattttatatcaacaatattaaatatgcgcaatcccggccaaagcttatatagaattccactttttgtttgatcaatttttgttactgcttttttacttttacttgcagttcctgtgttagcaggagctattactatgcttttaactgatagaaattttaatacttctttttttgatcctgcaggaggaggagatcctattttatatcaacatttattt
MBPK_000495367	COInr	85	2	Rhodophyta	Florideophyceae					COInr-WO_Insecta	85	2	Rhodophyta	Florideophyceae					COInr_Med	85	2	Rhodophyta	Florideophyceae					COInr_Med_plus	85	2	Rhodophyta	Florideophyceae					tttaagttctactcaaagccactcaggtgcatctgtagacttagcaattttttcattacatttatcaggtgcatcttctatcttgggagcagtaaattttatttctacaattttaaatatgcgtaatcctggacaaagtatgtatagaattccgttatttgtatgatctatttttgtaacagcaatattacttttattagcggtacctgtattggcaggagctattacaatgcttttaacagaccgtaattttaatacatcattttttgacccagctggaggaggagaccctattctttatcaacatttgttt
MBPK_000768534	COInr	85	2	Rhodophyta	Florideophyceae					COInr-WO_Insecta	85	2	Rhodophyta	Florideophyceae					COInr_Med	85	2	Rhodophyta	Florideophyceae					COInr_Med_plus	85	2	Rhodophyta	Florideophyceae					ttcaagctccattcaaagccattctggtgcgtcagttgatttagctatttttagtttacatttatctggtgcttcttctattttgggtgctataaactttatttctacaattatcaatatgcgaaatccagggcaaagtatgtatagaattcctttgtttgtttgatctattttagtaacggcatttttacttctgttagcagtacctgtattagcaggtgccattacaatgttattaacagatcgcaattttaatacatctttttttgaccctgcaggtggaggtgaccctgttttatatcaacatcttttt
MBPK_000573953	COInr	99	5	Rhodophyta	Florideophyceae	Hapalidiales	Mesophyllumaceae	Mesophyllum		COInr-WO_Insecta	99	5	Rhodophyta	Florideophyceae	Hapalidiales	Mesophyllumaceae	Mesophyllum		COInr_Med	85	2	Rhodophyta	Florideophyceae					COInr_Med_plus	85	2	Rhodophyta	Florideophyceae					tttcagctcattacaaagccactctggagctgcagtagatctagctatttttagcctacatttggcaggagcttcttcaatattaggcgctgttaattttatatcaacaattttaaacatgcgtaatccaggacaaagtttgtataggatgccattatttgtttgatctatttttgttacagctttattactactactagcagtacctgttttagcaggggctataactatgcttttaacggatagaaattttaatacttccttttttgatccagctggtggtggggatcctattttatatcaacacttgttt
MBPK_001773891	COInr	85	2	Arthropoda	Insecta					COInr-WO_Insecta		0							COInr_Med		0							COInr_Med_plus		0							attatcaggtgttgaaagtcattcaggaggttctgtagatttagcaatttttagtttacatttagcaggtgcgtcatcaattttaggtgctattaattttattacaactgtattaaatatgcgtgtaccaaatatgaaaatgcataaaatacctttatttgtttgagcaatttttattactgcaatattattattattatcattacctgtattagctggagctattactatgttattaactgatagaaattttaatactactttttttgatccatcaggaggaggagatccaattttatatcaacatttattt
MBPK_000282664	COInr	99	5	Rhodophyta	Florideophyceae	Hapalidiales	Mesophyllumaceae	Mesophyllum		COInr-WO_Insecta	99	5	Rhodophyta	Florideophyceae	Hapalidiales	Mesophyllumaceae	Mesophyllum		COInr_Med	85	2	Rhodophyta	Florideophyceae					COInr_Med_plus	85	2	Rhodophyta	Florideophyceae					ttacgttctatccaaagtcattctggagcatcagtggacttagcaatttttagtttacatttagcaggagcatcttcaatacttggtgctattaattttatatcaactattttaaatatgcgtaatcctggtcaaagtatgtatagaattcctttatttgtttgatcaatttttgttactgcatttttacttttattggcagtacctgttttagctggtgcaattacaatgttattaactgatagaaattttaatacttcgttttttgatcctgcaggagggggtgatccaattttgtatcaacatttattt
[truncated: 6,482 more rows]
