# Supplementary material for: Be positive: customized reference databases and new, local barcodes balance false taxonomic assignments in metabarcoding studies
Source: PeerJ. 2023 Jan 9;11:e14616. doi: 10.7717/peerj.14616 (PMC9835706; doi:10.7717/peerj.14616)
Supplement: Supplemental Information 11 [file peerj-11-14616-s011.csv]

id	DB	Resolution	phylum	class	order	family	genus	species	DB	Resolution	phylum	class	order	family	genus	species	DB	Resolution	phylum	class	order	family	genus	species	DB	Resolution	phylum	class	order	family	genus	species
MBPK_000000245	COInr	0							COInr-WO_Insecta	0							COInr_Med	0							COInr_Med_plus	0
MBPK_000000255	COInr	6	Bryozoa_10205	Stenolaemata_97264	Tubuliporida_365322	Tubuliporidae_365323	Idmidronea_646409	Idmidronea_atlantica_646410	COInr-WO_Insecta	6	Bryozoa_10205	Stenolaemata_97264	Tubuliporida_365322	Tubuliporidae_365323	Idmidronea_646409	Idmidronea_atlantica_646410	COInr_Med	6	Bryozoa_10205	Stenolaemata_97264	Tubuliporida_365322	Tubuliporidae_365323	Idmidronea_646409	Idmidronea_atlantica_646410	COInr_Med_plus	6	Bryozoa_10205	Stenolaemata_97264	Tubuliporida_365322	Tubuliporidae_365323	Idmidronea_646409	Idmidronea_atlantica_646410
MBPK_000000277	COInr	5	Cnidaria_6073	Anthozoa_6101	Alcyonacea_40677	Alcyoniidae_40678	Eleutherobia_360981		COInr-WO_Insecta	5	Cnidaria_6073	Anthozoa_6101	Alcyonacea_40677	Alcyoniidae_40678	Eleutherobia_360981		COInr_Med	5	Cnidaria_6073	Anthozoa_6101	Alcyonacea_40677	Alcyoniidae_40678	Eleutherobia_360981		COInr_Med_plus	5	Cnidaria_6073	Anthozoa_6101	Alcyonacea_40677	Alcyoniidae_40678	Eleutherobia_360981
MBPK_000000284	COInr	0							COInr-WO_Insecta	0							COInr_Med	0							COInr_Med_plus	0
MBPK_000000287	COInr	6	Cnidaria_6073	Hydrozoa_6074	Leptothecata_500008	Aglaopheniidae_308582	Aglaophenia_308583	Aglaophenia_pluma_401954	COInr-WO_Insecta	6	Cnidaria_6073	Hydrozoa_6074	Leptothecata_500008	Aglaopheniidae_308582	Aglaophenia_308583	Aglaophenia_pluma_401954	COInr_Med	6	Cnidaria_6073	Hydrozoa_6074	Leptothecata_500008	Aglaopheniidae_308582	Aglaophenia_308583	Aglaophenia_pluma_401954	COInr_Med_plus	6	Cnidaria_6073	Hydrozoa_6074	Leptothecata_500008	Aglaopheniidae_308582	Aglaophenia_308583	Aglaophenia_pluma_401954
MBPK_000000397	COInr	6	Cnidaria_6073	Hydrozoa_6074	Leptothecata_500008	Sertulariidae_86619	Sertularella_308611	Sertularella_polyzonias_475738	COInr-WO_Insecta	6	Cnidaria_6073	Hydrozoa_6074	Leptothecata_500008	Sertulariidae_86619	Sertularella_308611	Sertularella_polyzonias_475738	COInr_Med	6	Cnidaria_6073	Hydrozoa_6074	Leptothecata_500008	Sertulariidae_86619	Sertularella_308611	Sertularella_polyzonias_475738	COInr_Med_plus	6	Cnidaria_6073	Hydrozoa_6074	Leptothecata_500008	Sertulariidae_86619	Sertularella_308611	Sertularella_polyzonias_475738
MBPK_000000468	COInr	4	Porifera_6040	Demospongiae_6042	Axinellida_1779152	Raspailiidae_261678			COInr-WO_Insecta	5	Porifera_6040	Demospongiae_6042	Axinellida_1779152	Raspailiidae_261678	Raspailia_436703		COInr_Med	5	Porifera_6040	Demospongiae_6042	Axinellida_1779152	Raspailiidae_261678	Raspailia_436703		COInr_Med_plus	5	Porifera_6040	Demospongiae_6042	Axinellida_1779152	Raspailiidae_261678	Raspailia_436703
MBPK_000000508	COInr	0							COInr-WO_Insecta	0							COInr_Med	0							COInr_Med_plus	0
MBPK_000000692	COInr	0							COInr-WO_Insecta	1	Arthropoda_6656						COInr_Med	0							COInr_Med_plus	0
MBPK_000000701	COInr	2	Chordata_7711	Ascidiacea_7713					COInr-WO_Insecta	3	Chordata_7711	Ascidiacea_7713	Aplousobranchia_32436				COInr_Med	3	Chordata_7711	Ascidiacea_7713	Aplousobranchia_32436				COInr_Med_plus	3	Chordata_7711	Ascidiacea_7713	Aplousobranchia_32436
MBPK_000000856	COInr	6	Annelida_6340	Polychaeta_6341	Phyllodocida_6348	Polynoidae_46593	Harmothoe_46594	Harmothoe_clavigera_2922069	COInr-WO_Insecta	6	Annelida_6340	Polychaeta_6341	Phyllodocida_6348	Polynoidae_46593	Harmothoe_46594	Harmothoe_clavigera_2922069	COInr_Med	6	Annelida_6340	Polychaeta_6341	Phyllodocida_6348	Polynoidae_46593	Harmothoe_46594	Harmothoe_clavigera_2922069	COInr_Med_plus	6	Annelida_6340	Polychaeta_6341	Phyllodocida_6348	Polynoidae_46593	Harmothoe_46594	Harmothoe_clavigera_2922069
MBPK_000000986	COInr	0							COInr-WO_Insecta	0							COInr_Med	0							COInr_Med_plus	0
MBPK_000001042	COInr	3	Rhodophyta_2763	Florideophyceae_2806	Ceramiales_2802				COInr-WO_Insecta	3	Rhodophyta_2763	Florideophyceae_2806	Ceramiales_2802				COInr_Med	5	Rhodophyta_2763	Florideophyceae_2806	Ceramiales_2802	Dasyaceae_35164	Dasya_35165		COInr_Med_plus	5	Rhodophyta_2763	Florideophyceae_2806	Ceramiales_2802	Dasyaceae_35164	Dasya_35165
MBPK_000001188	COInr	2	Cnidaria_6073	Hydrozoa_6074					COInr-WO_Insecta	2	Cnidaria_6073	Hydrozoa_6074					COInr_Med	2	Cnidaria_6073	Hydrozoa_6074					COInr_Med_plus	2	Cnidaria_6073	Hydrozoa_6074
MBPK_000001244	COInr	6	Arthropoda_6656	Malacostraca_6681	Decapoda_6683	Pilumnidae_483405	Pilumnus_483406	Pilumnus_villosissimus_764038	COInr-WO_Insecta	6	Arthropoda_6656	Malacostraca_6681	Decapoda_6683	Pilumnidae_483405	Pilumnus_483406	Pilumnus_villosissimus_764038	COInr_Med	6	Arthropoda_6656	Malacostraca_6681	Decapoda_6683	Pilumnidae_483405	Pilumnus_483406	Pilumnus_villosissimus_764038	COInr_Med_plus	6	Arthropoda_6656	Malacostraca_6681	Decapoda_6683	Pilumnidae_483405	Pilumnus_483406	Pilumnus_villosissimus_764038
MBPK_000001271	COInr	6	Mollusca_6447	Bivalvia_6544	Mytilida_6546	Mytilidae_6547	Musculus_112137	Musculus_costulatus_2589378	COInr-WO_Insecta	6	Mollusca_6447	Bivalvia_6544	Mytilida_6546	Mytilidae_6547	Musculus_112137	Musculus_costulatus_2589378	COInr_Med	5	Mollusca_6447	Bivalvia_6544	Mytilida_6546	Mytilidae_6547	Musculus_112137		COInr_Med_plus	5	Mollusca_6447	Bivalvia_6544	Mytilida_6546	Mytilidae_6547	Musculus_112137
MBPK_000001333	COInr	0							COInr-WO_Insecta	0							COInr_Med	0							COInr_Med_plus	0
MBPK_000001371	COInr	3	Porifera_6040	Demospongiae_6042	Poecilosclerida_27925				COInr-WO_Insecta	3	Porifera_6040	Demospongiae_6042	Poecilosclerida_27925				COInr_Med	3	Porifera_6040	Demospongiae_6042	Poecilosclerida_27925				COInr_Med_plus	3	Porifera_6040	Demospongiae_6042	Poecilosclerida_27925
MBPK_000001642	COInr	1	Oomycota_4762						COInr-WO_Insecta	1	Oomycota_4762						COInr_Med	0							COInr_Med_plus	0
MBPK_000001777	COInr	3	Cnidaria_6073	Hydrozoa_6074	Leptothecata_500008				COInr-WO_Insecta	3	Cnidaria_6073	Hydrozoa_6074	Leptothecata_500008				COInr_Med	3	Cnidaria_6073	Hydrozoa_6074	Leptothecata_500008				COInr_Med_plus	3	Cnidaria_6073	Hydrozoa_6074	Leptothecata_500008
MBPK_000001834	COInr	1	Arthropoda_6656						COInr-WO_Insecta	0							COInr_Med	0							COInr_Med_plus	0
MBPK_000001894	COInr	2	Cnidaria_6073	Hydrozoa_6074					COInr-WO_Insecta	2	Cnidaria_6073	Hydrozoa_6074					COInr_Med	2	Cnidaria_6073	Hydrozoa_6074					COInr_Med_plus	2	Cnidaria_6073	Hydrozoa_6074
MBPK_000002028	COInr	4	Eukaryota_2759_kingdom_phylum	Phaeophyceae_2870	Ectocarpales_2877	Chordariaceae_66220			COInr-WO_Insecta	4	Eukaryota_2759_kingdom_phylum	Phaeophyceae_2870	Ectocarpales_2877	Chordariaceae_66220			COInr_Med	4	Eukaryota_2759_kingdom_phylum	Phaeophyceae_2870	Ectocarpales_2877	Chordariaceae_66220			COInr_Med_plus	4	Eukaryota_2759_kingdom_phylum	Phaeophyceae_2870	Ectocarpales_2877	Chordariaceae_66220
MBPK_000002117	COInr	0							COInr-WO_Insecta	0							COInr_Med	0							COInr_Med_plus	0
MBPK_000002429	COInr	2	Annelida_6340	Polychaeta_6341					COInr-WO_Insecta	2	Annelida_6340	Polychaeta_6341					COInr_Med	3	Annelida_6340	Polychaeta_6341	Phyllodocida_6348				COInr_Med_plus	2	Annelida_6340	Polychaeta_6341
MBPK_000002521	COInr	6	Bryozoa_10205	Gymnolaemata_10206	Cheilostomatida_10207	Bitectiporidae_97280	Schizomavella_97281	Schizomavella_linearis_560974	COInr-WO_Insecta	6	Bryozoa_10205	Gymnolaemata_10206	Cheilostomatida_10207	Bitectiporidae_97280	Schizomavella_97281	Schizomavella_linearis_560974	COInr_Med	6	Bryozoa_10205	Gymnolaemata_10206	Cheilostomatida_10207	Bitectiporidae_97280	Schizomavella_97281	Schizomavella_linearis_560974	COInr_Med_plus	6	Bryozoa_10205	Gymnolaemata_10206	Cheilostomatida_10207	Bitectiporidae_97280	Schizomavella_97281	Schizomavella_linearis_560974
MBPK_000002681	COInr	3	Cnidaria_6073	Hydrozoa_6074	Leptothecata_500008				COInr-WO_Insecta	3	Cnidaria_6073	Hydrozoa_6074	Leptothecata_500008				COInr_Med	3	Cnidaria_6073	Hydrozoa_6074	Leptothecata_500008				COInr_Med_plus	3	Cnidaria_6073	Hydrozoa_6074	Leptothecata_500008
MBPK_000002848	COInr	1	Arthropoda_6656						COInr-WO_Insecta	1	Arthropoda_6656						COInr_Med	0							COInr_Med_plus	0
MBPK_000002851	COInr	3	Rhodophyta_2763	Florideophyceae_2806	Corallinales_31395				COInr-WO_Insecta	3	Rhodophyta_2763	Florideophyceae_2806	Corallinales_31395				COInr_Med	2	Rhodophyta_2763	Florideophyceae_2806					COInr_Med_plus	2	Rhodophyta_2763	Florideophyceae_2806
MBPK_000002855	COInr	6	Bryozoa_10205	Gymnolaemata_10206	Cheilostomatida_10207	Candidae_97286	Cradoscrupocellaria_2724381	Cradoscrupocellaria_reptans_2724382	COInr-WO_Insecta	6	Bryozoa_10205	Gymnolaemata_10206	Cheilostomatida_10207	Candidae_97286	Cradoscrupocellaria_2724381	Cradoscrupocellaria_reptans_2724382	COInr_Med	6	Bryozoa_10205	Gymnolaemata_10206	Cheilostomatida_10207	Candidae_97286	Cradoscrupocellaria_2724381	Cradoscrupocellaria_reptans_2724382	COInr_Med_plus	6	Bryozoa_10205	Gymnolaemata_10206	Cheilostomatida_10207	Candidae_97286	Cradoscrupocellaria_2724381	Cradoscrupocellaria_reptans_2724382
MBPK_000002858	COInr	0							COInr-WO_Insecta	0							COInr_Med	0							COInr_Med_plus	0
MBPK_000002989	COInr	1	Arthropoda_6656						COInr-WO_Insecta	0							COInr_Med	0							COInr_Med_plus	0
MBPK_000002997	COInr	2	Cnidaria_6073	Hydrozoa_6074					COInr-WO_Insecta	2	Cnidaria_6073	Hydrozoa_6074					COInr_Med	2	Cnidaria_6073	Hydrozoa_6074					COInr_Med_plus	2	Cnidaria_6073	Hydrozoa_6074
MBPK_000003365	COInr	2	Mollusca_6447	Bivalvia_6544					COInr-WO_Insecta	6	Mollusca_6447	Bivalvia_6544	Mytilida_6546	Mytilidae_6547	Musculus_112137	Musculus_costulatus_2589378	COInr_Med	5	Mollusca_6447	Bivalvia_6544	Mytilida_6546	Mytilidae_6547	Musculus_112137		COInr_Med_plus	5	Mollusca_6447	Bivalvia_6544	Mytilida_6546	Mytilidae_6547	Musculus_112137
MBPK_000003394	COInr	0							COInr-WO_Insecta	0							COInr_Med	0							COInr_Med_plus	0
MBPK_000003452	COInr	6	Porifera_6040	Demospongiae_6042	Dendroceratida_119424	Halisarcidae_253170	Halisarca_253171	Halisarca_dujardinii_2583056	COInr-WO_Insecta	6	Porifera_6040	Demospongiae_6042	Dendroceratida_119424	Halisarcidae_253170	Halisarca_253171	Halisarca_dujardinii_2583056	COInr_Med	6	Porifera_6040	Demospongiae_6042	Dendroceratida_119424	Halisarcidae_253170	Halisarca_253171	Halisarca_dujardinii_2583056	COInr_Med_plus	6	Porifera_6040	Demospongiae_6042	Dendroceratida_119424	Halisarcidae_253170	Halisarca_253171	Halisarca_dujardinii_2583056
MBPK_000003563	COInr	2	Rhodophyta_2763	Florideophyceae_2806					COInr-WO_Insecta	2	Rhodophyta_2763	Florideophyceae_2806					COInr_Med	5	Rhodophyta_2763	Florideophyceae_2806	Gigartinales_28017	Peyssonneliaceae_173455	Peyssonnelia_173456		COInr_Med_plus	5	Rhodophyta_2763	Florideophyceae_2806	Gigartinales_28017	Peyssonneliaceae_173455	Peyssonnelia_173456
MBPK_000003710	COInr	2	Cnidaria_6073	Hydrozoa_6074					COInr-WO_Insecta	2	Cnidaria_6073	Hydrozoa_6074					COInr_Med	2	Cnidaria_6073	Hydrozoa_6074					COInr_Med_plus	2	Cnidaria_6073	Hydrozoa_6074
MBPK_000003755	COInr	0							COInr-WO_Insecta	0							COInr_Med	0							COInr_Med_plus	0
MBPK_000003815	COInr	3	Bacillariophyta_2836	Bacillariophyceae_33849	Naviculales_38748				COInr-WO_Insecta	3	Bacillariophyta_2836	Bacillariophyceae_33849	Naviculales_38748				COInr_Med	3	Bacillariophyta_2836	Bacillariophyceae_33849	Naviculales_38748				COInr_Med_plus	3	Bacillariophyta_2836	Bacillariophyceae_33849	Naviculales_38748
MBPK_000003993	COInr	0							COInr-WO_Insecta	0							COInr_Med	0							COInr_Med_plus	0
MBPK_000004042	COInr	6	Mollusca_6447	Gastropoda_6448	Trochida_2315720	Trochidae_6466	Jujubinus_434033	Jujubinus_ruscurianus_1955516	COInr-WO_Insecta	6	Mollusca_6447	Gastropoda_6448	Trochida_2315720	Trochidae_6466	Jujubinus_434033	Jujubinus_ruscurianus_1955516	COInr_Med	6	Mollusca_6447	Gastropoda_6448	Trochida_2315720	Trochidae_6466	Jujubinus_434033	Jujubinus_ruscurianus_1955516	COInr_Med_plus	6	Mollusca_6447	Gastropoda_6448	Trochida_2315720	Trochidae_6466	Jujubinus_434033	Jujubinus_ruscurianus_1955516
MBPK_000004314	COInr	0							COInr-WO_Insecta	0							COInr_Med	0							COInr_Med_plus	0
MBPK_000004352	COInr	3	Rhodophyta_2763	Florideophyceae_2806	Corallinales_31395				COInr-WO_Insecta	3	Rhodophyta_2763	Florideophyceae_2806	Corallinales_31395				COInr_Med	2	Rhodophyta_2763	Florideophyceae_2806					COInr_Med_plus	2	Rhodophyta_2763	Florideophyceae_2806
MBPK_000004443	COInr	6	Bryozoa_10205	Gymnolaemata_10206	Cheilostomatida_10207	Candidae_97286	Cradoscrupocellaria_2724381	Cradoscrupocellaria_reptans_2724382	COInr-WO_Insecta	6	Bryozoa_10205	Gymnolaemata_10206	Cheilostomatida_10207	Candidae_97286	Cradoscrupocellaria_2724381	Cradoscrupocellaria_reptans_2724382	COInr_Med	6	Bryozoa_10205	Gymnolaemata_10206	Cheilostomatida_10207	Candidae_97286	Cradoscrupocellaria_2724381	Cradoscrupocellaria_reptans_2724382	COInr_Med_plus	6	Bryozoa_10205	Gymnolaemata_10206	Cheilostomatida_10207	Candidae_97286	Cradoscrupocellaria_2724381	Cradoscrupocellaria_reptans_2724382
MBPK_000004592	COInr	3	Cnidaria_6073	Anthozoa_6101	Actiniaria_6103				COInr-WO_Insecta	3	Cnidaria_6073	Anthozoa_6101	Actiniaria_6103				COInr_Med	3	Cnidaria_6073	Anthozoa_6101	Actiniaria_6103				COInr_Med_plus	3	Cnidaria_6073	Anthozoa_6101	Actiniaria_6103
MBPK_000004623	COInr	2	Rhodophyta_2763	Florideophyceae_2806					COInr-WO_Insecta	2	Rhodophyta_2763	Florideophyceae_2806					COInr_Med	2	Rhodophyta_2763	Florideophyceae_2806					COInr_Med_plus	2	Rhodophyta_2763	Florideophyceae_2806
MBPK_000004752	COInr	1	Arthropoda_6656						COInr-WO_Insecta	2	Arthropoda_6656	Hexanauplia_72037					COInr_Med	2	Arthropoda_6656	Hexanauplia_72037					COInr_Med_plus	2	Arthropoda_6656	Hexanauplia_72037
MBPK_000004785	COInr	0							COInr-WO_Insecta	0							COInr_Med	0							COInr_Med_plus	0
MBPK_000004879	COInr	2	Cnidaria_6073	Hydrozoa_6074					COInr-WO_Insecta	2	Cnidaria_6073	Hydrozoa_6074					COInr_Med	2	Cnidaria_6073	Hydrozoa_6074					COInr_Med_plus	2	Cnidaria_6073	Hydrozoa_6074
MBPK_000004891	COInr	4	Cnidaria_6073	Anthozoa_6101	Alcyonacea_40677	Clavulariidae_86519			COInr-WO_Insecta	4	Cnidaria_6073	Anthozoa_6101	Alcyonacea_40677	Clavulariidae_86519			COInr_Med	4	Cnidaria_6073	Anthozoa_6101	Alcyonacea_40677	Clavulariidae_86519			COInr_Med_plus	4	Cnidaria_6073	Anthozoa_6101	Alcyonacea_40677	Clavulariidae_86519
MBPK_000004951	COInr	0							COInr-WO_Insecta	0							COInr_Med	0							COInr_Med_plus	0
MBPK_000004955	COInr	3	Rhodophyta_2763	Florideophyceae_2806	Halymeniales_50289				COInr-WO_Insecta	3	Rhodophyta_2763	Florideophyceae_2806	Halymeniales_50289				COInr_Med	5	Rhodophyta_2763	Florideophyceae_2806	Halymeniales_50289	Halymeniaceae_31453	Halymenia_42020		COInr_Med_plus	5	Rhodophyta_2763	Florideophyceae_2806	Halymeniales_50289	Halymeniaceae_31453	Halymenia_42020
MBPK_000005034	COInr	0							COInr-WO_Insecta	1	Annelida_6340						COInr_Med	0							COInr_Med_plus	6	Annelida_6340	Polychaeta_6341	Phyllodocida_6348	Syllidae_122238	Eusyllis_199553	Eusyllis_assimilis_-35158
MBPK_000005311	COInr	0							COInr-WO_Insecta	0							COInr_Med	2	Bacillariophyta_2836	Bacillariophyceae_33849					COInr_Med_plus	2	Bacillariophyta_2836	Bacillariophyceae_33849
MBPK_000005317	COInr	3	Porifera_6040	Demospongiae_6042	Dictyoceratida_119428				COInr-WO_Insecta	3	Porifera_6040	Demospongiae_6042	Dictyoceratida_119428				COInr_Med	4	Porifera_6040	Demospongiae_6042	Dictyoceratida_119428	Thorectidae_121495			COInr_Med_plus	4	Porifera_6040	Demospongiae_6042	Dictyoceratida_119428	Thorectidae_121495
MBPK_000005334	COInr	2	Rhodophyta_2763	Florideophyceae_2806					COInr-WO_Insecta	2	Rhodophyta_2763	Florideophyceae_2806					COInr_Med	2	Rhodophyta_2763	Florideophyceae_2806					COInr_Med_plus	2	Rhodophyta_2763	Florideophyceae_2806
MBPK_000005401	COInr	2	Annelida_6340	Polychaeta_6341					COInr-WO_Insecta	1	Annelida_6340						COInr_Med	0							COInr_Med_plus	0
MBPK_000005417	COInr	2	Bacillariophyta_2836	Bacillariophyceae_33849					COInr-WO_Insecta	5	Bacillariophyta_2836	Bacillariophyceae_33849	Naviculales_38748	Pinnulariaceae_216735	Pinnularia_216736		COInr_Med	5	Bacillariophyta_2836	Bacillariophyceae_33849	Naviculales_38748	Pinnulariaceae_216735	Pinnularia_216736		COInr_Med_plus	5	Bacillariophyta_2836	Bacillariophyceae_33849	Naviculales_38748	Pinnulariaceae_216735	Pinnularia_216736
MBPK_000005775	COInr	5	Annelida_6340	Polychaeta_6341	Eunicida_65495	Eunicidae_104737	Eunice_73379		COInr-WO_Insecta	5	Annelida_6340	Polychaeta_6341	Eunicida_65495	Eunicidae_104737	Eunice_73379		COInr_Med	5	Annelida_6340	Polychaeta_6341	Eunicida_65495	Eunicidae_104737	Eunice_73379		COInr_Med_plus	6	Annelida_6340	Polychaeta_6341	Eunicida_65495	Eunicidae_104737	Eunice_73379	Eunice_vittata_188451
MBPK_000005847	COInr	2	Arthropoda_6656	Hexanauplia_72037					COInr-WO_Insecta	2	Arthropoda_6656	Hexanauplia_72037					COInr_Med	1	Arthropoda_6656						COInr_Med_plus	1	Arthropoda_6656
MBPK_000005966	COInr	6	Bryozoa_10205	Gymnolaemata_10206	Cheilostomatida_10207	Myriaporidae_475379	Myriapora_475380	Myriapora_truncata_475381	COInr-WO_Insecta	6	Bryozoa_10205	Gymnolaemata_10206	Cheilostomatida_10207	Myriaporidae_475379	Myriapora_475380	Myriapora_truncata_475381	COInr_Med	6	Bryozoa_10205	Gymnolaemata_10206	Cheilostomatida_10207	Myriaporidae_475379	Myriapora_475380	Myriapora_truncata_475381	COInr_Med_plus	6	Bryozoa_10205	Gymnolaemata_10206	Cheilostomatida_10207	Myriaporidae_475379	Myriapora_475380	Myriapora_truncata_475381
MBPK_000006048	COInr	0							COInr-WO_Insecta	0							COInr_Med	0							COInr_Med_plus	0
MBPK_000006080	COInr	3	Bacillariophyta_2836	Bacillariophyceae_33849	Naviculales_38748				COInr-WO_Insecta	3	Bacillariophyta_2836	Bacillariophyceae_33849	Naviculales_38748				COInr_Med	3	Bacillariophyta_2836	Bacillariophyceae_33849	Naviculales_38748				COInr_Med_plus	3	Bacillariophyta_2836	Bacillariophyceae_33849	Naviculales_38748
MBPK_000006126	COInr	0							COInr-WO_Insecta	0							COInr_Med	0							COInr_Med_plus	0
MBPK_000006269	COInr	5	Cnidaria_6073	Anthozoa_6101	Alcyonacea_40677	Alcyoniidae_40678	Eleutherobia_360981		COInr-WO_Insecta	5	Cnidaria_6073	Anthozoa_6101	Alcyonacea_40677	Alcyoniidae_40678	Eleutherobia_360981		COInr_Med	5	Cnidaria_6073	Anthozoa_6101	Alcyonacea_40677	Alcyoniidae_40678	Eleutherobia_360981		COInr_Med_plus	5	Cnidaria_6073	Anthozoa_6101	Alcyonacea_40677	Alcyoniidae_40678	Eleutherobia_360981
MBPK_000006279	COInr	0							COInr-WO_Insecta	6	Bryozoa_10205	Stenolaemata_97264	Cyclostomatida_97265	Heteroporidae_646282	Heteropora_646209	Heteropora_pacifica_2565295	COInr_Med	0							COInr_Med_plus	0
MBPK_000006308	COInr	6	Arthropoda_6656	Malacostraca_6681	Amphipoda_6821	Dexaminidae_1352100	Dexamine_1453334	Dexamine_spiniventris_1920384	COInr-WO_Insecta	6	Arthropoda_6656	Malacostraca_6681	Amphipoda_6821	Dexaminidae_1352100	Dexamine_1453334	Dexamine_spiniventris_1920384	COInr_Med	6	Arthropoda_6656	Malacostraca_6681	Amphipoda_6821	Dexaminidae_1352100	Dexamine_1453334	Dexamine_spiniventris_1920384	COInr_Med_plus	6	Arthropoda_6656	Malacostraca_6681	Amphipoda_6821	Dexaminidae_1352100	Dexamine_1453334	Dexamine_spiniventris_1920384
MBPK_000006466	COInr	1	Arthropoda_6656						COInr-WO_Insecta	0							COInr_Med	0							COInr_Med_plus	0
MBPK_000006559	COInr	1	Bacillariophyta_2836						COInr-WO_Insecta	2	Bacillariophyta_2836	Bacillariophyceae_33849					COInr_Med	2	Bacillariophyta_2836	Bacillariophyceae_33849					COInr_Med_plus	2	Bacillariophyta_2836	Bacillariophyceae_33849
MBPK_000006596	COInr	0							COInr-WO_Insecta	0							COInr_Med	0							COInr_Med_plus	0
MBPK_000006628	COInr	3	Arthropoda_6656	Malacostraca_6681	Decapoda_6683				COInr-WO_Insecta	3	Arthropoda_6656	Malacostraca_6681	Decapoda_6683				COInr_Med	3	Arthropoda_6656	Malacostraca_6681	Decapoda_6683				COInr_Med_plus	3	Arthropoda_6656	Malacostraca_6681	Decapoda_6683
MBPK_000006773	COInr	5	Mollusca_6447	Gastropoda_6448	Nudibranchia_70849	Dotidae_71468	Doto_71469		COInr-WO_Insecta	5	Mollusca_6447	Gastropoda_6448	Nudibranchia_70849	Dotidae_71468	Doto_71469		COInr_Med	3	Mollusca_6447	Gastropoda_6448	Nudibranchia_70849				COInr_Med_plus	3	Mollusca_6447	Gastropoda_6448	Nudibranchia_70849
MBPK_000006805	COInr	2	Eukaryota_2759_kingdom_phylum	Phaeophyceae_2870					COInr-WO_Insecta	2	Eukaryota_2759_kingdom_phylum	Phaeophyceae_2870					COInr_Med	2	Eukaryota_2759_kingdom_phylum	Phaeophyceae_2870					COInr_Med_plus	2	Eukaryota_2759_kingdom_phylum	Phaeophyceae_2870
MBPK_000006879	COInr	6	Discosea_555280	Flabellinia_1485085	Dactylopodida_555392	Paramoebidae_200887	Paramoeba_200890	Paramoeba_pemaquidensis_180228	COInr-WO_Insecta	6	Discosea_555280	Flabellinia_1485085	Dactylopodida_555392	Paramoebidae_200887	Paramoeba_200890	Paramoeba_pemaquidensis_180228	COInr_Med	0							COInr_Med_plus	0
MBPK_000006888	COInr	0							COInr-WO_Insecta	0							COInr_Med	0							COInr_Med_plus	0
MBPK_000006896	COInr	0							COInr-WO_Insecta	1	Bacillariophyta_2836						COInr_Med	3	Bacillariophyta_2836	Bacillariophyceae_33849	Naviculales_38748				COInr_Med_plus	3	Bacillariophyta_2836	Bacillariophyceae_33849	Naviculales_38748
MBPK_000006982	COInr	4	Cnidaria_6073	Anthozoa_6101	Alcyonacea_40677	Clavulariidae_86519			COInr-WO_Insecta	4	Cnidaria_6073	Anthozoa_6101	Alcyonacea_40677	Clavulariidae_86519			COInr_Med	4	Cnidaria_6073	Anthozoa_6101	Alcyonacea_40677	Clavulariidae_86519			COInr_Med_plus	4	Cnidaria_6073	Anthozoa_6101	Alcyonacea_40677	Clavulariidae_86519
MBPK_000007072	COInr	2	Arthropoda_6656	Insecta_50557					COInr-WO_Insecta	0							COInr_Med	0							COInr_Med_plus	0
MBPK_000007170	COInr	3	Rhodophyta_2763	Florideophyceae_2806	Gigartinales_28017				COInr-WO_Insecta	3	Rhodophyta_2763	Florideophyceae_2806	Gigartinales_28017				COInr_Med	3	Rhodophyta_2763	Florideophyceae_2806	Gigartinales_28017				COInr_Med_plus	3	Rhodophyta_2763	Florideophyceae_2806	Gigartinales_28017
MBPK_000007200	COInr	6	Rhodophyta_2763	Florideophyceae_2806	Gigartinales_28017	Furcellariaceae_28018	Neurocaulon_1550534	Neurocaulon_foliosum_1550535	COInr-WO_Insecta	6	Rhodophyta_2763	Florideophyceae_2806	Gigartinales_28017	Furcellariaceae_28018	Neurocaulon_1550534	Neurocaulon_foliosum_1550535	COInr_Med	6	Rhodophyta_2763	Florideophyceae_2806	Gigartinales_28017	Furcellariaceae_28018	Neurocaulon_1550534	Neurocaulon_foliosum_1550535	COInr_Med_plus	6	Rhodophyta_2763	Florideophyceae_2806	Gigartinales_28017	Furcellariaceae_28018	Neurocaulon_1550534	Neurocaulon_foliosum_1550535
MBPK_000007236	COInr	6	Cnidaria_6073	Hydrozoa_6074	Anthoathecata_406427	Bougainvilliidae_168713	Bougainvillia_168714	Bougainvillia_muscus_308567	COInr-WO_Insecta	6	Cnidaria_6073	Hydrozoa_6074	Anthoathecata_406427	Bougainvilliidae_168713	Bougainvillia_168714	Bougainvillia_muscus_308567	COInr_Med	6	Cnidaria_6073	Hydrozoa_6074	Anthoathecata_406427	Bougainvilliidae_168713	Bougainvillia_168714	Bougainvillia_muscus_308567	COInr_Med_plus	6	Cnidaria_6073	Hydrozoa_6074	Anthoathecata_406427	Bougainvilliidae_168713	Bougainvillia_168714	Bougainvillia_muscus_308567
MBPK_000007346	COInr	2	Rhodophyta_2763	Florideophyceae_2806					COInr-WO_Insecta	2	Rhodophyta_2763	Florideophyceae_2806					COInr_Med	3	Rhodophyta_2763	Florideophyceae_2806	Ceramiales_2802				COInr_Med_plus	3	Rhodophyta_2763	Florideophyceae_2806	Ceramiales_2802
MBPK_000007578	COInr	1	Arthropoda_6656						COInr-WO_Insecta	1	Arthropoda_6656						COInr_Med	0							COInr_Med_plus	0
MBPK_000007607	COInr	3	Chordata_7711	Ascidiacea_7713	Aplousobranchia_32436				COInr-WO_Insecta	3	Chordata_7711	Ascidiacea_7713	Aplousobranchia_32436				COInr_Med	3	Chordata_7711	Ascidiacea_7713	Aplousobranchia_32436				COInr_Med_plus	3	Chordata_7711	Ascidiacea_7713	Aplousobranchia_32436
MBPK_000007803	COInr	4	Rhodophyta_2763	Florideophyceae_2806	Ceramiales_2802	Delesseriaceae_31386			COInr-WO_Insecta	4	Rhodophyta_2763	Florideophyceae_2806	Ceramiales_2802	Delesseriaceae_31386			COInr_Med	4	Rhodophyta_2763	Florideophyceae_2806	Ceramiales_2802	Delesseriaceae_31386			COInr_Med_plus	4	Rhodophyta_2763	Florideophyceae_2806	Ceramiales_2802	Delesseriaceae_31386
MBPK_000007932	COInr	0							COInr-WO_Insecta	0							COInr_Med	0							COInr_Med_plus	0
MBPK_000008131	COInr	1	Bacillariophyta_2836						COInr-WO_Insecta	1	Bacillariophyta_2836						COInr_Med	1	Bacillariophyta_2836						COInr_Med_plus	1	Bacillariophyta_2836
MBPK_000008203	COInr	0							COInr-WO_Insecta	4	Annelida_6340	Polychaeta_6341	Sabellida_6362	Sabellidae_6366			COInr_Med	4	Annelida_6340	Polychaeta_6341	Sabellida_6362	Sabellidae_6366			COInr_Med_plus	4	Annelida_6340	Polychaeta_6341	Sabellida_6362	Sabellidae_6366
MBPK_000008412	COInr	3	Arthropoda_6656	Malacostraca_6681	Decapoda_6683				COInr-WO_Insecta	3	Arthropoda_6656	Malacostraca_6681	Decapoda_6683				COInr_Med	4	Arthropoda_6656	Malacostraca_6681	Decapoda_6683	Alpheidae_29966			COInr_Med_plus	4	Arthropoda_6656	Malacostraca_6681	Decapoda_6683	Alpheidae_29966
MBPK_000008507	COInr	2	Arthropoda_6656	Hexanauplia_72037					COInr-WO_Insecta	2	Arthropoda_6656	Hexanauplia_72037					COInr_Med	2	Arthropoda_6656	Hexanauplia_72037					COInr_Med_plus	2	Arthropoda_6656	Hexanauplia_72037
MBPK_000008523	COInr	0							COInr-WO_Insecta	0							COInr_Med	0							COInr_Med_plus	0
MBPK_000008707	COInr	4	Porifera_6040	Demospongiae_6042	Suberitida_1779162	Suberitidae_55660			COInr-WO_Insecta	4	Porifera_6040	Demospongiae_6042	Suberitida_1779162	Suberitidae_55660			COInr_Med	5	Porifera_6040	Demospongiae_6042	Suberitida_1779162	Suberitidae_55660	Aaptos_237077		COInr_Med_plus	5	Porifera_6040	Demospongiae_6042	Suberitida_1779162	Suberitidae_55660	Aaptos_237077
MBPK_000008728	COInr	3	Rhodophyta_2763	Florideophyceae_2806	Ceramiales_2802				COInr-WO_Insecta	3	Rhodophyta_2763	Florideophyceae_2806	Ceramiales_2802				COInr_Med	2	Rhodophyta_2763	Florideophyceae_2806					COInr_Med_plus	2	Rhodophyta_2763	Florideophyceae_2806
MBPK_000008873	COInr	6	Mollusca_6447	Bivalvia_6544	Mytilida_6546	Mytilidae_6547	Musculus_112137	Musculus_costulatus_2589378	COInr-WO_Insecta	6	Mollusca_6447	Bivalvia_6544	Mytilida_6546	Mytilidae_6547	Musculus_112137	Musculus_costulatus_2589378	COInr_Med	5	Mollusca_6447	Bivalvia_6544	Mytilida_6546	Mytilidae_6547	Musculus_112137		COInr_Med_plus	5	Mollusca_6447	Bivalvia_6544	Mytilida_6546	Mytilidae_6547	Musculus_112137
MBPK_000008902	COInr	1	Arthropoda_6656						COInr-WO_Insecta	2	Arthropoda_6656	Hexanauplia_72037					COInr_Med	2	Arthropoda_6656	Hexanauplia_72037					COInr_Med_plus	2	Arthropoda_6656	Hexanauplia_72037
MBPK_000008965	COInr	0							COInr-WO_Insecta	0							COInr_Med	0							COInr_Med_plus	0
MBPK_000008966	COInr	3	Cnidaria_6073	Hydrozoa_6074	Leptothecata_500008				COInr-WO_Insecta	3	Cnidaria_6073	Hydrozoa_6074	Leptothecata_500008				COInr_Med	3	Cnidaria_6073	Hydrozoa_6074	Leptothecata_500008				COInr_Med_plus	3	Cnidaria_6073	Hydrozoa_6074	Leptothecata_500008
MBPK_000009058	COInr	0							COInr-WO_Insecta	0							COInr_Med	0							COInr_Med_plus	0
MBPK_000009139	COInr	0							COInr-WO_Insecta	0							COInr_Med	0							COInr_Med_plus	0
MBPK_000009364	COInr	3	Porifera_6040	Demospongiae_6042	Poecilosclerida_27925				COInr-WO_Insecta	3	Porifera_6040	Demospongiae_6042	Poecilosclerida_27925				COInr_Med	6	Porifera_6040	Demospongiae_6042	Poecilosclerida_27925	Chondropsidae_491774	Batzella_1779225	Batzella_aurantiaca_2070859	COInr_Med_plus	6	Porifera_6040	Demospongiae_6042	Poecilosclerida_27925	Chondropsidae_491774	Batzella_1779225	Batzella_aurantiaca_2070859
MBPK_000009365	COInr	6	Porifera_6040	Demospongiae_6042	Clionaida_1779155	Clionaidae_76784	Clionaopsis_880270	Clionaopsis_platei_880271	COInr-WO_Insecta	6	Porifera_6040	Demospongiae_6042	Clionaida_1779155	Clionaidae_76784	Clionaopsis_880270	Clionaopsis_platei_880271	COInr_Med	6	Porifera_6040	Demospongiae_6042	Clionaida_1779155	Clionaidae_76784	Clionaopsis_880270	Clionaopsis_platei_880271	COInr_Med_plus	6	Porifera_6040	Demospongiae_6042	Clionaida_1779155	Clionaidae_76784	Clionaopsis_880270	Clionaopsis_platei_880271
MBPK_000009384	COInr	0							COInr-WO_Insecta	0							COInr_Med	0							COInr_Med_plus	0
MBPK_000009464	COInr	2	Rhodophyta_2763	Florideophyceae_2806					COInr-WO_Insecta	2	Rhodophyta_2763	Florideophyceae_2806					COInr_Med	5	Rhodophyta_2763	Florideophyceae_2806	Gigartinales_28017	Peyssonneliaceae_173455	Peyssonnelia_173456		COInr_Med_plus	5	Rhodophyta_2763	Florideophyceae_2806	Gigartinales_28017	Peyssonneliaceae_173455	Peyssonnelia_173456
MBPK_000009565	COInr	1	Arthropoda_6656						COInr-WO_Insecta	0							COInr_Med	0							COInr_Med_plus	0
MBPK_000009623	COInr	3	Rhodophyta_2763	Florideophyceae_2806	Ceramiales_2802				COInr-WO_Insecta	3	Rhodophyta_2763	Florideophyceae_2806	Ceramiales_2802				COInr_Med	3	Rhodophyta_2763	Florideophyceae_2806	Ceramiales_2802				COInr_Med_plus	3	Rhodophyta_2763	Florideophyceae_2806	Ceramiales_2802
MBPK_000009716	COInr	2	Arthropoda_6656	Insecta_50557					COInr-WO_Insecta	0							COInr_Med	0							COInr_Med_plus	0
MBPK_000009908	COInr	2	Annelida_6340	Polychaeta_6341					COInr-WO_Insecta	2	Annelida_6340	Polychaeta_6341					COInr_Med	3	Annelida_6340	Polychaeta_6341	Phyllodocida_6348				COInr_Med_plus	3	Annelida_6340	Polychaeta_6341	Phyllodocida_6348
MBPK_000009921	COInr	3	Cnidaria_6073	Hydrozoa_6074	Leptothecata_500008				COInr-WO_Insecta	3	Cnidaria_6073	Hydrozoa_6074	Leptothecata_500008				COInr_Med	3	Cnidaria_6073	Hydrozoa_6074	Leptothecata_500008				COInr_Med_plus	3	Cnidaria_6073	Hydrozoa_6074	Leptothecata_500008
MBPK_000009958	COInr	3	Nemertea_6217	Enopla_6225	Monostilifera_6227				COInr-WO_Insecta	3	Nemertea_6217	Enopla_6225	Monostilifera_6227				COInr_Med	4	Nemertea_6217	Enopla_6225	Monostilifera_6227	Tetrastemmatidae_35726			COInr_Med_plus	4	Nemertea_6217	Enopla_6225	Monostilifera_6227	Tetrastemmatidae_35726
MBPK_000010027	COInr	0							COInr-WO_Insecta	0							COInr_Med	0							COInr_Med_plus	0
MBPK_000010050	COInr	1	Arthropoda_6656						COInr-WO_Insecta	2	Arthropoda_6656	Hexanauplia_72037					COInr_Med	2	Arthropoda_6656	Hexanauplia_72037					COInr_Med_plus	2	Arthropoda_6656	Hexanauplia_72037
MBPK_000010097	COInr	6	Annelida_6340	Polychaeta_6341	Eunicida_65495	Eunicidae_104737	Leodice_1928865	Leodice_harassii_1928866	COInr-WO_Insecta	6	Annelida_6340	Polychaeta_6341	Eunicida_65495	Eunicidae_104737	Leodice_1928865	Leodice_harassii_1928866	COInr_Med	6	Annelida_6340	Polychaeta_6341	Eunicida_65495	Eunicidae_104737	Leodice_1928865	Leodice_harassii_1928866	COInr_Med_plus	6	Annelida_6340	Polychaeta_6341	Eunicida_65495	Eunicidae_104737	Leodice_1928865	Leodice_harassii_1928866
MBPK_000010119	COInr	5	Arthropoda_6656	Malacostraca_6681	Decapoda_6683	Epialtidae_516942	Pisa_1340058		COInr-WO_Insecta	4	Arthropoda_6656	Malacostraca_6681	Decapoda_6683	Epialtidae_516942			COInr_Med	5	Arthropoda_6656	Malacostraca_6681	Decapoda_6683	Epialtidae_516942	Pisa_1340058		COInr_Med_plus	5	Arthropoda_6656	Malacostraca_6681	Decapoda_6683	Epialtidae_516942	Pisa_1340058
MBPK_000010134	COInr	1	Arthropoda_6656						COInr-WO_Insecta	6	Arthropoda_6656	Malacostraca_6681	Amphipoda_6821	Dexaminidae_1352100	Dexamine_1453334	Dexamine_thea_1732098	COInr_Med	6	Arthropoda_6656	Malacostraca_6681	Amphipoda_6821	Dexaminidae_1352100	Dexamine_1453334	Dexamine_thea_1732098	COInr_Med_plus	6	Arthropoda_6656	Malacostraca_6681	Amphipoda_6821	Dexaminidae_1352100	Dexamine_1453334	Dexamine_thea_1732098
MBPK_000010414	COInr	0							COInr-WO_Insecta	0							COInr_Med	0							COInr_Med_plus	0
MBPK_000010429	COInr	1	Arthropoda_6656						COInr-WO_Insecta	0							COInr_Med	0							COInr_Med_plus	0
MBPK_000010468	COInr	6	Annelida_6340	Polychaeta_6341	Phyllodocida_6348	Syllidae_122238	Haplosyllis_199559	Haplosyllis_spongicola_199560	COInr-WO_Insecta	6	Annelida_6340	Polychaeta_6341	Phyllodocida_6348	Syllidae_122238	Haplosyllis_199559	Haplosyllis_spongicola_199560	COInr_Med	6	Annelida_6340	Polychaeta_6341	Phyllodocida_6348	Syllidae_122238	Haplosyllis_199559	Haplosyllis_spongicola_199560	COInr_Med_plus	6	Annelida_6340	Polychaeta_6341	Phyllodocida_6348	Syllidae_122238	Haplosyllis_199559	Haplosyllis_spongicola_199560
MBPK_000010498	COInr	6	Cnidaria_6073	Hydrozoa_6074	Leptothecata_500008	Aglaopheniidae_308582	Aglaophenia_308583	Aglaophenia_pluma_401954	COInr-WO_Insecta	6	Cnidaria_6073	Hydrozoa_6074	Leptothecata_500008	Aglaopheniidae_308582	Aglaophenia_308583	Aglaophenia_pluma_401954	COInr_Med	6	Cnidaria_6073	Hydrozoa_6074	Leptothecata_500008	Aglaopheniidae_308582	Aglaophenia_308583	Aglaophenia_pluma_401954	COInr_Med_plus	6	Cnidaria_6073	Hydrozoa_6074	Leptothecata_500008	Aglaopheniidae_308582	Aglaophenia_308583	Aglaophenia_pluma_401954
MBPK_000010870	COInr	1	Arthropoda_6656						COInr-WO_Insecta	0							COInr_Med	0							COInr_Med_plus	0
MBPK_000010957	COInr	4	Porifera_6040	Demospongiae_6042	Haplosclerida_6049	Chalinidae_6056			COInr-WO_Insecta	4	Porifera_6040	Demospongiae_6042	Haplosclerida_6049	Chalinidae_6056			COInr_Med	4	Porifera_6040	Demospongiae_6042	Haplosclerida_6049	Chalinidae_6056			COInr_Med_plus	4	Porifera_6040	Demospongiae_6042	Haplosclerida_6049	Chalinidae_6056
MBPK_000011025	COInr	2	Arthropoda_6656	Hexanauplia_72037					COInr-WO_Insecta	2	Arthropoda_6656	Hexanauplia_72037					COInr_Med	1	Arthropoda_6656						COInr_Med_plus	1	Arthropoda_6656
MBPK_000011103	COInr	5	Rhodophyta_2763	Florideophyceae_2806	Hapalidiales_1705611	Mesophyllumaceae_2784734	Mesophyllum_48973		COInr-WO_Insecta	5	Rhodophyta_2763	Florideophyceae_2806	Hapalidiales_1705611	Mesophyllumaceae_2784734	Mesophyllum_48973		COInr_Med	2	Rhodophyta_2763	Florideophyceae_2806					COInr_Med_plus	2	Rhodophyta_2763	Florideophyceae_2806
MBPK_000011118	COInr	3	Arthropoda_6656	Malacostraca_6681	Decapoda_6683				COInr-WO_Insecta	3	Arthropoda_6656	Malacostraca_6681	Decapoda_6683				COInr_Med	4	Arthropoda_6656	Malacostraca_6681	Decapoda_6683	Paguridae_6745			COInr_Med_plus	4	Arthropoda_6656	Malacostraca_6681	Decapoda_6683	Paguridae_6745
MBPK_000011207	COInr	0							COInr-WO_Insecta	0							COInr_Med	0							COInr_Med_plus	0
MBPK_000011496	COInr	0							COInr-WO_Insecta	0							COInr_Med	0							COInr_Med_plus	0
MBPK_000011641	COInr	1	Annelida_6340						COInr-WO_Insecta	2	Annelida_6340	Polychaeta_6341					COInr_Med	3	Annelida_6340	Polychaeta_6341	Phyllodocida_6348				COInr_Med_plus	3	Annelida_6340	Polychaeta_6341	Phyllodocida_6348
MBPK_000011660	COInr	1	Annelida_6340						COInr-WO_Insecta	1	Annelida_6340						COInr_Med	0							COInr_Med_plus	0
MBPK_000011707	COInr	1	Annelida_6340						COInr-WO_Insecta	0							COInr_Med	0							COInr_Med_plus	0
MBPK_000012074	COInr	1	Arthropoda_6656						COInr-WO_Insecta	2	Arthropoda_6656	Hexanauplia_72037					COInr_Med	2	Arthropoda_6656	Hexanauplia_72037					COInr_Med_plus	2	Arthropoda_6656	Hexanauplia_72037
MBPK_000012084	COInr	6	Annelida_6340	Polychaeta_6341	Polychaeta_6341_order	Chaetopteridae_6378	Chaetopterus_6379	Chaetopterus_variopedatus_34590	COInr-WO_Insecta	6	Annelida_6340	Polychaeta_6341	Polychaeta_6341_order	Chaetopteridae_6378	Chaetopterus_6379	Chaetopterus_variopedatus_34590	COInr_Med	6	Annelida_6340	Polychaeta_6341	Polychaeta_6341_order	Chaetopteridae_6378	Chaetopterus_6379	Chaetopterus_variopedatus_34590	COInr_Med_plus	6	Annelida_6340	Polychaeta_6341	Polychaeta_6341_order	Chaetopteridae_6378	Chaetopterus_6379	Chaetopterus_variopedatus_34590
MBPK_000012162	COInr	6	Arthropoda_6656	Malacostraca_6681	Decapoda_6683	Xanthidae_6779	Lophozozymus_652888	Lophozozymus_incisus_1400844	COInr-WO_Insecta	6	Arthropoda_6656	Malacostraca_6681	Decapoda_6683	Xanthidae_6779	Xantho_84666	Xantho_hydrophilus_342082	COInr_Med	6	Arthropoda_6656	Malacostraca_6681	Decapoda_6683	Xanthidae_6779	Xantho_84666	Xantho_hydrophilus_342082	COInr_Med_plus	6	Arthropoda_6656	Malacostraca_6681	Decapoda_6683	Xanthidae_6779	Xantho_84666	Xantho_hydrophilus_342082
MBPK_000012200	COInr	0							COInr-WO_Insecta	0							COInr_Med	0							COInr_Med_plus	0
MBPK_000012378	COInr	0							COInr-WO_Insecta	0							COInr_Med	0							COInr_Med_plus	0
MBPK_000012497	COInr	1	Arthropoda_6656						COInr-WO_Insecta	1	Arthropoda_6656						COInr_Med	1	Arthropoda_6656						COInr_Med_plus	1	Arthropoda_6656
MBPK_000012549	COInr	0							COInr-WO_Insecta	0							COInr_Med	0							COInr_Med_plus	0
MBPK_000012555	COInr	2	Arthropoda_6656	Insecta_50557					COInr-WO_Insecta	0							COInr_Med	0							COInr_Med_plus	0
MBPK_000012631	COInr	0							COInr-WO_Insecta	0							COInr_Med	0							COInr_Med_plus	0
MBPK_000012744	COInr	2	Cnidaria_6073	Hydrozoa_6074					COInr-WO_Insecta	2	Cnidaria_6073	Hydrozoa_6074					COInr_Med	3	Cnidaria_6073	Hydrozoa_6074	Anthoathecata_406427				COInr_Med_plus	3	Cnidaria_6073	Hydrozoa_6074	Anthoathecata_406427
MBPK_000012851	COInr	2	Annelida_6340	Polychaeta_6341					COInr-WO_Insecta	2	Annelida_6340	Polychaeta_6341					COInr_Med	3	Annelida_6340	Polychaeta_6341	Phyllodocida_6348				COInr_Med_plus	3	Annelida_6340	Polychaeta_6341	Phyllodocida_6348
MBPK_000012958	COInr	0							COInr-WO_Insecta	0							COInr_Med	0							COInr_Med_plus	0
MBPK_000012973	COInr	0							COInr-WO_Insecta	0							COInr_Med	0							COInr_Med_plus	0
MBPK_000013044	COInr	0							COInr-WO_Insecta	0							COInr_Med	0							COInr_Med_plus	0
MBPK_000013079	COInr	0							COInr-WO_Insecta	0							COInr_Med	0							COInr_Med_plus	0
MBPK_000013156	COInr	6	Cnidaria_6073	Hydrozoa_6074	Leptothecata_500008	Halopterididae_308575	Antennella_308580	Antennella_ansini_308581	COInr-WO_Insecta	6	Cnidaria_6073	Hydrozoa_6074	Leptothecata_500008	Halopterididae_308575	Antennella_308580	Antennella_ansini_308581	COInr_Med	6	Cnidaria_6073	Hydrozoa_6074	Leptothecata_500008	Halopterididae_308575	Antennella_308580	Antennella_ansini_308581	COInr_Med_plus	6	Cnidaria_6073	Hydrozoa_6074	Leptothecata_500008	Halopterididae_308575	Antennella_308580	Antennella_ansini_308581
MBPK_000013413	COInr	6	Porifera_6040	Demospongiae_6042	Dendroceratida_119424	Dictyodendrillidae_283990	Acanthodendrilla_558782	Acanthodendrilla_australis_1162741	COInr-WO_Insecta	6	Porifera_6040	Demospongiae_6042	Dendroceratida_119424	Dictyodendrillidae_283990	Acanthodendrilla_558782	Acanthodendrilla_australis_1162741	COInr_Med	6	Porifera_6040	Demospongiae_6042	Dendroceratida_119424	Dictyodendrillidae_283990	Acanthodendrilla_558782	Acanthodendrilla_australis_1162741	COInr_Med_plus	6	Porifera_6040	Demospongiae_6042	Dendroceratida_119424	Dictyodendrillidae_283990	Acanthodendrilla_558782	Acanthodendrilla_australis_1162741
MBPK_000013416	COInr	0							COInr-WO_Insecta	0							COInr_Med	0							COInr_Med_plus	0
MBPK_000013464	COInr	3	Rhodophyta_2763	Florideophyceae_2806	Gigartinales_28017				COInr-WO_Insecta	3	Rhodophyta_2763	Florideophyceae_2806	Gigartinales_28017				COInr_Med	4	Rhodophyta_2763	Florideophyceae_2806	Gigartinales_28017	Kallymeniaceae_31430			COInr_Med_plus	4	Rhodophyta_2763	Florideophyceae_2806	Gigartinales_28017	Kallymeniaceae_31430
MBPK_000013513	COInr	5	Cnidaria_6073	Hydrozoa_6074	Leptothecata_500008	Aglaopheniidae_308582	Aglaophenia_308583		COInr-WO_Insecta	5	Cnidaria_6073	Hydrozoa_6074	Leptothecata_500008	Aglaopheniidae_308582	Aglaophenia_308583		COInr_Med	5	Cnidaria_6073	Hydrozoa_6074	Leptothecata_500008	Aglaopheniidae_308582	Aglaophenia_308583		COInr_Med_plus	5	Cnidaria_6073	Hydrozoa_6074	Leptothecata_500008	Aglaopheniidae_308582	Aglaophenia_308583
MBPK_000013547	COInr	3	Rhodophyta_2763	Florideophyceae_2806	Gigartinales_28017				COInr-WO_Insecta	3	Rhodophyta_2763	Florideophyceae_2806	Gigartinales_28017				COInr_Med	3	Rhodophyta_2763	Florideophyceae_2806	Gigartinales_28017				COInr_Med_plus	3	Rhodophyta_2763	Florideophyceae_2806	Gigartinales_28017
MBPK_000013653	COInr	1	Nemertea_6217						COInr-WO_Insecta	3	Nemertea_6217	Enopla_6225	Monostilifera_6227				COInr_Med	3	Nemertea_6217	Enopla_6225	Monostilifera_6227				COInr_Med_plus	3	Nemertea_6217	Enopla_6225	Monostilifera_6227
MBPK_000013705	COInr	0							COInr-WO_Insecta	0							COInr_Med	0							COInr_Med_plus	0
MBPK_000013856	COInr	0							COInr-WO_Insecta	0							COInr_Med	0							COInr_Med_plus	0
MBPK_000013915	COInr	6	Bryozoa_10205	Gymnolaemata_10206	Cheilostomatida_10207	Candidae_97286	Cradoscrupocellaria_2724381	Cradoscrupocellaria_reptans_2724382	COInr-WO_Insecta	6	Bryozoa_10205	Gymnolaemata_10206	Cheilostomatida_10207	Candidae_97286	Cradoscrupocellaria_2724381	Cradoscrupocellaria_reptans_2724382	COInr_Med	6	Bryozoa_10205	Gymnolaemata_10206	Cheilostomatida_10207	Candidae_97286	Cradoscrupocellaria_2724381	Cradoscrupocellaria_reptans_2724382	COInr_Med_plus	6	Bryozoa_10205	Gymnolaemata_10206	Cheilostomatida_10207	Candidae_97286	Cradoscrupocellaria_2724381	Cradoscrupocellaria_reptans_2724382
MBPK_000014003	COInr	0							COInr-WO_Insecta	0							COInr_Med	0							COInr_Med_plus	0
MBPK_000014135	COInr	2	Cnidaria_6073	Hydrozoa_6074					COInr-WO_Insecta	2	Cnidaria_6073	Hydrozoa_6074					COInr_Med	3	Cnidaria_6073	Hydrozoa_6074	Leptothecata_500008				COInr_Med_plus	3	Cnidaria_6073	Hydrozoa_6074	Leptothecata_500008
MBPK_000014243	COInr	4	Rhodophyta_2763	Florideophyceae_2806	Ceramiales_2802	Delesseriaceae_31386			COInr-WO_Insecta	4	Rhodophyta_2763	Florideophyceae_2806	Ceramiales_2802	Delesseriaceae_31386			COInr_Med	4	Rhodophyta_2763	Florideophyceae_2806	Ceramiales_2802	Delesseriaceae_31386			COInr_Med_plus	4	Rhodophyta_2763	Florideophyceae_2806	Ceramiales_2802	Delesseriaceae_31386
MBPK_000014429	COInr	0							COInr-WO_Insecta	0							COInr_Med	0							COInr_Med_plus	0
MBPK_000014447	COInr	2	Annelida_6340	Polychaeta_6341					COInr-WO_Insecta	3	Annelida_6340	Polychaeta_6341	Terebellida_6373				COInr_Med	4	Annelida_6340	Polychaeta_6341	Terebellida_6373	Terebellidae_32261			COInr_Med_plus	4	Annelida_6340	Polychaeta_6341	Terebellida_6373	Terebellidae_32261
MBPK_000014510	COInr	3	Cnidaria_6073	Hydrozoa_6074	Leptothecata_500008				COInr-WO_Insecta	3	Cnidaria_6073	Hydrozoa_6074	Leptothecata_500008				COInr_Med	3	Cnidaria_6073	Hydrozoa_6074	Leptothecata_500008				COInr_Med_plus	3	Cnidaria_6073	Hydrozoa_6074	Leptothecata_500008
MBPK_000014529	COInr	0							COInr-WO_Insecta	0							COInr_Med	0							COInr_Med_plus	0
MBPK_000014538	COInr	4	Eukaryota_2759_kingdom_phylum	Phaeophyceae_2870	Ectocarpales_2877	Chordariaceae_66220			COInr-WO_Insecta	4	Eukaryota_2759_kingdom_phylum	Phaeophyceae_2870	Ectocarpales_2877	Chordariaceae_66220			COInr_Med	4	Eukaryota_2759_kingdom_phylum	Phaeophyceae_2870	Ectocarpales_2877	Chordariaceae_66220			COInr_Med_plus	4	Eukaryota_2759_kingdom_phylum	Phaeophyceae_2870	Ectocarpales_2877	Chordariaceae_66220
MBPK_000014580	COInr	3	Porifera_6040	Demospongiae_6042	Poecilosclerida_27925				COInr-WO_Insecta	3	Porifera_6040	Demospongiae_6042	Poecilosclerida_27925				COInr_Med	2	Porifera_6040	Demospongiae_6042					COInr_Med_plus	2	Porifera_6040	Demospongiae_6042
MBPK_000014581	COInr	2	Cnidaria_6073	Hydrozoa_6074					COInr-WO_Insecta	2	Cnidaria_6073	Hydrozoa_6074					COInr_Med	2	Cnidaria_6073	Hydrozoa_6074					COInr_Med_plus	2	Cnidaria_6073	Hydrozoa_6074
MBPK_000014627	COInr	2	Rhodophyta_2763	Florideophyceae_2806					COInr-WO_Insecta	2	Rhodophyta_2763	Florideophyceae_2806					COInr_Med	2	Rhodophyta_2763	Florideophyceae_2806					COInr_Med_plus	2	Rhodophyta_2763	Florideophyceae_2806
MBPK_000014902	COInr	2	Annelida_6340	Polychaeta_6341					COInr-WO_Insecta	2	Annelida_6340	Polychaeta_6341					COInr_Med	2	Annelida_6340	Polychaeta_6341					COInr_Med_plus	2	Annelida_6340	Polychaeta_6341
MBPK_000014960	COInr	3	Porifera_6040	Demospongiae_6042	Poecilosclerida_27925				COInr-WO_Insecta	3	Porifera_6040	Demospongiae_6042	Poecilosclerida_27925				COInr_Med	6	Porifera_6040	Demospongiae_6042	Poecilosclerida_27925	Chondropsidae_491774	Batzella_1779225	Batzella_aurantiaca_2070859	COInr_Med_plus	6	Porifera_6040	Demospongiae_6042	Poecilosclerida_27925	Chondropsidae_491774	Batzella_1779225	Batzella_aurantiaca_2070859
MBPK_000015000	COInr	4	Porifera_6040	Demospongiae_6042	Dictyoceratida_119428	Irciniidae_275430			COInr-WO_Insecta	3	Porifera_6040	Demospongiae_6042	Dictyoceratida_119428				COInr_Med	4	Porifera_6040	Demospongiae_6042	Dictyoceratida_119428	Irciniidae_275430			COInr_Med_plus	4	Porifera_6040	Demospongiae_6042	Dictyoceratida_119428	Irciniidae_275430
MBPK_000015089	COInr	6	Rhodophyta_2763	Florideophyceae_2806	Ceramiales_2802	Rhodomelaceae_2803	Womersleyella_173552	Womersleyella_setacea_173553	COInr-WO_Insecta	6	Rhodophyta_2763	Florideophyceae_2806	Ceramiales_2802	Rhodomelaceae_2803	Womersleyella_173552	Womersleyella_setacea_173553	COInr_Med	6	Rhodophyta_2763	Florideophyceae_2806	Ceramiales_2802	Rhodomelaceae_2803	Womersleyella_173552	Womersleyella_setacea_173553	COInr_Med_plus	6	Rhodophyta_2763	Florideophyceae_2806	Ceramiales_2802	Rhodomelaceae_2803	Womersleyella_173552	Womersleyella_setacea_173553
MBPK_000015105	COInr	0							COInr-WO_Insecta	0							COInr_Med	0							COInr_Med_plus	0
MBPK_000015110	COInr	4	Porifera_6040	Demospongiae_6042	Axinellida_1779152	Raspailiidae_261678			COInr-WO_Insecta	4	Porifera_6040	Demospongiae_6042	Axinellida_1779152	Raspailiidae_261678			COInr_Med	4	Porifera_6040	Demospongiae_6042	Axinellida_1779152	Raspailiidae_261678			COInr_Med_plus	4	Porifera_6040	Demospongiae_6042	Axinellida_1779152	Raspailiidae_261678
MBPK_000015250	COInr	3	Arthropoda_6656	Pycnogonida_57294	Pantopoda_373319				COInr-WO_Insecta	3	Arthropoda_6656	Pycnogonida_57294	Pantopoda_373319				COInr_Med	5	Arthropoda_6656	Pycnogonida_57294	Pantopoda_373319	Callipallenidae_61896	Callipallene_61897		COInr_Med_plus	5	Arthropoda_6656	Pycnogonida_57294	Pantopoda_373319	Callipallenidae_61896	Callipallene_61897
MBPK_000015258	COInr	5	Porifera_6040	Demospongiae_6042	Chondrillida_1779149	Chondrillidae_129258	Thymosia_129259		COInr-WO_Insecta	5	Porifera_6040	Demospongiae_6042	Chondrillida_1779149	Chondrillidae_129258	Thymosia_129259		COInr_Med	5	Porifera_6040	Demospongiae_6042	Chondrillida_1779149	Chondrillidae_129258	Thymosia_129259		COInr_Med_plus	5	Porifera_6040	Demospongiae_6042	Chondrillida_1779149	Chondrillidae_129258	Thymosia_129259
MBPK_000015275	COInr	2	Arthropoda_6656	Hexanauplia_72037					COInr-WO_Insecta	2	Arthropoda_6656	Hexanauplia_72037					COInr_Med	1	Arthropoda_6656						COInr_Med_plus	1	Arthropoda_6656
MBPK_000015285	COInr	0							COInr-WO_Insecta	0							COInr_Med	0							COInr_Med_plus	0
MBPK_000015387	COInr	3	Cnidaria_6073	Hydrozoa_6074	Anthoathecata_406427				COInr-WO_Insecta	5	Cnidaria_6073	Hydrozoa_6074	Anthoathecata_406427	Pandeidae_27799	Amphinema_367918		COInr_Med	5	Cnidaria_6073	Hydrozoa_6074	Anthoathecata_406427	Pandeidae_27799	Amphinema_367918		COInr_Med_plus	5	Cnidaria_6073	Hydrozoa_6074	Anthoathecata_406427	Pandeidae_27799	Amphinema_367918
MBPK_000015774	COInr	0							COInr-WO_Insecta	0							COInr_Med	0							COInr_Med_plus	0
MBPK_000015804	COInr	5	Rhodophyta_2763	Florideophyceae_2806	Hapalidiales_1705611	Hapalidiaceae_227970	Lithothamnion_48598		COInr-WO_Insecta	5	Rhodophyta_2763	Florideophyceae_2806	Hapalidiales_1705611	Hapalidiaceae_227970	Lithothamnion_48598		COInr_Med	5	Rhodophyta_2763	Florideophyceae_2806	Hapalidiales_1705611	Hapalidiaceae_227970	Lithothamnion_48598		COInr_Med_plus	5	Rhodophyta_2763	Florideophyceae_2806	Hapalidiales_1705611	Hapalidiaceae_227970	Lithothamnion_48598
MBPK_000015957	COInr	0							COInr-WO_Insecta	0							COInr_Med	0							COInr_Med_plus	0
MBPK_000016007	COInr	2	Rhodophyta_2763	Florideophyceae_2806					COInr-WO_Insecta	2	Rhodophyta_2763	Florideophyceae_2806					COInr_Med	5	Rhodophyta_2763	Florideophyceae_2806	Hapalidiales_1705611	Hapalidiaceae_227970	Melobesia_173453		COInr_Med_plus	5	Rhodophyta_2763	Florideophyceae_2806	Hapalidiales_1705611	Hapalidiaceae_227970	Melobesia_173453
MBPK_000016134	COInr	1	Arthropoda_6656						COInr-WO_Insecta	0							COInr_Med	0							COInr_Med_plus	0
MBPK_000016269	COInr	0							COInr-WO_Insecta	0							COInr_Med	0							COInr_Med_plus	0
MBPK_000016270	COInr	2	Rhodophyta_2763	Florideophyceae_2806					COInr-WO_Insecta	2	Rhodophyta_2763	Florideophyceae_2806					COInr_Med	2	Rhodophyta_2763	Florideophyceae_2806					COInr_Med_plus	2	Rhodophyta_2763	Florideophyceae_2806
MBPK_000016290	COInr	3	Porifera_6040	Demospongiae_6042	Dictyoceratida_119428				COInr-WO_Insecta	3	Porifera_6040	Demospongiae_6042	Dictyoceratida_119428				COInr_Med	4	Porifera_6040	Demospongiae_6042	Dictyoceratida_119428	Thorectidae_121495			COInr_Med_plus	4	Porifera_6040	Demospongiae_6042	Dictyoceratida_119428	Thorectidae_121495
MBPK_000016327	COInr	2	Cnidaria_6073	Hydrozoa_6074					COInr-WO_Insecta	2	Cnidaria_6073	Hydrozoa_6074					COInr_Med	3	Cnidaria_6073	Hydrozoa_6074	Anthoathecata_406427				COInr_Med_plus	3	Cnidaria_6073	Hydrozoa_6074	Anthoathecata_406427
MBPK_000016407	COInr	4	Cnidaria_6073	Anthozoa_6101	Alcyonacea_40677	Clavulariidae_86519			COInr-WO_Insecta	4	Cnidaria_6073	Anthozoa_6101	Alcyonacea_40677	Clavulariidae_86519			COInr_Med	4	Cnidaria_6073	Anthozoa_6101	Alcyonacea_40677	Clavulariidae_86519			COInr_Med_plus	4	Cnidaria_6073	Anthozoa_6101	Alcyonacea_40677	Clavulariidae_86519
MBPK_000016444	COInr	0							COInr-WO_Insecta	1	Oomycota_4762						COInr_Med	0							COInr_Med_plus	0
MBPK_000016511	COInr	2	Annelida_6340	Polychaeta_6341					COInr-WO_Insecta	2	Annelida_6340	Polychaeta_6341					COInr_Med	6	Annelida_6340	Polychaeta_6341	Eunicida_65495	Dorvilleidae_160440	Dorvillea_160441	Dorvillea_rubrovittata_864287	COInr_Med_plus	6	Annelida_6340	Polychaeta_6341	Eunicida_65495	Dorvilleidae_160440	Dorvillea_160441	Dorvillea_rubrovittata_864287
MBPK_000016689	COInr	6	Porifera_6040	Demospongiae_6042	Tethyida_1779163	Hemiasterellidae_283520	Stelligera_283589	Stelligera_rigida_297730	COInr-WO_Insecta	6	Porifera_6040	Demospongiae_6042	Tethyida_1779163	Hemiasterellidae_283520	Stelligera_283589	Stelligera_rigida_297730	COInr_Med	6	Porifera_6040	Demospongiae_6042	Tethyida_1779163	Hemiasterellidae_283520	Stelligera_283589	Stelligera_rigida_297730	COInr_Med_plus	6	Porifera_6040	Demospongiae_6042	Tethyida_1779163	Hemiasterellidae_283520	Stelligera_283589	Stelligera_rigida_297730
MBPK_000016866	COInr	6	Porifera_6040	Demospongiae_6042	Poecilosclerida_27925	Hymedesmiidae_252956	Phorbas_252957	Phorbas_fictitius_748450	COInr-WO_Insecta	6	Porifera_6040	Demospongiae_6042	Poecilosclerida_27925	Hymedesmiidae_252956	Phorbas_252957	Phorbas_fictitius_748450	COInr_Med	6	Porifera_6040	Demospongiae_6042	Poecilosclerida_27925	Hymedesmiidae_252956	Phorbas_252957	Phorbas_fictitius_748450	COInr_Med_plus	6	Porifera_6040	Demospongiae_6042	Poecilosclerida_27925	Hymedesmiidae_252956	Phorbas_252957	Phorbas_fictitius_748450
MBPK_000017292	COInr	2	Rhodophyta_2763	Florideophyceae_2806					COInr-WO_Insecta	2	Rhodophyta_2763	Florideophyceae_2806					COInr_Med	5	Rhodophyta_2763	Florideophyceae_2806	Gigartinales_28017	Peyssonneliaceae_173455	Peyssonnelia_173456		COInr_Med_plus	5	Rhodophyta_2763	Florideophyceae_2806	Gigartinales_28017	Peyssonneliaceae_173455	Peyssonnelia_173456
MBPK_000017376	COInr	2	Arthropoda_6656	Hexanauplia_72037					COInr-WO_Insecta	2	Arthropoda_6656	Hexanauplia_72037					COInr_Med	2	Arthropoda_6656	Hexanauplia_72037					COInr_Med_plus	2	Arthropoda_6656	Hexanauplia_72037
MBPK_000017378	COInr	3	Eukaryota_2759_kingdom_phylum	Phaeophyceae_2870	Sphacelariales_27945				COInr-WO_Insecta	3	Eukaryota_2759_kingdom_phylum	Phaeophyceae_2870	Sphacelariales_27945				COInr_Med	3	Eukaryota_2759_kingdom_phylum	Phaeophyceae_2870	Sphacelariales_27945				COInr_Med_plus	3	Eukaryota_2759_kingdom_phylum	Phaeophyceae_2870	Sphacelariales_27945
MBPK_000017478	COInr	3	Porifera_6040	Demospongiae_6042	Dictyoceratida_119428				COInr-WO_Insecta	3	Porifera_6040	Demospongiae_6042	Dictyoceratida_119428				COInr_Med	4	Porifera_6040	Demospongiae_6042	Dictyoceratida_119428	Thorectidae_121495			COInr_Med_plus	4	Porifera_6040	Demospongiae_6042	Dictyoceratida_119428	Thorectidae_121495
MBPK_000017591	COInr	3	Porifera_6040	Demospongiae_6042	Poecilosclerida_27925				COInr-WO_Insecta	3	Porifera_6040	Demospongiae_6042	Poecilosclerida_27925				COInr_Med	6	Porifera_6040	Demospongiae_6042	Poecilosclerida_27925	Chondropsidae_491774	Batzella_1779225	Batzella_aurantiaca_2070859	COInr_Med_plus	6	Porifera_6040	Demospongiae_6042	Poecilosclerida_27925	Chondropsidae_491774	Batzella_1779225	Batzella_aurantiaca_2070859
MBPK_000017800	COInr	1	Arthropoda_6656						COInr-WO_Insecta	2	Arthropoda_6656	Hexanauplia_72037					COInr_Med	2	Arthropoda_6656	Hexanauplia_72037					COInr_Med_plus	2	Arthropoda_6656	Hexanauplia_72037
MBPK_000017987	COInr	1	Bacillariophyta_2836						COInr-WO_Insecta	1	Bacillariophyta_2836						COInr_Med	1	Bacillariophyta_2836						COInr_Med_plus	1	Bacillariophyta_2836
MBPK_000018061	COInr	0							COInr-WO_Insecta	0							COInr_Med	0							COInr_Med_plus	0
MBPK_000018187	COInr	0							COInr-WO_Insecta	0							COInr_Med	0							COInr_Med_plus	0
MBPK_000018328	COInr	0							COInr-WO_Insecta	2	Annelida_6340	Polychaeta_6341					COInr_Med	2	Annelida_6340	Polychaeta_6341					COInr_Med_plus	2	Annelida_6340	Polychaeta_6341
MBPK_000018366	COInr	6	Arthropoda_6656	Malacostraca_6681	Decapoda_6683	Alpheidae_29966	Alpheus_29967	Alpheus_bellulus_622417	COInr-WO_Insecta	6	Arthropoda_6656	Malacostraca_6681	Decapoda_6683	Alpheidae_29966	Alpheus_29967	Alpheus_bellulus_622417	COInr_Med	6	Arthropoda_6656	Malacostraca_6681	Decapoda_6683	Alpheidae_29966	Alpheus_29967	Alpheus_bellulus_622417	COInr_Med_plus	6	Arthropoda_6656	Malacostraca_6681	Decapoda_6683	Alpheidae_29966	Alpheus_29967	Alpheus_bellulus_622417
MBPK_000018399	COInr	2	Arthropoda_6656	Insecta_50557					COInr-WO_Insecta	0							COInr_Med	0							COInr_Med_plus	0
MBPK_000018506	COInr	2	Rhodophyta_2763	Florideophyceae_2806					COInr-WO_Insecta	2	Rhodophyta_2763	Florideophyceae_2806					COInr_Med	5	Rhodophyta_2763	Florideophyceae_2806	Gigartinales_28017	Peyssonneliaceae_173455	Peyssonnelia_173456		COInr_Med_plus	5	Rhodophyta_2763	Florideophyceae_2806	Gigartinales_28017	Peyssonneliaceae_173455	Peyssonnelia_173456
MBPK_000018845	COInr	5	Cnidaria_6073	Hydrozoa_6074	Leptothecata_500008	Aglaopheniidae_308582	Aglaophenia_308583		COInr-WO_Insecta	6	Cnidaria_6073	Hydrozoa_6074	Leptothecata_500008	Aglaopheniidae_308582	Aglaophenia_308583	Aglaophenia_pluma_401954	COInr_Med	6	Cnidaria_6073	Hydrozoa_6074	Leptothecata_500008	Aglaopheniidae_308582	Aglaophenia_308583	Aglaophenia_pluma_401954	COInr_Med_plus	6	Cnidaria_6073	Hydrozoa_6074	Leptothecata_500008	Aglaopheniidae_308582	Aglaophenia_308583	Aglaophenia_pluma_401954
MBPK_000018926	COInr	0							COInr-WO_Insecta	0							COInr_Med	0							COInr_Med_plus	0
MBPK_000019119	COInr	0							COInr-WO_Insecta	0							COInr_Med	0							COInr_Med_plus	0
MBPK_000019373	COInr	1	Arthropoda_6656						COInr-WO_Insecta	0							COInr_Med	0							COInr_Med_plus	0
MBPK_000019382	COInr	2	Cnidaria_6073	Hydrozoa_6074					COInr-WO_Insecta	2	Cnidaria_6073	Hydrozoa_6074					COInr_Med	2	Cnidaria_6073	Hydrozoa_6074					COInr_Med_plus	2	Cnidaria_6073	Hydrozoa_6074
MBPK_000019450	COInr	2	Bacillariophyta_2836	Bacillariophyceae_33849					COInr-WO_Insecta	3	Bacillariophyta_2836	Bacillariophyceae_33849	Naviculales_38748				COInr_Med	3	Bacillariophyta_2836	Bacillariophyceae_33849	Naviculales_38748				COInr_Med_plus	3	Bacillariophyta_2836	Bacillariophyceae_33849	Naviculales_38748
MBPK_000019602	COInr	5	Chordata_7711	Ascidiacea_7713	Stolidobranchia_7720	Styelidae_7721	Botryllus_30300		COInr-WO_Insecta	5	Chordata_7711	Ascidiacea_7713	Stolidobranchia_7720	Styelidae_7721	Botryllus_30300		COInr_Med	5	Chordata_7711	Ascidiacea_7713	Stolidobranchia_7720	Styelidae_7721	Botryllus_30300		COInr_Med_plus	5	Chordata_7711	Ascidiacea_7713	Stolidobranchia_7720	Styelidae_7721	Botryllus_30300
MBPK_000019604	COInr	2	Mollusca_6447	Bivalvia_6544					COInr-WO_Insecta	6	Mollusca_6447	Bivalvia_6544	Mytilida_6546	Mytilidae_6547	Musculus_112137	Musculus_costulatus_2589378	COInr_Med	5	Mollusca_6447	Bivalvia_6544	Mytilida_6546	Mytilidae_6547	Musculus_112137		COInr_Med_plus	5	Mollusca_6447	Bivalvia_6544	Mytilida_6546	Mytilidae_6547	Musculus_112137
MBPK_000019679	COInr	1	Arthropoda_6656						COInr-WO_Insecta	0							COInr_Med	0							COInr_Med_plus	0
MBPK_000019682	COInr	0							COInr-WO_Insecta	0							COInr_Med	1	Annelida_6340						COInr_Med_plus	1	Annelida_6340
MBPK_000019805	COInr	2	Annelida_6340	Polychaeta_6341					COInr-WO_Insecta	2	Annelida_6340	Polychaeta_6341					COInr_Med	0							COInr_Med_plus	0
MBPK_000019968	COInr	0							COInr-WO_Insecta	5	Mollusca_6447	Bivalvia_6544	Mytilida_6546	Mytilidae_6547	Musculus_112137		COInr_Med	5	Mollusca_6447	Bivalvia_6544	Mytilida_6546	Mytilidae_6547	Musculus_112137		COInr_Med_plus	5	Mollusca_6447	Bivalvia_6544	Mytilida_6546	Mytilidae_6547	Musculus_112137
MBPK_000020143	COInr	4	Eukaryota_2759_kingdom_phylum	Phaeophyceae_2870	Ectocarpales_2877	Chordariaceae_66220			COInr-WO_Insecta	4	Eukaryota_2759_kingdom_phylum	Phaeophyceae_2870	Ectocarpales_2877	Chordariaceae_66220			COInr_Med	4	Eukaryota_2759_kingdom_phylum	Phaeophyceae_2870	Ectocarpales_2877	Chordariaceae_66220			COInr_Med_plus	4	Eukaryota_2759_kingdom_phylum	Phaeophyceae_2870	Ectocarpales_2877	Chordariaceae_66220
MBPK_000020482	COInr	3	Porifera_6040	Demospongiae_6042	Poecilosclerida_27925				COInr-WO_Insecta	3	Porifera_6040	Demospongiae_6042	Poecilosclerida_27925				COInr_Med	6	Porifera_6040	Demospongiae_6042	Poecilosclerida_27925	Chondropsidae_491774	Batzella_1779225	Batzella_aurantiaca_2070859	COInr_Med_plus	6	Porifera_6040	Demospongiae_6042	Poecilosclerida_27925	Chondropsidae_491774	Batzella_1779225	Batzella_aurantiaca_2070859
MBPK_000020550	COInr	3	Cnidaria_6073	Hydrozoa_6074	Leptothecata_500008				COInr-WO_Insecta	3	Cnidaria_6073	Hydrozoa_6074	Leptothecata_500008				COInr_Med	3	Cnidaria_6073	Hydrozoa_6074	Leptothecata_500008				COInr_Med_plus	3	Cnidaria_6073	Hydrozoa_6074	Leptothecata_500008
MBPK_000020659	COInr	3	Cnidaria_6073	Hydrozoa_6074	Leptothecata_500008				COInr-WO_Insecta	3	Cnidaria_6073	Hydrozoa_6074	Leptothecata_500008				COInr_Med	3	Cnidaria_6073	Hydrozoa_6074	Leptothecata_500008				COInr_Med_plus	3	Cnidaria_6073	Hydrozoa_6074	Leptothecata_500008
MBPK_000020718	COInr	0							COInr-WO_Insecta	0							COInr_Med	0							COInr_Med_plus	0
MBPK_000021028	COInr	2	Cnidaria_6073	Hydrozoa_6074					COInr-WO_Insecta	2	Cnidaria_6073	Hydrozoa_6074					COInr_Med	2	Cnidaria_6073	Hydrozoa_6074					COInr_Med_plus	2	Cnidaria_6073	Hydrozoa_6074
MBPK_000021114	COInr	2	Arthropoda_6656	Hexanauplia_72037					COInr-WO_Insecta	2	Arthropoda_6656	Hexanauplia_72037					COInr_Med	1	Arthropoda_6656						COInr_Med_plus	1	Arthropoda_6656
MBPK_000021227	COInr	0							COInr-WO_Insecta	0							COInr_Med	0							COInr_Med_plus	0
MBPK_000021254	COInr	4	Platyhelminthes_6157	Rhabditophora_147100	Polycladida_6163	Euryleptidae_107734			COInr-WO_Insecta	4	Platyhelminthes_6157	Rhabditophora_147100	Polycladida_6163	Euryleptidae_107734			COInr_Med	4	Platyhelminthes_6157	Rhabditophora_147100	Polycladida_6163	Euryleptidae_107734			COInr_Med_plus	4	Platyhelminthes_6157	Rhabditophora_147100	Polycladida_6163	Euryleptidae_107734
MBPK_000021317	COInr	1	Arthropoda_6656						COInr-WO_Insecta	0							COInr_Med	0							COInr_Med_plus	0
MBPK_000021393	COInr	2	Annelida_6340	Polychaeta_6341					COInr-WO_Insecta	3	Annelida_6340	Polychaeta_6341	Phyllodocida_6348				COInr_Med	4	Annelida_6340	Polychaeta_6341	Phyllodocida_6348	Polynoidae_46593			COInr_Med_plus	4	Annelida_6340	Polychaeta_6341	Phyllodocida_6348	Polynoidae_46593
MBPK_000021533	COInr	1	Cnidaria_6073						COInr-WO_Insecta	2	Cnidaria_6073	Hydrozoa_6074					COInr_Med	2	Cnidaria_6073	Hydrozoa_6074					COInr_Med_plus	2	Cnidaria_6073	Hydrozoa_6074
MBPK_000021566	COInr	2	Rhodophyta_2763	Florideophyceae_2806					COInr-WO_Insecta	2	Rhodophyta_2763	Florideophyceae_2806					COInr_Med	2	Rhodophyta_2763	Florideophyceae_2806					COInr_Med_plus	2	Rhodophyta_2763	Florideophyceae_2806
MBPK_000021651	COInr	2	Cnidaria_6073	Hydrozoa_6074					COInr-WO_Insecta	3	Cnidaria_6073	Hydrozoa_6074	Leptothecata_500008				COInr_Med	5	Cnidaria_6073	Hydrozoa_6074	Leptothecata_500008	Kirchenpaueriidae_308592	Kirchenpaueria_308593		COInr_Med_plus	5	Cnidaria_6073	Hydrozoa_6074	Leptothecata_500008	Kirchenpaueriidae_308592	Kirchenpaueria_308593
MBPK_000021767	COInr	0							COInr-WO_Insecta	0							COInr_Med	4	Annelida_6340	Polychaeta_6341	Phyllodocida_6348	Syllidae_122238			COInr_Med_plus	4	Annelida_6340	Polychaeta_6341	Phyllodocida_6348	Syllidae_122238
MBPK_000021815	COInr	3	Cnidaria_6073	Hydrozoa_6074	Leptothecata_500008				COInr-WO_Insecta	3	Cnidaria_6073	Hydrozoa_6074	Leptothecata_500008				COInr_Med	3	Cnidaria_6073	Hydrozoa_6074	Leptothecata_500008				COInr_Med_plus	3	Cnidaria_6073	Hydrozoa_6074	Leptothecata_500008
MBPK_000021821	COInr	1	Arthropoda_6656						COInr-WO_Insecta	0							COInr_Med	0							COInr_Med_plus	0
MBPK_000021846	COInr	0							COInr-WO_Insecta	0							COInr_Med	0							COInr_Med_plus	0
MBPK_000021857	COInr	3	Porifera_6040	Demospongiae_6042	Poecilosclerida_27925				COInr-WO_Insecta	3	Porifera_6040	Demospongiae_6042	Poecilosclerida_27925				COInr_Med	3	Porifera_6040	Demospongiae_6042	Poecilosclerida_27925				COInr_Med_plus	3	Porifera_6040	Demospongiae_6042	Poecilosclerida_27925
MBPK_000022218	COInr	0							COInr-WO_Insecta	0							COInr_Med	0							COInr_Med_plus	0
MBPK_000022230	COInr	0							COInr-WO_Insecta	0							COInr_Med	0							COInr_Med_plus	0
MBPK_000022260	COInr	0							COInr-WO_Insecta	0							COInr_Med	0							COInr_Med_plus	0
MBPK_000022473	COInr	0							COInr-WO_Insecta	0							COInr_Med	2	Annelida_6340	Polychaeta_6341					COInr_Med_plus	2	Annelida_6340	Polychaeta_6341
MBPK_000022600	COInr	1	Arthropoda_6656						COInr-WO_Insecta	2	Arthropoda_6656	Hexanauplia_72037					COInr_Med	2	Arthropoda_6656	Hexanauplia_72037					COInr_Med_plus	2	Arthropoda_6656	Hexanauplia_72037
MBPK_000022657	COInr	6	Chlorophyta_3041	Mamiellophyceae_1035538	Mamiellales_13792	Mamiellaceae_41873	Micromonas_38832	Micromonas_pusilla_38833	COInr-WO_Insecta	6	Chlorophyta_3041	Mamiellophyceae_1035538	Mamiellales_13792	Mamiellaceae_41873	Micromonas_38832	Micromonas_pusilla_38833	COInr_Med	6	Chlorophyta_3041	Mamiellophyceae_1035538	Mamiellales_13792	Mamiellaceae_41873	Micromonas_38832	Micromonas_pusilla_38833	COInr_Med_plus	6	Chlorophyta_3041	Mamiellophyceae_1035538	Mamiellales_13792	Mamiellaceae_41873	Micromonas_38832	Micromonas_pusilla_38833
MBPK_000022738	COInr	3	Cnidaria_6073	Hydrozoa_6074	Leptothecata_500008				COInr-WO_Insecta	3	Cnidaria_6073	Hydrozoa_6074	Leptothecata_500008				COInr_Med	3	Cnidaria_6073	Hydrozoa_6074	Leptothecata_500008				COInr_Med_plus	3	Cnidaria_6073	Hydrozoa_6074	Leptothecata_500008
MBPK_000022754	COInr	6	Cnidaria_6073	Hydrozoa_6074	Leptothecata_500008	Aglaopheniidae_308582	Aglaophenia_308583	Aglaophenia_pluma_401954	COInr-WO_Insecta	6	Cnidaria_6073	Hydrozoa_6074	Leptothecata_500008	Aglaopheniidae_308582	Aglaophenia_308583	Aglaophenia_pluma_401954	COInr_Med	6	Cnidaria_6073	Hydrozoa_6074	Leptothecata_500008	Aglaopheniidae_308582	Aglaophenia_308583	Aglaophenia_pluma_401954	COInr_Med_plus	6	Cnidaria_6073	Hydrozoa_6074	Leptothecata_500008	Aglaopheniidae_308582	Aglaophenia_308583	Aglaophenia_pluma_401954
MBPK_000022769	COInr	3	Porifera_6040	Demospongiae_6042	Suberitida_1779162				COInr-WO_Insecta	3	Porifera_6040	Demospongiae_6042	Suberitida_1779162				COInr_Med	3	Porifera_6040	Demospongiae_6042	Suberitida_1779162				COInr_Med_plus	3	Porifera_6040	Demospongiae_6042	Suberitida_1779162
MBPK_000022937	COInr	1	Arthropoda_6656						COInr-WO_Insecta	0							COInr_Med	0							COInr_Med_plus	0
MBPK_000023076	COInr	0							COInr-WO_Insecta	0							COInr_Med	0							COInr_Med_plus	0
MBPK_000023129	COInr	1	Arthropoda_6656						COInr-WO_Insecta	0							COInr_Med	0							COInr_Med_plus	0
MBPK_000023233	COInr	0							COInr-WO_Insecta	0							COInr_Med	0							COInr_Med_plus	0
MBPK_000023498	COInr	1	Arthropoda_6656						COInr-WO_Insecta	0							COInr_Med	0							COInr_Med_plus	0
MBPK_000023600	COInr	2	Eukaryota_2759_kingdom_phylum	Phaeophyceae_2870					COInr-WO_Insecta	2	Eukaryota_2759_kingdom_phylum	Phaeophyceae_2870					COInr_Med	5	Eukaryota_2759_kingdom_phylum	Phaeophyceae_2870	Sphacelariales_27945	Sphacelariaceae_27946	Sphacelaria_27947		COInr_Med_plus	5	Eukaryota_2759_kingdom_phylum	Phaeophyceae_2870	Sphacelariales_27945	Sphacelariaceae_27946	Sphacelaria_27947
MBPK_000023692	COInr	0							COInr-WO_Insecta	0							COInr_Med	0							COInr_Med_plus	0
MBPK_000023978	COInr	5	Porifera_6040	Demospongiae_6042	Dictyoceratida_119428	Dysideidae_190525	Lamellodysidea_279618		COInr-WO_Insecta	5	Porifera_6040	Demospongiae_6042	Dictyoceratida_119428	Dysideidae_190525	Lamellodysidea_279618		COInr_Med	5	Porifera_6040	Demospongiae_6042	Dictyoceratida_119428	Dysideidae_190525	Lamellodysidea_279618		COInr_Med_plus	5	Porifera_6040	Demospongiae_6042	Dictyoceratida_119428	Dysideidae_190525	Lamellodysidea_279618
MBPK_000024023	COInr	0							COInr-WO_Insecta	0							COInr_Med	0							COInr_Med_plus	0
MBPK_000024054	COInr	0							COInr-WO_Insecta	0							COInr_Med	2	Rhodophyta_2763	Florideophyceae_2806					COInr_Med_plus	2	Rhodophyta_2763	Florideophyceae_2806
MBPK_000024098	COInr	6	Mollusca_6447	Bivalvia_6544	Mytilida_6546	Mytilidae_6547	Mytilus_6548	Mytilus_edulis_6550	COInr-WO_Insecta	6	Mollusca_6447	Bivalvia_6544	Mytilida_6546	Mytilidae_6547	Mytilus_6548	Mytilus_edulis_6550	COInr_Med	6	Mollusca_6447	Bivalvia_6544	Mytilida_6546	Mytilidae_6547	Mytilus_6548	Mytilus_edulis_6550	COInr_Med_plus	6	Mollusca_6447	Bivalvia_6544	Mytilida_6546	Mytilidae_6547	Mytilus_6548	Mytilus_edulis_6550
MBPK_000024187	COInr	2	Rhodophyta_2763	Florideophyceae_2806					COInr-WO_Insecta	5	Rhodophyta_2763	Florideophyceae_2806	Hapalidiales_1705611	Hapalidiaceae_227970	Lithothamnion_48598		COInr_Med	5	Rhodophyta_2763	Florideophyceae_2806	Hapalidiales_1705611	Hapalidiaceae_227970	Lithothamnion_48598		COInr_Med_plus	5	Rhodophyta_2763	Florideophyceae_2806	Hapalidiales_1705611	Hapalidiaceae_227970	Lithothamnion_48598
MBPK_000024299	COInr	6	Cnidaria_6073	Hydrozoa_6074	Leptothecata_500008	Aglaopheniidae_308582	Aglaophenia_308583	Aglaophenia_pluma_401954	COInr-WO_Insecta	6	Cnidaria_6073	Hydrozoa_6074	Leptothecata_500008	Aglaopheniidae_308582	Aglaophenia_308583	Aglaophenia_pluma_401954	COInr_Med	6	Cnidaria_6073	Hydrozoa_6074	Leptothecata_500008	Aglaopheniidae_308582	Aglaophenia_308583	Aglaophenia_pluma_401954	COInr_Med_plus	6	Cnidaria_6073	Hydrozoa_6074	Leptothecata_500008	Aglaopheniidae_308582	Aglaophenia_308583	Aglaophenia_pluma_401954
MBPK_000024301	COInr	0							COInr-WO_Insecta	0							COInr_Med	0							COInr_Med_plus	0
MBPK_000024323	COInr	6	Sipuncula_6433	Sipuncula_6433_class	Aspidosiphonidormes_216204	Aspidosiphonidae_91377	Aspidosiphon_91378	Aspidosiphon_muelleri_360533	COInr-WO_Insecta	6	Sipuncula_6433	Sipuncula_6433_class	Aspidosiphonidormes_216204	Aspidosiphonidae_91377	Aspidosiphon_91378	Aspidosiphon_muelleri_360533	COInr_Med	6	Sipuncula_6433	Sipuncula_6433_class	Aspidosiphonidormes_216204	Aspidosiphonidae_91377	Aspidosiphon_91378	Aspidosiphon_muelleri_360533	COInr_Med_plus	6	Sipuncula_6433	Sipuncula_6433_class	Aspidosiphonidormes_216204	Aspidosiphonidae_91377	Aspidosiphon_91378	Aspidosiphon_muelleri_360533
MBPK_000024450	COInr	0							COInr-WO_Insecta	0							COInr_Med	0							COInr_Med_plus	0
MBPK_000024480	COInr	5	Porifera_6040	Demospongiae_6042	Dictyoceratida_119428	Dysideidae_190525	Lamellodysidea_279618		COInr-WO_Insecta	5	Porifera_6040	Demospongiae_6042	Dictyoceratida_119428	Dysideidae_190525	Lamellodysidea_279618		COInr_Med	5	Porifera_6040	Demospongiae_6042	Dictyoceratida_119428	Dysideidae_190525	Lamellodysidea_279618		COInr_Med_plus	5	Porifera_6040	Demospongiae_6042	Dictyoceratida_119428	Dysideidae_190525	Lamellodysidea_279618
MBPK_000024602	COInr	3	Rhodophyta_2763	Florideophyceae_2806	Corallinales_31395				COInr-WO_Insecta	3	Rhodophyta_2763	Florideophyceae_2806	Corallinales_31395				COInr_Med	2	Rhodophyta_2763	Florideophyceae_2806					COInr_Med_plus	2	Rhodophyta_2763	Florideophyceae_2806
MBPK_000024610	COInr	0							COInr-WO_Insecta	6	Bryozoa_10205	Stenolaemata_97264	Cyclostomatida_97265	Heteroporidae_646282	Heteropora_646209	Heteropora_pacifica_2565295	COInr_Med	0							COInr_Med_plus	0
MBPK_000024650	COInr	0							COInr-WO_Insecta	0							COInr_Med	0							COInr_Med_plus	0
MBPK_000024742	COInr	0							COInr-WO_Insecta	0							COInr_Med	0							COInr_Med_plus	0
MBPK_000024913	COInr	5	Rhodophyta_2763	Florideophyceae_2806	Hapalidiales_1705611	Hapalidiaceae_227970	Lithothamnion_48598		COInr-WO_Insecta	5	Rhodophyta_2763	Florideophyceae_2806	Hapalidiales_1705611	Hapalidiaceae_227970	Lithothamnion_48598		COInr_Med	5	Rhodophyta_2763	Florideophyceae_2806	Hapalidiales_1705611	Hapalidiaceae_227970	Lithothamnion_48598		COInr_Med_plus	5	Rhodophyta_2763	Florideophyceae_2806	Hapalidiales_1705611	Hapalidiaceae_227970	Lithothamnion_48598
MBPK_000024933	COInr	2	Arthropoda_6656	Hexanauplia_72037					COInr-WO_Insecta	2	Arthropoda_6656	Hexanauplia_72037					COInr_Med	2	Arthropoda_6656	Hexanauplia_72037					COInr_Med_plus	2	Arthropoda_6656	Hexanauplia_72037
MBPK_000025000	COInr	1	Arthropoda_6656						COInr-WO_Insecta	5	Arthropoda_6656	Malacostraca_6681	Amphipoda_6821	Dexaminidae_1352100	Dexamine_1453334		COInr_Med	5	Arthropoda_6656	Malacostraca_6681	Amphipoda_6821	Dexaminidae_1352100	Dexamine_1453334		COInr_Med_plus	5	Arthropoda_6656	Malacostraca_6681	Amphipoda_6821	Dexaminidae_1352100	Dexamine_1453334
MBPK_000025026	COInr	3	Porifera_6040	Demospongiae_6042	Poecilosclerida_27925				COInr-WO_Insecta	3	Porifera_6040	Demospongiae_6042	Poecilosclerida_27925				COInr_Med	3	Porifera_6040	Demospongiae_6042	Poecilosclerida_27925				COInr_Med_plus	3	Porifera_6040	Demospongiae_6042	Poecilosclerida_27925
MBPK_000025086	COInr	6	Rhodophyta_2763	Florideophyceae_2806	Hapalidiales_1705611	Mesophyllumaceae_2784734	Mesophyllum_48973	Mesophyllum_expansum_1503747	COInr-WO_Insecta	6	Rhodophyta_2763	Florideophyceae_2806	Hapalidiales_1705611	Mesophyllumaceae_2784734	Mesophyllum_48973	Mesophyllum_expansum_1503747	COInr_Med	2	Rhodophyta_2763	Florideophyceae_2806					COInr_Med_plus	2	Rhodophyta_2763	Florideophyceae_2806
MBPK_000025320	COInr	3	Nemertea_6217	Enopla_6225	Monostilifera_6227				COInr-WO_Insecta	3	Nemertea_6217	Enopla_6225	Monostilifera_6227				COInr_Med	5	Nemertea_6217	Enopla_6225	Monostilifera_6227	Tetrastemmatidae_35726	Tetrastemma_77592		COInr_Med_plus	5	Nemertea_6217	Enopla_6225	Monostilifera_6227	Tetrastemmatidae_35726	Tetrastemma_77592
MBPK_000025325	COInr	6	Annelida_6340	Polychaeta_6341	Phyllodocida_6348	Syllidae_122238	Syllis_418360	Syllis_gerlachi_418369	COInr-WO_Insecta	6	Annelida_6340	Polychaeta_6341	Phyllodocida_6348	Syllidae_122238	Syllis_418360	Syllis_gerlachi_418369	COInr_Med	6	Annelida_6340	Polychaeta_6341	Phyllodocida_6348	Syllidae_122238	Syllis_418360	Syllis_gerlachi_418369	COInr_Med_plus	6	Annelida_6340	Polychaeta_6341	Phyllodocida_6348	Syllidae_122238	Syllis_418360	Syllis_gerlachi_418369
MBPK_000025384	COInr	6	Porifera_6040	Demospongiae_6042	Verongiida_1779151	Ianthellidae_252952	Hexadella_252953	Hexadella_racovitzai_717911	COInr-WO_Insecta	6	Porifera_6040	Demospongiae_6042	Verongiida_1779151	Ianthellidae_252952	Hexadella_252953	Hexadella_racovitzai_717911	COInr_Med	6	Porifera_6040	Demospongiae_6042	Verongiida_1779151	Ianthellidae_252952	Hexadella_252953	Hexadella_racovitzai_717911	COInr_Med_plus	6	Porifera_6040	Demospongiae_6042	Verongiida_1779151	Ianthellidae_252952	Hexadella_252953	Hexadella_racovitzai_717911
MBPK_000025417	COInr	6	Cnidaria_6073	Hydrozoa_6074	Leptothecata_500008	Obeliidae_2750047	Obelia_32569	Obelia_dichotoma_37520	COInr-WO_Insecta	6	Cnidaria_6073	Hydrozoa_6074	Leptothecata_500008	Obeliidae_2750047	Obelia_32569	Obelia_dichotoma_37520	COInr_Med	3	Cnidaria_6073	Hydrozoa_6074	Leptothecata_500008				COInr_Med_plus	3	Cnidaria_6073	Hydrozoa_6074	Leptothecata_500008
MBPK_000025525	COInr	0							COInr-WO_Insecta	0							COInr_Med	0							COInr_Med_plus	0
MBPK_000025870	COInr	3	Rhodophyta_2763	Florideophyceae_2806	Peyssonneliales_-35115				COInr-WO_Insecta	3	Rhodophyta_2763	Florideophyceae_2806	Peyssonneliales_-35115				COInr_Med	5	Rhodophyta_2763	Florideophyceae_2806	Gigartinales_28017	Peyssonneliaceae_173455	Peyssonnelia_173456		COInr_Med_plus	5	Rhodophyta_2763	Florideophyceae_2806	Gigartinales_28017	Peyssonneliaceae_173455	Peyssonnelia_173456
MBPK_000025917	COInr	0							COInr-WO_Insecta	0							COInr_Med	0							COInr_Med_plus	0
MBPK_000025988	COInr	3	Rhodophyta_2763	Florideophyceae_2806	Gigartinales_28017				COInr-WO_Insecta	3	Rhodophyta_2763	Florideophyceae_2806	Gigartinales_28017				COInr_Med	3	Rhodophyta_2763	Florideophyceae_2806	Gigartinales_28017				COInr_Med_plus	3	Rhodophyta_2763	Florideophyceae_2806	Gigartinales_28017
MBPK_000026075	COInr	4	Eukaryota_2759_kingdom_phylum	Phaeophyceae_2870	Ectocarpales_2877	Chordariaceae_66220			COInr-WO_Insecta	4	Eukaryota_2759_kingdom_phylum	Phaeophyceae_2870	Ectocarpales_2877	Chordariaceae_66220			COInr_Med	4	Eukaryota_2759_kingdom_phylum	Phaeophyceae_2870	Ectocarpales_2877	Chordariaceae_66220			COInr_Med_plus	4	Eukaryota_2759_kingdom_phylum	Phaeophyceae_2870	Ectocarpales_2877	Chordariaceae_66220
MBPK_000026401	COInr	0							COInr-WO_Insecta	0							COInr_Med	0							COInr_Med_plus	0
MBPK_000026455	COInr	2	Mollusca_6447	Gastropoda_6448					COInr-WO_Insecta	2	Mollusca_6447	Gastropoda_6448					COInr_Med	2	Mollusca_6447	Gastropoda_6448					COInr_Med_plus	2	Mollusca_6447	Gastropoda_6448
MBPK_000026521	COInr	0							COInr-WO_Insecta	0							COInr_Med	0							COInr_Med_plus	0
MBPK_000026551	COInr	6	Cnidaria_6073	Hydrozoa_6074	Leptothecata_500008	Aglaopheniidae_308582	Aglaophenia_308583	Aglaophenia_pluma_401954	COInr-WO_Insecta	6	Cnidaria_6073	Hydrozoa_6074	Leptothecata_500008	Aglaopheniidae_308582	Aglaophenia_308583	Aglaophenia_pluma_401954	COInr_Med	6	Cnidaria_6073	Hydrozoa_6074	Leptothecata_500008	Aglaopheniidae_308582	Aglaophenia_308583	Aglaophenia_pluma_401954	COInr_Med_plus	6	Cnidaria_6073	Hydrozoa_6074	Leptothecata_500008	Aglaopheniidae_308582	Aglaophenia_308583	Aglaophenia_pluma_401954
MBPK_000026555	COInr	2	Annelida_6340	Polychaeta_6341					COInr-WO_Insecta	1	Annelida_6340						COInr_Med	0							COInr_Med_plus	0
MBPK_000026583	COInr	1	Arthropoda_6656						COInr-WO_Insecta	0							COInr_Med	0							COInr_Med_plus	0
MBPK_000026601	COInr	0							COInr-WO_Insecta	0							COInr_Med	0							COInr_Med_plus	0
MBPK_000026880	COInr	0							COInr-WO_Insecta	0							COInr_Med	0							COInr_Med_plus	0
MBPK_000027041	COInr	0							COInr-WO_Insecta	0							COInr_Med	0							COInr_Med_plus	0
MBPK_000027111	COInr	0							COInr-WO_Insecta	0							COInr_Med	0							COInr_Med_plus	0
MBPK_000027147	COInr	5	Cnidaria_6073	Hydrozoa_6074	Leptothecata_500008	Campanulariidae_27800	Eucheilota_314526		COInr-WO_Insecta	5	Cnidaria_6073	Hydrozoa_6074	Leptothecata_500008	Campanulariidae_27800	Eucheilota_314526		COInr_Med	5	Cnidaria_6073	Hydrozoa_6074	Leptothecata_500008	Campanulariidae_27800	Eucheilota_314526		COInr_Med_plus	5	Cnidaria_6073	Hydrozoa_6074	Leptothecata_500008	Campanulariidae_27800	Eucheilota_314526
MBPK_000027373	COInr	5	Rhodophyta_2763	Florideophyceae_2806	Hapalidiales_1705611	Hapalidiaceae_227970	Phymatolithon_48601		COInr-WO_Insecta	5	Rhodophyta_2763	Florideophyceae_2806	Hapalidiales_1705611	Hapalidiaceae_227970	Phymatolithon_48601		COInr_Med	5	Rhodophyta_2763	Florideophyceae_2806	Hapalidiales_1705611	Hapalidiaceae_227970	Phymatolithon_48601		COInr_Med_plus	5	Rhodophyta_2763	Florideophyceae_2806	Hapalidiales_1705611	Hapalidiaceae_227970	Phymatolithon_48601
MBPK_000027511	COInr	4	Porifera_6040	Demospongiae_6042	Axinellida_1779152	Raspailiidae_261678			COInr-WO_Insecta	4	Porifera_6040	Demospongiae_6042	Axinellida_1779152	Raspailiidae_261678			COInr_Med	4	Porifera_6040	Demospongiae_6042	Axinellida_1779152	Raspailiidae_261678			COInr_Med_plus	4	Porifera_6040	Demospongiae_6042	Axinellida_1779152	Raspailiidae_261678
MBPK_000027524	COInr	6	Porifera_6040	Demospongiae_6042	Clionaida_1779155	Clionaidae_76784	Clionaopsis_880270	Clionaopsis_platei_880271	COInr-WO_Insecta	6	Porifera_6040	Demospongiae_6042	Clionaida_1779155	Clionaidae_76784	Clionaopsis_880270	Clionaopsis_platei_880271	COInr_Med	6	Porifera_6040	Demospongiae_6042	Clionaida_1779155	Clionaidae_76784	Clionaopsis_880270	Clionaopsis_platei_880271	COInr_Med_plus	6	Porifera_6040	Demospongiae_6042	Clionaida_1779155	Clionaidae_76784	Clionaopsis_880270	Clionaopsis_platei_880271
MBPK_000027629	COInr	1	Annelida_6340						COInr-WO_Insecta	1	Annelida_6340						COInr_Med	2	Annelida_6340	Polychaeta_6341					COInr_Med_plus	2	Annelida_6340	Polychaeta_6341
MBPK_000027738	COInr	2	Cnidaria_6073	Hydrozoa_6074					COInr-WO_Insecta	2	Cnidaria_6073	Hydrozoa_6074					COInr_Med	3	Cnidaria_6073	Hydrozoa_6074	Leptothecata_500008				COInr_Med_plus	3	Cnidaria_6073	Hydrozoa_6074	Leptothecata_500008
MBPK_000027796	COInr	0							COInr-WO_Insecta	2	Chordata_7711	Ascidiacea_7713					COInr_Med	2	Chordata_7711	Ascidiacea_7713					COInr_Med_plus	2	Chordata_7711	Ascidiacea_7713
MBPK_000027815	COInr	3	Bacillariophyta_2836	Bacillariophyceae_33849	Naviculales_38748				COInr-WO_Insecta	2	Bacillariophyta_2836	Bacillariophyceae_33849					COInr_Med	3	Bacillariophyta_2836	Bacillariophyceae_33849	Naviculales_38748				COInr_Med_plus	3	Bacillariophyta_2836	Bacillariophyceae_33849	Naviculales_38748
MBPK_000027898	COInr	1	Oomycota_4762						COInr-WO_Insecta	1	Oomycota_4762						COInr_Med	0							COInr_Med_plus	0
MBPK_000028081	COInr	1	Arthropoda_6656						COInr-WO_Insecta	3	Arthropoda_6656	Pycnogonida_57294	Pantopoda_373319				COInr_Med	4	Arthropoda_6656	Pycnogonida_57294	Pantopoda_373319	Callipallenidae_61896			COInr_Med_plus	4	Arthropoda_6656	Pycnogonida_57294	Pantopoda_373319	Callipallenidae_61896
MBPK_000028188	COInr	6	Echinodermata_7586	Echinoidea_7625	Camarodonta_2785018	Echinidae_7676	Paracentrotus_7655	Paracentrotus_lividus_7656	COInr-WO_Insecta	6	Echinodermata_7586	Echinoidea_7625	Camarodonta_2785018	Echinidae_7676	Paracentrotus_7655	Paracentrotus_lividus_7656	COInr_Med	6	Echinodermata_7586	Echinoidea_7625	Camarodonta_2785018	Echinidae_7676	Paracentrotus_7655	Paracentrotus_lividus_7656	COInr_Med_plus	6	Echinodermata_7586	Echinoidea_7625	Camarodonta_2785018	Echinidae_7676	Paracentrotus_7655	Paracentrotus_lividus_7656
MBPK_000028419	COInr	0							COInr-WO_Insecta	0							COInr_Med	0							COInr_Med_plus	0
MBPK_000028594	COInr	3	Annelida_6340	Polychaeta_6341	Terebellida_6373				COInr-WO_Insecta	3	Annelida_6340	Polychaeta_6341	Terebellida_6373				COInr_Med	4	Annelida_6340	Polychaeta_6341	Terebellida_6373	Terebellidae_32261			COInr_Med_plus	4	Annelida_6340	Polychaeta_6341	Terebellida_6373	Terebellidae_32261
MBPK_000028635	COInr	0							COInr-WO_Insecta	0							COInr_Med	2	Chordata_7711	Ascidiacea_7713					COInr_Med_plus	2	Chordata_7711	Ascidiacea_7713
MBPK_000028722	COInr	0							COInr-WO_Insecta	0							COInr_Med	0							COInr_Med_plus	0
MBPK_000028730	COInr	2	Cnidaria_6073	Hydrozoa_6074					COInr-WO_Insecta	2	Cnidaria_6073	Hydrozoa_6074					COInr_Med	2	Cnidaria_6073	Hydrozoa_6074					COInr_Med_plus	2	Cnidaria_6073	Hydrozoa_6074
MBPK_000028778	COInr	0							COInr-WO_Insecta	0							COInr_Med	0							COInr_Med_plus	0
MBPK_000028836	COInr	1	Arthropoda_6656						COInr-WO_Insecta	1	Arthropoda_6656						COInr_Med	1	Arthropoda_6656						COInr_Med_plus	1	Arthropoda_6656
MBPK_000029042	COInr	1	Arthropoda_6656						COInr-WO_Insecta	1	Arthropoda_6656						COInr_Med	2	Arthropoda_6656	Hexanauplia_72037					COInr_Med_plus	2	Arthropoda_6656	Hexanauplia_72037
MBPK_000029143	COInr	0							COInr-WO_Insecta	0							COInr_Med	0							COInr_Med_plus	0
MBPK_000029249	COInr	0							COInr-WO_Insecta	0							COInr_Med	0							COInr_Med_plus	0
MBPK_000029539	COInr	2	Rhodophyta_2763	Florideophyceae_2806					COInr-WO_Insecta	2	Rhodophyta_2763	Florideophyceae_2806					COInr_Med	5	Rhodophyta_2763	Florideophyceae_2806	Gigartinales_28017	Peyssonneliaceae_173455	Peyssonnelia_173456		COInr_Med_plus	5	Rhodophyta_2763	Florideophyceae_2806	Gigartinales_28017	Peyssonneliaceae_173455	Peyssonnelia_173456
MBPK_000029611	COInr	0							COInr-WO_Insecta	0							COInr_Med	0							COInr_Med_plus	0
MBPK_000029749	COInr	0							COInr-WO_Insecta	0							COInr_Med	0							COInr_Med_plus	0
MBPK_000029794	COInr	3	Rhodophyta_2763	Florideophyceae_2806	Gigartinales_28017				COInr-WO_Insecta	3	Rhodophyta_2763	Florideophyceae_2806	Gigartinales_28017				COInr_Med	5	Rhodophyta_2763	Florideophyceae_2806	Gigartinales_28017	Peyssonneliaceae_173455	Peyssonnelia_173456		COInr_Med_plus	5	Rhodophyta_2763	Florideophyceae_2806	Gigartinales_28017	Peyssonneliaceae_173455	Peyssonnelia_173456
MBPK_000029854	COInr	6	Porifera_6040	Demospongiae_6042	Axinellida_1779152	Raspailiidae_261678	Eurypon_261679	Eurypon_clavigerum_942630	COInr-WO_Insecta	6	Porifera_6040	Demospongiae_6042	Axinellida_1779152	Raspailiidae_261678	Eurypon_261679	Eurypon_clavigerum_942630	COInr_Med	6	Porifera_6040	Demospongiae_6042	Axinellida_1779152	Raspailiidae_261678	Eurypon_261679	Eurypon_clavigerum_942630	COInr_Med_plus	6	Porifera_6040	Demospongiae_6042	Axinellida_1779152	Raspailiidae_261678	Eurypon_261679	Eurypon_clavigerum_942630
MBPK_000029878	COInr	2	Cnidaria_6073	Hydrozoa_6074					COInr-WO_Insecta	2	Cnidaria_6073	Hydrozoa_6074					COInr_Med	2	Cnidaria_6073	Hydrozoa_6074					COInr_Med_plus	2	Cnidaria_6073	Hydrozoa_6074
MBPK_000029916	COInr	2	Rhodophyta_2763	Florideophyceae_2806					COInr-WO_Insecta	2	Rhodophyta_2763	Florideophyceae_2806					COInr_Med	3	Rhodophyta_2763	Florideophyceae_2806	Gigartinales_28017				COInr_Med_plus	3	Rhodophyta_2763	Florideophyceae_2806	Gigartinales_28017
MBPK_000029963	COInr	6	Cnidaria_6073	Anthozoa_6101	Scleractinia_6125	Caryophylliidae_46746	Caryophyllia_130052	Caryophyllia_smithii_214962	COInr-WO_Insecta	6	Cnidaria_6073	Anthozoa_6101	Scleractinia_6125	Caryophylliidae_46746	Caryophyllia_130052	Caryophyllia_smithii_214962	COInr_Med	6	Cnidaria_6073	Anthozoa_6101	Scleractinia_6125	Caryophylliidae_46746	Caryophyllia_130052	Caryophyllia_smithii_214962	COInr_Med_plus	6	Cnidaria_6073	Anthozoa_6101	Scleractinia_6125	Caryophylliidae_46746	Caryophyllia_130052	Caryophyllia_smithii_214962
MBPK_000030005	COInr	2	Annelida_6340	Polychaeta_6341					COInr-WO_Insecta	2	Annelida_6340	Polychaeta_6341					COInr_Med	3	Annelida_6340	Polychaeta_6341	Phyllodocida_6348				COInr_Med_plus	3	Annelida_6340	Polychaeta_6341	Phyllodocida_6348
MBPK_000030037	COInr	5	Discosea_555280	Flabellinia_1485085	Dactylopodida_555392	Paramoebidae_200887	Paramoeba_200890		COInr-WO_Insecta	5	Discosea_555280	Flabellinia_1485085	Dactylopodida_555392	Paramoebidae_200887	Paramoeba_200890		COInr_Med	0							COInr_Med_plus	0
MBPK_000030251	COInr	5	Cnidaria_6073	Hydrozoa_6074	Leptothecata_500008	Clytiidae_2750048	Clytia_13436		COInr-WO_Insecta	5	Cnidaria_6073	Hydrozoa_6074	Leptothecata_500008	Clytiidae_2750048	Clytia_13436		COInr_Med	3	Cnidaria_6073	Hydrozoa_6074	Leptothecata_500008				COInr_Med_plus	3	Cnidaria_6073	Hydrozoa_6074	Leptothecata_500008
MBPK_000030272	COInr	6	Rhodophyta_2763	Florideophyceae_2806	Rhodymeniales_29247	Rhodymeniaceae_31501	Irvinea_81610	Irvinea_ardreana_81611	COInr-WO_Insecta	6	Rhodophyta_2763	Florideophyceae_2806	Rhodymeniales_29247	Rhodymeniaceae_31501	Irvinea_81610	Irvinea_ardreana_81611	COInr_Med	6	Rhodophyta_2763	Florideophyceae_2806	Rhodymeniales_29247	Rhodymeniaceae_31501	Irvinea_81610	Irvinea_ardreana_81611	COInr_Med_plus	6	Rhodophyta_2763	Florideophyceae_2806	Rhodymeniales_29247	Rhodymeniaceae_31501	Irvinea_81610	Irvinea_ardreana_81611
MBPK_000030288	COInr	3	Porifera_6040	Demospongiae_6042	Poecilosclerida_27925				COInr-WO_Insecta	3	Porifera_6040	Demospongiae_6042	Poecilosclerida_27925				COInr_Med	6	Porifera_6040	Demospongiae_6042	Poecilosclerida_27925	Chondropsidae_491774	Batzella_1779225	Batzella_aurantiaca_2070859	COInr_Med_plus	6	Porifera_6040	Demospongiae_6042	Poecilosclerida_27925	Chondropsidae_491774	Batzella_1779225	Batzella_aurantiaca_2070859
MBPK_000030717	COInr	0							COInr-WO_Insecta	0							COInr_Med	0							COInr_Med_plus	0
MBPK_000030833	COInr	3	Rhodophyta_2763	Florideophyceae_2806	Gigartinales_28017				COInr-WO_Insecta	3	Rhodophyta_2763	Florideophyceae_2806	Gigartinales_28017				COInr_Med	5	Rhodophyta_2763	Florideophyceae_2806	Gigartinales_28017	Peyssonneliaceae_173455	Peyssonnelia_173456		COInr_Med_plus	5	Rhodophyta_2763	Florideophyceae_2806	Gigartinales_28017	Peyssonneliaceae_173455	Peyssonnelia_173456
MBPK_000030857	COInr	2	Cnidaria_6073	Hydrozoa_6074					COInr-WO_Insecta	2	Cnidaria_6073	Hydrozoa_6074					COInr_Med	3	Cnidaria_6073	Hydrozoa_6074	Leptothecata_500008				COInr_Med_plus	3	Cnidaria_6073	Hydrozoa_6074	Leptothecata_500008
MBPK_000030873	COInr	2	Mollusca_6447	Gastropoda_6448					COInr-WO_Insecta	2	Mollusca_6447	Gastropoda_6448					COInr_Med	2	Mollusca_6447	Gastropoda_6448					COInr_Med_plus	2	Mollusca_6447	Gastropoda_6448
MBPK_000030880	COInr	0							COInr-WO_Insecta	0							COInr_Med	0							COInr_Med_plus	0
MBPK_000030918	COInr	5	Mollusca_6447	Bivalvia_6544	Mytilida_6546	Mytilidae_6547	Musculus_112137		COInr-WO_Insecta	5	Mollusca_6447	Bivalvia_6544	Mytilida_6546	Mytilidae_6547	Musculus_112137		COInr_Med	5	Mollusca_6447	Bivalvia_6544	Mytilida_6546	Mytilidae_6547	Musculus_112137		COInr_Med_plus	5	Mollusca_6447	Bivalvia_6544	Mytilida_6546	Mytilidae_6547	Musculus_112137
MBPK_000030947	COInr	0							COInr-WO_Insecta	0							COInr_Med	0							COInr_Med_plus	0
MBPK_000031022	COInr	3	Porifera_6040	Demospongiae_6042	Poecilosclerida_27925				COInr-WO_Insecta	3	Porifera_6040	Demospongiae_6042	Poecilosclerida_27925				COInr_Med	2	Porifera_6040	Demospongiae_6042					COInr_Med_plus	2	Porifera_6040	Demospongiae_6042
MBPK_000031336	COInr	6	Cnidaria_6073	Hydrozoa_6074	Anthoathecata_406427	Eudendriidae_168736	Eudendrium_168737	Eudendrium_rameum_475722	COInr-WO_Insecta	6	Cnidaria_6073	Hydrozoa_6074	Anthoathecata_406427	Eudendriidae_168736	Eudendrium_168737	Eudendrium_rameum_475722	COInr_Med	6	Cnidaria_6073	Hydrozoa_6074	Anthoathecata_406427	Eudendriidae_168736	Eudendrium_168737	Eudendrium_rameum_475722	COInr_Med_plus	6	Cnidaria_6073	Hydrozoa_6074	Anthoathecata_406427	Eudendriidae_168736	Eudendrium_168737	Eudendrium_rameum_475722
MBPK_000031500	COInr	1	Arthropoda_6656						COInr-WO_Insecta	3	Arthropoda_6656	Malacostraca_6681	Amphipoda_6821				COInr_Med	2	Arthropoda_6656	Malacostraca_6681					COInr_Med_plus	2	Arthropoda_6656	Malacostraca_6681
MBPK_000031589	COInr	0							COInr-WO_Insecta	0							COInr_Med	0							COInr_Med_plus	0
MBPK_000031727	COInr	5	Annelida_6340	Polychaeta_6341	Eunicida_65495	Eunicidae_104737	Eunice_73379		COInr-WO_Insecta	5	Annelida_6340	Polychaeta_6341	Eunicida_65495	Eunicidae_104737	Eunice_73379		COInr_Med	5	Annelida_6340	Polychaeta_6341	Eunicida_65495	Eunicidae_104737	Eunice_73379		COInr_Med_plus	6	Annelida_6340	Polychaeta_6341	Eunicida_65495	Eunicidae_104737	Eunice_73379	Eunice_vittata_188451
MBPK_000031767	COInr	2	Rhodophyta_2763	Florideophyceae_2806					COInr-WO_Insecta	2	Rhodophyta_2763	Florideophyceae_2806					COInr_Med	5	Rhodophyta_2763	Florideophyceae_2806	Gigartinales_28017	Peyssonneliaceae_173455	Peyssonnelia_173456		COInr_Med_plus	5	Rhodophyta_2763	Florideophyceae_2806	Gigartinales_28017	Peyssonneliaceae_173455	Peyssonnelia_173456
MBPK_000031800	COInr	0							COInr-WO_Insecta	0							COInr_Med	0							COInr_Med_plus	0
MBPK_000031922	COInr	0							COInr-WO_Insecta	4	Bryozoa_10205	Gymnolaemata_10206	Ctenostomatida_51985	Vesiculariidae_98850			COInr_Med	4	Bryozoa_10205	Gymnolaemata_10206	Ctenostomatida_51985	Vesiculariidae_98850			COInr_Med_plus	4	Bryozoa_10205	Gymnolaemata_10206	Ctenostomatida_51985	Vesiculariidae_98850
MBPK_000032086	COInr	0							COInr-WO_Insecta	0							COInr_Med	3	Bryozoa_10205	Gymnolaemata_10206	Cheilostomatida_10207				COInr_Med_plus	3	Bryozoa_10205	Gymnolaemata_10206	Cheilostomatida_10207
MBPK_000032138	COInr	3	Porifera_6040	Demospongiae_6042	Poecilosclerida_27925				COInr-WO_Insecta	3	Porifera_6040	Demospongiae_6042	Poecilosclerida_27925				COInr_Med	6	Porifera_6040	Demospongiae_6042	Poecilosclerida_27925	Chondropsidae_491774	Batzella_1779225	Batzella_aurantiaca_2070859	COInr_Med_plus	6	Porifera_6040	Demospongiae_6042	Poecilosclerida_27925	Chondropsidae_491774	Batzella_1779225	Batzella_aurantiaca_2070859
MBPK_000032216	COInr	0							COInr-WO_Insecta	0							COInr_Med	0							COInr_Med_plus	0
MBPK_000032318	COInr	0							COInr-WO_Insecta	0							COInr_Med	0							COInr_Med_plus	0
MBPK_000032438	COInr	0							COInr-WO_Insecta	0							COInr_Med	0							COInr_Med_plus	0
MBPK_000032664	COInr	5	Chordata_7711	Ascidiacea_7713	Aplousobranchia_32436	Didemnidae_107393	Diplosoma_168634		COInr-WO_Insecta	6	Chordata_7711	Ascidiacea_7713	Aplousobranchia_32436	Didemnidae_107393	Diplosoma_168634	Diplosoma_listerianum_168635	COInr_Med	6	Chordata_7711	Ascidiacea_7713	Aplousobranchia_32436	Didemnidae_107393	Diplosoma_168634	Diplosoma_listerianum_168635	COInr_Med_plus	6	Chordata_7711	Ascidiacea_7713	Aplousobranchia_32436	Didemnidae_107393	Diplosoma_168634	Diplosoma_listerianum_168635
MBPK_000032799	COInr	4	Annelida_6340	Polychaeta_6341	Phyllodocida_6348	Phyllodocidae_195257			COInr-WO_Insecta	4	Annelida_6340	Polychaeta_6341	Phyllodocida_6348	Phyllodocidae_195257			COInr_Med	4	Annelida_6340	Polychaeta_6341	Phyllodocida_6348	Phyllodocidae_195257			COInr_Med_plus	6	Annelida_6340	Polychaeta_6341	Phyllodocida_6348	Phyllodocidae_195257	Phyllodoce_222014	Phyllodoce_madeirensis_1981576
MBPK_000032802	COInr	0							COInr-WO_Insecta	0							COInr_Med	0							COInr_Med_plus	0
MBPK_000032855	COInr	0							COInr-WO_Insecta	0							COInr_Med	0							COInr_Med_plus	0
MBPK_000033005	COInr	4	Discosea_555280	Flabellinia_1485085	Dactylopodida_555392	Paramoebidae_200887			COInr-WO_Insecta	4	Discosea_555280	Flabellinia_1485085	Dactylopodida_555392	Paramoebidae_200887			COInr_Med	0							COInr_Med_plus	0
MBPK_000033048	COInr	0							COInr-WO_Insecta	0							COInr_Med	0							COInr_Med_plus	0
MBPK_000033426	COInr	1	Arthropoda_6656						COInr-WO_Insecta	0							COInr_Med	0							COInr_Med_plus	0
MBPK_000033440	COInr	2	Rhodophyta_2763	Florideophyceae_2806					COInr-WO_Insecta	2	Rhodophyta_2763	Florideophyceae_2806					COInr_Med	2	Rhodophyta_2763	Florideophyceae_2806					COInr_Med_plus	2	Rhodophyta_2763	Florideophyceae_2806
MBPK_000033485	COInr	1	Arthropoda_6656						COInr-WO_Insecta	0							COInr_Med	0							COInr_Med_plus	0
MBPK_000033665	COInr	0							COInr-WO_Insecta	0							COInr_Med	0							COInr_Med_plus	0
MBPK_000033719	COInr	4	Porifera_6040	Demospongiae_6042	Tetractinellida_1779164	Scleritodermidae_283583			COInr-WO_Insecta	4	Porifera_6040	Demospongiae_6042	Tetractinellida_1779164	Scleritodermidae_283583			COInr_Med	4	Porifera_6040	Demospongiae_6042	Tetractinellida_1779164	Scleritodermidae_283583			COInr_Med_plus	4	Porifera_6040	Demospongiae_6042	Tetractinellida_1779164	Scleritodermidae_283583
MBPK_000034003	COInr	6	Porifera_6040	Demospongiae_6042	Poecilosclerida_27925	Microcionidae_27926	Clathria_81539	Clathria_rugosa_1114231	COInr-WO_Insecta	6	Porifera_6040	Demospongiae_6042	Poecilosclerida_27925	Microcionidae_27926	Clathria_81539	Clathria_rugosa_1114231	COInr_Med	6	Porifera_6040	Demospongiae_6042	Poecilosclerida_27925	Microcionidae_27926	Clathria_81539	Clathria_rugosa_1114231	COInr_Med_plus	6	Porifera_6040	Demospongiae_6042	Poecilosclerida_27925	Microcionidae_27926	Clathria_81539	Clathria_rugosa_1114231
MBPK_000034094	COInr	3	Porifera_6040	Demospongiae_6042	Poecilosclerida_27925				COInr-WO_Insecta	3	Porifera_6040	Demospongiae_6042	Poecilosclerida_27925				COInr_Med	3	Porifera_6040	Demospongiae_6042	Poecilosclerida_27925				COInr_Med_plus	3	Porifera_6040	Demospongiae_6042	Poecilosclerida_27925
MBPK_000034239	COInr	0							COInr-WO_Insecta	0							COInr_Med	0							COInr_Med_plus	0
MBPK_000034312	COInr	0							COInr-WO_Insecta	0							COInr_Med	0							COInr_Med_plus	0
MBPK_000034513	COInr	1	Arthropoda_6656						COInr-WO_Insecta	1	Arthropoda_6656						COInr_Med	4	Arthropoda_6656	Pycnogonida_57294	Pantopoda_373319	Callipallenidae_61896			COInr_Med_plus	4	Arthropoda_6656	Pycnogonida_57294	Pantopoda_373319	Callipallenidae_61896
MBPK_000034583	COInr	3	Proteobacteria_1224	Alphaproteobacteria_28211	Rhodobacterales_204455				COInr-WO_Insecta	3	Proteobacteria_1224	Alphaproteobacteria_28211	Rhodobacterales_204455				COInr_Med	4	Proteobacteria_1224	Alphaproteobacteria_28211	Rhodobacterales_204455	Rhodobacteraceae_31989			COInr_Med_plus	4	Proteobacteria_1224	Alphaproteobacteria_28211	Rhodobacterales_204455	Rhodobacteraceae_31989
MBPK_000034651	COInr	2	Rhodophyta_2763	Florideophyceae_2806					COInr-WO_Insecta	2	Rhodophyta_2763	Florideophyceae_2806					COInr_Med	2	Rhodophyta_2763	Florideophyceae_2806					COInr_Med_plus	2	Rhodophyta_2763	Florideophyceae_2806
MBPK_000034699	COInr	1	Arthropoda_6656						COInr-WO_Insecta	1	Arthropoda_6656						COInr_Med	0							COInr_Med_plus	0
MBPK_000034823	COInr	5	Bacillariophyta_2836	Bacillariophyceae_33849	Bacillariales_33851	Bacillariaceae_33852	Nitzschia_2857		COInr-WO_Insecta	5	Bacillariophyta_2836	Bacillariophyceae_33849	Bacillariales_33851	Bacillariaceae_33852	Nitzschia_2857		COInr_Med	5	Bacillariophyta_2836	Bacillariophyceae_33849	Bacillariales_33851	Bacillariaceae_33852	Nitzschia_2857		COInr_Med_plus	5	Bacillariophyta_2836	Bacillariophyceae_33849	Bacillariales_33851	Bacillariaceae_33852	Nitzschia_2857
MBPK_000034904	COInr	0							COInr-WO_Insecta	0							COInr_Med	3	Bryozoa_10205	Gymnolaemata_10206	Cheilostomatida_10207				COInr_Med_plus	3	Bryozoa_10205	Gymnolaemata_10206	Cheilostomatida_10207
MBPK_000035005	COInr	6	Porifera_6040	Demospongiae_6042	Tetractinellida_1779164	Ancorinidae_77184	Stelletta_253167	Stelletta_normani_519578	COInr-WO_Insecta	6	Porifera_6040	Demospongiae_6042	Tetractinellida_1779164	Ancorinidae_77184	Stelletta_253167	Stelletta_normani_519578	COInr_Med	6	Porifera_6040	Demospongiae_6042	Tetractinellida_1779164	Ancorinidae_77184	Stelletta_253167	Stelletta_normani_519578	COInr_Med_plus	6	Porifera_6040	Demospongiae_6042	Tetractinellida_1779164	Ancorinidae_77184	Stelletta_253167	Stelletta_normani_519578
MBPK_000035130	COInr	6	Rhodophyta_2763	Florideophyceae_2806	Gigartinales_28017	Phyllophoraceae_28021	Archestenogramma_1120495	Archestenogramma_profundum_1120496	COInr-WO_Insecta	6	Rhodophyta_2763	Florideophyceae_2806	Gigartinales_28017	Phyllophoraceae_28021	Archestenogramma_1120495	Archestenogramma_profundum_1120496	COInr_Med	6	Rhodophyta_2763	Florideophyceae_2806	Gigartinales_28017	Phyllophoraceae_28021	Archestenogramma_1120495	Archestenogramma_profundum_1120496	COInr_Med_plus	6	Rhodophyta_2763	Florideophyceae_2806	Gigartinales_28017	Phyllophoraceae_28021	Archestenogramma_1120495	Archestenogramma_profundum_1120496
MBPK_000035151	COInr	4	Chordata_7711	Ascidiacea_7713	Aplousobranchia_32436	Polyclinidae_201955			COInr-WO_Insecta	4	Chordata_7711	Ascidiacea_7713	Aplousobranchia_32436	Polyclinidae_201955			COInr_Med	4	Chordata_7711	Ascidiacea_7713	Aplousobranchia_32436	Polyclinidae_201955			COInr_Med_plus	4	Chordata_7711	Ascidiacea_7713	Aplousobranchia_32436	Polyclinidae_201955
MBPK_000035186	COInr	1	Arthropoda_6656						COInr-WO_Insecta	0							COInr_Med	0							COInr_Med_plus	0
MBPK_000035418	COInr	5	Annelida_6340	Polychaeta_6341	Terebellida_6373	Cirratulidae_46590	Dodecaceria_46591		COInr-WO_Insecta	5	Annelida_6340	Polychaeta_6341	Terebellida_6373	Cirratulidae_46590	Dodecaceria_46591		COInr_Med	5	Annelida_6340	Polychaeta_6341	Terebellida_6373	Cirratulidae_46590	Dodecaceria_46591		COInr_Med_plus	5	Annelida_6340	Polychaeta_6341	Terebellida_6373	Cirratulidae_46590	Dodecaceria_46591
MBPK_000035590	COInr	6	Bryozoa_10205	Gymnolaemata_10206	Cheilostomatida_10207	Romancheinidae_560994	Escharoides_560984	Escharoides_coccinea_560985	COInr-WO_Insecta	6	Bryozoa_10205	Gymnolaemata_10206	Cheilostomatida_10207	Romancheinidae_560994	Escharoides_560984	Escharoides_coccinea_560985	COInr_Med	6	Bryozoa_10205	Gymnolaemata_10206	Cheilostomatida_10207	Romancheinidae_560994	Escharoides_560984	Escharoides_coccinea_560985	COInr_Med_plus	6	Bryozoa_10205	Gymnolaemata_10206	Cheilostomatida_10207	Romancheinidae_560994	Escharoides_560984	Escharoides_coccinea_560985
MBPK_000035949	COInr	0							COInr-WO_Insecta	0							COInr_Med	0							COInr_Med_plus	0
MBPK_000036181	COInr	4	Porifera_6040	Demospongiae_6042	Haplosclerida_6049	Niphatidae_178475			COInr-WO_Insecta	4	Porifera_6040	Demospongiae_6042	Haplosclerida_6049	Niphatidae_178475			COInr_Med	4	Porifera_6040	Demospongiae_6042	Haplosclerida_6049	Niphatidae_178475			COInr_Med_plus	4	Porifera_6040	Demospongiae_6042	Haplosclerida_6049	Niphatidae_178475
MBPK_000036378	COInr	5	Bryozoa_10205	Gymnolaemata_10206	Cheilostomatida_10207	Hippothoidae_97246	Celleporella_60592		COInr-WO_Insecta	5	Bryozoa_10205	Gymnolaemata_10206	Cheilostomatida_10207	Hippothoidae_97246	Celleporella_60592		COInr_Med	5	Bryozoa_10205	Gymnolaemata_10206	Cheilostomatida_10207	Hippothoidae_97246	Celleporella_60592		COInr_Med_plus	5	Bryozoa_10205	Gymnolaemata_10206	Cheilostomatida_10207	Hippothoidae_97246	Celleporella_60592
MBPK_000036420	COInr	3	Nemertea_6217	Enopla_6225	Monostilifera_6227				COInr-WO_Insecta	3	Nemertea_6217	Enopla_6225	Monostilifera_6227				COInr_Med	3	Nemertea_6217	Enopla_6225	Monostilifera_6227				COInr_Med_plus	3	Nemertea_6217	Enopla_6225	Monostilifera_6227
MBPK_000036648	COInr	3	Arthropoda_6656	Pycnogonida_57294	Pantopoda_373319				COInr-WO_Insecta	3	Arthropoda_6656	Pycnogonida_57294	Pantopoda_373319				COInr_Med	4	Arthropoda_6656	Pycnogonida_57294	Pantopoda_373319	Callipallenidae_61896			COInr_Med_plus	4	Arthropoda_6656	Pycnogonida_57294	Pantopoda_373319	Callipallenidae_61896
MBPK_000036708	COInr	0							COInr-WO_Insecta	0							COInr_Med	0							COInr_Med_plus	0
MBPK_000036756	COInr	2	Rhodophyta_2763	Florideophyceae_2806					COInr-WO_Insecta	3	Rhodophyta_2763	Florideophyceae_2806	Ceramiales_2802				COInr_Med	2	Rhodophyta_2763	Florideophyceae_2806					COInr_Med_plus	2	Rhodophyta_2763	Florideophyceae_2806
MBPK_000036854	COInr	5	Porifera_6040	Demospongiae_6042	Dictyoceratida_119428	Dysideidae_190525	Lamellodysidea_279618		COInr-WO_Insecta	5	Porifera_6040	Demospongiae_6042	Dictyoceratida_119428	Dysideidae_190525	Lamellodysidea_279618		COInr_Med	5	Porifera_6040	Demospongiae_6042	Dictyoceratida_119428	Dysideidae_190525	Lamellodysidea_279618		COInr_Med_plus	5	Porifera_6040	Demospongiae_6042	Dictyoceratida_119428	Dysideidae_190525	Lamellodysidea_279618
MBPK_000037165	COInr	2	Annelida_6340	Polychaeta_6341					COInr-WO_Insecta	3	Annelida_6340	Polychaeta_6341	Terebellida_6373				COInr_Med	4	Annelida_6340	Polychaeta_6341	Terebellida_6373	Terebellidae_32261			COInr_Med_plus	4	Annelida_6340	Polychaeta_6341	Terebellida_6373	Terebellidae_32261
MBPK_000037216	COInr	0							COInr-WO_Insecta	0							COInr_Med	0							COInr_Med_plus	0
MBPK_000037222	COInr	1	Arthropoda_6656						COInr-WO_Insecta	0							COInr_Med	0							COInr_Med_plus	0
MBPK_000037264	COInr	0							COInr-WO_Insecta	0							COInr_Med	0							COInr_Med_plus	0
MBPK_000037270	COInr	6	Nemertea_6217	Enopla_6225	Monostilifera_6227	Oerstediidae_187598	Oerstedia_187724	Oerstedia_dorsalis_231370	COInr-WO_Insecta	6	Nemertea_6217	Enopla_6225	Monostilifera_6227	Oerstediidae_187598	Oerstedia_187724	Oerstedia_striata_307670	COInr_Med	6	Nemertea_6217	Enopla_6225	Monostilifera_6227	Oerstediidae_187598	Oerstedia_187724	Oerstedia_striata_307670	COInr_Med_plus	6	Nemertea_6217	Enopla_6225	Monostilifera_6227	Oerstediidae_187598	Oerstedia_187724	Oerstedia_striata_307670
MBPK_000037317	COInr	6	Bryozoa_10205	Gymnolaemata_10206	Cheilostomatida_10207	Candidae_97286	Cradoscrupocellaria_2724381	Cradoscrupocellaria_reptans_2724382	COInr-WO_Insecta	6	Bryozoa_10205	Gymnolaemata_10206	Cheilostomatida_10207	Candidae_97286	Cradoscrupocellaria_2724381	Cradoscrupocellaria_reptans_2724382	COInr_Med	6	Bryozoa_10205	Gymnolaemata_10206	Cheilostomatida_10207	Candidae_97286	Cradoscrupocellaria_2724381	Cradoscrupocellaria_reptans_2724382	COInr_Med_plus	6	Bryozoa_10205	Gymnolaemata_10206	Cheilostomatida_10207	Candidae_97286	Cradoscrupocellaria_2724381	Cradoscrupocellaria_reptans_2724382
MBPK_000037348	COInr	1	Arthropoda_6656						COInr-WO_Insecta	1	Arthropoda_6656						COInr_Med	2	Arthropoda_6656	Malacostraca_6681					COInr_Med_plus	2	Arthropoda_6656	Malacostraca_6681
MBPK_000037577	COInr	0							COInr-WO_Insecta	0							COInr_Med	0							COInr_Med_plus	0
MBPK_000037775	COInr	5	Cnidaria_6073	Anthozoa_6101	Alcyonacea_40677	Alcyoniidae_40678	Eleutherobia_360981		COInr-WO_Insecta	5	Cnidaria_6073	Anthozoa_6101	Alcyonacea_40677	Alcyoniidae_40678	Eleutherobia_360981		COInr_Med	5	Cnidaria_6073	Anthozoa_6101	Alcyonacea_40677	Alcyoniidae_40678	Eleutherobia_360981		COInr_Med_plus	5	Cnidaria_6073	Anthozoa_6101	Alcyonacea_40677	Alcyoniidae_40678	Eleutherobia_360981
MBPK_000037799	COInr	4	Cnidaria_6073	Anthozoa_6101	Alcyonacea_40677	Clavulariidae_86519			COInr-WO_Insecta	4	Cnidaria_6073	Anthozoa_6101	Alcyonacea_40677	Clavulariidae_86519			COInr_Med	4	Cnidaria_6073	Anthozoa_6101	Alcyonacea_40677	Clavulariidae_86519			COInr_Med_plus	4	Cnidaria_6073	Anthozoa_6101	Alcyonacea_40677	Clavulariidae_86519
MBPK_000037803	COInr	6	Cnidaria_6073	Hydrozoa_6074	Leptothecata_500008	Halopterididae_308575	Antennella_308580	Antennella_secundaria_401967	COInr-WO_Insecta	6	Cnidaria_6073	Hydrozoa_6074	Leptothecata_500008	Halopterididae_308575	Antennella_308580	Antennella_secundaria_401967	COInr_Med	6	Cnidaria_6073	Hydrozoa_6074	Leptothecata_500008	Halopterididae_308575	Antennella_308580	Antennella_secundaria_401967	COInr_Med_plus	6	Cnidaria_6073	Hydrozoa_6074	Leptothecata_500008	Halopterididae_308575	Antennella_308580	Antennella_secundaria_401967
MBPK_000037873	COInr	0							COInr-WO_Insecta	0							COInr_Med	0							COInr_Med_plus	0
MBPK_000038130	COInr	2	Rhodophyta_2763	Florideophyceae_2806					COInr-WO_Insecta	2	Rhodophyta_2763	Florideophyceae_2806					COInr_Med	2	Rhodophyta_2763	Florideophyceae_2806					COInr_Med_plus	2	Rhodophyta_2763	Florideophyceae_2806
MBPK_000038159	COInr	1	Arthropoda_6656						COInr-WO_Insecta	0							COInr_Med	0							COInr_Med_plus	0
MBPK_000038181	COInr	1	Arthropoda_6656						COInr-WO_Insecta	0							COInr_Med	0							COInr_Med_plus	0
MBPK_000038185	COInr	6	Bryozoa_10205	Gymnolaemata_10206	Cheilostomatida_10207	Myriaporidae_475379	Myriapora_475380	Myriapora_truncata_475381	COInr-WO_Insecta	6	Bryozoa_10205	Gymnolaemata_10206	Cheilostomatida_10207	Myriaporidae_475379	Myriapora_475380	Myriapora_truncata_475381	COInr_Med	6	Bryozoa_10205	Gymnolaemata_10206	Cheilostomatida_10207	Myriaporidae_475379	Myriapora_475380	Myriapora_truncata_475381	COInr_Med_plus	6	Bryozoa_10205	Gymnolaemata_10206	Cheilostomatida_10207	Myriaporidae_475379	Myriapora_475380	Myriapora_truncata_475381
MBPK_000038208	COInr	1	Chordata_7711						COInr-WO_Insecta	1	Chordata_7711						COInr_Med	0							COInr_Med_plus	0
MBPK_000038273	COInr	0							COInr-WO_Insecta	0							COInr_Med	0							COInr_Med_plus	0
MBPK_000038301	COInr	0							COInr-WO_Insecta	0							COInr_Med	0							COInr_Med_plus	0
MBPK_000038370	COInr	0							COInr-WO_Insecta	0							COInr_Med	0							COInr_Med_plus	0
MBPK_000038436	COInr	0							COInr-WO_Insecta	1	Oomycota_4762						COInr_Med	0							COInr_Med_plus	0
MBPK_000038829	COInr	1	Annelida_6340						COInr-WO_Insecta	0							COInr_Med	0							COInr_Med_plus	0
MBPK_000038989	COInr	0							COInr-WO_Insecta	0							COInr_Med	0							COInr_Med_plus	0
MBPK_000039000	COInr	6	Porifera_6040	Demospongiae_6042	Poecilosclerida_27925	Hymedesmiidae_252956	Phorbas_252957	Phorbas_bihamiger_1336880	COInr-WO_Insecta	6	Porifera_6040	Demospongiae_6042	Poecilosclerida_27925	Hymedesmiidae_252956	Phorbas_252957	Phorbas_bihamiger_1336880	COInr_Med	6	Porifera_6040	Demospongiae_6042	Poecilosclerida_27925	Hymedesmiidae_252956	Phorbas_252957	Phorbas_bihamiger_1336880	COInr_Med_plus	6	Porifera_6040	Demospongiae_6042	Poecilosclerida_27925	Hymedesmiidae_252956	Phorbas_252957	Phorbas_bihamiger_1336880
MBPK_000039150	COInr	1	Arthropoda_6656						COInr-WO_Insecta	0							COInr_Med	0							COInr_Med_plus	0
MBPK_000039175	COInr	2	Rhodophyta_2763	Florideophyceae_2806					COInr-WO_Insecta	2	Rhodophyta_2763	Florideophyceae_2806					COInr_Med	4	Rhodophyta_2763	Florideophyceae_2806	Gigartinales_28017	Peyssonneliaceae_173455			COInr_Med_plus	4	Rhodophyta_2763	Florideophyceae_2806	Gigartinales_28017	Peyssonneliaceae_173455
MBPK_000039201	COInr	4	Cnidaria_6073	Anthozoa_6101	Alcyonacea_40677	Clavulariidae_86519			COInr-WO_Insecta	4	Cnidaria_6073	Anthozoa_6101	Alcyonacea_40677	Clavulariidae_86519			COInr_Med	4	Cnidaria_6073	Anthozoa_6101	Alcyonacea_40677	Clavulariidae_86519			COInr_Med_plus	4	Cnidaria_6073	Anthozoa_6101	Alcyonacea_40677	Clavulariidae_86519
MBPK_000039306	COInr	2	Cnidaria_6073	Hydrozoa_6074					COInr-WO_Insecta	2	Cnidaria_6073	Hydrozoa_6074					COInr_Med	2	Cnidaria_6073	Hydrozoa_6074					COInr_Med_plus	2	Cnidaria_6073	Hydrozoa_6074
MBPK_000039351	COInr	6	Arthropoda_6656	Malacostraca_6681	Decapoda_6683	Paguridae_6745	Cestopagurus_1005909	Cestopagurus_timidus_1005910	COInr-WO_Insecta	6	Arthropoda_6656	Malacostraca_6681	Decapoda_6683	Paguridae_6745	Cestopagurus_1005909	Cestopagurus_timidus_1005910	COInr_Med	6	Arthropoda_6656	Malacostraca_6681	Decapoda_6683	Paguridae_6745	Cestopagurus_1005909	Cestopagurus_timidus_1005910	COInr_Med_plus	6	Arthropoda_6656	Malacostraca_6681	Decapoda_6683	Paguridae_6745	Cestopagurus_1005909	Cestopagurus_timidus_1005910
MBPK_000039404	COInr	0							COInr-WO_Insecta	0							COInr_Med	0							COInr_Med_plus	0
MBPK_000039449	COInr	0							COInr-WO_Insecta	0							COInr_Med	0							COInr_Med_plus	0
MBPK_000039650	COInr	1	Annelida_6340						COInr-WO_Insecta	1	Annelida_6340						COInr_Med	0							COInr_Med_plus	0
MBPK_000039689	COInr	2	Bacillariophyta_2836	Bacillariophyceae_33849					COInr-WO_Insecta	2	Bacillariophyta_2836	Bacillariophyceae_33849					COInr_Med	3	Bacillariophyta_2836	Bacillariophyceae_33849	Naviculales_38748				COInr_Med_plus	3	Bacillariophyta_2836	Bacillariophyceae_33849	Naviculales_38748
MBPK_000039783	COInr	3	Rhodophyta_2763	Florideophyceae_2806	Nemastomatales_199699				COInr-WO_Insecta	3	Rhodophyta_2763	Florideophyceae_2806	Nemastomatales_199699				COInr_Med	2	Rhodophyta_2763	Florideophyceae_2806					COInr_Med_plus	2	Rhodophyta_2763	Florideophyceae_2806
MBPK_000040334	COInr	0							COInr-WO_Insecta	0							COInr_Med	0							COInr_Med_plus	0
MBPK_000040445	COInr	0							COInr-WO_Insecta	0							COInr_Med	0							COInr_Med_plus	0
MBPK_000040476	COInr	1	Arthropoda_6656						COInr-WO_Insecta	1	Arthropoda_6656						COInr_Med	0							COInr_Med_plus	0
MBPK_000040494	COInr	2	Cnidaria_6073	Hydrozoa_6074					COInr-WO_Insecta	2	Cnidaria_6073	Hydrozoa_6074					COInr_Med	2	Cnidaria_6073	Hydrozoa_6074					COInr_Med_plus	2	Cnidaria_6073	Hydrozoa_6074
MBPK_000040503	COInr	0							COInr-WO_Insecta	0							COInr_Med	0							COInr_Med_plus	0
MBPK_000040543	COInr	2	Cnidaria_6073	Hydrozoa_6074					COInr-WO_Insecta	2	Cnidaria_6073	Hydrozoa_6074					COInr_Med	2	Cnidaria_6073	Hydrozoa_6074					COInr_Med_plus	2	Cnidaria_6073	Hydrozoa_6074
MBPK_000040655	COInr	1	Arthropoda_6656						COInr-WO_Insecta	1	Arthropoda_6656						COInr_Med	1	Arthropoda_6656						COInr_Med_plus	1	Arthropoda_6656
MBPK_000040745	COInr	5	Eukaryota_2759_kingdom_phylum	Dinophyceae_2864	Suessiales_89954	Symbiodiniaceae_252141	Symbiodinium_2949		COInr-WO_Insecta	5	Eukaryota_2759_kingdom_phylum	Dinophyceae_2864	Suessiales_89954	Symbiodiniaceae_252141	Symbiodinium_2949		COInr_Med	5	Eukaryota_2759_kingdom_phylum	Dinophyceae_2864	Gymnodiniales_2953	Gymnodiniaceae_66801	Gymnodinium_2955		COInr_Med_plus	5	Eukaryota_2759_kingdom_phylum	Dinophyceae_2864	Gymnodiniales_2953	Gymnodiniaceae_66801	Gymnodinium_2955
MBPK_000040756	COInr	3	Mollusca_6447	Gastropoda_6448	Nudibranchia_70849				COInr-WO_Insecta	3	Mollusca_6447	Gastropoda_6448	Nudibranchia_70849				COInr_Med	3	Mollusca_6447	Gastropoda_6448	Nudibranchia_70849				COInr_Med_plus	3	Mollusca_6447	Gastropoda_6448	Nudibranchia_70849
MBPK_000040834	COInr	1	Arthropoda_6656						COInr-WO_Insecta	1	Arthropoda_6656						COInr_Med	1	Arthropoda_6656						COInr_Med_plus	1	Arthropoda_6656
MBPK_000040868	COInr	1	Arthropoda_6656						COInr-WO_Insecta	2	Arthropoda_6656	Hexanauplia_72037					COInr_Med	2	Arthropoda_6656	Hexanauplia_72037					COInr_Med_plus	2	Arthropoda_6656	Hexanauplia_72037
MBPK_000040910	COInr	2	Arthropoda_6656	Hexanauplia_72037					COInr-WO_Insecta	2	Arthropoda_6656	Hexanauplia_72037					COInr_Med	2	Arthropoda_6656	Hexanauplia_72037					COInr_Med_plus	2	Arthropoda_6656	Hexanauplia_72037
MBPK_000041072	COInr	6	Bryozoa_10205	Gymnolaemata_10206	Cheilostomatida_10207	Candidae_97286	Cradoscrupocellaria_2724381	Cradoscrupocellaria_reptans_2724382	COInr-WO_Insecta	6	Bryozoa_10205	Gymnolaemata_10206	Cheilostomatida_10207	Candidae_97286	Cradoscrupocellaria_2724381	Cradoscrupocellaria_reptans_2724382	COInr_Med	6	Bryozoa_10205	Gymnolaemata_10206	Cheilostomatida_10207	Candidae_97286	Cradoscrupocellaria_2724381	Cradoscrupocellaria_reptans_2724382	COInr_Med_plus	6	Bryozoa_10205	Gymnolaemata_10206	Cheilostomatida_10207	Candidae_97286	Cradoscrupocellaria_2724381	Cradoscrupocellaria_reptans_2724382
MBPK_000041866	COInr	5	Rhodophyta_2763	Florideophyceae_2806	Ceramiales_2802	Rhodomelaceae_2803	Osmundea_99898		COInr-WO_Insecta	5	Rhodophyta_2763	Florideophyceae_2806	Ceramiales_2802	Rhodomelaceae_2803	Osmundea_99898		COInr_Med	5	Rhodophyta_2763	Florideophyceae_2806	Ceramiales_2802	Rhodomelaceae_2803	Osmundea_99898		COInr_Med_plus	5	Rhodophyta_2763	Florideophyceae_2806	Ceramiales_2802	Rhodomelaceae_2803	Osmundea_99898
MBPK_000041948	COInr	5	Bryozoa_10205	Gymnolaemata_10206	Cheilostomatida_10207	Hippothoidae_97246	Celleporella_60592		COInr-WO_Insecta	5	Bryozoa_10205	Gymnolaemata_10206	Cheilostomatida_10207	Hippothoidae_97246	Celleporella_60592		COInr_Med	5	Bryozoa_10205	Gymnolaemata_10206	Cheilostomatida_10207	Hippothoidae_97246	Celleporella_60592		COInr_Med_plus	5	Bryozoa_10205	Gymnolaemata_10206	Cheilostomatida_10207	Hippothoidae_97246	Celleporella_60592
MBPK_000042355	COInr	5	Bacillariophyta_2836	Bacillariophyceae_33849	Bacillariales_33851	Bacillariaceae_33852	Nitzschia_2857		COInr-WO_Insecta	4	Bacillariophyta_2836	Bacillariophyceae_33849	Bacillariales_33851	Bacillariaceae_33852			COInr_Med	5	Bacillariophyta_2836	Bacillariophyceae_33849	Bacillariales_33851	Bacillariaceae_33852	Nitzschia_2857		COInr_Med_plus	5	Bacillariophyta_2836	Bacillariophyceae_33849	Bacillariales_33851	Bacillariaceae_33852	Nitzschia_2857
MBPK_000042472	COInr	1	Arthropoda_6656						COInr-WO_Insecta	1	Arthropoda_6656						COInr_Med	1	Arthropoda_6656						COInr_Med_plus	1	Arthropoda_6656
MBPK_000042644	COInr	0							COInr-WO_Insecta	0							COInr_Med	0							COInr_Med_plus	0
MBPK_000042900	COInr	0							COInr-WO_Insecta	0							COInr_Med	0							COInr_Med_plus	0
MBPK_000043123	COInr	6	Eukaryota_2759_kingdom_phylum	Phaeophyceae_2870	Ectocarpales_2877	Chordariaceae_66220	Liebmannia_1535354	Liebmannia_leveillei_1535355	COInr-WO_Insecta	6	Eukaryota_2759_kingdom_phylum	Phaeophyceae_2870	Ectocarpales_2877	Chordariaceae_66220	Liebmannia_1535354	Liebmannia_leveillei_1535355	COInr_Med	6	Eukaryota_2759_kingdom_phylum	Phaeophyceae_2870	Ectocarpales_2877	Chordariaceae_66220	Liebmannia_1535354	Liebmannia_leveillei_1535355	COInr_Med_plus	6	Eukaryota_2759_kingdom_phylum	Phaeophyceae_2870	Ectocarpales_2877	Chordariaceae_66220	Liebmannia_1535354	Liebmannia_leveillei_1535355
MBPK_000043393	COInr	5	Cnidaria_6073	Anthozoa_6101	Alcyonacea_40677	Alcyoniidae_40678	Eleutherobia_360981		COInr-WO_Insecta	5	Cnidaria_6073	Anthozoa_6101	Alcyonacea_40677	Alcyoniidae_40678	Eleutherobia_360981		COInr_Med	5	Cnidaria_6073	Anthozoa_6101	Alcyonacea_40677	Alcyoniidae_40678	Eleutherobia_360981		COInr_Med_plus	5	Cnidaria_6073	Anthozoa_6101	Alcyonacea_40677	Alcyoniidae_40678	Eleutherobia_360981
MBPK_000043416	COInr	1	Arthropoda_6656						COInr-WO_Insecta	0							COInr_Med	0							COInr_Med_plus	0
MBPK_000043453	COInr	2	Annelida_6340	Polychaeta_6341					COInr-WO_Insecta	4	Annelida_6340	Polychaeta_6341	Phyllodocida_6348	Syllidae_122238			COInr_Med	4	Annelida_6340	Polychaeta_6341	Phyllodocida_6348	Syllidae_122238			COInr_Med_plus	4	Annelida_6340	Polychaeta_6341	Phyllodocida_6348	Syllidae_122238
MBPK_000043482	COInr	2	Cnidaria_6073	Hydrozoa_6074					COInr-WO_Insecta	2	Cnidaria_6073	Hydrozoa_6074					COInr_Med	2	Cnidaria_6073	Hydrozoa_6074					COInr_Med_plus	2	Cnidaria_6073	Hydrozoa_6074
MBPK_000043584	COInr	0							COInr-WO_Insecta	0							COInr_Med	0							COInr_Med_plus	0
MBPK_000043917	COInr	0							COInr-WO_Insecta	0							COInr_Med	0							COInr_Med_plus	0
MBPK_000043963	COInr	3	Eukaryota_2759_kingdom_phylum	Phaeophyceae_2870	Sphacelariales_27945				COInr-WO_Insecta	3	Eukaryota_2759_kingdom_phylum	Phaeophyceae_2870	Sphacelariales_27945				COInr_Med	3	Eukaryota_2759_kingdom_phylum	Phaeophyceae_2870	Sphacelariales_27945				COInr_Med_plus	3	Eukaryota_2759_kingdom_phylum	Phaeophyceae_2870	Sphacelariales_27945
MBPK_000044085	COInr	6	Mollusca_6447	Bivalvia_6544	Mytilida_6546	Mytilidae_6547	Musculus_112137	Musculus_costulatus_2589378	COInr-WO_Insecta	6	Mollusca_6447	Bivalvia_6544	Mytilida_6546	Mytilidae_6547	Musculus_112137	Musculus_costulatus_2589378	COInr_Med	5	Mollusca_6447	Bivalvia_6544	Mytilida_6546	Mytilidae_6547	Musculus_112137		COInr_Med_plus	5	Mollusca_6447	Bivalvia_6544	Mytilida_6546	Mytilidae_6547	Musculus_112137
MBPK_000044320	COInr	2	Annelida_6340	Polychaeta_6341					COInr-WO_Insecta	0							COInr_Med	0							COInr_Med_plus	0
MBPK_000044386	COInr	0							COInr-WO_Insecta	0							COInr_Med	5	Chordata_7711	Appendicularia_30302	Copelata_2507557	Fritillariidae_2507558	Fritillaria_2507559		COInr_Med_plus	5	Chordata_7711	Appendicularia_30302	Copelata_2507557	Fritillariidae_2507558	Fritillaria_2507559
MBPK_000044529	COInr	3	Rhodophyta_2763	Florideophyceae_2806	Ceramiales_2802				COInr-WO_Insecta	3	Rhodophyta_2763	Florideophyceae_2806	Ceramiales_2802				COInr_Med	2	Rhodophyta_2763	Florideophyceae_2806					COInr_Med_plus	2	Rhodophyta_2763	Florideophyceae_2806
MBPK_000044625	COInr	1	Nemertea_6217						COInr-WO_Insecta	1	Nemertea_6217						COInr_Med	1	Nemertea_6217						COInr_Med_plus	1	Nemertea_6217
MBPK_000044642	COInr	0							COInr-WO_Insecta	0							COInr_Med	0							COInr_Med_plus	0
MBPK_000044653	COInr	0							COInr-WO_Insecta	3	Bryozoa_10205	Gymnolaemata_10206	Cheilostomatida_10207				COInr_Med	0							COInr_Med_plus	0
MBPK_000044722	COInr	2	Rhodophyta_2763	Florideophyceae_2806					COInr-WO_Insecta	2	Rhodophyta_2763	Florideophyceae_2806					COInr_Med	2	Rhodophyta_2763	Florideophyceae_2806					COInr_Med_plus	2	Rhodophyta_2763	Florideophyceae_2806
MBPK_000044782	COInr	0							COInr-WO_Insecta	0							COInr_Med	0							COInr_Med_plus	0
MBPK_000045131	COInr	3	Porifera_6040	Demospongiae_6042	Dictyoceratida_119428				COInr-WO_Insecta	3	Porifera_6040	Demospongiae_6042	Dictyoceratida_119428				COInr_Med	4	Porifera_6040	Demospongiae_6042	Dictyoceratida_119428	Thorectidae_121495			COInr_Med_plus	4	Porifera_6040	Demospongiae_6042	Dictyoceratida_119428	Thorectidae_121495
MBPK_000045171	COInr	6	Eukaryota_2759_kingdom_phylum	Phaeophyceae_2870	Ectocarpales_2877	Chordariaceae_66220	Mesogloia_1535347	Mesogloia_vermiculata_1535348	COInr-WO_Insecta	6	Eukaryota_2759_kingdom_phylum	Phaeophyceae_2870	Ectocarpales_2877	Chordariaceae_66220	Mesogloia_1535347	Mesogloia_vermiculata_1535348	COInr_Med	6	Eukaryota_2759_kingdom_phylum	Phaeophyceae_2870	Ectocarpales_2877	Chordariaceae_66220	Mesogloia_1535347	Mesogloia_vermiculata_1535348	COInr_Med_plus	6	Eukaryota_2759_kingdom_phylum	Phaeophyceae_2870	Ectocarpales_2877	Chordariaceae_66220	Mesogloia_1535347	Mesogloia_vermiculata_1535348
MBPK_000045216	COInr	0							COInr-WO_Insecta	0							COInr_Med	0							COInr_Med_plus	0
MBPK_000045438	COInr	0							COInr-WO_Insecta	0							COInr_Med	0							COInr_Med_plus	0
MBPK_000045510	COInr	2	Annelida_6340	Polychaeta_6341					COInr-WO_Insecta	2	Annelida_6340	Polychaeta_6341					COInr_Med	0							COInr_Med_plus	1	Annelida_6340
MBPK_000045536	COInr	1	Arthropoda_6656						COInr-WO_Insecta	0							COInr_Med	0							COInr_Med_plus	0
MBPK_000045543	COInr	6	Porifera_6040	Demospongiae_6042	Poecilosclerida_27925	Hymedesmiidae_252956	Phorbas_252957	Phorbas_plumosus_1198107	COInr-WO_Insecta	6	Porifera_6040	Demospongiae_6042	Poecilosclerida_27925	Hymedesmiidae_252956	Phorbas_252957	Phorbas_plumosus_1198107	COInr_Med	6	Porifera_6040	Demospongiae_6042	Poecilosclerida_27925	Hymedesmiidae_252956	Phorbas_252957	Phorbas_plumosus_1198107	COInr_Med_plus	6	Porifera_6040	Demospongiae_6042	Poecilosclerida_27925	Hymedesmiidae_252956	Phorbas_252957	Phorbas_plumosus_1198107
MBPK_000045633	COInr	2	Rhodophyta_2763	Florideophyceae_2806					COInr-WO_Insecta	2	Rhodophyta_2763	Florideophyceae_2806					COInr_Med	2	Rhodophyta_2763	Florideophyceae_2806					COInr_Med_plus	2	Rhodophyta_2763	Florideophyceae_2806
MBPK_000045719	COInr	0							COInr-WO_Insecta	0							COInr_Med	0							COInr_Med_plus	0
MBPK_000045758	COInr	0							COInr-WO_Insecta	0							COInr_Med	0							COInr_Med_plus	0
MBPK_000046160	COInr	5	Cnidaria_6073	Hydrozoa_6074	Leptothecata_500008	Clytiidae_2750048	Clytia_13436		COInr-WO_Insecta	5	Cnidaria_6073	Hydrozoa_6074	Leptothecata_500008	Clytiidae_2750048	Clytia_13436		COInr_Med	3	Cnidaria_6073	Hydrozoa_6074	Leptothecata_500008				COInr_Med_plus	3	Cnidaria_6073	Hydrozoa_6074	Leptothecata_500008
MBPK_000046196	COInr	0							COInr-WO_Insecta	0							COInr_Med	0							COInr_Med_plus	0
MBPK_000046329	COInr	0							COInr-WO_Insecta	0							COInr_Med	0							COInr_Med_plus	0
MBPK_000046435	COInr	2	Eukaryota_2759_kingdom_phylum	Dinophyceae_2864					COInr-WO_Insecta	2	Eukaryota_2759_kingdom_phylum	Dinophyceae_2864					COInr_Med	4	Eukaryota_2759_kingdom_phylum	Dinophyceae_2864	Peridiniales_2910	Peridiniaceae_66803			COInr_Med_plus	4	Eukaryota_2759_kingdom_phylum	Dinophyceae_2864	Peridiniales_2910	Peridiniaceae_66803
MBPK_000046522	COInr	1	Arthropoda_6656						COInr-WO_Insecta	0							COInr_Med	0							COInr_Med_plus	0
MBPK_000046536	COInr	0							COInr-WO_Insecta	0							COInr_Med	0							COInr_Med_plus	0
MBPK_000046546	COInr	5	Mollusca_6447	Bivalvia_6544	Mytilida_6546	Mytilidae_6547	Musculus_112137		COInr-WO_Insecta	5	Mollusca_6447	Bivalvia_6544	Mytilida_6546	Mytilidae_6547	Musculus_112137		COInr_Med	5	Mollusca_6447	Bivalvia_6544	Mytilida_6546	Mytilidae_6547	Musculus_112137		COInr_Med_plus	5	Mollusca_6447	Bivalvia_6544	Mytilida_6546	Mytilidae_6547	Musculus_112137
MBPK_000046557	COInr	0							COInr-WO_Insecta	0							COInr_Med	0							COInr_Med_plus	0
MBPK_000046559	COInr	2	Bacillariophyta_2836	Bacillariophyceae_33849					COInr-WO_Insecta	3	Bacillariophyta_2836	Bacillariophyceae_33849	Naviculales_38748				COInr_Med	3	Bacillariophyta_2836	Bacillariophyceae_33849	Naviculales_38748				COInr_Med_plus	3	Bacillariophyta_2836	Bacillariophyceae_33849	Naviculales_38748
MBPK_000046624	COInr	0							COInr-WO_Insecta	0							COInr_Med	5	Chordata_7711	Appendicularia_30302	Copelata_2507557	Fritillariidae_2507558	Fritillaria_2507559		COInr_Med_plus	5	Chordata_7711	Appendicularia_30302	Copelata_2507557	Fritillariidae_2507558	Fritillaria_2507559
MBPK_000046701	COInr	6	Rhodophyta_2763	Florideophyceae_2806	Ceramiales_2802	Rhodomelaceae_2803	Vertebrata_1261581	Vertebrata_thuyoides_2006970	COInr-WO_Insecta	6	Rhodophyta_2763	Florideophyceae_2806	Ceramiales_2802	Rhodomelaceae_2803	Vertebrata_1261581	Vertebrata_thuyoides_2006970	COInr_Med	6	Rhodophyta_2763	Florideophyceae_2806	Ceramiales_2802	Rhodomelaceae_2803	Vertebrata_1261581	Vertebrata_thuyoides_2006970	COInr_Med_plus	6	Rhodophyta_2763	Florideophyceae_2806	Ceramiales_2802	Rhodomelaceae_2803	Vertebrata_1261581	Vertebrata_thuyoides_2006970
MBPK_000046860	COInr	2	Annelida_6340	Polychaeta_6341					COInr-WO_Insecta	2	Annelida_6340	Polychaeta_6341					COInr_Med	2	Annelida_6340	Polychaeta_6341					COInr_Med_plus	2	Annelida_6340	Polychaeta_6341
MBPK_000046889	COInr	6	Porifera_6040	Demospongiae_6042	Clionaida_1779155	Clionaidae_76784	Clionaopsis_880270	Clionaopsis_platei_880271	COInr-WO_Insecta	6	Porifera_6040	Demospongiae_6042	Clionaida_1779155	Clionaidae_76784	Clionaopsis_880270	Clionaopsis_platei_880271	COInr_Med	6	Porifera_6040	Demospongiae_6042	Clionaida_1779155	Clionaidae_76784	Clionaopsis_880270	Clionaopsis_platei_880271	COInr_Med_plus	6	Porifera_6040	Demospongiae_6042	Clionaida_1779155	Clionaidae_76784	Clionaopsis_880270	Clionaopsis_platei_880271
MBPK_000046937	COInr	5	Rhodophyta_2763	Florideophyceae_2806	Gigartinales_28017	Cystocloniaceae_31412	Rhodophyllis_163330		COInr-WO_Insecta	5	Rhodophyta_2763	Florideophyceae_2806	Gigartinales_28017	Cystocloniaceae_31412	Rhodophyllis_163330		COInr_Med	5	Rhodophyta_2763	Florideophyceae_2806	Gigartinales_28017	Cystocloniaceae_31412	Rhodophyllis_163330		COInr_Med_plus	5	Rhodophyta_2763	Florideophyceae_2806	Gigartinales_28017	Cystocloniaceae_31412	Rhodophyllis_163330
MBPK_000047331	COInr	0							COInr-WO_Insecta	0							COInr_Med	0							COInr_Med_plus	0
MBPK_000047454	COInr	0							COInr-WO_Insecta	0							COInr_Med	0							COInr_Med_plus	0
MBPK_000047469	COInr	4	Porifera_6040	Demospongiae_6042	Clionaida_1779155	Clionaidae_76784			COInr-WO_Insecta	4	Porifera_6040	Demospongiae_6042	Clionaida_1779155	Clionaidae_76784			COInr_Med	5	Porifera_6040	Demospongiae_6042	Clionaida_1779155	Clionaidae_76784	Cliona_76785		COInr_Med_plus	5	Porifera_6040	Demospongiae_6042	Clionaida_1779155	Clionaidae_76784	Cliona_76785
MBPK_000047815	COInr	5	Chordata_7711	Ascidiacea_7713	Aplousobranchia_32436	Didemnidae_107393	Didemnum_107394		COInr-WO_Insecta	5	Chordata_7711	Ascidiacea_7713	Aplousobranchia_32436	Didemnidae_107393	Didemnum_107394		COInr_Med	5	Chordata_7711	Ascidiacea_7713	Aplousobranchia_32436	Didemnidae_107393	Didemnum_107394		COInr_Med_plus	5	Chordata_7711	Ascidiacea_7713	Aplousobranchia_32436	Didemnidae_107393	Didemnum_107394
MBPK_000047839	COInr	2	Cnidaria_6073	Hydrozoa_6074					COInr-WO_Insecta	2	Cnidaria_6073	Hydrozoa_6074					COInr_Med	2	Cnidaria_6073	Hydrozoa_6074					COInr_Med_plus	2	Cnidaria_6073	Hydrozoa_6074
MBPK_000047846	COInr	5	Porifera_6040	Demospongiae_6042	Dictyoceratida_119428	Dysideidae_190525	Lamellodysidea_279618		COInr-WO_Insecta	5	Porifera_6040	Demospongiae_6042	Dictyoceratida_119428	Dysideidae_190525	Lamellodysidea_279618		COInr_Med	5	Porifera_6040	Demospongiae_6042	Dictyoceratida_119428	Dysideidae_190525	Lamellodysidea_279618		COInr_Med_plus	5	Porifera_6040	Demospongiae_6042	Dictyoceratida_119428	Dysideidae_190525	Lamellodysidea_279618
MBPK_000047854	COInr	0							COInr-WO_Insecta	0							COInr_Med	0							COInr_Med_plus	0
MBPK_000047892	COInr	0							COInr-WO_Insecta	0							COInr_Med	0							COInr_Med_plus	0
MBPK_000047929	COInr	0							COInr-WO_Insecta	0							COInr_Med	0							COInr_Med_plus	0
MBPK_000048062	COInr	1	Annelida_6340						COInr-WO_Insecta	0							COInr_Med	0							COInr_Med_plus	0
MBPK_000048230	COInr	2	Cnidaria_6073	Hydrozoa_6074					COInr-WO_Insecta	2	Cnidaria_6073	Hydrozoa_6074					COInr_Med	2	Cnidaria_6073	Hydrozoa_6074					COInr_Med_plus	2	Cnidaria_6073	Hydrozoa_6074
MBPK_000048453	COInr	4	Nemertea_6217	Pilidiophora_6218	Heteronemertea_6219	Lineidae_6222			COInr-WO_Insecta	4	Nemertea_6217	Pilidiophora_6218	Heteronemertea_6219	Lineidae_6222			COInr_Med	4	Nemertea_6217	Pilidiophora_6218	Heteronemertea_6219	Lineidae_6222			COInr_Med_plus	4	Nemertea_6217	Pilidiophora_6218	Heteronemertea_6219	Lineidae_6222
MBPK_000048539	COInr	4	Oomycota_4762	Oomycota_4762_class	Pythiales_121069	Pythiaceae_4782			COInr-WO_Insecta	4	Oomycota_4762	Oomycota_4762_class	Pythiales_121069	Pythiaceae_4782			COInr_Med	0							COInr_Med_plus	0
MBPK_000048641	COInr	0							COInr-WO_Insecta	0							COInr_Med	0							COInr_Med_plus	0
MBPK_000048677	COInr	0							COInr-WO_Insecta	0							COInr_Med	0							COInr_Med_plus	0
MBPK_000048679	COInr	2	Cnidaria_6073	Hydrozoa_6074					COInr-WO_Insecta	2	Cnidaria_6073	Hydrozoa_6074					COInr_Med	2	Cnidaria_6073	Hydrozoa_6074					COInr_Med_plus	2	Cnidaria_6073	Hydrozoa_6074
MBPK_000048747	COInr	0							COInr-WO_Insecta	0							COInr_Med	0							COInr_Med_plus	0
MBPK_000048765	COInr	2	Cnidaria_6073	Hydrozoa_6074					COInr-WO_Insecta	2	Cnidaria_6073	Hydrozoa_6074					COInr_Med	2	Cnidaria_6073	Hydrozoa_6074					COInr_Med_plus	2	Cnidaria_6073	Hydrozoa_6074
MBPK_000048928	COInr	3	Annelida_6340	Clitellata_42113	Enchytraeida_1964463				COInr-WO_Insecta	3	Annelida_6340	Clitellata_42113	Enchytraeida_1964463				COInr_Med	0							COInr_Med_plus	0
MBPK_000049124	COInr	0							COInr-WO_Insecta	0							COInr_Med	0							COInr_Med_plus	0
MBPK_000049134	COInr	6	Cnidaria_6073	Scyphozoa_6142	Coronatae_86058	Nausithoidae_168760	Nausithoe_168761	Nausithoe_marginata_2783735	COInr-WO_Insecta	6	Cnidaria_6073	Scyphozoa_6142	Coronatae_86058	Nausithoidae_168760	Nausithoe_168761	Nausithoe_marginata_2783735	COInr_Med	6	Cnidaria_6073	Scyphozoa_6142	Coronatae_86058	Nausithoidae_168760	Nausithoe_168761	Nausithoe_marginata_2783735	COInr_Med_plus	6	Cnidaria_6073	Scyphozoa_6142	Coronatae_86058	Nausithoidae_168760	Nausithoe_168761	Nausithoe_marginata_2783735
MBPK_000049418	COInr	0							COInr-WO_Insecta	0							COInr_Med	0							COInr_Med_plus	0
MBPK_000049467	COInr	3	Annelida_6340	Clitellata_42113	Enchytraeida_1964463				COInr-WO_Insecta	3	Annelida_6340	Clitellata_42113	Enchytraeida_1964463				COInr_Med	0							COInr_Med_plus	0
MBPK_000049602	COInr	0							COInr-WO_Insecta	0							COInr_Med	0							COInr_Med_plus	0
MBPK_000049820	COInr	0							COInr-WO_Insecta	0							COInr_Med	0							COInr_Med_plus	0
MBPK_000049826	COInr	6	Mollusca_6447	Bivalvia_6544	Myida_278205	Hiatellidae_61359	Hiatella_120430	Hiatella_arctica_120431	COInr-WO_Insecta	6	Mollusca_6447	Bivalvia_6544	Myida_278205	Hiatellidae_61359	Hiatella_120430	Hiatella_arctica_120431	COInr_Med	6	Mollusca_6447	Bivalvia_6544	Myida_278205	Hiatellidae_61359	Hiatella_120430	Hiatella_arctica_120431	COInr_Med_plus	6	Mollusca_6447	Bivalvia_6544	Myida_278205	Hiatellidae_61359	Hiatella_120430	Hiatella_arctica_120431
MBPK_000049918	COInr	6	Mollusca_6447	Bivalvia_6544	Mytilida_6546	Mytilidae_6547	Musculus_112137	Musculus_costulatus_2589378	COInr-WO_Insecta	6	Mollusca_6447	Bivalvia_6544	Mytilida_6546	Mytilidae_6547	Musculus_112137	Musculus_costulatus_2589378	COInr_Med	5	Mollusca_6447	Bivalvia_6544	Mytilida_6546	Mytilidae_6547	Musculus_112137		COInr_Med_plus	5	Mollusca_6447	Bivalvia_6544	Mytilida_6546	Mytilidae_6547	Musculus_112137
MBPK_000049919	COInr	6	Rhodophyta_2763	Florideophyceae_2806	Nemastomatales_199699	Schizymeniaceae_42185	Platoma_197836	Platoma_cyclocolpa_197837	COInr-WO_Insecta	6	Rhodophyta_2763	Florideophyceae_2806	Nemastomatales_199699	Schizymeniaceae_42185	Platoma_197836	Platoma_cyclocolpa_197837	COInr_Med	6	Rhodophyta_2763	Florideophyceae_2806	Nemastomatales_199699	Schizymeniaceae_42185	Platoma_197836	Platoma_cyclocolpa_197837	COInr_Med_plus	6	Rhodophyta_2763	Florideophyceae_2806	Nemastomatales_199699	Schizymeniaceae_42185	Platoma_197836	Platoma_cyclocolpa_197837
MBPK_000050043	COInr	0							COInr-WO_Insecta	0							COInr_Med	0							COInr_Med_plus	0
MBPK_000050121	COInr	2	Porifera_6040	Demospongiae_6042					COInr-WO_Insecta	0							COInr_Med	0							COInr_Med_plus	0
MBPK_000050167	COInr	1	Arthropoda_6656						COInr-WO_Insecta	2	Arthropoda_6656	Arachnida_6854					COInr_Med	4	Arthropoda_6656	Arachnida_6854	Trombidiformes_83136	Halacaridae_94797			COInr_Med_plus	4	Arthropoda_6656	Arachnida_6854	Trombidiformes_83136	Halacaridae_94797
MBPK_000050192	COInr	0							COInr-WO_Insecta	0							COInr_Med	0							COInr_Med_plus	0
MBPK_000050339	COInr	1	Arthropoda_6656						COInr-WO_Insecta	0							COInr_Med	0							COInr_Med_plus	0
MBPK_000050513	COInr	3	Rhodophyta_2763	Florideophyceae_2806	Peyssonneliales_-35115				COInr-WO_Insecta	3	Rhodophyta_2763	Florideophyceae_2806	Peyssonneliales_-35115				COInr_Med	5	Rhodophyta_2763	Florideophyceae_2806	Gigartinales_28017	Peyssonneliaceae_173455	Peyssonnelia_173456		COInr_Med_plus	5	Rhodophyta_2763	Florideophyceae_2806	Gigartinales_28017	Peyssonneliaceae_173455	Peyssonnelia_173456
MBPK_000050529	COInr	1	Annelida_6340						COInr-WO_Insecta	1	Annelida_6340						COInr_Med	2	Annelida_6340	Polychaeta_6341					COInr_Med_plus	2	Annelida_6340	Polychaeta_6341
MBPK_000050533	COInr	2	Rhodophyta_2763	Florideophyceae_2806					COInr-WO_Insecta	2	Rhodophyta_2763	Florideophyceae_2806					COInr_Med	2	Rhodophyta_2763	Florideophyceae_2806					COInr_Med_plus	2	Rhodophyta_2763	Florideophyceae_2806
MBPK_000050543	COInr	0							COInr-WO_Insecta	0							COInr_Med	0							COInr_Med_plus	0
MBPK_000050567	COInr	6	Porifera_6040	Demospongiae_6042	Clionaida_1779155	Clionaidae_76784	Pione_269046	Pione_velans_283505	COInr-WO_Insecta	6	Porifera_6040	Demospongiae_6042	Clionaida_1779155	Clionaidae_76784	Pione_269046	Pione_velans_283505	COInr_Med	6	Porifera_6040	Demospongiae_6042	Clionaida_1779155	Clionaidae_76784	Pione_269046	Pione_velans_283505	COInr_Med_plus	6	Porifera_6040	Demospongiae_6042	Clionaida_1779155	Clionaidae_76784	Pione_269046	Pione_velans_283505
MBPK_000050692	COInr	3	Rhodophyta_2763	Florideophyceae_2806	Ceramiales_2802				COInr-WO_Insecta	3	Rhodophyta_2763	Florideophyceae_2806	Ceramiales_2802				COInr_Med	2	Rhodophyta_2763	Florideophyceae_2806					COInr_Med_plus	2	Rhodophyta_2763	Florideophyceae_2806
MBPK_000050846	COInr	3	Rhodophyta_2763	Florideophyceae_2806	Gigartinales_28017				COInr-WO_Insecta	3	Rhodophyta_2763	Florideophyceae_2806	Gigartinales_28017				COInr_Med	3	Rhodophyta_2763	Florideophyceae_2806	Gigartinales_28017				COInr_Med_plus	3	Rhodophyta_2763	Florideophyceae_2806	Gigartinales_28017
MBPK_000050865	COInr	0							COInr-WO_Insecta	0							COInr_Med	0							COInr_Med_plus	0
MBPK_000050906	COInr	0							COInr-WO_Insecta	0							COInr_Med	0							COInr_Med_plus	0
MBPK_000051020	COInr	0							COInr-WO_Insecta	0							COInr_Med	0							COInr_Med_plus	0
MBPK_000051035	COInr	3	Porifera_6040	Demospongiae_6042	Poecilosclerida_27925				COInr-WO_Insecta	3	Porifera_6040	Demospongiae_6042	Poecilosclerida_27925				COInr_Med	6	Porifera_6040	Demospongiae_6042	Poecilosclerida_27925	Chondropsidae_491774	Batzella_1779225	Batzella_aurantiaca_2070859	COInr_Med_plus	6	Porifera_6040	Demospongiae_6042	Poecilosclerida_27925	Chondropsidae_491774	Batzella_1779225	Batzella_aurantiaca_2070859
MBPK_000051071	COInr	6	Cnidaria_6073	Anthozoa_6101	Scleractinia_6125	Oculinidae_46741	Oculina_130079	Oculina_varicosa_647671	COInr-WO_Insecta	6	Cnidaria_6073	Anthozoa_6101	Scleractinia_6125	Oculinidae_46741	Oculina_130079	Oculina_varicosa_647671	COInr_Med	6	Cnidaria_6073	Anthozoa_6101	Scleractinia_6125	Oculinidae_46741	Oculina_130079	Oculina_varicosa_647671	COInr_Med_plus	6	Cnidaria_6073	Anthozoa_6101	Scleractinia_6125	Oculinidae_46741	Oculina_130079	Oculina_varicosa_647671
MBPK_000051114	COInr	2	Arthropoda_6656	Hexanauplia_72037					COInr-WO_Insecta	2	Arthropoda_6656	Hexanauplia_72037					COInr_Med	1	Arthropoda_6656						COInr_Med_plus	1	Arthropoda_6656
MBPK_000051227	COInr	1	Arthropoda_6656						COInr-WO_Insecta	1	Arthropoda_6656						COInr_Med	0							COInr_Med_plus	0
MBPK_000051262	COInr	0							COInr-WO_Insecta	0							COInr_Med	0							COInr_Med_plus	0
MBPK_000051329	COInr	0							COInr-WO_Insecta	0							COInr_Med	0							COInr_Med_plus	0
MBPK_000051408	COInr	3	Rhodophyta_2763	Florideophyceae_2806	Nemaliales_2807				COInr-WO_Insecta	3	Rhodophyta_2763	Florideophyceae_2806	Nemaliales_2807				COInr_Med	5	Rhodophyta_2763	Florideophyceae_2806	Nemaliales_2807	Galaxauraceae_73096	Tricleocarpa_268571		COInr_Med_plus	5	Rhodophyta_2763	Florideophyceae_2806	Nemaliales_2807	Galaxauraceae_73096	Tricleocarpa_268571
MBPK_000051414	COInr	0							COInr-WO_Insecta	0							COInr_Med	0							COInr_Med_plus	0
MBPK_000051918	COInr	4	Bacillariophyta_2836	Bacillariophyceae_33849	Naviculales_38748	Naviculaceae_67474			COInr-WO_Insecta	4	Bacillariophyta_2836	Bacillariophyceae_33849	Naviculales_38748	Naviculaceae_67474			COInr_Med	4	Bacillariophyta_2836	Bacillariophyceae_33849	Naviculales_38748	Naviculaceae_67474			COInr_Med_plus	4	Bacillariophyta_2836	Bacillariophyceae_33849	Naviculales_38748	Naviculaceae_67474
MBPK_000052236	COInr	1	Arthropoda_6656						COInr-WO_Insecta	1	Arthropoda_6656						COInr_Med	1	Arthropoda_6656						COInr_Med_plus	1	Arthropoda_6656
MBPK_000052241	COInr	0							COInr-WO_Insecta	0							COInr_Med	0							COInr_Med_plus	0
MBPK_000052293	COInr	0							COInr-WO_Insecta	4	Annelida_6340	Polychaeta_6341	Sabellida_6362	Sabellidae_6366			COInr_Med	4	Annelida_6340	Polychaeta_6341	Sabellida_6362	Sabellidae_6366			COInr_Med_plus	4	Annelida_6340	Polychaeta_6341	Sabellida_6362	Sabellidae_6366
MBPK_000052308	COInr	0							COInr-WO_Insecta	0							COInr_Med	0							COInr_Med_plus	0
MBPK_000052453	COInr	0							COInr-WO_Insecta	0							COInr_Med	3	Bryozoa_10205	Gymnolaemata_10206	Cheilostomatida_10207				COInr_Med_plus	3	Bryozoa_10205	Gymnolaemata_10206	Cheilostomatida_10207
MBPK_000052533	COInr	0							COInr-WO_Insecta	0							COInr_Med	0							COInr_Med_plus	0
MBPK_000052933	COInr	0							COInr-WO_Insecta	0							COInr_Med	0							COInr_Med_plus	0
MBPK_000052964	COInr	3	Rhodophyta_2763	Florideophyceae_2806	Corallinales_31395				COInr-WO_Insecta	3	Rhodophyta_2763	Florideophyceae_2806	Corallinales_31395				COInr_Med	2	Rhodophyta_2763	Florideophyceae_2806					COInr_Med_plus	2	Rhodophyta_2763	Florideophyceae_2806
MBPK_000052972	COInr	2	Annelida_6340	Polychaeta_6341					COInr-WO_Insecta	0							COInr_Med	0							COInr_Med_plus	0
MBPK_000053029	COInr	0							COInr-WO_Insecta	0							COInr_Med	0							COInr_Med_plus	0
MBPK_000053181	COInr	0							COInr-WO_Insecta	0							COInr_Med	0							COInr_Med_plus	0
MBPK_000053272	COInr	1	Chordata_7711						COInr-WO_Insecta	0							COInr_Med	0							COInr_Med_plus	0
MBPK_000053294	COInr	0							COInr-WO_Insecta	0							COInr_Med	0							COInr_Med_plus	0
MBPK_000053335	COInr	4	Arthropoda_6656	Pycnogonida_57294	Pantopoda_373319	Callipallenidae_61896			COInr-WO_Insecta	4	Arthropoda_6656	Pycnogonida_57294	Pantopoda_373319	Callipallenidae_61896			COInr_Med	5	Arthropoda_6656	Pycnogonida_57294	Pantopoda_373319	Callipallenidae_61896	Callipallene_61897		COInr_Med_plus	5	Arthropoda_6656	Pycnogonida_57294	Pantopoda_373319	Callipallenidae_61896	Callipallene_61897
MBPK_000053399	COInr	1	Arthropoda_6656						COInr-WO_Insecta	1	Arthropoda_6656						COInr_Med	0							COInr_Med_plus	0
MBPK_000053583	COInr	4	Cnidaria_6073	Anthozoa_6101	Alcyonacea_40677	Clavulariidae_86519			COInr-WO_Insecta	4	Cnidaria_6073	Anthozoa_6101	Alcyonacea_40677	Clavulariidae_86519			COInr_Med	4	Cnidaria_6073	Anthozoa_6101	Alcyonacea_40677	Clavulariidae_86519			COInr_Med_plus	4	Cnidaria_6073	Anthozoa_6101	Alcyonacea_40677	Clavulariidae_86519
MBPK_000053614	COInr	6	Mollusca_6447	Gastropoda_6448	Littorinimorpha_216294	Eulimidae_69595	Vitreolina_1502571	Vitreolina_antiflexa_2890920	COInr-WO_Insecta	6	Mollusca_6447	Gastropoda_6448	Littorinimorpha_216294	Eulimidae_69595	Vitreolina_1502571	Vitreolina_antiflexa_2890920	COInr_Med	6	Mollusca_6447	Gastropoda_6448	Littorinimorpha_216294	Eulimidae_69595	Vitreolina_1502571	Vitreolina_antiflexa_2890920	COInr_Med_plus	6	Mollusca_6447	Gastropoda_6448	Littorinimorpha_216294	Eulimidae_69595	Vitreolina_1502571	Vitreolina_antiflexa_2890920
MBPK_000053651	COInr	1	Arthropoda_6656						COInr-WO_Insecta	1	Arthropoda_6656						COInr_Med	0							COInr_Med_plus	0
MBPK_000053749	COInr	0							COInr-WO_Insecta	0							COInr_Med	0							COInr_Med_plus	0
MBPK_000053856	COInr	0							COInr-WO_Insecta	0							COInr_Med	0							COInr_Med_plus	0
MBPK_000053969	COInr	3	Rhodophyta_2763	Florideophyceae_2806	Ceramiales_2802				COInr-WO_Insecta	3	Rhodophyta_2763	Florideophyceae_2806	Ceramiales_2802				COInr_Med	4	Rhodophyta_2763	Florideophyceae_2806	Ceramiales_2802	Rhodomelaceae_2803			COInr_Med_plus	4	Rhodophyta_2763	Florideophyceae_2806	Ceramiales_2802	Rhodomelaceae_2803
MBPK_000054056	COInr	5	Cnidaria_6073	Hydrozoa_6074	Leptothecata_500008	Clytiidae_2750048	Clytia_13436		COInr-WO_Insecta	5	Cnidaria_6073	Hydrozoa_6074	Leptothecata_500008	Clytiidae_2750048	Clytia_13436		COInr_Med	4	Cnidaria_6073	Hydrozoa_6074	Leptothecata_500008	Campanulariidae_27800			COInr_Med_plus	4	Cnidaria_6073	Hydrozoa_6074	Leptothecata_500008	Campanulariidae_27800
MBPK_000054130	COInr	5	Porifera_6040	Demospongiae_6042	Axinellida_1779152	Raspailiidae_261678	Raspailia_436703		COInr-WO_Insecta	5	Porifera_6040	Demospongiae_6042	Axinellida_1779152	Raspailiidae_261678	Raspailia_436703		COInr_Med	5	Porifera_6040	Demospongiae_6042	Axinellida_1779152	Raspailiidae_261678	Raspailia_436703		COInr_Med_plus	5	Porifera_6040	Demospongiae_6042	Axinellida_1779152	Raspailiidae_261678	Raspailia_436703
MBPK_000054206	COInr	0							COInr-WO_Insecta	0							COInr_Med	0							COInr_Med_plus	0
MBPK_000054396	COInr	0							COInr-WO_Insecta	0							COInr_Med	0							COInr_Med_plus	0
MBPK_000054600	COInr	0							COInr-WO_Insecta	0							COInr_Med	0							COInr_Med_plus	0
MBPK_000054763	COInr	3	Rhodophyta_2763	Florideophyceae_2806	Gigartinales_28017				COInr-WO_Insecta	3	Rhodophyta_2763	Florideophyceae_2806	Gigartinales_28017				COInr_Med	5	Rhodophyta_2763	Florideophyceae_2806	Gigartinales_28017	Peyssonneliaceae_173455	Peyssonnelia_173456		COInr_Med_plus	5	Rhodophyta_2763	Florideophyceae_2806	Gigartinales_28017	Peyssonneliaceae_173455	Peyssonnelia_173456
MBPK_000054798	COInr	4	Cnidaria_6073	Anthozoa_6101	Actiniaria_6103	Actiniidae_42822			COInr-WO_Insecta	4	Cnidaria_6073	Anthozoa_6101	Actiniaria_6103	Actiniidae_42822			COInr_Med	4	Cnidaria_6073	Anthozoa_6101	Actiniaria_6103	Actiniidae_42822			COInr_Med_plus	4	Cnidaria_6073	Anthozoa_6101	Actiniaria_6103	Actiniidae_42822
MBPK_000055120	COInr	0							COInr-WO_Insecta	0							COInr_Med	0							COInr_Med_plus	0
MBPK_000055219	COInr	2	Annelida_6340	Polychaeta_6341					COInr-WO_Insecta	2	Annelida_6340	Polychaeta_6341					COInr_Med	2	Annelida_6340	Polychaeta_6341					COInr_Med_plus	2	Annelida_6340	Polychaeta_6341
MBPK_000055241	COInr	3	Rhodophyta_2763	Florideophyceae_2806	Corallinales_31395				COInr-WO_Insecta	3	Rhodophyta_2763	Florideophyceae_2806	Corallinales_31395				COInr_Med	5	Rhodophyta_2763	Florideophyceae_2806	Corallinales_31395	Lithophyllaceae_2705745	Lithophyllum_48954		COInr_Med_plus	5	Rhodophyta_2763	Florideophyceae_2806	Corallinales_31395	Lithophyllaceae_2705745	Lithophyllum_48954
MBPK_000055395	COInr	5	Porifera_6040	Demospongiae_6042	Dictyoceratida_119428	Dysideidae_190525	Lamellodysidea_279618		COInr-WO_Insecta	5	Porifera_6040	Demospongiae_6042	Dictyoceratida_119428	Dysideidae_190525	Lamellodysidea_279618		COInr_Med	5	Porifera_6040	Demospongiae_6042	Dictyoceratida_119428	Dysideidae_190525	Lamellodysidea_279618		COInr_Med_plus	5	Porifera_6040	Demospongiae_6042	Dictyoceratida_119428	Dysideidae_190525	Lamellodysidea_279618
MBPK_000055418	COInr	2	Rhodophyta_2763	Florideophyceae_2806					COInr-WO_Insecta	2	Rhodophyta_2763	Florideophyceae_2806					COInr_Med	2	Rhodophyta_2763	Florideophyceae_2806					COInr_Med_plus	2	Rhodophyta_2763	Florideophyceae_2806
MBPK_000055567	COInr	3	Chordata_7711	Ascidiacea_7713	Aplousobranchia_32436				COInr-WO_Insecta	5	Chordata_7711	Ascidiacea_7713	Aplousobranchia_32436	Didemnidae_107393	Didemnum_107394		COInr_Med	5	Chordata_7711	Ascidiacea_7713	Aplousobranchia_32436	Didemnidae_107393	Didemnum_107394		COInr_Med_plus	5	Chordata_7711	Ascidiacea_7713	Aplousobranchia_32436	Didemnidae_107393	Didemnum_107394
MBPK_000055624	COInr	0							COInr-WO_Insecta	0							COInr_Med	0							COInr_Med_plus	0
MBPK_000055745	COInr	0							COInr-WO_Insecta	0							COInr_Med	0							COInr_Med_plus	0
MBPK_000055836	COInr	0							COInr-WO_Insecta	0							COInr_Med	0							COInr_Med_plus	0
MBPK_000056247	COInr	4	Bacillariophyta_2836	Bacillariophyceae_33849	Naviculales_38748	Naviculaceae_67474			COInr-WO_Insecta	4	Bacillariophyta_2836	Bacillariophyceae_33849	Naviculales_38748	Naviculaceae_67474			COInr_Med	5	Bacillariophyta_2836	Bacillariophyceae_33849	Naviculales_38748	Naviculaceae_67474	Navicula_50949		COInr_Med_plus	5	Bacillariophyta_2836	Bacillariophyceae_33849	Naviculales_38748	Naviculaceae_67474	Navicula_50949
MBPK_000056256	COInr	0							COInr-WO_Insecta	0							COInr_Med	0							COInr_Med_plus	0
MBPK_000056593	COInr	2	Porifera_6040	Demospongiae_6042					COInr-WO_Insecta	1	Porifera_6040						COInr_Med	4	Porifera_6040	Demospongiae_6042	Poecilosclerida_27925	Microcionidae_27926			COInr_Med_plus	4	Porifera_6040	Demospongiae_6042	Poecilosclerida_27925	Microcionidae_27926
MBPK_000056827	COInr	3	Porifera_6040	Demospongiae_6042	Dictyoceratida_119428				COInr-WO_Insecta	3	Porifera_6040	Demospongiae_6042	Dictyoceratida_119428				COInr_Med	3	Porifera_6040	Demospongiae_6042	Dictyoceratida_119428				COInr_Med_plus	3	Porifera_6040	Demospongiae_6042	Dictyoceratida_119428
MBPK_000056850	COInr	0							COInr-WO_Insecta	0							COInr_Med	0							COInr_Med_plus	0
MBPK_000057312	COInr	4	Cnidaria_6073	Anthozoa_6101	Alcyonacea_40677	Clavulariidae_86519			COInr-WO_Insecta	4	Cnidaria_6073	Anthozoa_6101	Alcyonacea_40677	Clavulariidae_86519			COInr_Med	4	Cnidaria_6073	Anthozoa_6101	Alcyonacea_40677	Clavulariidae_86519			COInr_Med_plus	4	Cnidaria_6073	Anthozoa_6101	Alcyonacea_40677	Clavulariidae_86519
MBPK_000057368	COInr	0							COInr-WO_Insecta	0							COInr_Med	0							COInr_Med_plus	0
MBPK_000057575	COInr	6	Nemertea_6217	Pilidiophora_6218	Heteronemertea_6219	Lineidae_6222	Micrura_88927	Micrura_dellechiajei_1519608	COInr-WO_Insecta	6	Nemertea_6217	Pilidiophora_6218	Heteronemertea_6219	Lineidae_6222	Micrura_88927	Micrura_dellechiajei_1519608	COInr_Med	6	Nemertea_6217	Pilidiophora_6218	Heteronemertea_6219	Lineidae_6222	Micrura_88927	Micrura_dellechiajei_1519608	COInr_Med_plus	6	Nemertea_6217	Pilidiophora_6218	Heteronemertea_6219	Lineidae_6222	Micrura_88927	Micrura_dellechiajei_1519608
MBPK_000057698	COInr	0							COInr-WO_Insecta	0							COInr_Med	0							COInr_Med_plus	0
MBPK_000057706	COInr	0							COInr-WO_Insecta	0							COInr_Med	2	Bacillariophyta_2836	Bacillariophyceae_33849					COInr_Med_plus	2	Bacillariophyta_2836	Bacillariophyceae_33849
MBPK_000057954	COInr	0							COInr-WO_Insecta	0							COInr_Med	0							COInr_Med_plus	0
MBPK_000058075	COInr	3	Proteobacteria_1224	Alphaproteobacteria_28211	Rhodobacterales_204455				COInr-WO_Insecta	3	Proteobacteria_1224	Alphaproteobacteria_28211	Rhodobacterales_204455				COInr_Med	4	Proteobacteria_1224	Alphaproteobacteria_28211	Rhodobacterales_204455	Rhodobacteraceae_31989			COInr_Med_plus	4	Proteobacteria_1224	Alphaproteobacteria_28211	Rhodobacterales_204455	Rhodobacteraceae_31989
MBPK_000058204	COInr	0							COInr-WO_Insecta	0							COInr_Med	0							COInr_Med_plus	0
MBPK_000058294	COInr	0							COInr-WO_Insecta	0							COInr_Med	0							COInr_Med_plus	0
MBPK_000058440	COInr	0							COInr-WO_Insecta	0							COInr_Med	0							COInr_Med_plus	0
MBPK_000058722	COInr	3	Porifera_6040	Demospongiae_6042	Dictyoceratida_119428				COInr-WO_Insecta	3	Porifera_6040	Demospongiae_6042	Dictyoceratida_119428				COInr_Med	4	Porifera_6040	Demospongiae_6042	Dictyoceratida_119428	Thorectidae_121495			COInr_Med_plus	4	Porifera_6040	Demospongiae_6042	Dictyoceratida_119428	Thorectidae_121495
MBPK_000059197	COInr	6	Cnidaria_6073	Hydrozoa_6074	Leptothecata_500008	Aglaopheniidae_308582	Aglaophenia_308583	Aglaophenia_pluma_401954	COInr-WO_Insecta	6	Cnidaria_6073	Hydrozoa_6074	Leptothecata_500008	Aglaopheniidae_308582	Aglaophenia_308583	Aglaophenia_pluma_401954	COInr_Med	6	Cnidaria_6073	Hydrozoa_6074	Leptothecata_500008	Aglaopheniidae_308582	Aglaophenia_308583	Aglaophenia_pluma_401954	COInr_Med_plus	6	Cnidaria_6073	Hydrozoa_6074	Leptothecata_500008	Aglaopheniidae_308582	Aglaophenia_308583	Aglaophenia_pluma_401954
MBPK_000059219	COInr	1	Arthropoda_6656						COInr-WO_Insecta	0							COInr_Med	0							COInr_Med_plus	0
MBPK_000059299	COInr	1	Echinodermata_7586						COInr-WO_Insecta	1	Echinodermata_7586						COInr_Med	1	Echinodermata_7586						COInr_Med_plus	6	Echinodermata_7586	Echinoidea_7625	Camarodonta_2785018	Genocidaridae_161042	Genocidaris_161043	Genocidaris_maculata_161044
MBPK_000059706	COInr	3	Porifera_6040	Demospongiae_6042	Poecilosclerida_27925				COInr-WO_Insecta	3	Porifera_6040	Demospongiae_6042	Poecilosclerida_27925				COInr_Med	6	Porifera_6040	Demospongiae_6042	Poecilosclerida_27925	Chondropsidae_491774	Batzella_1779225	Batzella_aurantiaca_2070859	COInr_Med_plus	6	Porifera_6040	Demospongiae_6042	Poecilosclerida_27925	Chondropsidae_491774	Batzella_1779225	Batzella_aurantiaca_2070859
MBPK_000059810	COInr	6	Arthropoda_6656	Malacostraca_6681	Decapoda_6683	Dromiidae_6784	Dromia_288664	Dromia_personata_411674	COInr-WO_Insecta	6	Arthropoda_6656	Malacostraca_6681	Decapoda_6683	Dromiidae_6784	Dromia_288664	Dromia_personata_411674	COInr_Med	6	Arthropoda_6656	Malacostraca_6681	Decapoda_6683	Dromiidae_6784	Dromia_288664	Dromia_personata_411674	COInr_Med_plus	6	Arthropoda_6656	Malacostraca_6681	Decapoda_6683	Dromiidae_6784	Dromia_288664	Dromia_personata_411674
MBPK_000059821	COInr	1	Arthropoda_6656						COInr-WO_Insecta	2	Arthropoda_6656	Hexanauplia_72037					COInr_Med	1	Arthropoda_6656						COInr_Med_plus	1	Arthropoda_6656
MBPK_000059836	COInr	3	Porifera_6040	Demospongiae_6042	Poecilosclerida_27925				COInr-WO_Insecta	3	Porifera_6040	Demospongiae_6042	Poecilosclerida_27925				COInr_Med	4	Porifera_6040	Demospongiae_6042	Poecilosclerida_27925	Hymedesmiidae_252956			COInr_Med_plus	4	Porifera_6040	Demospongiae_6042	Poecilosclerida_27925	Hymedesmiidae_252956
MBPK_000059848	COInr	0							COInr-WO_Insecta	0							COInr_Med	0							COInr_Med_plus	0
MBPK_000059903	COInr	3	Porifera_6040	Demospongiae_6042	Poecilosclerida_27925				COInr-WO_Insecta	3	Porifera_6040	Demospongiae_6042	Poecilosclerida_27925				COInr_Med	3	Porifera_6040	Demospongiae_6042	Poecilosclerida_27925				COInr_Med_plus	3	Porifera_6040	Demospongiae_6042	Poecilosclerida_27925
MBPK_000059987	COInr	0							COInr-WO_Insecta	0							COInr_Med	0							COInr_Med_plus	0
MBPK_000060148	COInr	1	Arthropoda_6656						COInr-WO_Insecta	1	Arthropoda_6656						COInr_Med	1	Arthropoda_6656						COInr_Med_plus	1	Arthropoda_6656
MBPK_000060196	COInr	0							COInr-WO_Insecta	0							COInr_Med	0							COInr_Med_plus	0
MBPK_000060377	COInr	3	Annelida_6340	Polychaeta_6341	Terebellida_6373				COInr-WO_Insecta	3	Annelida_6340	Polychaeta_6341	Terebellida_6373				COInr_Med	4	Annelida_6340	Polychaeta_6341	Terebellida_6373	Terebellidae_32261			COInr_Med_plus	4	Annelida_6340	Polychaeta_6341	Terebellida_6373	Terebellidae_32261
MBPK_000060566	COInr	3	Porifera_6040	Demospongiae_6042	Poecilosclerida_27925				COInr-WO_Insecta	3	Porifera_6040	Demospongiae_6042	Poecilosclerida_27925				COInr_Med	3	Porifera_6040	Demospongiae_6042	Poecilosclerida_27925				COInr_Med_plus	3	Porifera_6040	Demospongiae_6042	Poecilosclerida_27925
MBPK_000060834	COInr	3	Arthropoda_6656	Pycnogonida_57294	Pantopoda_373319				COInr-WO_Insecta	3	Arthropoda_6656	Pycnogonida_57294	Pantopoda_373319				COInr_Med	4	Arthropoda_6656	Pycnogonida_57294	Pantopoda_373319	Callipallenidae_61896			COInr_Med_plus	4	Arthropoda_6656	Pycnogonida_57294	Pantopoda_373319	Callipallenidae_61896
MBPK_000060860	COInr	1	Oomycota_4762						COInr-WO_Insecta	1	Oomycota_4762						COInr_Med	0							COInr_Med_plus	0
MBPK_000061105	COInr	4	Porifera_6040	Demospongiae_6042	Clionaida_1779155	Clionaidae_76784			COInr-WO_Insecta	4	Porifera_6040	Demospongiae_6042	Clionaida_1779155	Clionaidae_76784			COInr_Med	4	Porifera_6040	Demospongiae_6042	Clionaida_1779155	Clionaidae_76784			COInr_Med_plus	4	Porifera_6040	Demospongiae_6042	Clionaida_1779155	Clionaidae_76784
MBPK_000061319	COInr	1	Arthropoda_6656						COInr-WO_Insecta	1	Arthropoda_6656						COInr_Med	1	Arthropoda_6656						COInr_Med_plus	1	Arthropoda_6656
MBPK_000061478	COInr	1	Echinodermata_7586						COInr-WO_Insecta	1	Echinodermata_7586						COInr_Med	1	Echinodermata_7586						COInr_Med_plus	6	Echinodermata_7586	Echinoidea_7625	Camarodonta_2785018	Genocidaridae_161042	Genocidaris_161043	Genocidaris_maculata_161044
MBPK_000061848	COInr	0							COInr-WO_Insecta	0							COInr_Med	0							COInr_Med_plus	0
MBPK_000061874	COInr	6	Porifera_6040	Demospongiae_6042	Biemnida_1779153	Biemnidae_1779171	Biemna_344323	Biemna_megalosigma_2737410	COInr-WO_Insecta	6	Porifera_6040	Demospongiae_6042	Biemnida_1779153	Biemnidae_1779171	Biemna_344323	Biemna_megalosigma_2737410	COInr_Med	6	Porifera_6040	Demospongiae_6042	Biemnida_1779153	Biemnidae_1779171	Biemna_344323	Biemna_megalosigma_2737410	COInr_Med_plus	6	Porifera_6040	Demospongiae_6042	Biemnida_1779153	Biemnidae_1779171	Biemna_344323	Biemna_megalosigma_2737410
MBPK_000061884	COInr	2	Cnidaria_6073	Hydrozoa_6074					COInr-WO_Insecta	3	Cnidaria_6073	Hydrozoa_6074	Leptothecata_500008				COInr_Med	3	Cnidaria_6073	Hydrozoa_6074	Leptothecata_500008				COInr_Med_plus	2	Cnidaria_6073	Hydrozoa_6074
MBPK_000061927	COInr	3	Bacillariophyta_2836	Bacillariophyceae_33849	Naviculales_38748				COInr-WO_Insecta	3	Bacillariophyta_2836	Bacillariophyceae_33849	Naviculales_38748				COInr_Med	3	Bacillariophyta_2836	Bacillariophyceae_33849	Naviculales_38748				COInr_Med_plus	3	Bacillariophyta_2836	Bacillariophyceae_33849	Naviculales_38748
MBPK_000062261	COInr	1	Arthropoda_6656						COInr-WO_Insecta	2	Arthropoda_6656	Hexanauplia_72037					COInr_Med	2	Arthropoda_6656	Hexanauplia_72037					COInr_Med_plus	2	Arthropoda_6656	Hexanauplia_72037
MBPK_000062281	COInr	3	Rhodophyta_2763	Florideophyceae_2806	Corallinales_31395				COInr-WO_Insecta	3	Rhodophyta_2763	Florideophyceae_2806	Corallinales_31395				COInr_Med	2	Rhodophyta_2763	Florideophyceae_2806					COInr_Med_plus	2	Rhodophyta_2763	Florideophyceae_2806
MBPK_000062310	COInr	0							COInr-WO_Insecta	0							COInr_Med	0							COInr_Med_plus	0
MBPK_000062401	COInr	3	Rhodophyta_2763	Florideophyceae_2806	Ceramiales_2802				COInr-WO_Insecta	3	Rhodophyta_2763	Florideophyceae_2806	Ceramiales_2802				COInr_Med	2	Rhodophyta_2763	Florideophyceae_2806					COInr_Med_plus	2	Rhodophyta_2763	Florideophyceae_2806
MBPK_000062710	COInr	0							COInr-WO_Insecta	0							COInr_Med	0							COInr_Med_plus	0
MBPK_000062924	COInr	0							COInr-WO_Insecta	0							COInr_Med	0							COInr_Med_plus	0
MBPK_000062974	COInr	0							COInr-WO_Insecta	0							COInr_Med	0							COInr_Med_plus	0
MBPK_000063015	COInr	6	Annelida_6340	Polychaeta_6341	Phyllodocida_6348	Hesionidae_115834	Gyptis_378300	Gyptis_propinqua_378364	COInr-WO_Insecta	6	Annelida_6340	Polychaeta_6341	Phyllodocida_6348	Hesionidae_115834	Gyptis_378300	Gyptis_propinqua_378364	COInr_Med	6	Annelida_6340	Polychaeta_6341	Phyllodocida_6348	Hesionidae_115834	Gyptis_378300	Gyptis_propinqua_378364	COInr_Med_plus	6	Annelida_6340	Polychaeta_6341	Phyllodocida_6348	Hesionidae_115834	Gyptis_378300	Gyptis_propinqua_378364
MBPK_000063028	COInr	0							COInr-WO_Insecta	0							COInr_Med	0							COInr_Med_plus	0
MBPK_000063031	COInr	5	Bryozoa_10205	Gymnolaemata_10206	Cheilostomatida_10207	Hippothoidae_97246	Celleporella_60592		COInr-WO_Insecta	5	Bryozoa_10205	Gymnolaemata_10206	Cheilostomatida_10207	Hippothoidae_97246	Celleporella_60592		COInr_Med	5	Bryozoa_10205	Gymnolaemata_10206	Cheilostomatida_10207	Hippothoidae_97246	Celleporella_60592		COInr_Med_plus	5	Bryozoa_10205	Gymnolaemata_10206	Cheilostomatida_10207	Hippothoidae_97246	Celleporella_60592
MBPK_000063123	COInr	3	Porifera_6040	Demospongiae_6042	Dendroceratida_119424				COInr-WO_Insecta	3	Porifera_6040	Demospongiae_6042	Dendroceratida_119424				COInr_Med	6	Porifera_6040	Demospongiae_6042	Dendroceratida_119424	Dictyodendrillidae_283990	Igernella_479642	Igernella_notabilis_479643	COInr_Med_plus	6	Porifera_6040	Demospongiae_6042	Dendroceratida_119424	Dictyodendrillidae_283990	Igernella_479642	Igernella_notabilis_479643
MBPK_000063191	COInr	0							COInr-WO_Insecta	0							COInr_Med	0							COInr_Med_plus	0
MBPK_000063197	COInr	0							COInr-WO_Insecta	0							COInr_Med	0							COInr_Med_plus	0
MBPK_000063620	COInr	2	Rhodophyta_2763	Florideophyceae_2806					COInr-WO_Insecta	2	Rhodophyta_2763	Florideophyceae_2806					COInr_Med	2	Rhodophyta_2763	Florideophyceae_2806					COInr_Med_plus	2	Rhodophyta_2763	Florideophyceae_2806
MBPK_000063811	COInr	6	Mollusca_6447	Gastropoda_6448	Nudibranchia_70849	Trinchesiidae_2053715	Trinchesia_2066953	Trinchesia_foliata_2773490	COInr-WO_Insecta	6	Mollusca_6447	Gastropoda_6448	Nudibranchia_70849	Trinchesiidae_2053715	Trinchesia_2066953	Trinchesia_foliata_2773490	COInr_Med	6	Mollusca_6447	Gastropoda_6448	Nudibranchia_70849	Trinchesiidae_2053715	Trinchesia_2066953	Trinchesia_foliata_2773490	COInr_Med_plus	6	Mollusca_6447	Gastropoda_6448	Nudibranchia_70849	Trinchesiidae_2053715	Trinchesia_2066953	Trinchesia_foliata_2773490
MBPK_000063922	COInr	0							COInr-WO_Insecta	0							COInr_Med	0							COInr_Med_plus	0
MBPK_000063979	COInr	3	Rhodophyta_2763	Florideophyceae_2806	Ceramiales_2802				COInr-WO_Insecta	4	Rhodophyta_2763	Florideophyceae_2806	Ceramiales_2802	Delesseriaceae_31386			COInr_Med	4	Rhodophyta_2763	Florideophyceae_2806	Ceramiales_2802	Delesseriaceae_31386			COInr_Med_plus	4	Rhodophyta_2763	Florideophyceae_2806	Ceramiales_2802	Delesseriaceae_31386
MBPK_000064101	COInr	1	Arthropoda_6656						COInr-WO_Insecta	2	Arthropoda_6656	Arachnida_6854					COInr_Med	0							COInr_Med_plus	0
MBPK_000064313	COInr	2	Rhodophyta_2763	Florideophyceae_2806					COInr-WO_Insecta	2	Rhodophyta_2763	Florideophyceae_2806					COInr_Med	5	Rhodophyta_2763	Florideophyceae_2806	Gigartinales_28017	Peyssonneliaceae_173455	Peyssonnelia_173456		COInr_Med_plus	5	Rhodophyta_2763	Florideophyceae_2806	Gigartinales_28017	Peyssonneliaceae_173455	Peyssonnelia_173456
MBPK_000064385	COInr	0							COInr-WO_Insecta	0							COInr_Med	0							COInr_Med_plus	0
MBPK_000064520	COInr	0							COInr-WO_Insecta	1	Bacillariophyta_2836						COInr_Med	2	Bacillariophyta_2836	Bacillariophyceae_33849					COInr_Med_plus	2	Bacillariophyta_2836	Bacillariophyceae_33849
MBPK_000064620	COInr	2	Arthropoda_6656	Hexanauplia_72037					COInr-WO_Insecta	2	Arthropoda_6656	Hexanauplia_72037					COInr_Med	2	Arthropoda_6656	Hexanauplia_72037					COInr_Med_plus	2	Arthropoda_6656	Hexanauplia_72037
MBPK_000064664	COInr	2	Mollusca_6447	Bivalvia_6544					COInr-WO_Insecta	5	Mollusca_6447	Bivalvia_6544	Mytilida_6546	Mytilidae_6547	Musculus_112137		COInr_Med	5	Mollusca_6447	Bivalvia_6544	Mytilida_6546	Mytilidae_6547	Musculus_112137		COInr_Med_plus	5	Mollusca_6447	Bivalvia_6544	Mytilida_6546	Mytilidae_6547	Musculus_112137
MBPK_000064757	COInr	6	Eukaryota_2759_kingdom_phylum	Phaeophyceae_2870	Ectocarpales_2877	Chordariaceae_66220	Cladosiphon_309736	Cladosiphon_zosterae_1535353	COInr-WO_Insecta	6	Eukaryota_2759_kingdom_phylum	Phaeophyceae_2870	Ectocarpales_2877	Chordariaceae_66220	Cladosiphon_309736	Cladosiphon_zosterae_1535353	COInr_Med	6	Eukaryota_2759_kingdom_phylum	Phaeophyceae_2870	Ectocarpales_2877	Chordariaceae_66220	Cladosiphon_309736	Cladosiphon_zosterae_1535353	COInr_Med_plus	6	Eukaryota_2759_kingdom_phylum	Phaeophyceae_2870	Ectocarpales_2877	Chordariaceae_66220	Cladosiphon_309736	Cladosiphon_zosterae_1535353
MBPK_000064766	COInr	0							COInr-WO_Insecta	0							COInr_Med	2	Platyhelminthes_6157	Rhabditophora_147100					COInr_Med_plus	2	Platyhelminthes_6157	Rhabditophora_147100
MBPK_000064776	COInr	1	Arthropoda_6656						COInr-WO_Insecta	0							COInr_Med	0							COInr_Med_plus	0
MBPK_000064890	COInr	5	Porifera_6040	Demospongiae_6042	Axinellida_1779152	Raspailiidae_261678	Raspailia_436703		COInr-WO_Insecta	5	Porifera_6040	Demospongiae_6042	Axinellida_1779152	Raspailiidae_261678	Raspailia_436703		COInr_Med	5	Porifera_6040	Demospongiae_6042	Axinellida_1779152	Raspailiidae_261678	Raspailia_436703		COInr_Med_plus	5	Porifera_6040	Demospongiae_6042	Axinellida_1779152	Raspailiidae_261678	Raspailia_436703
MBPK_000064907	COInr	0							COInr-WO_Insecta	0							COInr_Med	0							COInr_Med_plus	0
MBPK_000064917	COInr	0							COInr-WO_Insecta	3	Proteobacteria_1224	Alphaproteobacteria_28211	Rhodobacterales_204455				COInr_Med	4	Proteobacteria_1224	Alphaproteobacteria_28211	Rhodobacterales_204455	Rhodobacteraceae_31989			COInr_Med_plus	4	Proteobacteria_1224	Alphaproteobacteria_28211	Rhodobacterales_204455	Rhodobacteraceae_31989
MBPK_000064948	COInr	2	Annelida_6340	Polychaeta_6341					COInr-WO_Insecta	2	Annelida_6340	Polychaeta_6341					COInr_Med	4	Annelida_6340	Polychaeta_6341	Terebellida_6373	Terebellidae_32261			COInr_Med_plus	4	Annelida_6340	Polychaeta_6341	Terebellida_6373	Terebellidae_32261
MBPK_000065001	COInr	0							COInr-WO_Insecta	0							COInr_Med	0							COInr_Med_plus	0
MBPK_000065139	COInr	0							COInr-WO_Insecta	0							COInr_Med	0							COInr_Med_plus	0
MBPK_000065166	COInr	0							COInr-WO_Insecta	0							COInr_Med	0							COInr_Med_plus	0
MBPK_000065204	COInr	2	Arthropoda_6656	Hexanauplia_72037					COInr-WO_Insecta	3	Arthropoda_6656	Hexanauplia_72037	Harpacticoida_41212				COInr_Med	2	Arthropoda_6656	Hexanauplia_72037					COInr_Med_plus	2	Arthropoda_6656	Hexanauplia_72037
MBPK_000065210	COInr	0							COInr-WO_Insecta	0							COInr_Med	0							COInr_Med_plus	0
MBPK_000065237	COInr	3	Rhodophyta_2763	Florideophyceae_2806	Gigartinales_28017				COInr-WO_Insecta	3	Rhodophyta_2763	Florideophyceae_2806	Gigartinales_28017				COInr_Med	3	Rhodophyta_2763	Florideophyceae_2806	Gigartinales_28017				COInr_Med_plus	3	Rhodophyta_2763	Florideophyceae_2806	Gigartinales_28017
MBPK_000065278	COInr	6	Annelida_6340	Polychaeta_6341	Phyllodocida_6348	Chrysopetalidae_115831	Chrysopetalum_115832	Chrysopetalum_debile_115833	COInr-WO_Insecta	6	Annelida_6340	Polychaeta_6341	Phyllodocida_6348	Chrysopetalidae_115831	Chrysopetalum_115832	Chrysopetalum_debile_115833	COInr_Med	6	Annelida_6340	Polychaeta_6341	Phyllodocida_6348	Chrysopetalidae_115831	Chrysopetalum_115832	Chrysopetalum_debile_115833	COInr_Med_plus	6	Annelida_6340	Polychaeta_6341	Phyllodocida_6348	Chrysopetalidae_115831	Chrysopetalum_115832	Chrysopetalum_debile_115833
MBPK_000065284	COInr	3	Porifera_6040	Demospongiae_6042	Poecilosclerida_27925				COInr-WO_Insecta	3	Porifera_6040	Demospongiae_6042	Poecilosclerida_27925				COInr_Med	6	Porifera_6040	Demospongiae_6042	Poecilosclerida_27925	Chondropsidae_491774	Batzella_1779225	Batzella_aurantiaca_2070859	COInr_Med_plus	6	Porifera_6040	Demospongiae_6042	Poecilosclerida_27925	Chondropsidae_491774	Batzella_1779225	Batzella_aurantiaca_2070859
MBPK_000065361	COInr	5	Annelida_6340	Polychaeta_6341	Eunicida_65495	Eunicidae_104737	Eunice_73379		COInr-WO_Insecta	5	Annelida_6340	Polychaeta_6341	Eunicida_65495	Eunicidae_104737	Eunice_73379		COInr_Med	5	Annelida_6340	Polychaeta_6341	Eunicida_65495	Eunicidae_104737	Eunice_73379		COInr_Med_plus	6	Annelida_6340	Polychaeta_6341	Eunicida_65495	Eunicidae_104737	Eunice_73379	Eunice_vittata_188451
MBPK_000065428	COInr	1	Arthropoda_6656						COInr-WO_Insecta	1	Arthropoda_6656						COInr_Med	2	Arthropoda_6656	Malacostraca_6681					COInr_Med_plus	2	Arthropoda_6656	Malacostraca_6681
MBPK_000065523	COInr	5	Porifera_6040	Demospongiae_6042	Poecilosclerida_27925	Microcionidae_27926	Clathria_81539		COInr-WO_Insecta	5	Porifera_6040	Demospongiae_6042	Poecilosclerida_27925	Microcionidae_27926	Clathria_81539		COInr_Med	5	Porifera_6040	Demospongiae_6042	Poecilosclerida_27925	Microcionidae_27926	Clathria_81539		COInr_Med_plus	5	Porifera_6040	Demospongiae_6042	Poecilosclerida_27925	Microcionidae_27926	Clathria_81539
MBPK_000065726	COInr	0							COInr-WO_Insecta	0							COInr_Med	0							COInr_Med_plus	0
MBPK_000065807	COInr	1	Arthropoda_6656						COInr-WO_Insecta	0							COInr_Med	0							COInr_Med_plus	0
MBPK_000065847	COInr	3	Rhodophyta_2763	Florideophyceae_2806	Gigartinales_28017				COInr-WO_Insecta	3	Rhodophyta_2763	Florideophyceae_2806	Gigartinales_28017				COInr_Med	5	Rhodophyta_2763	Florideophyceae_2806	Gigartinales_28017	Kallymeniaceae_31430	Meredithia_681549		COInr_Med_plus	5	Rhodophyta_2763	Florideophyceae_2806	Gigartinales_28017	Kallymeniaceae_31430	Meredithia_681549
MBPK_000065994	COInr	5	Bryozoa_10205	Gymnolaemata_10206	Cheilostomatida_10207	Hippothoidae_97246	Celleporella_60592		COInr-WO_Insecta	5	Bryozoa_10205	Gymnolaemata_10206	Cheilostomatida_10207	Hippothoidae_97246	Celleporella_60592		COInr_Med	5	Bryozoa_10205	Gymnolaemata_10206	Cheilostomatida_10207	Hippothoidae_97246	Celleporella_60592		COInr_Med_plus	5	Bryozoa_10205	Gymnolaemata_10206	Cheilostomatida_10207	Hippothoidae_97246	Celleporella_60592
MBPK_000065996	COInr	5	Mollusca_6447	Bivalvia_6544	Mytilida_6546	Mytilidae_6547	Musculus_112137		COInr-WO_Insecta	6	Mollusca_6447	Bivalvia_6544	Mytilida_6546	Mytilidae_6547	Musculus_112137	Musculus_costulatus_2589378	COInr_Med	5	Mollusca_6447	Bivalvia_6544	Mytilida_6546	Mytilidae_6547	Musculus_112137		COInr_Med_plus	5	Mollusca_6447	Bivalvia_6544	Mytilida_6546	Mytilidae_6547	Musculus_112137
MBPK_000066007	COInr	3	Chordata_7711	Ascidiacea_7713	Aplousobranchia_32436				COInr-WO_Insecta	3	Chordata_7711	Ascidiacea_7713	Aplousobranchia_32436				COInr_Med	3	Chordata_7711	Ascidiacea_7713	Aplousobranchia_32436				COInr_Med_plus	3	Chordata_7711	Ascidiacea_7713	Aplousobranchia_32436
MBPK_000066011	COInr	1	Bacillariophyta_2836						COInr-WO_Insecta	1	Bacillariophyta_2836						COInr_Med	1	Bacillariophyta_2836						COInr_Med_plus	1	Bacillariophyta_2836
MBPK_000066021	COInr	0							COInr-WO_Insecta	0							COInr_Med	0							COInr_Med_plus	0
MBPK_000066030	COInr	5	Mollusca_6447	Bivalvia_6544	Mytilida_6546	Mytilidae_6547	Musculus_112137		COInr-WO_Insecta	5	Mollusca_6447	Bivalvia_6544	Mytilida_6546	Mytilidae_6547	Musculus_112137		COInr_Med	5	Mollusca_6447	Bivalvia_6544	Mytilida_6546	Mytilidae_6547	Musculus_112137		COInr_Med_plus	5	Mollusca_6447	Bivalvia_6544	Mytilida_6546	Mytilidae_6547	Musculus_112137
MBPK_000066042	COInr	0							COInr-WO_Insecta	0							COInr_Med	0							COInr_Med_plus	0
MBPK_000066047	COInr	0							COInr-WO_Insecta	0							COInr_Med	0							COInr_Med_plus	0
MBPK_000066307	COInr	2	Cnidaria_6073	Hydrozoa_6074					COInr-WO_Insecta	2	Cnidaria_6073	Hydrozoa_6074					COInr_Med	3	Cnidaria_6073	Hydrozoa_6074	Leptothecata_500008				COInr_Med_plus	3	Cnidaria_6073	Hydrozoa_6074	Leptothecata_500008
MBPK_000066333	COInr	2	Eukaryota_2759_kingdom_phylum	Dinophyceae_2864					COInr-WO_Insecta	2	Eukaryota_2759_kingdom_phylum	Dinophyceae_2864					COInr_Med	2	Eukaryota_2759_kingdom_phylum	Dinophyceae_2864					COInr_Med_plus	2	Eukaryota_2759_kingdom_phylum	Dinophyceae_2864
MBPK_000066486	COInr	1	Arthropoda_6656						COInr-WO_Insecta	0							COInr_Med	0							COInr_Med_plus	0
MBPK_000066646	COInr	6	Annelida_6340	Polychaeta_6341	Phyllodocida_6348	Chrysopetalidae_115831	Chrysopetalum_115832	Chrysopetalum_debile_115833	COInr-WO_Insecta	6	Annelida_6340	Polychaeta_6341	Phyllodocida_6348	Chrysopetalidae_115831	Chrysopetalum_115832	Chrysopetalum_debile_115833	COInr_Med	6	Annelida_6340	Polychaeta_6341	Phyllodocida_6348	Chrysopetalidae_115831	Chrysopetalum_115832	Chrysopetalum_debile_115833	COInr_Med_plus	6	Annelida_6340	Polychaeta_6341	Phyllodocida_6348	Chrysopetalidae_115831	Chrysopetalum_115832	Chrysopetalum_debile_115833
MBPK_000066693	COInr	2	Echinodermata_7586	Ophiuroidea_7618					COInr-WO_Insecta	2	Echinodermata_7586	Ophiuroidea_7618					COInr_Med	3	Echinodermata_7586	Ophiuroidea_7618	Amphilepidida_2783457				COInr_Med_plus	3	Echinodermata_7586	Ophiuroidea_7618	Amphilepidida_2783457
MBPK_000066803	COInr	1	Bacillariophyta_2836						COInr-WO_Insecta	1	Bacillariophyta_2836						COInr_Med	1	Bacillariophyta_2836						COInr_Med_plus	1	Bacillariophyta_2836
MBPK_000066906	COInr	0							COInr-WO_Insecta	0							COInr_Med	0							COInr_Med_plus	0
MBPK_000067018	COInr	0							COInr-WO_Insecta	0							COInr_Med	0							COInr_Med_plus	0
MBPK_000067138	COInr	3	Rhodophyta_2763	Florideophyceae_2806	Gigartinales_28017				COInr-WO_Insecta	3	Rhodophyta_2763	Florideophyceae_2806	Gigartinales_28017				COInr_Med	5	Rhodophyta_2763	Florideophyceae_2806	Gigartinales_28017	Peyssonneliaceae_173455	Peyssonnelia_173456		COInr_Med_plus	5	Rhodophyta_2763	Florideophyceae_2806	Gigartinales_28017	Peyssonneliaceae_173455	Peyssonnelia_173456
MBPK_000067169	COInr	2	Arthropoda_6656	Insecta_50557					COInr-WO_Insecta	1	Arthropoda_6656						COInr_Med	0							COInr_Med_plus	0
MBPK_000067242	COInr	2	Cnidaria_6073	Hydrozoa_6074					COInr-WO_Insecta	2	Cnidaria_6073	Hydrozoa_6074					COInr_Med	2	Cnidaria_6073	Hydrozoa_6074					COInr_Med_plus	2	Cnidaria_6073	Hydrozoa_6074
MBPK_000067316	COInr	1	Arthropoda_6656						COInr-WO_Insecta	1	Arthropoda_6656						COInr_Med	1	Arthropoda_6656						COInr_Med_plus	1	Arthropoda_6656
MBPK_000067398	COInr	2	Annelida_6340	Polychaeta_6341					COInr-WO_Insecta	3	Annelida_6340	Polychaeta_6341	Terebellida_6373				COInr_Med	4	Annelida_6340	Polychaeta_6341	Terebellida_6373	Terebellidae_32261			COInr_Med_plus	4	Annelida_6340	Polychaeta_6341	Terebellida_6373	Terebellidae_32261
MBPK_000067644	COInr	6	Rhodophyta_2763	Florideophyceae_2806	Corallinales_31395	Corallinaceae_31396	Jania_31397	Jania_rubens_48978	COInr-WO_Insecta	6	Rhodophyta_2763	Florideophyceae_2806	Corallinales_31395	Corallinaceae_31396	Jania_31397	Jania_rubens_48978	COInr_Med	6	Rhodophyta_2763	Florideophyceae_2806	Corallinales_31395	Corallinaceae_31396	Jania_31397	Jania_rubens_48978	COInr_Med_plus	6	Rhodophyta_2763	Florideophyceae_2806	Corallinales_31395	Corallinaceae_31396	Jania_31397	Jania_rubens_48978
MBPK_000067784	COInr	6	Annelida_6340	Polychaeta_6341	Phyllodocida_6348	Syllidae_122238	Virchowia_199473	Virchowia_clavata_199474	COInr-WO_Insecta	6	Annelida_6340	Polychaeta_6341	Phyllodocida_6348	Syllidae_122238	Virchowia_199473	Virchowia_clavata_199474	COInr_Med	6	Annelida_6340	Polychaeta_6341	Phyllodocida_6348	Syllidae_122238	Virchowia_199473	Virchowia_clavata_199474	COInr_Med_plus	6	Annelida_6340	Polychaeta_6341	Phyllodocida_6348	Syllidae_122238	Virchowia_199473	Virchowia_clavata_199474
MBPK_000067931	COInr	2	Arthropoda_6656	Insecta_50557					COInr-WO_Insecta	0							COInr_Med	0							COInr_Med_plus	0
MBPK_000067998	COInr	1	Arthropoda_6656						COInr-WO_Insecta	2	Arthropoda_6656	Hexanauplia_72037					COInr_Med	2	Arthropoda_6656	Hexanauplia_72037					COInr_Med_plus	2	Arthropoda_6656	Hexanauplia_72037
MBPK_000068007	COInr	0							COInr-WO_Insecta	0							COInr_Med	0							COInr_Med_plus	0
MBPK_000068372	COInr	6	Porifera_6040	Demospongiae_6042	Poecilosclerida_27925	Coelosphaeridae_283421	Lissodendoryx_283422	Lissodendoryx_carolinensis_1336816	COInr-WO_Insecta	6	Porifera_6040	Demospongiae_6042	Poecilosclerida_27925	Coelosphaeridae_283421	Lissodendoryx_283422	Lissodendoryx_carolinensis_1336816	COInr_Med	6	Porifera_6040	Demospongiae_6042	Poecilosclerida_27925	Coelosphaeridae_283421	Lissodendoryx_283422	Lissodendoryx_carolinensis_1336816	COInr_Med_plus	6	Porifera_6040	Demospongiae_6042	Poecilosclerida_27925	Coelosphaeridae_283421	Lissodendoryx_283422	Lissodendoryx_carolinensis_1336816
MBPK_000068742	COInr	0							COInr-WO_Insecta	0							COInr_Med	2	Chordata_7711	Ascidiacea_7713					COInr_Med_plus	2	Chordata_7711	Ascidiacea_7713
MBPK_000068797	COInr	4	Cnidaria_6073	Anthozoa_6101	Alcyonacea_40677	Clavulariidae_86519			COInr-WO_Insecta	4	Cnidaria_6073	Anthozoa_6101	Alcyonacea_40677	Clavulariidae_86519			COInr_Med	4	Cnidaria_6073	Anthozoa_6101	Alcyonacea_40677	Clavulariidae_86519			COInr_Med_plus	4	Cnidaria_6073	Anthozoa_6101	Alcyonacea_40677	Clavulariidae_86519
MBPK_000068804	COInr	5	Rhodophyta_2763	Florideophyceae_2806	Hapalidiales_1705611	Hapalidiaceae_227970	Lithothamnion_48598		COInr-WO_Insecta	5	Rhodophyta_2763	Florideophyceae_2806	Hapalidiales_1705611	Hapalidiaceae_227970	Lithothamnion_48598		COInr_Med	5	Rhodophyta_2763	Florideophyceae_2806	Hapalidiales_1705611	Hapalidiaceae_227970	Lithothamnion_48598		COInr_Med_plus	5	Rhodophyta_2763	Florideophyceae_2806	Hapalidiales_1705611	Hapalidiaceae_227970	Lithothamnion_48598
MBPK_000068855	COInr	0							COInr-WO_Insecta	0							COInr_Med	0							COInr_Med_plus	0
MBPK_000069060	COInr	0							COInr-WO_Insecta	0							COInr_Med	0							COInr_Med_plus	0
MBPK_000069128	COInr	0							COInr-WO_Insecta	0							COInr_Med	0							COInr_Med_plus	0
MBPK_000069174	COInr	2	Arthropoda_6656	Hexanauplia_72037					COInr-WO_Insecta	2	Arthropoda_6656	Hexanauplia_72037					COInr_Med	1	Arthropoda_6656						COInr_Med_plus	1	Arthropoda_6656
MBPK_000069204	COInr	0							COInr-WO_Insecta	0							COInr_Med	0							COInr_Med_plus	0
MBPK_000069527	COInr	6	Chordata_7711	Ascidiacea_7713	Phlebobranchia_7716	Perophoridae_111866	Ecteinascidia_284475	Ecteinascidia_herdmanni_286148	COInr-WO_Insecta	6	Chordata_7711	Ascidiacea_7713	Phlebobranchia_7716	Perophoridae_111866	Ecteinascidia_284475	Ecteinascidia_herdmanni_286148	COInr_Med	6	Chordata_7711	Ascidiacea_7713	Phlebobranchia_7716	Perophoridae_111866	Ecteinascidia_284475	Ecteinascidia_herdmanni_286148	COInr_Med_plus	6	Chordata_7711	Ascidiacea_7713	Phlebobranchia_7716	Perophoridae_111866	Ecteinascidia_284475	Ecteinascidia_herdmanni_286148
MBPK_000069571	COInr	6	Eukaryota_2759_kingdom_phylum	Phaeophyceae_2870	Sphacelariales_27945	Discosporangiaceae_376268	Discosporangium_376269	Discosporangium_mesarthrocarpum_376270	COInr-WO_Insecta	6	Eukaryota_2759_kingdom_phylum	Phaeophyceae_2870	Sphacelariales_27945	Discosporangiaceae_376268	Discosporangium_376269	Discosporangium_mesarthrocarpum_376270	COInr_Med	2	Eukaryota_2759_kingdom_phylum	Phaeophyceae_2870					COInr_Med_plus	2	Eukaryota_2759_kingdom_phylum	Phaeophyceae_2870
MBPK_000069605	COInr	0							COInr-WO_Insecta	0							COInr_Med	0							COInr_Med_plus	0
MBPK_000069671	COInr	2	Cnidaria_6073	Hydrozoa_6074					COInr-WO_Insecta	2	Cnidaria_6073	Hydrozoa_6074					COInr_Med	3	Cnidaria_6073	Hydrozoa_6074	Anthoathecata_406427				COInr_Med_plus	3	Cnidaria_6073	Hydrozoa_6074	Anthoathecata_406427
MBPK_000069841	COInr	5	Bryozoa_10205	Gymnolaemata_10206	Ctenostomatida_51985	Vesiculariidae_98850	Amathia_98848		COInr-WO_Insecta	5	Bryozoa_10205	Gymnolaemata_10206	Ctenostomatida_51985	Vesiculariidae_98850	Amathia_98848		COInr_Med	5	Bryozoa_10205	Gymnolaemata_10206	Ctenostomatida_51985	Vesiculariidae_98850	Amathia_98848		COInr_Med_plus	5	Bryozoa_10205	Gymnolaemata_10206	Ctenostomatida_51985	Vesiculariidae_98850	Amathia_98848
MBPK_000069865	COInr	0							COInr-WO_Insecta	0							COInr_Med	0							COInr_Med_plus	0
MBPK_000070034	COInr	0							COInr-WO_Insecta	0							COInr_Med	0							COInr_Med_plus	0
MBPK_000070072	COInr	3	Cnidaria_6073	Hydrozoa_6074	Anthoathecata_406427				COInr-WO_Insecta	3	Cnidaria_6073	Hydrozoa_6074	Anthoathecata_406427				COInr_Med	3	Cnidaria_6073	Hydrozoa_6074	Anthoathecata_406427				COInr_Med_plus	3	Cnidaria_6073	Hydrozoa_6074	Anthoathecata_406427
MBPK_000070410	COInr	1	Arthropoda_6656						COInr-WO_Insecta	2	Arthropoda_6656	Malacostraca_6681					COInr_Med	2	Arthropoda_6656	Malacostraca_6681					COInr_Med_plus	2	Arthropoda_6656	Malacostraca_6681
MBPK_000070421	COInr	0							COInr-WO_Insecta	0							COInr_Med	0							COInr_Med_plus	0
MBPK_000070423	COInr	2	Cnidaria_6073	Hydrozoa_6074					COInr-WO_Insecta	2	Cnidaria_6073	Hydrozoa_6074					COInr_Med	2	Cnidaria_6073	Hydrozoa_6074					COInr_Med_plus	2	Cnidaria_6073	Hydrozoa_6074
MBPK_000070674	COInr	1	Arthropoda_6656						COInr-WO_Insecta	0							COInr_Med	0							COInr_Med_plus	0
MBPK_000070780	COInr	1	Arthropoda_6656						COInr-WO_Insecta	0							COInr_Med	0							COInr_Med_plus	0
MBPK_000070829	COInr	5	Rhodophyta_2763	Florideophyceae_2806	Hapalidiales_1705611	Hapalidiaceae_227970	Lithothamnion_48598		COInr-WO_Insecta	5	Rhodophyta_2763	Florideophyceae_2806	Hapalidiales_1705611	Hapalidiaceae_227970	Lithothamnion_48598		COInr_Med	5	Rhodophyta_2763	Florideophyceae_2806	Hapalidiales_1705611	Hapalidiaceae_227970	Lithothamnion_48598		COInr_Med_plus	5	Rhodophyta_2763	Florideophyceae_2806	Hapalidiales_1705611	Hapalidiaceae_227970	Lithothamnion_48598
MBPK_000070948	COInr	1	Arthropoda_6656						COInr-WO_Insecta	0							COInr_Med	0							COInr_Med_plus	0
MBPK_000071240	COInr	4	Cnidaria_6073	Anthozoa_6101	Alcyonacea_40677	Clavulariidae_86519			COInr-WO_Insecta	4	Cnidaria_6073	Anthozoa_6101	Alcyonacea_40677	Clavulariidae_86519			COInr_Med	4	Cnidaria_6073	Anthozoa_6101	Alcyonacea_40677	Clavulariidae_86519			COInr_Med_plus	4	Cnidaria_6073	Anthozoa_6101	Alcyonacea_40677	Clavulariidae_86519
MBPK_000071445	COInr	3	Porifera_6040	Demospongiae_6042	Dictyoceratida_119428				COInr-WO_Insecta	3	Porifera_6040	Demospongiae_6042	Dictyoceratida_119428				COInr_Med	4	Porifera_6040	Demospongiae_6042	Dictyoceratida_119428	Thorectidae_121495			COInr_Med_plus	4	Porifera_6040	Demospongiae_6042	Dictyoceratida_119428	Thorectidae_121495
MBPK_000071620	COInr	1	Arthropoda_6656						COInr-WO_Insecta	0							COInr_Med	0							COInr_Med_plus	0
MBPK_000071626	COInr	2	Cnidaria_6073	Hydrozoa_6074					COInr-WO_Insecta	2	Cnidaria_6073	Hydrozoa_6074					COInr_Med	2	Cnidaria_6073	Hydrozoa_6074					COInr_Med_plus	2	Cnidaria_6073	Hydrozoa_6074
MBPK_000071676	COInr	0							COInr-WO_Insecta	0							COInr_Med	0							COInr_Med_plus	0
MBPK_000071863	COInr	5	Cnidaria_6073	Anthozoa_6101	Alcyonacea_40677	Alcyoniidae_40678	Eleutherobia_360981		COInr-WO_Insecta	5	Cnidaria_6073	Anthozoa_6101	Alcyonacea_40677	Alcyoniidae_40678	Eleutherobia_360981		COInr_Med	5	Cnidaria_6073	Anthozoa_6101	Alcyonacea_40677	Alcyoniidae_40678	Eleutherobia_360981		COInr_Med_plus	5	Cnidaria_6073	Anthozoa_6101	Alcyonacea_40677	Alcyoniidae_40678	Eleutherobia_360981
MBPK_000071944	COInr	0							COInr-WO_Insecta	0							COInr_Med	1	Bacillariophyta_2836						COInr_Med_plus	1	Bacillariophyta_2836
MBPK_000071982	COInr	3	Rhodophyta_2763	Florideophyceae_2806	Corallinales_31395				COInr-WO_Insecta	3	Rhodophyta_2763	Florideophyceae_2806	Corallinales_31395				COInr_Med	4	Rhodophyta_2763	Florideophyceae_2806	Corallinales_31395	Lithophyllaceae_2705745			COInr_Med_plus	4	Rhodophyta_2763	Florideophyceae_2806	Corallinales_31395	Lithophyllaceae_2705745
MBPK_000072177	COInr	6	Annelida_6340	Polychaeta_6341	Phyllodocida_6348	Syllidae_122238	Eusyllis_199553	Eusyllis_lamelligera_1048815	COInr-WO_Insecta	6	Annelida_6340	Polychaeta_6341	Phyllodocida_6348	Syllidae_122238	Eusyllis_199553	Eusyllis_lamelligera_1048815	COInr_Med	6	Annelida_6340	Polychaeta_6341	Phyllodocida_6348	Syllidae_122238	Eusyllis_199553	Eusyllis_lamelligera_1048815	COInr_Med_plus	6	Annelida_6340	Polychaeta_6341	Phyllodocida_6348	Syllidae_122238	Eusyllis_199553	Eusyllis_lamelligera_1048815
MBPK_000072211	COInr	6	Bryozoa_10205	Stenolaemata_97264	Cyclostomatida_97265	Frondiporidae_646319	Frondipora_646326	Frondipora_verrucosa_646320	COInr-WO_Insecta	6	Bryozoa_10205	Stenolaemata_97264	Cyclostomatida_97265	Frondiporidae_646319	Frondipora_646326	Frondipora_verrucosa_646320	COInr_Med	6	Bryozoa_10205	Stenolaemata_97264	Cyclostomatida_97265	Frondiporidae_646319	Frondipora_646326	Frondipora_verrucosa_646320	COInr_Med_plus	6	Bryozoa_10205	Stenolaemata_97264	Cyclostomatida_97265	Frondiporidae_646319	Frondipora_646326	Frondipora_verrucosa_646320
MBPK_000072221	COInr	0							COInr-WO_Insecta	0							COInr_Med	0							COInr_Med_plus	0
MBPK_000072253	COInr	0							COInr-WO_Insecta	0							COInr_Med	0							COInr_Med_plus	0
MBPK_000072257	COInr	1	Arthropoda_6656						COInr-WO_Insecta	0							COInr_Med	0							COInr_Med_plus	0
MBPK_000072270	COInr	2	Rhodophyta_2763	Florideophyceae_2806					COInr-WO_Insecta	2	Rhodophyta_2763	Florideophyceae_2806					COInr_Med	2	Rhodophyta_2763	Florideophyceae_2806					COInr_Med_plus	2	Rhodophyta_2763	Florideophyceae_2806
MBPK_000072610	COInr	2	Arthropoda_6656	Insecta_50557					COInr-WO_Insecta	0							COInr_Med	0							COInr_Med_plus	0
MBPK_000072820	COInr	1	Arthropoda_6656						COInr-WO_Insecta	0							COInr_Med	0							COInr_Med_plus	0
MBPK_000072821	COInr	1	Arthropoda_6656						COInr-WO_Insecta	0							COInr_Med	0							COInr_Med_plus	0
MBPK_000073042	COInr	0							COInr-WO_Insecta	0							COInr_Med	0							COInr_Med_plus	0
MBPK_000073192	COInr	0							COInr-WO_Insecta	0							COInr_Med	0							COInr_Med_plus	0
MBPK_000073368	COInr	0							COInr-WO_Insecta	0							COInr_Med	0							COInr_Med_plus	0
MBPK_000073406	COInr	0							COInr-WO_Insecta	0							COInr_Med	0							COInr_Med_plus	0
MBPK_000073545	COInr	0							COInr-WO_Insecta	0							COInr_Med	0							COInr_Med_plus	0
MBPK_000073652	COInr	0							COInr-WO_Insecta	0							COInr_Med	0							COInr_Med_plus	0
MBPK_000073691	COInr	0							COInr-WO_Insecta	0							COInr_Med	0							COInr_Med_plus	0
MBPK_000073698	COInr	0							COInr-WO_Insecta	0							COInr_Med	0							COInr_Med_plus	0
MBPK_000073709	COInr	0							COInr-WO_Insecta	0							COInr_Med	0							COInr_Med_plus	0
MBPK_000073722	COInr	1	Arthropoda_6656						COInr-WO_Insecta	0							COInr_Med	0							COInr_Med_plus	0
MBPK_000073740	COInr	0							COInr-WO_Insecta	0							COInr_Med	0							COInr_Med_plus	0
MBPK_000073902	COInr	3	Porifera_6040	Demospongiae_6042	Poecilosclerida_27925				COInr-WO_Insecta	3	Porifera_6040	Demospongiae_6042	Poecilosclerida_27925				COInr_Med	6	Porifera_6040	Demospongiae_6042	Poecilosclerida_27925	Chondropsidae_491774	Batzella_1779225	Batzella_aurantiaca_2070859	COInr_Med_plus	6	Porifera_6040	Demospongiae_6042	Poecilosclerida_27925	Chondropsidae_491774	Batzella_1779225	Batzella_aurantiaca_2070859
MBPK_000074057	COInr	1	Arthropoda_6656						COInr-WO_Insecta	1	Arthropoda_6656						COInr_Med	0							COInr_Med_plus	0
MBPK_000074077	COInr	1	Arthropoda_6656						COInr-WO_Insecta	0							COInr_Med	0							COInr_Med_plus	0
MBPK_000074105	COInr	1	Arthropoda_6656						COInr-WO_Insecta	0							COInr_Med	0							COInr_Med_plus	0
MBPK_000074244	COInr	1	Annelida_6340						COInr-WO_Insecta	1	Annelida_6340						COInr_Med	0							COInr_Med_plus	0
MBPK_000074651	COInr	2	Cnidaria_6073	Hydrozoa_6074					COInr-WO_Insecta	2	Cnidaria_6073	Hydrozoa_6074					COInr_Med	3	Cnidaria_6073	Hydrozoa_6074	Leptothecata_500008				COInr_Med_plus	3	Cnidaria_6073	Hydrozoa_6074	Leptothecata_500008
MBPK_000074729	COInr	0							COInr-WO_Insecta	0							COInr_Med	5	Sipuncula_6433	Sipuncula_6433_class	Aspidosiphonidormes_216204	Aspidosiphonidae_91377	Aspidosiphon_91378		COInr_Med_plus	5	Sipuncula_6433	Sipuncula_6433_class	Aspidosiphonidormes_216204	Aspidosiphonidae_91377	Aspidosiphon_91378
MBPK_000075083	COInr	0							COInr-WO_Insecta	0							COInr_Med	0							COInr_Med_plus	0
MBPK_000075146	COInr	2	Cnidaria_6073	Hydrozoa_6074					COInr-WO_Insecta	2	Cnidaria_6073	Hydrozoa_6074					COInr_Med	2	Cnidaria_6073	Hydrozoa_6074					COInr_Med_plus	2	Cnidaria_6073	Hydrozoa_6074
MBPK_000075153	COInr	0							COInr-WO_Insecta	1	Bacillariophyta_2836						COInr_Med	1	Bacillariophyta_2836						COInr_Med_plus	1	Bacillariophyta_2836
MBPK_000075371	COInr	1	Arthropoda_6656						COInr-WO_Insecta	1	Arthropoda_6656						COInr_Med	1	Arthropoda_6656						COInr_Med_plus	1	Arthropoda_6656
MBPK_000075468	COInr	2	Rhodophyta_2763	Florideophyceae_2806					COInr-WO_Insecta	2	Rhodophyta_2763	Florideophyceae_2806					COInr_Med	2	Rhodophyta_2763	Florideophyceae_2806					COInr_Med_plus	2	Rhodophyta_2763	Florideophyceae_2806
MBPK_000075696	COInr	0							COInr-WO_Insecta	0							COInr_Med	0							COInr_Med_plus	0
MBPK_000075917	COInr	1	Arthropoda_6656						COInr-WO_Insecta	1	Arthropoda_6656						COInr_Med	0							COInr_Med_plus	0
MBPK_000075963	COInr	0							COInr-WO_Insecta	0							COInr_Med	0							COInr_Med_plus	0
MBPK_000076077	COInr	2	Cnidaria_6073	Hydrozoa_6074					COInr-WO_Insecta	2	Cnidaria_6073	Hydrozoa_6074					COInr_Med	2	Cnidaria_6073	Hydrozoa_6074					COInr_Med_plus	2	Cnidaria_6073	Hydrozoa_6074
MBPK_000076316	COInr	0							COInr-WO_Insecta	0							COInr_Med	0							COInr_Med_plus	0
MBPK_000076326	COInr	0							COInr-WO_Insecta	0							COInr_Med	0							COInr_Med_plus	0
MBPK_000076407	COInr	6	Annelida_6340	Polychaeta_6341	Phyllodocida_6348	Glyceridae_39821	Glycera_6349	Glycera_alba_221998	COInr-WO_Insecta	6	Annelida_6340	Polychaeta_6341	Phyllodocida_6348	Glyceridae_39821	Glycera_6349	Glycera_alba_221998	COInr_Med	6	Annelida_6340	Polychaeta_6341	Phyllodocida_6348	Glyceridae_39821	Glycera_6349	Glycera_alba_221998	COInr_Med_plus	6	Annelida_6340	Polychaeta_6341	Phyllodocida_6348	Glyceridae_39821	Glycera_6349	Glycera_alba_221998
MBPK_000076506	COInr	6	Cnidaria_6073	Hydrozoa_6074	Anthoathecata_406427	Corynidae_6077	Coryne_58816	Coryne_pintneri_264118	COInr-WO_Insecta	6	Cnidaria_6073	Hydrozoa_6074	Anthoathecata_406427	Corynidae_6077	Coryne_58816	Coryne_pintneri_264118	COInr_Med	6	Cnidaria_6073	Hydrozoa_6074	Anthoathecata_406427	Corynidae_6077	Coryne_58816	Coryne_pintneri_264118	COInr_Med_plus	6	Cnidaria_6073	Hydrozoa_6074	Anthoathecata_406427	Corynidae_6077	Coryne_58816	Coryne_pintneri_264118
MBPK_000076584	COInr	6	Arthropoda_6656	Malacostraca_6681	Cumacea_27412	Nannastacidae_94566	Campylaspis_94569	Campylaspis_horrida_2546673	COInr-WO_Insecta	6	Arthropoda_6656	Malacostraca_6681	Cumacea_27412	Nannastacidae_94566	Campylaspis_94569	Campylaspis_horrida_2546673	COInr_Med	6	Arthropoda_6656	Malacostraca_6681	Cumacea_27412	Nannastacidae_94566	Campylaspis_94569	Campylaspis_horrida_2546673	COInr_Med_plus	6	Arthropoda_6656	Malacostraca_6681	Cumacea_27412	Nannastacidae_94566	Campylaspis_94569	Campylaspis_horrida_2546673
MBPK_000076860	COInr	0							COInr-WO_Insecta	0							COInr_Med	0							COInr_Med_plus	0
MBPK_000077013	COInr	1	Bacillariophyta_2836						COInr-WO_Insecta	2	Bacillariophyta_2836	Bacillariophyceae_33849					COInr_Med	2	Bacillariophyta_2836	Bacillariophyceae_33849					COInr_Med_plus	2	Bacillariophyta_2836	Bacillariophyceae_33849
MBPK_000077173	COInr	5	Cnidaria_6073	Anthozoa_6101	Alcyonacea_40677	Alcyoniidae_40678	Eleutherobia_360981		COInr-WO_Insecta	5	Cnidaria_6073	Anthozoa_6101	Alcyonacea_40677	Alcyoniidae_40678	Eleutherobia_360981		COInr_Med	5	Cnidaria_6073	Anthozoa_6101	Alcyonacea_40677	Alcyoniidae_40678	Eleutherobia_360981		COInr_Med_plus	5	Cnidaria_6073	Anthozoa_6101	Alcyonacea_40677	Alcyoniidae_40678	Eleutherobia_360981
MBPK_000077303	COInr	5	Chordata_7711	Ascidiacea_7713	Aplousobranchia_32436	Didemnidae_107393	Didemnum_107394		COInr-WO_Insecta	5	Chordata_7711	Ascidiacea_7713	Aplousobranchia_32436	Didemnidae_107393	Didemnum_107394		COInr_Med	5	Chordata_7711	Ascidiacea_7713	Aplousobranchia_32436	Didemnidae_107393	Didemnum_107394		COInr_Med_plus	5	Chordata_7711	Ascidiacea_7713	Aplousobranchia_32436	Didemnidae_107393	Didemnum_107394
MBPK_000077478	COInr	3	Rhodophyta_2763	Florideophyceae_2806	Corallinales_31395				COInr-WO_Insecta	2	Rhodophyta_2763	Florideophyceae_2806					COInr_Med	2	Rhodophyta_2763	Florideophyceae_2806					COInr_Med_plus	2	Rhodophyta_2763	Florideophyceae_2806
MBPK_000077595	COInr	0							COInr-WO_Insecta	0							COInr_Med	0							COInr_Med_plus	0
MBPK_000077661	COInr	2	Arthropoda_6656	Hexanauplia_72037					COInr-WO_Insecta	2	Arthropoda_6656	Hexanauplia_72037					COInr_Med	2	Arthropoda_6656	Hexanauplia_72037					COInr_Med_plus	2	Arthropoda_6656	Hexanauplia_72037
MBPK_000077975	COInr	0							COInr-WO_Insecta	0							COInr_Med	0							COInr_Med_plus	0
MBPK_000077976	COInr	0							COInr-WO_Insecta	1	Arthropoda_6656						COInr_Med	1	Arthropoda_6656						COInr_Med_plus	1	Arthropoda_6656
MBPK_000078154	COInr	2	Arthropoda_6656	Hexanauplia_72037					COInr-WO_Insecta	2	Arthropoda_6656	Hexanauplia_72037					COInr_Med	2	Arthropoda_6656	Hexanauplia_72037					COInr_Med_plus	2	Arthropoda_6656	Hexanauplia_72037
MBPK_000078494	COInr	0							COInr-WO_Insecta	0							COInr_Med	0							COInr_Med_plus	6	Bryozoa_10205	Gymnolaemata_10206	Cheilostomatida_10207	Adeonidae_558780	Reptadeonella_2576536	Reptadeonella_violacea_-35168
MBPK_000078650	COInr	0							COInr-WO_Insecta	0							COInr_Med	0							COInr_Med_plus	0
MBPK_000078748	COInr	1	Arthropoda_6656						COInr-WO_Insecta	0							COInr_Med	0							COInr_Med_plus	0
MBPK_000078754	COInr	1	Arthropoda_6656						COInr-WO_Insecta	0							COInr_Med	0							COInr_Med_plus	0
MBPK_000078795	COInr	1	Arthropoda_6656						COInr-WO_Insecta	0							COInr_Med	0							COInr_Med_plus	0
MBPK_000078877	COInr	0							COInr-WO_Insecta	0							COInr_Med	0							COInr_Med_plus	0
MBPK_000078992	COInr	0							COInr-WO_Insecta	0							COInr_Med	0							COInr_Med_plus	0
MBPK_000079009	COInr	1	Nemertea_6217						COInr-WO_Insecta	1	Nemertea_6217						COInr_Med	1	Nemertea_6217						COInr_Med_plus	1	Nemertea_6217
MBPK_000079495	COInr	6	Annelida_6340	Polychaeta_6341	Phyllodocida_6348	Chrysopetalidae_115831	Chrysopetalum_115832	Chrysopetalum_debile_115833	COInr-WO_Insecta	6	Annelida_6340	Polychaeta_6341	Phyllodocida_6348	Chrysopetalidae_115831	Chrysopetalum_115832	Chrysopetalum_debile_115833	COInr_Med	6	Annelida_6340	Polychaeta_6341	Phyllodocida_6348	Chrysopetalidae_115831	Chrysopetalum_115832	Chrysopetalum_debile_115833	COInr_Med_plus	6	Annelida_6340	Polychaeta_6341	Phyllodocida_6348	Chrysopetalidae_115831	Chrysopetalum_115832	Chrysopetalum_debile_115833
MBPK_000079544	COInr	2	Cnidaria_6073	Hydrozoa_6074					COInr-WO_Insecta	2	Cnidaria_6073	Hydrozoa_6074					COInr_Med	2	Cnidaria_6073	Hydrozoa_6074					COInr_Med_plus	2	Cnidaria_6073	Hydrozoa_6074
MBPK_000079603	COInr	0							COInr-WO_Insecta	0							COInr_Med	0							COInr_Med_plus	0
MBPK_000079620	COInr	1	Arthropoda_6656						COInr-WO_Insecta	0							COInr_Med	0							COInr_Med_plus	0
MBPK_000079676	COInr	5	Eukaryota_2759_kingdom_phylum	Phaeophyceae_2870	Sphacelariales_27945	Sphacelariaceae_27946	Sphacelaria_27947		COInr-WO_Insecta	5	Eukaryota_2759_kingdom_phylum	Phaeophyceae_2870	Sphacelariales_27945	Sphacelariaceae_27946	Sphacelaria_27947		COInr_Med	5	Eukaryota_2759_kingdom_phylum	Phaeophyceae_2870	Sphacelariales_27945	Sphacelariaceae_27946	Sphacelaria_27947		COInr_Med_plus	5	Eukaryota_2759_kingdom_phylum	Phaeophyceae_2870	Sphacelariales_27945	Sphacelariaceae_27946	Sphacelaria_27947
MBPK_000079745	COInr	3	Rhodophyta_2763	Florideophyceae_2806	Hapalidiales_1705611				COInr-WO_Insecta	3	Rhodophyta_2763	Florideophyceae_2806	Hapalidiales_1705611				COInr_Med	2	Rhodophyta_2763	Florideophyceae_2806					COInr_Med_plus	2	Rhodophyta_2763	Florideophyceae_2806
MBPK_000079766	COInr	3	Porifera_6040	Demospongiae_6042	Poecilosclerida_27925				COInr-WO_Insecta	3	Porifera_6040	Demospongiae_6042	Poecilosclerida_27925				COInr_Med	6	Porifera_6040	Demospongiae_6042	Poecilosclerida_27925	Chondropsidae_491774	Batzella_1779225	Batzella_aurantiaca_2070859	COInr_Med_plus	6	Porifera_6040	Demospongiae_6042	Poecilosclerida_27925	Chondropsidae_491774	Batzella_1779225	Batzella_aurantiaca_2070859
MBPK_000079922	COInr	1	Arthropoda_6656						COInr-WO_Insecta	0							COInr_Med	0							COInr_Med_plus	0
MBPK_000079926	COInr	1	Oomycota_4762						COInr-WO_Insecta	1	Oomycota_4762						COInr_Med	0							COInr_Med_plus	0
MBPK_000079947	COInr	2	Mollusca_6447	Gastropoda_6448					COInr-WO_Insecta	2	Mollusca_6447	Gastropoda_6448					COInr_Med	2	Mollusca_6447	Gastropoda_6448					COInr_Med_plus	2	Mollusca_6447	Gastropoda_6448
MBPK_000080003	COInr	3	Porifera_6040	Demospongiae_6042	Verongiida_1779151				COInr-WO_Insecta	3	Porifera_6040	Demospongiae_6042	Verongiida_1779151				COInr_Med	5	Porifera_6040	Demospongiae_6042	Verongiida_1779151	Aplysinidae_121475	Verongula_289406		COInr_Med_plus	5	Porifera_6040	Demospongiae_6042	Verongiida_1779151	Aplysinidae_121475	Verongula_289406
MBPK_000080026	COInr	6	Annelida_6340	Polychaeta_6341	Phyllodocida_6348	Syllidae_122238	Odontosyllis_199561	Odontosyllis_gibba_199562	COInr-WO_Insecta	6	Annelida_6340	Polychaeta_6341	Phyllodocida_6348	Syllidae_122238	Odontosyllis_199561	Odontosyllis_gibba_199562	COInr_Med	6	Annelida_6340	Polychaeta_6341	Phyllodocida_6348	Syllidae_122238	Odontosyllis_199561	Odontosyllis_gibba_199562	COInr_Med_plus	6	Annelida_6340	Polychaeta_6341	Phyllodocida_6348	Syllidae_122238	Odontosyllis_199561	Odontosyllis_gibba_199562
MBPK_000080197	COInr	6	Eukaryota_2759_kingdom_phylum	Phaeophyceae_2870	Ectocarpales_2877	Acinetosporaceae_142642	Hincksia_43933	Hincksia_granulosa_90012	COInr-WO_Insecta	6	Eukaryota_2759_kingdom_phylum	Phaeophyceae_2870	Ectocarpales_2877	Acinetosporaceae_142642	Hincksia_43933	Hincksia_granulosa_90012	COInr_Med	6	Eukaryota_2759_kingdom_phylum	Phaeophyceae_2870	Ectocarpales_2877	Acinetosporaceae_142642	Hincksia_43933	Hincksia_granulosa_90012	COInr_Med_plus	6	Eukaryota_2759_kingdom_phylum	Phaeophyceae_2870	Ectocarpales_2877	Acinetosporaceae_142642	Hincksia_43933	Hincksia_granulosa_90012
MBPK_000080292	COInr	0							COInr-WO_Insecta	0							COInr_Med	0							COInr_Med_plus	0
MBPK_000080362	COInr	3	Porifera_6040	Demospongiae_6042	Poecilosclerida_27925				COInr-WO_Insecta	3	Porifera_6040	Demospongiae_6042	Poecilosclerida_27925				COInr_Med	6	Porifera_6040	Demospongiae_6042	Poecilosclerida_27925	Chondropsidae_491774	Batzella_1779225	Batzella_aurantiaca_2070859	COInr_Med_plus	6	Porifera_6040	Demospongiae_6042	Poecilosclerida_27925	Chondropsidae_491774	Batzella_1779225	Batzella_aurantiaca_2070859
MBPK_000080451	COInr	5	Mollusca_6447	Bivalvia_6544	Mytilida_6546	Mytilidae_6547	Musculus_112137		COInr-WO_Insecta	6	Mollusca_6447	Bivalvia_6544	Mytilida_6546	Mytilidae_6547	Musculus_112137	Musculus_costulatus_2589378	COInr_Med	5	Mollusca_6447	Bivalvia_6544	Mytilida_6546	Mytilidae_6547	Musculus_112137		COInr_Med_plus	5	Mollusca_6447	Bivalvia_6544	Mytilida_6546	Mytilidae_6547	Musculus_112137
MBPK_000080597	COInr	1	Arthropoda_6656						COInr-WO_Insecta	1	Arthropoda_6656						COInr_Med	1	Arthropoda_6656						COInr_Med_plus	1	Arthropoda_6656
MBPK_000080629	COInr	5	Porifera_6040	Demospongiae_6042	Poecilosclerida_27925	Microcionidae_27926	Clathria_81539		COInr-WO_Insecta	5	Porifera_6040	Demospongiae_6042	Poecilosclerida_27925	Microcionidae_27926	Clathria_81539		COInr_Med	5	Porifera_6040	Demospongiae_6042	Poecilosclerida_27925	Microcionidae_27926	Clathria_81539		COInr_Med_plus	5	Porifera_6040	Demospongiae_6042	Poecilosclerida_27925	Microcionidae_27926	Clathria_81539
MBPK_000080724	COInr	6	Cnidaria_6073	Hydrozoa_6074	Leptothecata_500008	Sertulariidae_86619	Sertularella_308611	Sertularella_polyzonias_475738	COInr-WO_Insecta	6	Cnidaria_6073	Hydrozoa_6074	Leptothecata_500008	Sertulariidae_86619	Sertularella_308611	Sertularella_polyzonias_475738	COInr_Med	6	Cnidaria_6073	Hydrozoa_6074	Leptothecata_500008	Sertulariidae_86619	Sertularella_308611	Sertularella_polyzonias_475738	COInr_Med_plus	6	Cnidaria_6073	Hydrozoa_6074	Leptothecata_500008	Sertulariidae_86619	Sertularella_308611	Sertularella_polyzonias_475738
MBPK_000080761	COInr	0							COInr-WO_Insecta	0							COInr_Med	0							COInr_Med_plus	0
MBPK_000081072	COInr	3	Cnidaria_6073	Hydrozoa_6074	Leptothecata_500008				COInr-WO_Insecta	3	Cnidaria_6073	Hydrozoa_6074	Leptothecata_500008				COInr_Med	3	Cnidaria_6073	Hydrozoa_6074	Leptothecata_500008				COInr_Med_plus	3	Cnidaria_6073	Hydrozoa_6074	Leptothecata_500008
MBPK_000081088	COInr	4	Mollusca_6447	Gastropoda_6448	Neogastropoda_6479	Fasciolariidae_6486			COInr-WO_Insecta	4	Mollusca_6447	Gastropoda_6448	Neogastropoda_6479	Fasciolariidae_6486			COInr_Med	4	Mollusca_6447	Gastropoda_6448	Neogastropoda_6479	Fasciolariidae_6486			COInr_Med_plus	4	Mollusca_6447	Gastropoda_6448	Neogastropoda_6479	Fasciolariidae_6486
MBPK_000081213	COInr	1	Arthropoda_6656						COInr-WO_Insecta	0							COInr_Med	0							COInr_Med_plus	0
MBPK_000081246	COInr	0							COInr-WO_Insecta	0							COInr_Med	0							COInr_Med_plus	0
MBPK_000081505	COInr	3	Rhodophyta_2763	Florideophyceae_2806	Ceramiales_2802				COInr-WO_Insecta	3	Rhodophyta_2763	Florideophyceae_2806	Ceramiales_2802				COInr_Med	3	Rhodophyta_2763	Florideophyceae_2806	Ceramiales_2802				COInr_Med_plus	3	Rhodophyta_2763	Florideophyceae_2806	Ceramiales_2802
MBPK_000081839	COInr	6	Rhodophyta_2763	Florideophyceae_2806	Ceramiales_2802	Dasyaceae_35164	Dasya_35165	Dasya_tenuis_2896671	COInr-WO_Insecta	6	Rhodophyta_2763	Florideophyceae_2806	Ceramiales_2802	Dasyaceae_35164	Dasya_35165	Dasya_tenuis_2896671	COInr_Med	6	Rhodophyta_2763	Florideophyceae_2806	Ceramiales_2802	Dasyaceae_35164	Dasya_35165	Dasya_tenuis_2896671	COInr_Med_plus	6	Rhodophyta_2763	Florideophyceae_2806	Ceramiales_2802	Dasyaceae_35164	Dasya_35165	Dasya_tenuis_2896671
MBPK_000081840	COInr	3	Annelida_6340	Polychaeta_6341	Phyllodocida_6348				COInr-WO_Insecta	4	Annelida_6340	Polychaeta_6341	Phyllodocida_6348	Phyllodocidae_195257			COInr_Med	4	Annelida_6340	Polychaeta_6341	Phyllodocida_6348	Phyllodocidae_195257			COInr_Med_plus	4	Annelida_6340	Polychaeta_6341	Phyllodocida_6348	Phyllodocidae_195257
MBPK_000081955	COInr	0							COInr-WO_Insecta	0							COInr_Med	0							COInr_Med_plus	0
MBPK_000082017	COInr	3	Porifera_6040	Demospongiae_6042	Dictyoceratida_119428				COInr-WO_Insecta	3	Porifera_6040	Demospongiae_6042	Dictyoceratida_119428				COInr_Med	4	Porifera_6040	Demospongiae_6042	Dictyoceratida_119428	Thorectidae_121495			COInr_Med_plus	4	Porifera_6040	Demospongiae_6042	Dictyoceratida_119428	Thorectidae_121495
MBPK_000082471	COInr	0							COInr-WO_Insecta	0							COInr_Med	0							COInr_Med_plus	0
MBPK_000082514	COInr	0							COInr-WO_Insecta	0							COInr_Med	0							COInr_Med_plus	0
MBPK_000082726	COInr	2	Rhodophyta_2763	Florideophyceae_2806					COInr-WO_Insecta	2	Rhodophyta_2763	Florideophyceae_2806					COInr_Med	3	Rhodophyta_2763	Florideophyceae_2806	Gigartinales_28017				COInr_Med_plus	3	Rhodophyta_2763	Florideophyceae_2806	Gigartinales_28017
MBPK_000082984	COInr	2	Mollusca_6447	Gastropoda_6448					COInr-WO_Insecta	2	Mollusca_6447	Gastropoda_6448					COInr_Med	2	Mollusca_6447	Gastropoda_6448					COInr_Med_plus	2	Mollusca_6447	Gastropoda_6448
MBPK_000083036	COInr	0							COInr-WO_Insecta	2	Mollusca_6447	Gastropoda_6448					COInr_Med	2	Mollusca_6447	Gastropoda_6448					COInr_Med_plus	2	Mollusca_6447	Gastropoda_6448
MBPK_000083439	COInr	0							COInr-WO_Insecta	0							COInr_Med	0							COInr_Med_plus	0
MBPK_000083450	COInr	0							COInr-WO_Insecta	0							COInr_Med	0							COInr_Med_plus	0
MBPK_000083690	COInr	5	Mollusca_6447	Bivalvia_6544	Mytilida_6546	Mytilidae_6547	Musculus_112137		COInr-WO_Insecta	6	Mollusca_6447	Bivalvia_6544	Mytilida_6546	Mytilidae_6547	Musculus_112137	Musculus_costulatus_2589378	COInr_Med	5	Mollusca_6447	Bivalvia_6544	Mytilida_6546	Mytilidae_6547	Musculus_112137		COInr_Med_plus	5	Mollusca_6447	Bivalvia_6544	Mytilida_6546	Mytilidae_6547	Musculus_112137
MBPK_000083741	COInr	0							COInr-WO_Insecta	0							COInr_Med	0							COInr_Med_plus	0
MBPK_000083760	COInr	0							COInr-WO_Insecta	0							COInr_Med	0							COInr_Med_plus	0
MBPK_000083974	COInr	2	Rhodophyta_2763	Florideophyceae_2806					COInr-WO_Insecta	2	Rhodophyta_2763	Florideophyceae_2806					COInr_Med	5	Rhodophyta_2763	Florideophyceae_2806	Gigartinales_28017	Peyssonneliaceae_173455	Peyssonnelia_173456		COInr_Med_plus	5	Rhodophyta_2763	Florideophyceae_2806	Gigartinales_28017	Peyssonneliaceae_173455	Peyssonnelia_173456
MBPK_000084204	COInr	3	Cnidaria_6073	Hydrozoa_6074	Leptothecata_500008				COInr-WO_Insecta	3	Cnidaria_6073	Hydrozoa_6074	Leptothecata_500008				COInr_Med	3	Cnidaria_6073	Hydrozoa_6074	Leptothecata_500008				COInr_Med_plus	3	Cnidaria_6073	Hydrozoa_6074	Leptothecata_500008
MBPK_000084263	COInr	0							COInr-WO_Insecta	0							COInr_Med	0							COInr_Med_plus	0
MBPK_000084325	COInr	0							COInr-WO_Insecta	0							COInr_Med	3	Bryozoa_10205	Gymnolaemata_10206	Cheilostomatida_10207				COInr_Med_plus	3	Bryozoa_10205	Gymnolaemata_10206	Cheilostomatida_10207
MBPK_000084508	COInr	0							COInr-WO_Insecta	0							COInr_Med	0							COInr_Med_plus	0
MBPK_000084534	COInr	0							COInr-WO_Insecta	0							COInr_Med	0							COInr_Med_plus	0
MBPK_000084930	COInr	6	Porifera_6040	Demospongiae_6042	Dendroceratida_119424	Dictyodendrillidae_283990	Acanthodendrilla_558782	Acanthodendrilla_australis_1162741	COInr-WO_Insecta	6	Porifera_6040	Demospongiae_6042	Dendroceratida_119424	Dictyodendrillidae_283990	Acanthodendrilla_558782	Acanthodendrilla_australis_1162741	COInr_Med	6	Porifera_6040	Demospongiae_6042	Dendroceratida_119424	Dictyodendrillidae_283990	Acanthodendrilla_558782	Acanthodendrilla_australis_1162741	COInr_Med_plus	6	Porifera_6040	Demospongiae_6042	Dendroceratida_119424	Dictyodendrillidae_283990	Acanthodendrilla_558782	Acanthodendrilla_australis_1162741
MBPK_000084959	COInr	0							COInr-WO_Insecta	0							COInr_Med	0							COInr_Med_plus	0
MBPK_000084965	COInr	4	Cnidaria_6073	Anthozoa_6101	Actiniaria_6103	Hormathiidae_42824			COInr-WO_Insecta	4	Cnidaria_6073	Anthozoa_6101	Actiniaria_6103	Hormathiidae_42824			COInr_Med	4	Cnidaria_6073	Anthozoa_6101	Actiniaria_6103	Hormathiidae_42824			COInr_Med_plus	4	Cnidaria_6073	Anthozoa_6101	Actiniaria_6103	Hormathiidae_42824
MBPK_000085007	COInr	0							COInr-WO_Insecta	0							COInr_Med	0							COInr_Med_plus	0
MBPK_000085171	COInr	5	Porifera_6040	Demospongiae_6042	Dictyoceratida_119428	Dysideidae_190525	Lamellodysidea_279618		COInr-WO_Insecta	5	Porifera_6040	Demospongiae_6042	Dictyoceratida_119428	Dysideidae_190525	Lamellodysidea_279618		COInr_Med	5	Porifera_6040	Demospongiae_6042	Dictyoceratida_119428	Dysideidae_190525	Lamellodysidea_279618		COInr_Med_plus	5	Porifera_6040	Demospongiae_6042	Dictyoceratida_119428	Dysideidae_190525	Lamellodysidea_279618
MBPK_000085362	COInr	5	Porifera_6040	Demospongiae_6042	Chondrillida_1779149	Chondrillidae_129258	Thymosia_129259		COInr-WO_Insecta	5	Porifera_6040	Demospongiae_6042	Chondrillida_1779149	Chondrillidae_129258	Thymosia_129259		COInr_Med	5	Porifera_6040	Demospongiae_6042	Chondrillida_1779149	Chondrillidae_129258	Thymosia_129259		COInr_Med_plus	5	Porifera_6040	Demospongiae_6042	Chondrillida_1779149	Chondrillidae_129258	Thymosia_129259
MBPK_000085579	COInr	0							COInr-WO_Insecta	0							COInr_Med	3	Bacillariophyta_2836	Bacillariophyceae_33849	Naviculales_38748				COInr_Med_plus	3	Bacillariophyta_2836	Bacillariophyceae_33849	Naviculales_38748
MBPK_000085689	COInr	0							COInr-WO_Insecta	0							COInr_Med	0							COInr_Med_plus	0
MBPK_000085919	COInr	2	Rhodophyta_2763	Florideophyceae_2806					COInr-WO_Insecta	2	Rhodophyta_2763	Florideophyceae_2806					COInr_Med	5	Rhodophyta_2763	Florideophyceae_2806	Gigartinales_28017	Peyssonneliaceae_173455	Peyssonnelia_173456		COInr_Med_plus	5	Rhodophyta_2763	Florideophyceae_2806	Gigartinales_28017	Peyssonneliaceae_173455	Peyssonnelia_173456
MBPK_000085966	COInr	0							COInr-WO_Insecta	0							COInr_Med	0							COInr_Med_plus	0
MBPK_000086019	COInr	0							COInr-WO_Insecta	0							COInr_Med	0							COInr_Med_plus	0
MBPK_000086344	COInr	3	Porifera_6040	Demospongiae_6042	Poecilosclerida_27925				COInr-WO_Insecta	3	Porifera_6040	Demospongiae_6042	Poecilosclerida_27925				COInr_Med	2	Porifera_6040	Demospongiae_6042					COInr_Med_plus	2	Porifera_6040	Demospongiae_6042
MBPK_000086361	COInr	5	Rhodophyta_2763	Florideophyceae_2806	Hapalidiales_1705611	Mesophyllumaceae_2784734	Mesophyllum_48973		COInr-WO_Insecta	5	Rhodophyta_2763	Florideophyceae_2806	Hapalidiales_1705611	Mesophyllumaceae_2784734	Mesophyllum_48973		COInr_Med	2	Rhodophyta_2763	Florideophyceae_2806					COInr_Med_plus	2	Rhodophyta_2763	Florideophyceae_2806
MBPK_000086606	COInr	1	Arthropoda_6656						COInr-WO_Insecta	0							COInr_Med	0							COInr_Med_plus	0
MBPK_000086829	COInr	2	Rhodophyta_2763	Florideophyceae_2806					COInr-WO_Insecta	2	Rhodophyta_2763	Florideophyceae_2806					COInr_Med	3	Rhodophyta_2763	Florideophyceae_2806	Gigartinales_28017				COInr_Med_plus	3	Rhodophyta_2763	Florideophyceae_2806	Gigartinales_28017
MBPK_000086905	COInr	3	Rhodophyta_2763	Florideophyceae_2806	Ceramiales_2802				COInr-WO_Insecta	3	Rhodophyta_2763	Florideophyceae_2806	Ceramiales_2802				COInr_Med	5	Rhodophyta_2763	Florideophyceae_2806	Ceramiales_2802	Rhodomelaceae_2803	Osmundea_99898		COInr_Med_plus	5	Rhodophyta_2763	Florideophyceae_2806	Ceramiales_2802	Rhodomelaceae_2803	Osmundea_99898
MBPK_000087124	COInr	0							COInr-WO_Insecta	0							COInr_Med	0							COInr_Med_plus	0
MBPK_000087193	COInr	4	Porifera_6040	Demospongiae_6042	Clionaida_1779155	Clionaidae_76784			COInr-WO_Insecta	4	Porifera_6040	Demospongiae_6042	Clionaida_1779155	Clionaidae_76784			COInr_Med	4	Porifera_6040	Demospongiae_6042	Clionaida_1779155	Clionaidae_76784			COInr_Med_plus	4	Porifera_6040	Demospongiae_6042	Clionaida_1779155	Clionaidae_76784
MBPK_000087332	COInr	5	Porifera_6040	Demospongiae_6042	Poecilosclerida_27925	Microcionidae_27926	Clathria_81539		COInr-WO_Insecta	5	Porifera_6040	Demospongiae_6042	Poecilosclerida_27925	Microcionidae_27926	Clathria_81539		COInr_Med	5	Porifera_6040	Demospongiae_6042	Poecilosclerida_27925	Microcionidae_27926	Clathria_81539		COInr_Med_plus	5	Porifera_6040	Demospongiae_6042	Poecilosclerida_27925	Microcionidae_27926	Clathria_81539
MBPK_000087347	COInr	1	Arthropoda_6656						COInr-WO_Insecta	1	Arthropoda_6656						COInr_Med	0							COInr_Med_plus	0
MBPK_000087934	COInr	3	Porifera_6040	Demospongiae_6042	Poecilosclerida_27925				COInr-WO_Insecta	3	Porifera_6040	Demospongiae_6042	Poecilosclerida_27925				COInr_Med	3	Porifera_6040	Demospongiae_6042	Poecilosclerida_27925				COInr_Med_plus	3	Porifera_6040	Demospongiae_6042	Poecilosclerida_27925
MBPK_000088043	COInr	6	Eukaryota_2759_kingdom_phylum	Phaeophyceae_2870	Sporochnales_142645	Sporochnaceae_105417	Carpomitra_66793	Carpomitra_costata_66794	COInr-WO_Insecta	6	Eukaryota_2759_kingdom_phylum	Phaeophyceae_2870	Sporochnales_142645	Sporochnaceae_105417	Carpomitra_66793	Carpomitra_costata_66794	COInr_Med	6	Eukaryota_2759_kingdom_phylum	Phaeophyceae_2870	Sporochnales_142645	Sporochnaceae_105417	Carpomitra_66793	Carpomitra_costata_66794	COInr_Med_plus	6	Eukaryota_2759_kingdom_phylum	Phaeophyceae_2870	Sporochnales_142645	Sporochnaceae_105417	Carpomitra_66793	Carpomitra_costata_66794
MBPK_000088222	COInr	0							COInr-WO_Insecta	0							COInr_Med	0							COInr_Med_plus	0
MBPK_000088274	COInr	3	Porifera_6040	Demospongiae_6042	Dictyoceratida_119428				COInr-WO_Insecta	3	Porifera_6040	Demospongiae_6042	Dictyoceratida_119428				COInr_Med	4	Porifera_6040	Demospongiae_6042	Dictyoceratida_119428	Thorectidae_121495			COInr_Med_plus	4	Porifera_6040	Demospongiae_6042	Dictyoceratida_119428	Thorectidae_121495
MBPK_000088369	COInr	1	Arthropoda_6656						COInr-WO_Insecta	1	Arthropoda_6656						COInr_Med	0							COInr_Med_plus	0
MBPK_000088381	COInr	0							COInr-WO_Insecta	3	Bryozoa_10205	Gymnolaemata_10206	Cheilostomatida_10207				COInr_Med	0							COInr_Med_plus	0
MBPK_000088399	COInr	5	Porifera_6040	Demospongiae_6042	Chondrillida_1779149	Chondrillidae_129258	Thymosia_129259		COInr-WO_Insecta	5	Porifera_6040	Demospongiae_6042	Chondrillida_1779149	Chondrillidae_129258	Thymosia_129259		COInr_Med	5	Porifera_6040	Demospongiae_6042	Chondrillida_1779149	Chondrillidae_129258	Thymosia_129259		COInr_Med_plus	5	Porifera_6040	Demospongiae_6042	Chondrillida_1779149	Chondrillidae_129258	Thymosia_129259
MBPK_000088491	COInr	6	Porifera_6040	Demospongiae_6042	Bubarida_1779154	Dictyonellidae_85793	Dictyonella_6068	Dictyonella_incisa_6069	COInr-WO_Insecta	6	Porifera_6040	Demospongiae_6042	Bubarida_1779154	Dictyonellidae_85793	Dictyonella_6068	Dictyonella_incisa_6069	COInr_Med	6	Porifera_6040	Demospongiae_6042	Bubarida_1779154	Dictyonellidae_85793	Dictyonella_6068	Dictyonella_incisa_6069	COInr_Med_plus	6	Porifera_6040	Demospongiae_6042	Bubarida_1779154	Dictyonellidae_85793	Dictyonella_6068	Dictyonella_incisa_6069
MBPK_000088715	COInr	0							COInr-WO_Insecta	0							COInr_Med	0							COInr_Med_plus	0
MBPK_000088815	COInr	3	Rhodophyta_2763	Florideophyceae_2806	Ceramiales_2802				COInr-WO_Insecta	3	Rhodophyta_2763	Florideophyceae_2806	Ceramiales_2802				COInr_Med	2	Rhodophyta_2763	Florideophyceae_2806					COInr_Med_plus	2	Rhodophyta_2763	Florideophyceae_2806
MBPK_000089108	COInr	1	Arthropoda_6656						COInr-WO_Insecta	2	Arthropoda_6656	Malacostraca_6681					COInr_Med	0							COInr_Med_plus	0
MBPK_000089187	COInr	6	Porifera_6040	Demospongiae_6042	Verongiida_1779151	Ianthellidae_252952	Hexadella_252953	Hexadella_pruvoti_252954	COInr-WO_Insecta	6	Porifera_6040	Demospongiae_6042	Verongiida_1779151	Ianthellidae_252952	Hexadella_252953	Hexadella_pruvoti_252954	COInr_Med	6	Porifera_6040	Demospongiae_6042	Verongiida_1779151	Ianthellidae_252952	Hexadella_252953	Hexadella_pruvoti_252954	COInr_Med_plus	6	Porifera_6040	Demospongiae_6042	Verongiida_1779151	Ianthellidae_252952	Hexadella_252953	Hexadella_pruvoti_252954
MBPK_000089333	COInr	2	Annelida_6340	Polychaeta_6341					COInr-WO_Insecta	2	Annelida_6340	Polychaeta_6341					COInr_Med	2	Annelida_6340	Polychaeta_6341					COInr_Med_plus	2	Annelida_6340	Polychaeta_6341
MBPK_000089386	COInr	4	Porifera_6040	Demospongiae_6042	Axinellida_1779152	Raspailiidae_261678			COInr-WO_Insecta	4	Porifera_6040	Demospongiae_6042	Axinellida_1779152	Raspailiidae_261678			COInr_Med	5	Porifera_6040	Demospongiae_6042	Axinellida_1779152	Raspailiidae_261678	Raspailia_436703		COInr_Med_plus	5	Porifera_6040	Demospongiae_6042	Axinellida_1779152	Raspailiidae_261678	Raspailia_436703
MBPK_000089470	COInr	0							COInr-WO_Insecta	0							COInr_Med	0							COInr_Med_plus	0
MBPK_000089872	COInr	0							COInr-WO_Insecta	0							COInr_Med	0							COInr_Med_plus	0
MBPK_000090346	COInr	4	Cnidaria_6073	Anthozoa_6101	Scleractinia_6125	Dendrophylliidae_44299			COInr-WO_Insecta	4	Cnidaria_6073	Anthozoa_6101	Scleractinia_6125	Dendrophylliidae_44299			COInr_Med	4	Cnidaria_6073	Anthozoa_6101	Scleractinia_6125	Dendrophylliidae_44299			COInr_Med_plus	4	Cnidaria_6073	Anthozoa_6101	Scleractinia_6125	Dendrophylliidae_44299
MBPK_000090413	COInr	6	Mollusca_6447	Bivalvia_6544	Mytilida_6546	Mytilidae_6547	Musculus_112137	Musculus_costulatus_2589378	COInr-WO_Insecta	6	Mollusca_6447	Bivalvia_6544	Mytilida_6546	Mytilidae_6547	Musculus_112137	Musculus_costulatus_2589378	COInr_Med	5	Mollusca_6447	Bivalvia_6544	Mytilida_6546	Mytilidae_6547	Musculus_112137		COInr_Med_plus	5	Mollusca_6447	Bivalvia_6544	Mytilida_6546	Mytilidae_6547	Musculus_112137
MBPK_000090479	COInr	3	Porifera_6040	Demospongiae_6042	Dictyoceratida_119428				COInr-WO_Insecta	3	Porifera_6040	Demospongiae_6042	Dictyoceratida_119428				COInr_Med	3	Porifera_6040	Demospongiae_6042	Dictyoceratida_119428				COInr_Med_plus	3	Porifera_6040	Demospongiae_6042	Dictyoceratida_119428
MBPK_000090694	COInr	1	Arthropoda_6656						COInr-WO_Insecta	0							COInr_Med	0							COInr_Med_plus	0
MBPK_000090825	COInr	3	Cnidaria_6073	Anthozoa_6101	Alcyonacea_40677				COInr-WO_Insecta	3	Cnidaria_6073	Anthozoa_6101	Alcyonacea_40677				COInr_Med	5	Cnidaria_6073	Anthozoa_6101	Alcyonacea_40677	Alcyoniidae_40678	Eleutherobia_360981		COInr_Med_plus	5	Cnidaria_6073	Anthozoa_6101	Alcyonacea_40677	Alcyoniidae_40678	Eleutherobia_360981
MBPK_000091315	COInr	0							COInr-WO_Insecta	0							COInr_Med	0							COInr_Med_plus	0
MBPK_000091323	COInr	0							COInr-WO_Insecta	1	Bacillariophyta_2836						COInr_Med	1	Bacillariophyta_2836						COInr_Med_plus	1	Bacillariophyta_2836
MBPK_000091445	COInr	6	Bryozoa_10205	Gymnolaemata_10206	Cheilostomatida_10207	Myriaporidae_475379	Myriapora_475380	Myriapora_truncata_475381	COInr-WO_Insecta	6	Bryozoa_10205	Gymnolaemata_10206	Cheilostomatida_10207	Myriaporidae_475379	Myriapora_475380	Myriapora_truncata_475381	COInr_Med	6	Bryozoa_10205	Gymnolaemata_10206	Cheilostomatida_10207	Myriaporidae_475379	Myriapora_475380	Myriapora_truncata_475381	COInr_Med_plus	6	Bryozoa_10205	Gymnolaemata_10206	Cheilostomatida_10207	Myriaporidae_475379	Myriapora_475380	Myriapora_truncata_475381
MBPK_000091568	COInr	0							COInr-WO_Insecta	0							COInr_Med	0							COInr_Med_plus	0
MBPK_000091696	COInr	0							COInr-WO_Insecta	0							COInr_Med	0							COInr_Med_plus	0
MBPK_000091832	COInr	6	Chordata_7711	Ascidiacea_7713	Aplousobranchia_32436	Pseudodistomidae_282279	Pseudodistoma_282280	Pseudodistoma_cyrnusense_286150	COInr-WO_Insecta	6	Chordata_7711	Ascidiacea_7713	Aplousobranchia_32436	Pseudodistomidae_282279	Pseudodistoma_282280	Pseudodistoma_cyrnusense_286150	COInr_Med	6	Chordata_7711	Ascidiacea_7713	Aplousobranchia_32436	Pseudodistomidae_282279	Pseudodistoma_282280	Pseudodistoma_cyrnusense_286150	COInr_Med_plus	6	Chordata_7711	Ascidiacea_7713	Aplousobranchia_32436	Pseudodistomidae_282279	Pseudodistoma_282280	Pseudodistoma_cyrnusense_286150
MBPK_000091888	COInr	6	Mollusca_6447	Bivalvia_6544	Mytilida_6546	Mytilidae_6547	Musculus_112137	Musculus_costulatus_2589378	COInr-WO_Insecta	6	Mollusca_6447	Bivalvia_6544	Mytilida_6546	Mytilidae_6547	Musculus_112137	Musculus_costulatus_2589378	COInr_Med	5	Mollusca_6447	Bivalvia_6544	Mytilida_6546	Mytilidae_6547	Musculus_112137		COInr_Med_plus	5	Mollusca_6447	Bivalvia_6544	Mytilida_6546	Mytilidae_6547	Musculus_112137
MBPK_000091919	COInr	0							COInr-WO_Insecta	0							COInr_Med	0							COInr_Med_plus	0
MBPK_000091978	COInr	1	Annelida_6340						COInr-WO_Insecta	0							COInr_Med	0							COInr_Med_plus	0
MBPK_000091997	COInr	0							COInr-WO_Insecta	0							COInr_Med	0							COInr_Med_plus	0
MBPK_000092167	COInr	4	Porifera_6040	Demospongiae_6042	Axinellida_1779152	Raspailiidae_261678			COInr-WO_Insecta	4	Porifera_6040	Demospongiae_6042	Axinellida_1779152	Raspailiidae_261678			COInr_Med	4	Porifera_6040	Demospongiae_6042	Axinellida_1779152	Raspailiidae_261678			COInr_Med_plus	4	Porifera_6040	Demospongiae_6042	Axinellida_1779152	Raspailiidae_261678
MBPK_000092206	COInr	0							COInr-WO_Insecta	3	Xenacoelomorpha_1312402	Xenacoelomorpha_1312402_class	Acoela_31265				COInr_Med	4	Xenacoelomorpha_1312402	Xenacoelomorpha_1312402_class	Acoela_31265	Convolutidae_31268			COInr_Med_plus	4	Xenacoelomorpha_1312402	Xenacoelomorpha_1312402_class	Acoela_31265	Convolutidae_31268
MBPK_000092596	COInr	1	Arthropoda_6656						COInr-WO_Insecta	1	Arthropoda_6656						COInr_Med	0							COInr_Med_plus	0
MBPK_000092687	COInr	1	Arthropoda_6656						COInr-WO_Insecta	1	Arthropoda_6656						COInr_Med	0							COInr_Med_plus	0
MBPK_000092697	COInr	2	Cnidaria_6073	Hydrozoa_6074					COInr-WO_Insecta	2	Cnidaria_6073	Hydrozoa_6074					COInr_Med	2	Cnidaria_6073	Hydrozoa_6074					COInr_Med_plus	2	Cnidaria_6073	Hydrozoa_6074
MBPK_000093016	COInr	0							COInr-WO_Insecta	0							COInr_Med	0							COInr_Med_plus	0
MBPK_000093571	COInr	0							COInr-WO_Insecta	0							COInr_Med	0							COInr_Med_plus	0
MBPK_000093575	COInr	0							COInr-WO_Insecta	0							COInr_Med	0							COInr_Med_plus	0
MBPK_000093579	COInr	4	Eukaryota_2759_kingdom_phylum	Phaeophyceae_2870	Ectocarpales_2877	Chordariaceae_66220			COInr-WO_Insecta	4	Eukaryota_2759_kingdom_phylum	Phaeophyceae_2870	Ectocarpales_2877	Chordariaceae_66220			COInr_Med	4	Eukaryota_2759_kingdom_phylum	Phaeophyceae_2870	Ectocarpales_2877	Chordariaceae_66220			COInr_Med_plus	4	Eukaryota_2759_kingdom_phylum	Phaeophyceae_2870	Ectocarpales_2877	Chordariaceae_66220
MBPK_000093609	COInr	1	Arthropoda_6656						COInr-WO_Insecta	0							COInr_Med	0							COInr_Med_plus	0
MBPK_000093642	COInr	0							COInr-WO_Insecta	0							COInr_Med	0							COInr_Med_plus	0
MBPK_000093731	COInr	1	Arthropoda_6656						COInr-WO_Insecta	2	Arthropoda_6656	Arachnida_6854					COInr_Med	0							COInr_Med_plus	0
MBPK_000093862	COInr	6	Mollusca_6447	Bivalvia_6544	Mytilida_6546	Mytilidae_6547	Musculus_112137	Musculus_costulatus_2589378	COInr-WO_Insecta	6	Mollusca_6447	Bivalvia_6544	Mytilida_6546	Mytilidae_6547	Musculus_112137	Musculus_costulatus_2589378	COInr_Med	5	Mollusca_6447	Bivalvia_6544	Mytilida_6546	Mytilidae_6547	Musculus_112137		COInr_Med_plus	5	Mollusca_6447	Bivalvia_6544	Mytilida_6546	Mytilidae_6547	Musculus_112137
MBPK_000094364	COInr	1	Arthropoda_6656						COInr-WO_Insecta	0							COInr_Med	0							COInr_Med_plus	0
MBPK_000094651	COInr	6	Cnidaria_6073	Anthozoa_6101	Alcyonacea_40677	Plexauridae_44191	Paramuricea_44196	Paramuricea_clavata_317549	COInr-WO_Insecta	6	Cnidaria_6073	Anthozoa_6101	Alcyonacea_40677	Plexauridae_44191	Paramuricea_44196	Paramuricea_clavata_317549	COInr_Med	6	Cnidaria_6073	Anthozoa_6101	Alcyonacea_40677	Plexauridae_44191	Paramuricea_44196	Paramuricea_clavata_317549	COInr_Med_plus	6	Cnidaria_6073	Anthozoa_6101	Alcyonacea_40677	Plexauridae_44191	Paramuricea_44196	Paramuricea_clavata_317549
MBPK_000094732	COInr	0							COInr-WO_Insecta	0							COInr_Med	0							COInr_Med_plus	0
MBPK_000094766	COInr	5	Mollusca_6447	Bivalvia_6544	Mytilida_6546	Mytilidae_6547	Musculus_112137		COInr-WO_Insecta	5	Mollusca_6447	Bivalvia_6544	Mytilida_6546	Mytilidae_6547	Musculus_112137		COInr_Med	5	Mollusca_6447	Bivalvia_6544	Mytilida_6546	Mytilidae_6547	Musculus_112137		COInr_Med_plus	5	Mollusca_6447	Bivalvia_6544	Mytilida_6546	Mytilidae_6547	Musculus_112137
MBPK_000094999	COInr	2	Cnidaria_6073	Hydrozoa_6074					COInr-WO_Insecta	2	Cnidaria_6073	Hydrozoa_6074					COInr_Med	3	Cnidaria_6073	Hydrozoa_6074	Anthoathecata_406427				COInr_Med_plus	3	Cnidaria_6073	Hydrozoa_6074	Anthoathecata_406427
MBPK_000095267	COInr	0							COInr-WO_Insecta	0							COInr_Med	0							COInr_Med_plus	0
MBPK_000095331	COInr	5	Eukaryota_2759_kingdom_phylum	Phaeophyceae_2870	Fucales_3009	Sargassaceae_3014	Sargassum_3015		COInr-WO_Insecta	5	Eukaryota_2759_kingdom_phylum	Phaeophyceae_2870	Fucales_3009	Sargassaceae_3014	Sargassum_3015		COInr_Med	5	Eukaryota_2759_kingdom_phylum	Phaeophyceae_2870	Fucales_3009	Sargassaceae_3014	Sargassum_3015		COInr_Med_plus	5	Eukaryota_2759_kingdom_phylum	Phaeophyceae_2870	Fucales_3009	Sargassaceae_3014	Sargassum_3015
MBPK_000095420	COInr	3	Cnidaria_6073	Hydrozoa_6074	Leptothecata_500008				COInr-WO_Insecta	2	Cnidaria_6073	Hydrozoa_6074					COInr_Med	2	Cnidaria_6073	Hydrozoa_6074					COInr_Med_plus	2	Cnidaria_6073	Hydrozoa_6074
MBPK_000095652	COInr	0							COInr-WO_Insecta	0							COInr_Med	0							COInr_Med_plus	0
MBPK_000095866	COInr	3	Rhodophyta_2763	Florideophyceae_2806	Corallinales_31395				COInr-WO_Insecta	3	Rhodophyta_2763	Florideophyceae_2806	Corallinales_31395				COInr_Med	2	Rhodophyta_2763	Florideophyceae_2806					COInr_Med_plus	2	Rhodophyta_2763	Florideophyceae_2806
MBPK_000095882	COInr	1	Cnidaria_6073						COInr-WO_Insecta	2	Cnidaria_6073	Hydrozoa_6074					COInr_Med	2	Cnidaria_6073	Hydrozoa_6074					COInr_Med_plus	2	Cnidaria_6073	Hydrozoa_6074
MBPK_000095921	COInr	3	Cnidaria_6073	Hydrozoa_6074	Leptothecata_500008				COInr-WO_Insecta	3	Cnidaria_6073	Hydrozoa_6074	Leptothecata_500008				COInr_Med	3	Cnidaria_6073	Hydrozoa_6074	Leptothecata_500008				COInr_Med_plus	3	Cnidaria_6073	Hydrozoa_6074	Leptothecata_500008
MBPK_000096062	COInr	2	Arthropoda_6656	Hexanauplia_72037					COInr-WO_Insecta	2	Arthropoda_6656	Hexanauplia_72037					COInr_Med	2	Arthropoda_6656	Hexanauplia_72037					COInr_Med_plus	2	Arthropoda_6656	Hexanauplia_72037
MBPK_000096099	COInr	1	Arthropoda_6656						COInr-WO_Insecta	3	Arthropoda_6656	Malacostraca_6681	Amphipoda_6821				COInr_Med	2	Arthropoda_6656	Malacostraca_6681					COInr_Med_plus	2	Arthropoda_6656	Malacostraca_6681
MBPK_000096103	COInr	0							COInr-WO_Insecta	0							COInr_Med	0							COInr_Med_plus	0
MBPK_000096485	COInr	4	Eukaryota_2759_kingdom_phylum	Dinophyceae_2864	Gymnodiniales_2953	Gymnodiniaceae_66801			COInr-WO_Insecta	4	Eukaryota_2759_kingdom_phylum	Dinophyceae_2864	Gymnodiniales_2953	Gymnodiniaceae_66801			COInr_Med	4	Eukaryota_2759_kingdom_phylum	Dinophyceae_2864	Gymnodiniales_2953	Gymnodiniaceae_66801			COInr_Med_plus	4	Eukaryota_2759_kingdom_phylum	Dinophyceae_2864	Gymnodiniales_2953	Gymnodiniaceae_66801
MBPK_000096548	COInr	6	Annelida_6340	Polychaeta_6341	Phyllodocida_6348	Syllidae_122238	Syllis_418360	Syllis_columbretensis_418363	COInr-WO_Insecta	6	Annelida_6340	Polychaeta_6341	Phyllodocida_6348	Syllidae_122238	Syllis_418360	Syllis_columbretensis_418363	COInr_Med	6	Annelida_6340	Polychaeta_6341	Phyllodocida_6348	Syllidae_122238	Syllis_418360	Syllis_columbretensis_418363	COInr_Med_plus	6	Annelida_6340	Polychaeta_6341	Phyllodocida_6348	Syllidae_122238	Syllis_418360	Syllis_columbretensis_418363
MBPK_000096573	COInr	0							COInr-WO_Insecta	0							COInr_Med	0							COInr_Med_plus	0
MBPK_000096755	COInr	6	Annelida_6340	Polychaeta_6341	Phyllodocida_6348	Chrysopetalidae_115831	Bhawania_510501	Bhawania_reyssi_510503	COInr-WO_Insecta	6	Annelida_6340	Polychaeta_6341	Phyllodocida_6348	Chrysopetalidae_115831	Bhawania_510501	Bhawania_reyssi_510503	COInr_Med	6	Annelida_6340	Polychaeta_6341	Phyllodocida_6348	Chrysopetalidae_115831	Bhawania_510501	Bhawania_reyssi_510503	COInr_Med_plus	6	Annelida_6340	Polychaeta_6341	Phyllodocida_6348	Chrysopetalidae_115831	Bhawania_510501	Bhawania_reyssi_510503
MBPK_000096918	COInr	2	Arthropoda_6656	Hexanauplia_72037					COInr-WO_Insecta	2	Arthropoda_6656	Hexanauplia_72037					COInr_Med	2	Arthropoda_6656	Hexanauplia_72037					COInr_Med_plus	2	Arthropoda_6656	Hexanauplia_72037
MBPK_000097018	COInr	1	Mollusca_6447						COInr-WO_Insecta	6	Mollusca_6447	Bivalvia_6544	Mytilida_6546	Mytilidae_6547	Musculus_112137	Musculus_costulatus_2589378	COInr_Med	5	Mollusca_6447	Bivalvia_6544	Mytilida_6546	Mytilidae_6547	Musculus_112137		COInr_Med_plus	5	Mollusca_6447	Bivalvia_6544	Mytilida_6546	Mytilidae_6547	Musculus_112137
MBPK_000097080	COInr	3	Porifera_6040	Demospongiae_6042	Poecilosclerida_27925				COInr-WO_Insecta	3	Porifera_6040	Demospongiae_6042	Poecilosclerida_27925				COInr_Med	3	Porifera_6040	Demospongiae_6042	Poecilosclerida_27925				COInr_Med_plus	3	Porifera_6040	Demospongiae_6042	Poecilosclerida_27925
MBPK_000097118	COInr	1	Arthropoda_6656						COInr-WO_Insecta	0							COInr_Med	0							COInr_Med_plus	0
MBPK_000097567	COInr	0							COInr-WO_Insecta	0							COInr_Med	0							COInr_Med_plus	0
MBPK_000097587	COInr	2	Rhodophyta_2763	Florideophyceae_2806					COInr-WO_Insecta	2	Rhodophyta_2763	Florideophyceae_2806					COInr_Med	5	Rhodophyta_2763	Florideophyceae_2806	Gigartinales_28017	Peyssonneliaceae_173455	Peyssonnelia_173456		COInr_Med_plus	5	Rhodophyta_2763	Florideophyceae_2806	Gigartinales_28017	Peyssonneliaceae_173455	Peyssonnelia_173456
MBPK_000097697	COInr	0							COInr-WO_Insecta	0							COInr_Med	0							COInr_Med_plus	0
MBPK_000097742	COInr	1	Arthropoda_6656						COInr-WO_Insecta	0							COInr_Med	0							COInr_Med_plus	0
MBPK_000097926	COInr	2	Annelida_6340	Polychaeta_6341					COInr-WO_Insecta	0							COInr_Med	0							COInr_Med_plus	0
MBPK_000098121	COInr	2	Cnidaria_6073	Hydrozoa_6074					COInr-WO_Insecta	2	Cnidaria_6073	Hydrozoa_6074					COInr_Med	2	Cnidaria_6073	Hydrozoa_6074					COInr_Med_plus	2	Cnidaria_6073	Hydrozoa_6074
MBPK_000098374	COInr	5	Porifera_6040	Demospongiae_6042	Dictyoceratida_119428	Dysideidae_190525	Lamellodysidea_279618		COInr-WO_Insecta	5	Porifera_6040	Demospongiae_6042	Dictyoceratida_119428	Dysideidae_190525	Lamellodysidea_279618		COInr_Med	5	Porifera_6040	Demospongiae_6042	Dictyoceratida_119428	Dysideidae_190525	Lamellodysidea_279618		COInr_Med_plus	5	Porifera_6040	Demospongiae_6042	Dictyoceratida_119428	Dysideidae_190525	Lamellodysidea_279618
MBPK_000098584	COInr	3	Porifera_6040	Demospongiae_6042	Dictyoceratida_119428				COInr-WO_Insecta	3	Porifera_6040	Demospongiae_6042	Dictyoceratida_119428				COInr_Med	3	Porifera_6040	Demospongiae_6042	Dictyoceratida_119428				COInr_Med_plus	3	Porifera_6040	Demospongiae_6042	Dictyoceratida_119428
MBPK_000098657	COInr	1	Arthropoda_6656						COInr-WO_Insecta	1	Arthropoda_6656						COInr_Med	0							COInr_Med_plus	0
MBPK_000098765	COInr	6	Cnidaria_6073	Hydrozoa_6074	Leptothecata_500008	Clytiidae_2750048	Clytia_13436	Clytia_gracilis_252669	COInr-WO_Insecta	6	Cnidaria_6073	Hydrozoa_6074	Leptothecata_500008	Clytiidae_2750048	Clytia_13436	Clytia_gracilis_252669	COInr_Med	4	Cnidaria_6073	Hydrozoa_6074	Leptothecata_500008	Campanulariidae_27800			COInr_Med_plus	4	Cnidaria_6073	Hydrozoa_6074	Leptothecata_500008	Campanulariidae_27800
MBPK_000098801	COInr	0							COInr-WO_Insecta	0							COInr_Med	0							COInr_Med_plus	0
MBPK_000098872	COInr	0							COInr-WO_Insecta	0							COInr_Med	0							COInr_Med_plus	0
MBPK_000098932	COInr	5	Porifera_6040	Demospongiae_6042	Polymastiida_1779158	Polymastiidae_283512	Polymastia_283513		COInr-WO_Insecta	5	Porifera_6040	Demospongiae_6042	Polymastiida_1779158	Polymastiidae_283512	Polymastia_283513		COInr_Med	5	Porifera_6040	Demospongiae_6042	Polymastiida_1779158	Polymastiidae_283512	Polymastia_283513		COInr_Med_plus	5	Porifera_6040	Demospongiae_6042	Polymastiida_1779158	Polymastiidae_283512	Polymastia_283513
MBPK_000099072	COInr	0							COInr-WO_Insecta	0							COInr_Med	0							COInr_Med_plus	0
MBPK_000099201	COInr	2	Rhodophyta_2763	Florideophyceae_2806					COInr-WO_Insecta	2	Rhodophyta_2763	Florideophyceae_2806					COInr_Med	2	Rhodophyta_2763	Florideophyceae_2806					COInr_Med_plus	2	Rhodophyta_2763	Florideophyceae_2806
MBPK_000099202	COInr	0							COInr-WO_Insecta	0							COInr_Med	0							COInr_Med_plus	0
MBPK_000099233	COInr	2	Cnidaria_6073	Hydrozoa_6074					COInr-WO_Insecta	2	Cnidaria_6073	Hydrozoa_6074					COInr_Med	2	Cnidaria_6073	Hydrozoa_6074					COInr_Med_plus	2	Cnidaria_6073	Hydrozoa_6074
MBPK_000099260	COInr	0							COInr-WO_Insecta	0							COInr_Med	0							COInr_Med_plus	0
MBPK_000099415	COInr	1	Arthropoda_6656						COInr-WO_Insecta	0							COInr_Med	0							COInr_Med_plus	0
MBPK_000099922	COInr	4	Cnidaria_6073	Anthozoa_6101	Alcyonacea_40677	Clavulariidae_86519			COInr-WO_Insecta	4	Cnidaria_6073	Anthozoa_6101	Alcyonacea_40677	Clavulariidae_86519			COInr_Med	4	Cnidaria_6073	Anthozoa_6101	Alcyonacea_40677	Clavulariidae_86519			COInr_Med_plus	4	Cnidaria_6073	Anthozoa_6101	Alcyonacea_40677	Clavulariidae_86519
MBPK_000099983	COInr	4	Annelida_6340	Polychaeta_6341	Phyllodocida_6348	Syllidae_122238			COInr-WO_Insecta	4	Annelida_6340	Polychaeta_6341	Phyllodocida_6348	Syllidae_122238			COInr_Med	4	Annelida_6340	Polychaeta_6341	Phyllodocida_6348	Syllidae_122238			COInr_Med_plus	4	Annelida_6340	Polychaeta_6341	Phyllodocida_6348	Syllidae_122238
MBPK_000100003	COInr	2	Rhodophyta_2763	Florideophyceae_2806					COInr-WO_Insecta	2	Rhodophyta_2763	Florideophyceae_2806					COInr_Med	5	Rhodophyta_2763	Florideophyceae_2806	Gigartinales_28017	Peyssonneliaceae_173455	Peyssonnelia_173456		COInr_Med_plus	5	Rhodophyta_2763	Florideophyceae_2806	Gigartinales_28017	Peyssonneliaceae_173455	Peyssonnelia_173456
MBPK_000100029	COInr	1	Arthropoda_6656						COInr-WO_Insecta	1	Arthropoda_6656						COInr_Med	1	Arthropoda_6656						COInr_Med_plus	1	Arthropoda_6656
MBPK_000100112	COInr	0							COInr-WO_Insecta	0							COInr_Med	0							COInr_Med_plus	0
MBPK_000100249	COInr	0							COInr-WO_Insecta	0							COInr_Med	0							COInr_Med_plus	0
MBPK_000100306	COInr	3	Porifera_6040	Demospongiae_6042	Poecilosclerida_27925				COInr-WO_Insecta	3	Porifera_6040	Demospongiae_6042	Poecilosclerida_27925				COInr_Med	6	Porifera_6040	Demospongiae_6042	Poecilosclerida_27925	Chondropsidae_491774	Batzella_1779225	Batzella_aurantiaca_2070859	COInr_Med_plus	6	Porifera_6040	Demospongiae_6042	Poecilosclerida_27925	Chondropsidae_491774	Batzella_1779225	Batzella_aurantiaca_2070859
MBPK_000100724	COInr	5	Cnidaria_6073	Hydrozoa_6074	Leptothecata_500008	Campanulariidae_27800	Orthopyxis_314504		COInr-WO_Insecta	5	Cnidaria_6073	Hydrozoa_6074	Leptothecata_500008	Campanulariidae_27800	Orthopyxis_314504		COInr_Med	5	Cnidaria_6073	Hydrozoa_6074	Leptothecata_500008	Campanulariidae_27800	Orthopyxis_314504		COInr_Med_plus	5	Cnidaria_6073	Hydrozoa_6074	Leptothecata_500008	Campanulariidae_27800	Orthopyxis_314504
MBPK_000100832	COInr	0							COInr-WO_Insecta	0							COInr_Med	0							COInr_Med_plus	0
MBPK_000100999	COInr	0							COInr-WO_Insecta	0							COInr_Med	0							COInr_Med_plus	0
MBPK_000101064	COInr	3	Porifera_6040	Demospongiae_6042	Dictyoceratida_119428				COInr-WO_Insecta	3	Porifera_6040	Demospongiae_6042	Dictyoceratida_119428				COInr_Med	4	Porifera_6040	Demospongiae_6042	Dictyoceratida_119428	Thorectidae_121495			COInr_Med_plus	4	Porifera_6040	Demospongiae_6042	Dictyoceratida_119428	Thorectidae_121495
MBPK_000101443	COInr	2	Rhodophyta_2763	Florideophyceae_2806					COInr-WO_Insecta	2	Rhodophyta_2763	Florideophyceae_2806					COInr_Med	3	Rhodophyta_2763	Florideophyceae_2806	Gigartinales_28017				COInr_Med_plus	3	Rhodophyta_2763	Florideophyceae_2806	Gigartinales_28017
MBPK_000101645	COInr	0							COInr-WO_Insecta	0							COInr_Med	0							COInr_Med_plus	0
MBPK_000102471	COInr	2	Eukaryota_2759_kingdom_phylum	Phaeophyceae_2870					COInr-WO_Insecta	2	Eukaryota_2759_kingdom_phylum	Phaeophyceae_2870					COInr_Med	2	Eukaryota_2759_kingdom_phylum	Phaeophyceae_2870					COInr_Med_plus	2	Eukaryota_2759_kingdom_phylum	Phaeophyceae_2870
MBPK_000102475	COInr	1	Arthropoda_6656						COInr-WO_Insecta	1	Arthropoda_6656						COInr_Med	1	Arthropoda_6656						COInr_Med_plus	1	Arthropoda_6656
MBPK_000102611	COInr	0							COInr-WO_Insecta	0							COInr_Med	0							COInr_Med_plus	0
MBPK_000102976	COInr	3	Porifera_6040	Demospongiae_6042	Dictyoceratida_119428				COInr-WO_Insecta	3	Porifera_6040	Demospongiae_6042	Dictyoceratida_119428				COInr_Med	4	Porifera_6040	Demospongiae_6042	Dictyoceratida_119428	Thorectidae_121495			COInr_Med_plus	4	Porifera_6040	Demospongiae_6042	Dictyoceratida_119428	Thorectidae_121495
MBPK_000103120	COInr	2	Cnidaria_6073	Hydrozoa_6074					COInr-WO_Insecta	2	Cnidaria_6073	Hydrozoa_6074					COInr_Med	2	Cnidaria_6073	Hydrozoa_6074					COInr_Med_plus	2	Cnidaria_6073	Hydrozoa_6074
MBPK_000103192	COInr	0							COInr-WO_Insecta	0							COInr_Med	0							COInr_Med_plus	0
MBPK_000103215	COInr	5	Annelida_6340	Polychaeta_6341	Eunicida_65495	Eunicidae_104737	Eunice_73379		COInr-WO_Insecta	5	Annelida_6340	Polychaeta_6341	Eunicida_65495	Eunicidae_104737	Eunice_73379		COInr_Med	5	Annelida_6340	Polychaeta_6341	Eunicida_65495	Eunicidae_104737	Eunice_73379		COInr_Med_plus	6	Annelida_6340	Polychaeta_6341	Eunicida_65495	Eunicidae_104737	Eunice_73379	Eunice_vittata_188451
MBPK_000103400	COInr	0							COInr-WO_Insecta	0							COInr_Med	0							COInr_Med_plus	0
MBPK_000103413	COInr	3	Cnidaria_6073	Hydrozoa_6074	Leptothecata_500008				COInr-WO_Insecta	3	Cnidaria_6073	Hydrozoa_6074	Leptothecata_500008				COInr_Med	3	Cnidaria_6073	Hydrozoa_6074	Leptothecata_500008				COInr_Med_plus	3	Cnidaria_6073	Hydrozoa_6074	Leptothecata_500008
MBPK_000103756	COInr	0							COInr-WO_Insecta	0							COInr_Med	0							COInr_Med_plus	0
MBPK_000103946	COInr	6	Annelida_6340	Polychaeta_6341	Phyllodocida_6348	Syllidae_122238	Eusyllis_199553	Eusyllis_lamelligera_1048815	COInr-WO_Insecta	6	Annelida_6340	Polychaeta_6341	Phyllodocida_6348	Syllidae_122238	Eusyllis_199553	Eusyllis_lamelligera_1048815	COInr_Med	6	Annelida_6340	Polychaeta_6341	Phyllodocida_6348	Syllidae_122238	Eusyllis_199553	Eusyllis_lamelligera_1048815	COInr_Med_plus	6	Annelida_6340	Polychaeta_6341	Phyllodocida_6348	Syllidae_122238	Eusyllis_199553	Eusyllis_lamelligera_1048815
MBPK_000104198	COInr	0							COInr-WO_Insecta	0							COInr_Med	0							COInr_Med_plus	0
MBPK_000104219	COInr	4	Cnidaria_6073	Anthozoa_6101	Alcyonacea_40677	Clavulariidae_86519			COInr-WO_Insecta	4	Cnidaria_6073	Anthozoa_6101	Alcyonacea_40677	Clavulariidae_86519			COInr_Med	4	Cnidaria_6073	Anthozoa_6101	Alcyonacea_40677	Clavulariidae_86519			COInr_Med_plus	4	Cnidaria_6073	Anthozoa_6101	Alcyonacea_40677	Clavulariidae_86519
MBPK_000104394	COInr	0							COInr-WO_Insecta	0							COInr_Med	0							COInr_Med_plus	0
MBPK_000104397	COInr	0							COInr-WO_Insecta	0							COInr_Med	0							COInr_Med_plus	0
MBPK_000104521	COInr	3	Rhodophyta_2763	Florideophyceae_2806	Hildenbrandiales_31477				COInr-WO_Insecta	3	Rhodophyta_2763	Florideophyceae_2806	Hildenbrandiales_31477				COInr_Med	5	Rhodophyta_2763	Florideophyceae_2806	Hildenbrandiales_31477	Hildenbrandiaceae_31478	Hildenbrandia_31479		COInr_Med_plus	5	Rhodophyta_2763	Florideophyceae_2806	Hildenbrandiales_31477	Hildenbrandiaceae_31478	Hildenbrandia_31479
MBPK_000104599	COInr	2	Rhodophyta_2763	Florideophyceae_2806					COInr-WO_Insecta	2	Rhodophyta_2763	Florideophyceae_2806					COInr_Med	5	Rhodophyta_2763	Florideophyceae_2806	Hapalidiales_1705611	Hapalidiaceae_227970	Lithothamnion_48598		COInr_Med_plus	5	Rhodophyta_2763	Florideophyceae_2806	Hapalidiales_1705611	Hapalidiaceae_227970	Lithothamnion_48598
MBPK_000104779	COInr	2	Chordata_7711	Ascidiacea_7713					COInr-WO_Insecta	2	Chordata_7711	Ascidiacea_7713					COInr_Med	3	Chordata_7711	Ascidiacea_7713	Aplousobranchia_32436				COInr_Med_plus	3	Chordata_7711	Ascidiacea_7713	Aplousobranchia_32436
MBPK_000104862	COInr	2	Mollusca_6447	Gastropoda_6448					COInr-WO_Insecta	5	Mollusca_6447	Gastropoda_6448	Runcinacea_977784	Runcinidae_872514	Runcina_158040		COInr_Med	5	Mollusca_6447	Gastropoda_6448	Runcinacea_977784	Runcinidae_872514	Runcina_158040		COInr_Med_plus	5	Mollusca_6447	Gastropoda_6448	Runcinacea_977784	Runcinidae_872514	Runcina_158040
MBPK_000104976	COInr	5	Eukaryota_2759_kingdom_phylum	Dinophyceae_2864	Syndiniales_88547	Syndiniaceae_88550	Hematodinium_135491		COInr-WO_Insecta	5	Eukaryota_2759_kingdom_phylum	Dinophyceae_2864	Syndiniales_88547	Syndiniaceae_88550	Hematodinium_135491		COInr_Med	0							COInr_Med_plus	0
MBPK_000104983	COInr	3	Cnidaria_6073	Hydrozoa_6074	Leptothecata_500008				COInr-WO_Insecta	3	Cnidaria_6073	Hydrozoa_6074	Leptothecata_500008				COInr_Med	3	Cnidaria_6073	Hydrozoa_6074	Leptothecata_500008				COInr_Med_plus	3	Cnidaria_6073	Hydrozoa_6074	Leptothecata_500008
MBPK_000105228	COInr	0							COInr-WO_Insecta	0							COInr_Med	0							COInr_Med_plus	0
MBPK_000105415	COInr	4	Annelida_6340	Polychaeta_6341	Terebellida_6373	Terebellidae_32261			COInr-WO_Insecta	4	Annelida_6340	Polychaeta_6341	Terebellida_6373	Terebellidae_32261			COInr_Med	4	Annelida_6340	Polychaeta_6341	Terebellida_6373	Terebellidae_32261			COInr_Med_plus	4	Annelida_6340	Polychaeta_6341	Terebellida_6373	Terebellidae_32261
MBPK_000105604	COInr	6	Arthropoda_6656	Malacostraca_6681	Isopoda_29979	Sphaeromatidae_96822	Cymodoce_155692	Cymodoce_emarginata_-32518	COInr-WO_Insecta	6	Arthropoda_6656	Malacostraca_6681	Isopoda_29979	Sphaeromatidae_96822	Cymodoce_155692	Cymodoce_emarginata_-32518	COInr_Med	6	Arthropoda_6656	Malacostraca_6681	Isopoda_29979	Sphaeromatidae_96822	Cymodoce_155692	Cymodoce_emarginata_-32518	COInr_Med_plus	6	Arthropoda_6656	Malacostraca_6681	Isopoda_29979	Sphaeromatidae_96822	Cymodoce_155692	Cymodoce_emarginata_-32518
MBPK_000105844	COInr	1	Arthropoda_6656						COInr-WO_Insecta	2	Arthropoda_6656	Hexanauplia_72037					COInr_Med	2	Arthropoda_6656	Hexanauplia_72037					COInr_Med_plus	2	Arthropoda_6656	Hexanauplia_72037
MBPK_000105931	COInr	5	Mollusca_6447	Gastropoda_6448	Cephalaspidea_69554	Haminoeidae_114747	Haminoea_114748		COInr-WO_Insecta	5	Mollusca_6447	Gastropoda_6448	Cephalaspidea_69554	Haminoeidae_114747	Haminoea_114748		COInr_Med	5	Mollusca_6447	Gastropoda_6448	Cephalaspidea_69554	Haminoeidae_114747	Haminoea_114748		COInr_Med_plus	6	Mollusca_6447	Gastropoda_6448	Cephalaspidea_69554	Haminoeidae_114747	Haminoea_114748	Haminoea_hydatis_259563
MBPK_000106023	COInr	0							COInr-WO_Insecta	0							COInr_Med	0							COInr_Med_plus	0
MBPK_000106403	COInr	1	Rhodophyta_2763						COInr-WO_Insecta	1	Rhodophyta_2763						COInr_Med	4	Rhodophyta_2763	Bangiophyceae_2797	Bangiales_29216	Bangiaceae_31345			COInr_Med_plus	4	Rhodophyta_2763	Bangiophyceae_2797	Bangiales_29216	Bangiaceae_31345
MBPK_000106548	COInr	0							COInr-WO_Insecta	0							COInr_Med	0							COInr_Med_plus	0
MBPK_000106567	COInr	2	Cnidaria_6073	Hydrozoa_6074					COInr-WO_Insecta	2	Cnidaria_6073	Hydrozoa_6074					COInr_Med	2	Cnidaria_6073	Hydrozoa_6074					COInr_Med_plus	2	Cnidaria_6073	Hydrozoa_6074
MBPK_000106643	COInr	3	Arthropoda_6656	Pycnogonida_57294	Pantopoda_373319				COInr-WO_Insecta	3	Arthropoda_6656	Pycnogonida_57294	Pantopoda_373319				COInr_Med	5	Arthropoda_6656	Pycnogonida_57294	Pantopoda_373319	Callipallenidae_61896	Callipallene_61897		COInr_Med_plus	5	Arthropoda_6656	Pycnogonida_57294	Pantopoda_373319	Callipallenidae_61896	Callipallene_61897
MBPK_000107066	COInr	0							COInr-WO_Insecta	0							COInr_Med	0							COInr_Med_plus	0
MBPK_000107093	COInr	0							COInr-WO_Insecta	4	Annelida_6340	Polychaeta_6341	Sabellida_6362	Sabellidae_6366			COInr_Med	4	Annelida_6340	Polychaeta_6341	Sabellida_6362	Sabellidae_6366			COInr_Med_plus	4	Annelida_6340	Polychaeta_6341	Sabellida_6362	Sabellidae_6366
MBPK_000107249	COInr	1	Arthropoda_6656						COInr-WO_Insecta	1	Arthropoda_6656						COInr_Med	2	Arthropoda_6656	Hexanauplia_72037					COInr_Med_plus	2	Arthropoda_6656	Hexanauplia_72037
MBPK_000107316	COInr	3	Platyhelminthes_6157	Rhabditophora_147100	Polycladida_6163				COInr-WO_Insecta	3	Platyhelminthes_6157	Rhabditophora_147100	Polycladida_6163				COInr_Med	3	Platyhelminthes_6157	Rhabditophora_147100	Polycladida_6163				COInr_Med_plus	3	Platyhelminthes_6157	Rhabditophora_147100	Polycladida_6163
MBPK_000107405	COInr	2	Cnidaria_6073	Hydrozoa_6074					COInr-WO_Insecta	2	Cnidaria_6073	Hydrozoa_6074					COInr_Med	2	Cnidaria_6073	Hydrozoa_6074					COInr_Med_plus	2	Cnidaria_6073	Hydrozoa_6074
MBPK_000107541	COInr	2	Arthropoda_6656	Insecta_50557					COInr-WO_Insecta	0							COInr_Med	0							COInr_Med_plus	0
MBPK_000107735	COInr	4	Bacillariophyta_2836	Bacillariophyceae_33849	Bacillariales_33851	Bacillariaceae_33852			COInr-WO_Insecta	2	Bacillariophyta_2836	Bacillariophyceae_33849					COInr_Med	5	Bacillariophyta_2836	Bacillariophyceae_33849	Bacillariales_33851	Bacillariaceae_33852	Nitzschia_2857		COInr_Med_plus	5	Bacillariophyta_2836	Bacillariophyceae_33849	Bacillariales_33851	Bacillariaceae_33852	Nitzschia_2857
MBPK_000107827	COInr	2	Cnidaria_6073	Hydrozoa_6074					COInr-WO_Insecta	2	Cnidaria_6073	Hydrozoa_6074					COInr_Med	2	Cnidaria_6073	Hydrozoa_6074					COInr_Med_plus	2	Cnidaria_6073	Hydrozoa_6074
MBPK_000107835	COInr	2	Annelida_6340	Polychaeta_6341					COInr-WO_Insecta	1	Annelida_6340						COInr_Med	0							COInr_Med_plus	0
MBPK_000107849	COInr	5	Cnidaria_6073	Hydrozoa_6074	Anthoathecata_406427	Bougainvilliidae_168713	Bougainvillia_168714		COInr-WO_Insecta	0							COInr_Med	0							COInr_Med_plus	0
MBPK_000108298	COInr	0							COInr-WO_Insecta	0							COInr_Med	4	Proteobacteria_1224	Alphaproteobacteria_28211	Rhodobacterales_204455	Rhodobacteraceae_31989			COInr_Med_plus	4	Proteobacteria_1224	Alphaproteobacteria_28211	Rhodobacterales_204455	Rhodobacteraceae_31989
MBPK_000108771	COInr	6	Platyhelminthes_6157	Rhabditophora_147100	Polycladida_6163	Prosthiostomidae_983669	Prosthiostomum_983678	Prosthiostomum_siphunculus_983679	COInr-WO_Insecta	6	Platyhelminthes_6157	Rhabditophora_147100	Polycladida_6163	Prosthiostomidae_983669	Prosthiostomum_983678	Prosthiostomum_siphunculus_983679	COInr_Med	6	Platyhelminthes_6157	Rhabditophora_147100	Polycladida_6163	Prosthiostomidae_983669	Prosthiostomum_983678	Prosthiostomum_siphunculus_983679	COInr_Med_plus	6	Platyhelminthes_6157	Rhabditophora_147100	Polycladida_6163	Prosthiostomidae_983669	Prosthiostomum_983678	Prosthiostomum_siphunculus_983679
MBPK_000108905	COInr	2	Arthropoda_6656	Hexanauplia_72037					COInr-WO_Insecta	2	Arthropoda_6656	Hexanauplia_72037					COInr_Med	2	Arthropoda_6656	Hexanauplia_72037					COInr_Med_plus	2	Arthropoda_6656	Hexanauplia_72037
MBPK_000108951	COInr	0							COInr-WO_Insecta	0							COInr_Med	0							COInr_Med_plus	0
MBPK_000109257	COInr	2	Bacillariophyta_2836	Bacillariophyceae_33849					COInr-WO_Insecta	3	Bacillariophyta_2836	Bacillariophyceae_33849	Naviculales_38748				COInr_Med	3	Bacillariophyta_2836	Bacillariophyceae_33849	Naviculales_38748				COInr_Med_plus	3	Bacillariophyta_2836	Bacillariophyceae_33849	Naviculales_38748
MBPK_000109528	COInr	0							COInr-WO_Insecta	0							COInr_Med	0							COInr_Med_plus	0
MBPK_000109539	COInr	0							COInr-WO_Insecta	0							COInr_Med	0							COInr_Med_plus	0
MBPK_000109543	COInr	5	Porifera_6040	Demospongiae_6042	Clionaida_1779155	Clionaidae_76784	Cliona_76785		COInr-WO_Insecta	5	Porifera_6040	Demospongiae_6042	Clionaida_1779155	Clionaidae_76784	Cliona_76785		COInr_Med	5	Porifera_6040	Demospongiae_6042	Clionaida_1779155	Clionaidae_76784	Cliona_76785		COInr_Med_plus	5	Porifera_6040	Demospongiae_6042	Clionaida_1779155	Clionaidae_76784	Cliona_76785
MBPK_000109757	COInr	4	Annelida_6340	Polychaeta_6341	Phyllodocida_6348	Syllidae_122238			COInr-WO_Insecta	4	Annelida_6340	Polychaeta_6341	Phyllodocida_6348	Syllidae_122238			COInr_Med	4	Annelida_6340	Polychaeta_6341	Phyllodocida_6348	Syllidae_122238			COInr_Med_plus	4	Annelida_6340	Polychaeta_6341	Phyllodocida_6348	Syllidae_122238
MBPK_000110129	COInr	1	Arthropoda_6656						COInr-WO_Insecta	1	Arthropoda_6656						COInr_Med	0							COInr_Med_plus	0
MBPK_000110287	COInr	2	Annelida_6340	Polychaeta_6341					COInr-WO_Insecta	0							COInr_Med	1	Annelida_6340						COInr_Med_plus	1	Annelida_6340
MBPK_000110415	COInr	1	Arthropoda_6656						COInr-WO_Insecta	1	Arthropoda_6656						COInr_Med	0							COInr_Med_plus	0
MBPK_000110446	COInr	6	Cnidaria_6073	Hydrozoa_6074	Leptothecata_500008	Halopterididae_308575	Antennella_308580	Antennella_ansini_308581	COInr-WO_Insecta	6	Cnidaria_6073	Hydrozoa_6074	Leptothecata_500008	Halopterididae_308575	Antennella_308580	Antennella_ansini_308581	COInr_Med	6	Cnidaria_6073	Hydrozoa_6074	Leptothecata_500008	Halopterididae_308575	Antennella_308580	Antennella_ansini_308581	COInr_Med_plus	6	Cnidaria_6073	Hydrozoa_6074	Leptothecata_500008	Halopterididae_308575	Antennella_308580	Antennella_ansini_308581
MBPK_000110539	COInr	3	Rhodophyta_2763	Florideophyceae_2806	Corallinales_31395				COInr-WO_Insecta	3	Rhodophyta_2763	Florideophyceae_2806	Corallinales_31395				COInr_Med	3	Rhodophyta_2763	Florideophyceae_2806	Corallinales_31395				COInr_Med_plus	3	Rhodophyta_2763	Florideophyceae_2806	Corallinales_31395
MBPK_000110610	COInr	0							COInr-WO_Insecta	0							COInr_Med	0							COInr_Med_plus	0
MBPK_000111025	COInr	6	Arthropoda_6656	Hexanauplia_72037	Poecilostomatoida_84310	Oncaeidae_349673	Oncaea_349674	Oncaea_venusta_349675	COInr-WO_Insecta	6	Arthropoda_6656	Hexanauplia_72037	Poecilostomatoida_84310	Oncaeidae_349673	Oncaea_349674	Oncaea_venusta_349675	COInr_Med	6	Arthropoda_6656	Hexanauplia_72037	Poecilostomatoida_84310	Oncaeidae_349673	Oncaea_349674	Oncaea_venusta_349675	COInr_Med_plus	6	Arthropoda_6656	Hexanauplia_72037	Poecilostomatoida_84310	Oncaeidae_349673	Oncaea_349674	Oncaea_venusta_349675
MBPK_000111082	COInr	5	Mollusca_6447	Bivalvia_6544	Mytilida_6546	Mytilidae_6547	Musculus_112137		COInr-WO_Insecta	6	Mollusca_6447	Bivalvia_6544	Mytilida_6546	Mytilidae_6547	Musculus_112137	Musculus_costulatus_2589378	COInr_Med	5	Mollusca_6447	Bivalvia_6544	Mytilida_6546	Mytilidae_6547	Musculus_112137		COInr_Med_plus	5	Mollusca_6447	Bivalvia_6544	Mytilida_6546	Mytilidae_6547	Musculus_112137
MBPK_000111401	COInr	6	Chlorophyta_3041	Mamiellophyceae_1035538	Mamiellales_13792	Bathycoccaceae_1525212	Bathycoccus_41874	Bathycoccus_prasinos_41875	COInr-WO_Insecta	6	Chlorophyta_3041	Mamiellophyceae_1035538	Mamiellales_13792	Bathycoccaceae_1525212	Bathycoccus_41874	Bathycoccus_prasinos_41875	COInr_Med	0							COInr_Med_plus	0
MBPK_000111409	COInr	0							COInr-WO_Insecta	0							COInr_Med	0							COInr_Med_plus	0
MBPK_000111455	COInr	3	Rhodophyta_2763	Florideophyceae_2806	Halymeniales_50289				COInr-WO_Insecta	3	Rhodophyta_2763	Florideophyceae_2806	Halymeniales_50289				COInr_Med	4	Rhodophyta_2763	Florideophyceae_2806	Halymeniales_50289	Halymeniaceae_31453			COInr_Med_plus	4	Rhodophyta_2763	Florideophyceae_2806	Halymeniales_50289	Halymeniaceae_31453
MBPK_000111655	COInr	1	Arthropoda_6656						COInr-WO_Insecta	0							COInr_Med	0							COInr_Med_plus	0
MBPK_000111664	COInr	0							COInr-WO_Insecta	0							COInr_Med	0							COInr_Med_plus	0
MBPK_000111684	COInr	0							COInr-WO_Insecta	0							COInr_Med	0							COInr_Med_plus	0
MBPK_000111800	COInr	3	Porifera_6040	Demospongiae_6042	Dictyoceratida_119428				COInr-WO_Insecta	3	Porifera_6040	Demospongiae_6042	Dictyoceratida_119428				COInr_Med	4	Porifera_6040	Demospongiae_6042	Dictyoceratida_119428	Thorectidae_121495			COInr_Med_plus	4	Porifera_6040	Demospongiae_6042	Dictyoceratida_119428	Thorectidae_121495
MBPK_000111803	COInr	6	Annelida_6340	Polychaeta_6341	Phyllodocida_6348	Polynoidae_46593	Subadyte_1981556	Subadyte_pellucida_1981577	COInr-WO_Insecta	6	Annelida_6340	Polychaeta_6341	Phyllodocida_6348	Polynoidae_46593	Subadyte_1981556	Subadyte_pellucida_1981577	COInr_Med	6	Annelida_6340	Polychaeta_6341	Phyllodocida_6348	Polynoidae_46593	Subadyte_1981556	Subadyte_pellucida_1981577	COInr_Med_plus	6	Annelida_6340	Polychaeta_6341	Phyllodocida_6348	Polynoidae_46593	Subadyte_1981556	Subadyte_pellucida_1981577
MBPK_000112108	COInr	5	Mollusca_6447	Bivalvia_6544	Mytilida_6546	Mytilidae_6547	Musculus_112137		COInr-WO_Insecta	5	Mollusca_6447	Bivalvia_6544	Mytilida_6546	Mytilidae_6547	Musculus_112137		COInr_Med	5	Mollusca_6447	Bivalvia_6544	Mytilida_6546	Mytilidae_6547	Musculus_112137		COInr_Med_plus	5	Mollusca_6447	Bivalvia_6544	Mytilida_6546	Mytilidae_6547	Musculus_112137
MBPK_000112213	COInr	3	Rhodophyta_2763	Florideophyceae_2806	Ceramiales_2802				COInr-WO_Insecta	3	Rhodophyta_2763	Florideophyceae_2806	Ceramiales_2802				COInr_Med	5	Rhodophyta_2763	Florideophyceae_2806	Ceramiales_2802	Dasyaceae_35164	Dasya_35165		COInr_Med_plus	5	Rhodophyta_2763	Florideophyceae_2806	Ceramiales_2802	Dasyaceae_35164	Dasya_35165
MBPK_000112255	COInr	0							COInr-WO_Insecta	0							COInr_Med	0							COInr_Med_plus	0
MBPK_000112565	COInr	0							COInr-WO_Insecta	0							COInr_Med	1	Bryozoa_10205						COInr_Med_plus	1	Bryozoa_10205
MBPK_000112739	COInr	2	Cnidaria_6073	Hydrozoa_6074					COInr-WO_Insecta	2	Cnidaria_6073	Hydrozoa_6074					COInr_Med	2	Cnidaria_6073	Hydrozoa_6074					COInr_Med_plus	2	Cnidaria_6073	Hydrozoa_6074
MBPK_000112765	COInr	1	Arthropoda_6656						COInr-WO_Insecta	0							COInr_Med	0							COInr_Med_plus	0
MBPK_000112852	COInr	1	Arthropoda_6656						COInr-WO_Insecta	0							COInr_Med	0							COInr_Med_plus	0
MBPK_000113152	COInr	0							COInr-WO_Insecta	0							COInr_Med	0							COInr_Med_plus	0
MBPK_000113431	COInr	0							COInr-WO_Insecta	0							COInr_Med	0							COInr_Med_plus	0
MBPK_000113529	COInr	1	Arthropoda_6656						COInr-WO_Insecta	1	Arthropoda_6656						COInr_Med	0							COInr_Med_plus	0
MBPK_000113611	COInr	1	Arthropoda_6656						COInr-WO_Insecta	0							COInr_Med	0							COInr_Med_plus	0
MBPK_000113636	COInr	1	Arthropoda_6656						COInr-WO_Insecta	0							COInr_Med	0							COInr_Med_plus	0
MBPK_000113863	COInr	0							COInr-WO_Insecta	0							COInr_Med	0							COInr_Med_plus	0
MBPK_000114199	COInr	0							COInr-WO_Insecta	0							COInr_Med	0							COInr_Med_plus	0
MBPK_000114415	COInr	0							COInr-WO_Insecta	0							COInr_Med	0							COInr_Med_plus	0
MBPK_000114512	COInr	3	Porifera_6040	Demospongiae_6042	Dictyoceratida_119428				COInr-WO_Insecta	3	Porifera_6040	Demospongiae_6042	Dictyoceratida_119428				COInr_Med	3	Porifera_6040	Demospongiae_6042	Dictyoceratida_119428				COInr_Med_plus	3	Porifera_6040	Demospongiae_6042	Dictyoceratida_119428
MBPK_000114682	COInr	2	Cnidaria_6073	Hydrozoa_6074					COInr-WO_Insecta	2	Cnidaria_6073	Hydrozoa_6074					COInr_Med	2	Cnidaria_6073	Hydrozoa_6074					COInr_Med_plus	2	Cnidaria_6073	Hydrozoa_6074
MBPK_000115232	COInr	6	Arthropoda_6656	Pycnogonida_57294	Pantopoda_373319	Endeidae_61900	Endeis_61901	Endeis_spinosa_136194	COInr-WO_Insecta	6	Arthropoda_6656	Pycnogonida_57294	Pantopoda_373319	Endeidae_61900	Endeis_61901	Endeis_spinosa_136194	COInr_Med	6	Arthropoda_6656	Pycnogonida_57294	Pantopoda_373319	Endeidae_61900	Endeis_61901	Endeis_spinosa_136194	COInr_Med_plus	6	Arthropoda_6656	Pycnogonida_57294	Pantopoda_373319	Endeidae_61900	Endeis_61901	Endeis_spinosa_136194
MBPK_000115487	COInr	1	Arthropoda_6656						COInr-WO_Insecta	1	Arthropoda_6656						COInr_Med	0							COInr_Med_plus	0
MBPK_000115596	COInr	1	Arthropoda_6656						COInr-WO_Insecta	3	Arthropoda_6656	Malacostraca_6681	Decapoda_6683				COInr_Med	3	Arthropoda_6656	Malacostraca_6681	Decapoda_6683				COInr_Med_plus	5	Arthropoda_6656	Malacostraca_6681	Decapoda_6683	Hippolytidae_98089	Eualus_397946
MBPK_000115718	COInr	0							COInr-WO_Insecta	0							COInr_Med	0							COInr_Med_plus	0
MBPK_000115748	COInr	1	Oomycota_4762						COInr-WO_Insecta	1	Oomycota_4762						COInr_Med	0							COInr_Med_plus	0
MBPK_000115755	COInr	3	Porifera_6040	Demospongiae_6042	Dictyoceratida_119428				COInr-WO_Insecta	3	Porifera_6040	Demospongiae_6042	Dictyoceratida_119428				COInr_Med	4	Porifera_6040	Demospongiae_6042	Dictyoceratida_119428	Thorectidae_121495			COInr_Med_plus	4	Porifera_6040	Demospongiae_6042	Dictyoceratida_119428	Thorectidae_121495
MBPK_000115958	COInr	3	Rhodophyta_2763	Florideophyceae_2806	Halymeniales_50289				COInr-WO_Insecta	3	Rhodophyta_2763	Florideophyceae_2806	Halymeniales_50289				COInr_Med	4	Rhodophyta_2763	Florideophyceae_2806	Halymeniales_50289	Halymeniaceae_31453			COInr_Med_plus	4	Rhodophyta_2763	Florideophyceae_2806	Halymeniales_50289	Halymeniaceae_31453
MBPK_000116061	COInr	0							COInr-WO_Insecta	0							COInr_Med	0							COInr_Med_plus	0
MBPK_000116161	COInr	0							COInr-WO_Insecta	0							COInr_Med	0							COInr_Med_plus	0
MBPK_000116346	COInr	2	Arthropoda_6656	Insecta_50557					COInr-WO_Insecta	0							COInr_Med	0							COInr_Med_plus	0
MBPK_000116462	COInr	6	Mollusca_6447	Bivalvia_6544	Galeommatida_2783446	Lasaeidae_41671	Kellia_32588	Kellia_suborbicularis_1421129	COInr-WO_Insecta	6	Mollusca_6447	Bivalvia_6544	Galeommatida_2783446	Lasaeidae_41671	Kellia_32588	Kellia_suborbicularis_1421129	COInr_Med	6	Mollusca_6447	Bivalvia_6544	Galeommatida_2783446	Lasaeidae_41671	Kellia_32588	Kellia_suborbicularis_1421129	COInr_Med_plus	6	Mollusca_6447	Bivalvia_6544	Galeommatida_2783446	Lasaeidae_41671	Kellia_32588	Kellia_suborbicularis_1421129
MBPK_000116657	COInr	0							COInr-WO_Insecta	0							COInr_Med	0							COInr_Med_plus	0
MBPK_000116881	COInr	1	Arthropoda_6656						COInr-WO_Insecta	2	Arthropoda_6656	Hexanauplia_72037					COInr_Med	1	Arthropoda_6656						COInr_Med_plus	1	Arthropoda_6656
MBPK_000117123	COInr	6	Cnidaria_6073	Hydrozoa_6074	Leptothecata_500008	Aglaopheniidae_308582	Aglaophenia_308583	Aglaophenia_pluma_401954	COInr-WO_Insecta	6	Cnidaria_6073	Hydrozoa_6074	Leptothecata_500008	Aglaopheniidae_308582	Aglaophenia_308583	Aglaophenia_pluma_401954	COInr_Med	6	Cnidaria_6073	Hydrozoa_6074	Leptothecata_500008	Aglaopheniidae_308582	Aglaophenia_308583	Aglaophenia_pluma_401954	COInr_Med_plus	6	Cnidaria_6073	Hydrozoa_6074	Leptothecata_500008	Aglaopheniidae_308582	Aglaophenia_308583	Aglaophenia_pluma_401954
MBPK_000117139	COInr	3	Rhodophyta_2763	Florideophyceae_2806	Ceramiales_2802				COInr-WO_Insecta	3	Rhodophyta_2763	Florideophyceae_2806	Ceramiales_2802				COInr_Med	4	Rhodophyta_2763	Florideophyceae_2806	Ceramiales_2802	Rhodomelaceae_2803			COInr_Med_plus	4	Rhodophyta_2763	Florideophyceae_2806	Ceramiales_2802	Rhodomelaceae_2803
MBPK_000117175	COInr	0							COInr-WO_Insecta	0							COInr_Med	0							COInr_Med_plus	0
MBPK_000117389	COInr	0							COInr-WO_Insecta	0							COInr_Med	0							COInr_Med_plus	0
MBPK_000117483	COInr	1	Arthropoda_6656						COInr-WO_Insecta	1	Arthropoda_6656						COInr_Med	0							COInr_Med_plus	0
MBPK_000117663	COInr	2	Annelida_6340	Polychaeta_6341					COInr-WO_Insecta	0							COInr_Med	2	Annelida_6340	Polychaeta_6341					COInr_Med_plus	2	Annelida_6340	Polychaeta_6341
MBPK_000118274	COInr	0							COInr-WO_Insecta	1	Annelida_6340						COInr_Med	0							COInr_Med_plus	0
MBPK_000118287	COInr	1	Arthropoda_6656						COInr-WO_Insecta	0							COInr_Med	0							COInr_Med_plus	0
MBPK_000118523	COInr	0							COInr-WO_Insecta	0							COInr_Med	0							COInr_Med_plus	0
MBPK_000118635	COInr	4	Annelida_6340	Polychaeta_6341	Phyllodocida_6348	Syllidae_122238			COInr-WO_Insecta	4	Annelida_6340	Polychaeta_6341	Phyllodocida_6348	Syllidae_122238			COInr_Med	4	Annelida_6340	Polychaeta_6341	Phyllodocida_6348	Syllidae_122238			COInr_Med_plus	4	Annelida_6340	Polychaeta_6341	Phyllodocida_6348	Syllidae_122238
MBPK_000119408	COInr	3	Rhodophyta_2763	Florideophyceae_2806	Nemaliales_2807				COInr-WO_Insecta	3	Rhodophyta_2763	Florideophyceae_2806	Nemaliales_2807				COInr_Med	2	Rhodophyta_2763	Florideophyceae_2806					COInr_Med_plus	2	Rhodophyta_2763	Florideophyceae_2806
MBPK_000119874	COInr	0							COInr-WO_Insecta	0							COInr_Med	4	Annelida_6340	Polychaeta_6341	Phyllodocida_6348	Syllidae_122238			COInr_Med_plus	4	Annelida_6340	Polychaeta_6341	Phyllodocida_6348	Syllidae_122238
MBPK_000120008	COInr	1	Rhodophyta_2763						COInr-WO_Insecta	1	Rhodophyta_2763						COInr_Med	1	Rhodophyta_2763						COInr_Med_plus	1	Rhodophyta_2763
MBPK_000120456	COInr	0							COInr-WO_Insecta	0							COInr_Med	0							COInr_Med_plus	0
MBPK_000120571	COInr	2	Rhodophyta_2763	Florideophyceae_2806					COInr-WO_Insecta	2	Rhodophyta_2763	Florideophyceae_2806					COInr_Med	2	Rhodophyta_2763	Florideophyceae_2806					COInr_Med_plus	2	Rhodophyta_2763	Florideophyceae_2806
MBPK_000120715	COInr	0							COInr-WO_Insecta	0							COInr_Med	0							COInr_Med_plus	0
MBPK_000120719	COInr	1	Arthropoda_6656						COInr-WO_Insecta	1	Arthropoda_6656						COInr_Med	2	Arthropoda_6656	Hexanauplia_72037					COInr_Med_plus	2	Arthropoda_6656	Hexanauplia_72037
MBPK_000120847	COInr	2	Cnidaria_6073	Hydrozoa_6074					COInr-WO_Insecta	3	Cnidaria_6073	Hydrozoa_6074	Leptothecata_500008				COInr_Med	3	Cnidaria_6073	Hydrozoa_6074	Leptothecata_500008				COInr_Med_plus	3	Cnidaria_6073	Hydrozoa_6074	Leptothecata_500008
MBPK_000120861	COInr	2	Arthropoda_6656	Hexanauplia_72037					COInr-WO_Insecta	2	Arthropoda_6656	Hexanauplia_72037					COInr_Med	2	Arthropoda_6656	Hexanauplia_72037					COInr_Med_plus	2	Arthropoda_6656	Hexanauplia_72037
MBPK_000120906	COInr	0							COInr-WO_Insecta	0							COInr_Med	0							COInr_Med_plus	0
MBPK_000121105	COInr	3	Cnidaria_6073	Hydrozoa_6074	Leptothecata_500008				COInr-WO_Insecta	3	Cnidaria_6073	Hydrozoa_6074	Leptothecata_500008				COInr_Med	3	Cnidaria_6073	Hydrozoa_6074	Leptothecata_500008				COInr_Med_plus	3	Cnidaria_6073	Hydrozoa_6074	Leptothecata_500008
MBPK_000121909	COInr	2	Rhodophyta_2763	Florideophyceae_2806					COInr-WO_Insecta	2	Rhodophyta_2763	Florideophyceae_2806					COInr_Med	5	Rhodophyta_2763	Florideophyceae_2806	Gigartinales_28017	Peyssonneliaceae_173455	Peyssonnelia_173456		COInr_Med_plus	5	Rhodophyta_2763	Florideophyceae_2806	Gigartinales_28017	Peyssonneliaceae_173455	Peyssonnelia_173456
MBPK_000122034	COInr	0							COInr-WO_Insecta	0							COInr_Med	0							COInr_Med_plus	0
MBPK_000122046	COInr	0							COInr-WO_Insecta	0							COInr_Med	0							COInr_Med_plus	0
MBPK_000122050	COInr	0							COInr-WO_Insecta	0							COInr_Med	0							COInr_Med_plus	0
MBPK_000122322	COInr	0							COInr-WO_Insecta	0							COInr_Med	0							COInr_Med_plus	0
MBPK_000122335	COInr	0							COInr-WO_Insecta	4	Annelida_6340	Polychaeta_6341	Phyllodocida_6348	Syllidae_122238			COInr_Med	4	Annelida_6340	Polychaeta_6341	Phyllodocida_6348	Syllidae_122238			COInr_Med_plus	4	Annelida_6340	Polychaeta_6341	Phyllodocida_6348	Syllidae_122238
MBPK_000122491	COInr	1	Arthropoda_6656						COInr-WO_Insecta	0							COInr_Med	0							COInr_Med_plus	0
MBPK_000122509	COInr	0							COInr-WO_Insecta	0							COInr_Med	0							COInr_Med_plus	0
MBPK_000122666	COInr	3	Rhodophyta_2763	Florideophyceae_2806	Ceramiales_2802				COInr-WO_Insecta	3	Rhodophyta_2763	Florideophyceae_2806	Ceramiales_2802				COInr_Med	6	Rhodophyta_2763	Florideophyceae_2806	Ceramiales_2802	Callithamniaceae_2778801	Aglaothamnion_2764	Aglaothamnion_tenuissimum_193165	COInr_Med_plus	6	Rhodophyta_2763	Florideophyceae_2806	Ceramiales_2802	Callithamniaceae_2778801	Aglaothamnion_2764	Aglaothamnion_tenuissimum_193165
MBPK_000122929	COInr	2	Mollusca_6447	Bivalvia_6544					COInr-WO_Insecta	6	Mollusca_6447	Bivalvia_6544	Mytilida_6546	Mytilidae_6547	Musculus_112137	Musculus_costulatus_2589378	COInr_Med	5	Mollusca_6447	Bivalvia_6544	Mytilida_6546	Mytilidae_6547	Musculus_112137		COInr_Med_plus	5	Mollusca_6447	Bivalvia_6544	Mytilida_6546	Mytilidae_6547	Musculus_112137
MBPK_000123260	COInr	6	Porifera_6040	Homoscleromorpha_80999	Homosclerophorida_81000	Oscarellidae_2599947	Oscarella_121493	Oscarella_tuberculata_252962	COInr-WO_Insecta	6	Porifera_6040	Homoscleromorpha_80999	Homosclerophorida_81000	Oscarellidae_2599947	Oscarella_121493	Oscarella_tuberculata_252962	COInr_Med	6	Porifera_6040	Homoscleromorpha_80999	Homosclerophorida_81000	Oscarellidae_2599947	Oscarella_121493	Oscarella_tuberculata_252962	COInr_Med_plus	6	Porifera_6040	Homoscleromorpha_80999	Homosclerophorida_81000	Oscarellidae_2599947	Oscarella_121493	Oscarella_tuberculata_252962
MBPK_000123533	COInr	2	Rhodophyta_2763	Florideophyceae_2806					COInr-WO_Insecta	2	Rhodophyta_2763	Florideophyceae_2806					COInr_Med	2	Rhodophyta_2763	Florideophyceae_2806					COInr_Med_plus	2	Rhodophyta_2763	Florideophyceae_2806
MBPK_000124126	COInr	0							COInr-WO_Insecta	0							COInr_Med	0							COInr_Med_plus	0
MBPK_000124455	COInr	0							COInr-WO_Insecta	0							COInr_Med	0							COInr_Med_plus	0
MBPK_000124511	COInr	0							COInr-WO_Insecta	0							COInr_Med	0							COInr_Med_plus	0
MBPK_000124514	COInr	3	Porifera_6040	Demospongiae_6042	Dictyoceratida_119428				COInr-WO_Insecta	3	Porifera_6040	Demospongiae_6042	Dictyoceratida_119428				COInr_Med	4	Porifera_6040	Demospongiae_6042	Dictyoceratida_119428	Thorectidae_121495			COInr_Med_plus	4	Porifera_6040	Demospongiae_6042	Dictyoceratida_119428	Thorectidae_121495
MBPK_000125082	COInr	6	Cnidaria_6073	Hydrozoa_6074	Anthoathecata_406427	Bougainvilliidae_168713	Lizzia_413646	Lizzia_blondina_413647	COInr-WO_Insecta	6	Cnidaria_6073	Hydrozoa_6074	Anthoathecata_406427	Bougainvilliidae_168713	Lizzia_413646	Lizzia_blondina_413647	COInr_Med	6	Cnidaria_6073	Hydrozoa_6074	Anthoathecata_406427	Bougainvilliidae_168713	Lizzia_413646	Lizzia_blondina_413647	COInr_Med_plus	6	Cnidaria_6073	Hydrozoa_6074	Anthoathecata_406427	Bougainvilliidae_168713	Lizzia_413646	Lizzia_blondina_413647
MBPK_000125117	COInr	0							COInr-WO_Insecta	0							COInr_Med	2	Bacillariophyta_2836	Bacillariophyceae_33849					COInr_Med_plus	2	Bacillariophyta_2836	Bacillariophyceae_33849
MBPK_000125223	COInr	2	Rhodophyta_2763	Florideophyceae_2806					COInr-WO_Insecta	2	Rhodophyta_2763	Florideophyceae_2806					COInr_Med	2	Rhodophyta_2763	Florideophyceae_2806					COInr_Med_plus	2	Rhodophyta_2763	Florideophyceae_2806
MBPK_000125226	COInr	0							COInr-WO_Insecta	0							COInr_Med	0							COInr_Med_plus	0
MBPK_000125229	COInr	1	Arthropoda_6656						COInr-WO_Insecta	0							COInr_Med	0							COInr_Med_plus	0
MBPK_000125357	COInr	3	Annelida_6340	Polychaeta_6341	Terebellida_6373				COInr-WO_Insecta	3	Annelida_6340	Polychaeta_6341	Terebellida_6373				COInr_Med	4	Annelida_6340	Polychaeta_6341	Terebellida_6373	Terebellidae_32261			COInr_Med_plus	4	Annelida_6340	Polychaeta_6341	Terebellida_6373	Terebellidae_32261
MBPK_000125565	COInr	0							COInr-WO_Insecta	0							COInr_Med	0							COInr_Med_plus	0
MBPK_000125639	COInr	0							COInr-WO_Insecta	0							COInr_Med	1	Annelida_6340						COInr_Med_plus	1	Annelida_6340
MBPK_000125693	COInr	4	Porifera_6040	Demospongiae_6042	Dendroceratida_119424	Darwinellidae_119425			COInr-WO_Insecta	4	Porifera_6040	Demospongiae_6042	Dendroceratida_119424	Darwinellidae_119425			COInr_Med	4	Porifera_6040	Demospongiae_6042	Dendroceratida_119424	Darwinellidae_119425			COInr_Med_plus	4	Porifera_6040	Demospongiae_6042	Dendroceratida_119424	Darwinellidae_119425
MBPK_000125903	COInr	0							COInr-WO_Insecta	0							COInr_Med	0							COInr_Med_plus	0
MBPK_000126038	COInr	3	Annelida_6340	Clitellata_42113	Haplotaxida_6382				COInr-WO_Insecta	2	Annelida_6340	Clitellata_42113					COInr_Med	4	Annelida_6340	Clitellata_42113	Tubificida_2937015	Naididae_2109251			COInr_Med_plus	4	Annelida_6340	Clitellata_42113	Tubificida_2937015	Naididae_2109251
MBPK_000126192	COInr	1	Arthropoda_6656						COInr-WO_Insecta	1	Arthropoda_6656						COInr_Med	0							COInr_Med_plus	0
MBPK_000126264	COInr	0							COInr-WO_Insecta	0							COInr_Med	0							COInr_Med_plus	0
MBPK_000126433	COInr	2	Arthropoda_6656	Hexanauplia_72037					COInr-WO_Insecta	2	Arthropoda_6656	Hexanauplia_72037					COInr_Med	0							COInr_Med_plus	0
MBPK_000126862	COInr	0							COInr-WO_Insecta	1	Bacillariophyta_2836						COInr_Med	3	Bacillariophyta_2836	Bacillariophyceae_33849	Naviculales_38748				COInr_Med_plus	3	Bacillariophyta_2836	Bacillariophyceae_33849	Naviculales_38748
MBPK_000126973	COInr	1	Arthropoda_6656						COInr-WO_Insecta	0							COInr_Med	0							COInr_Med_plus	0
MBPK_000127089	COInr	0							COInr-WO_Insecta	0							COInr_Med	0							COInr_Med_plus	0
MBPK_000127224	COInr	2	Cnidaria_6073	Hydrozoa_6074					COInr-WO_Insecta	2	Cnidaria_6073	Hydrozoa_6074					COInr_Med	2	Cnidaria_6073	Hydrozoa_6074					COInr_Med_plus	2	Cnidaria_6073	Hydrozoa_6074
MBPK_000127627	COInr	0							COInr-WO_Insecta	0							COInr_Med	0							COInr_Med_plus	0
MBPK_000127678	COInr	1	Arthropoda_6656						COInr-WO_Insecta	1	Arthropoda_6656						COInr_Med	0							COInr_Med_plus	0
MBPK_000128304	COInr	4	Cnidaria_6073	Anthozoa_6101	Alcyonacea_40677	Clavulariidae_86519			COInr-WO_Insecta	4	Cnidaria_6073	Anthozoa_6101	Alcyonacea_40677	Clavulariidae_86519			COInr_Med	4	Cnidaria_6073	Anthozoa_6101	Alcyonacea_40677	Clavulariidae_86519			COInr_Med_plus	4	Cnidaria_6073	Anthozoa_6101	Alcyonacea_40677	Clavulariidae_86519
MBPK_000128493	COInr	0							COInr-WO_Insecta	0							COInr_Med	0							COInr_Med_plus	0
MBPK_000128601	COInr	2	Cnidaria_6073	Hydrozoa_6074					COInr-WO_Insecta	2	Cnidaria_6073	Hydrozoa_6074					COInr_Med	2	Cnidaria_6073	Hydrozoa_6074					COInr_Med_plus	2	Cnidaria_6073	Hydrozoa_6074
MBPK_000128650	COInr	2	Bacillariophyta_2836	Bacillariophyceae_33849					COInr-WO_Insecta	2	Bacillariophyta_2836	Bacillariophyceae_33849					COInr_Med	3	Bacillariophyta_2836	Bacillariophyceae_33849	Naviculales_38748				COInr_Med_plus	3	Bacillariophyta_2836	Bacillariophyceae_33849	Naviculales_38748
MBPK_000128765	COInr	1	Arthropoda_6656						COInr-WO_Insecta	0							COInr_Med	0							COInr_Med_plus	0
MBPK_000128768	COInr	6	Nemertea_6217	Enopla_6225	Monostilifera_6227	Tetrastemmatidae_35726	Tetrastemma_77592	Tetrastemma_vittigerum_1519609	COInr-WO_Insecta	6	Nemertea_6217	Enopla_6225	Monostilifera_6227	Tetrastemmatidae_35726	Tetrastemma_77592	Tetrastemma_vittigerum_1519609	COInr_Med	6	Nemertea_6217	Enopla_6225	Monostilifera_6227	Tetrastemmatidae_35726	Tetrastemma_77592	Tetrastemma_vittigerum_1519609	COInr_Med_plus	6	Nemertea_6217	Enopla_6225	Monostilifera_6227	Tetrastemmatidae_35726	Tetrastemma_77592	Tetrastemma_vittigerum_1519609
MBPK_000129007	COInr	3	Rhodophyta_2763	Florideophyceae_2806	Hapalidiales_1705611				COInr-WO_Insecta	3	Rhodophyta_2763	Florideophyceae_2806	Hapalidiales_1705611				COInr_Med	5	Rhodophyta_2763	Florideophyceae_2806	Hapalidiales_1705611	Hapalidiaceae_227970	Phymatolithon_48601		COInr_Med_plus	5	Rhodophyta_2763	Florideophyceae_2806	Hapalidiales_1705611	Hapalidiaceae_227970	Phymatolithon_48601
MBPK_000129471	COInr	1	Arthropoda_6656						COInr-WO_Insecta	2	Arthropoda_6656	Hexanauplia_72037					COInr_Med	2	Arthropoda_6656	Hexanauplia_72037					COInr_Med_plus	2	Arthropoda_6656	Hexanauplia_72037
MBPK_000129505	COInr	2	Porifera_6040	Demospongiae_6042					COInr-WO_Insecta	2	Porifera_6040	Demospongiae_6042					COInr_Med	2	Porifera_6040	Demospongiae_6042					COInr_Med_plus	2	Porifera_6040	Demospongiae_6042
MBPK_000130319	COInr	0							COInr-WO_Insecta	0							COInr_Med	0							COInr_Med_plus	0
MBPK_000130522	COInr	3	Bacillariophyta_2836	Bacillariophyceae_33849	Naviculales_38748				COInr-WO_Insecta	2	Bacillariophyta_2836	Bacillariophyceae_33849					COInr_Med	3	Bacillariophyta_2836	Bacillariophyceae_33849	Naviculales_38748				COInr_Med_plus	3	Bacillariophyta_2836	Bacillariophyceae_33849	Naviculales_38748
MBPK_000130608	COInr	0							COInr-WO_Insecta	0							COInr_Med	0							COInr_Med_plus	0
MBPK_000130926	COInr	1	Arthropoda_6656						COInr-WO_Insecta	0							COInr_Med	0							COInr_Med_plus	0
MBPK_000131019	COInr	1	Bacillariophyta_2836						COInr-WO_Insecta	3	Bacillariophyta_2836	Bacillariophyceae_33849	Naviculales_38748				COInr_Med	3	Bacillariophyta_2836	Bacillariophyceae_33849	Naviculales_38748				COInr_Med_plus	3	Bacillariophyta_2836	Bacillariophyceae_33849	Naviculales_38748
MBPK_000131312	COInr	2	Rhodophyta_2763	Florideophyceae_2806					COInr-WO_Insecta	2	Rhodophyta_2763	Florideophyceae_2806					COInr_Med	5	Rhodophyta_2763	Florideophyceae_2806	Gigartinales_28017	Peyssonneliaceae_173455	Peyssonnelia_173456		COInr_Med_plus	5	Rhodophyta_2763	Florideophyceae_2806	Gigartinales_28017	Peyssonneliaceae_173455	Peyssonnelia_173456
MBPK_000131532	COInr	0							COInr-WO_Insecta	0							COInr_Med	0							COInr_Med_plus	0
MBPK_000131655	COInr	2	Rhodophyta_2763	Florideophyceae_2806					COInr-WO_Insecta	3	Rhodophyta_2763	Florideophyceae_2806	Hapalidiales_1705611				COInr_Med	5	Rhodophyta_2763	Florideophyceae_2806	Hapalidiales_1705611	Hapalidiaceae_227970	Lithothamnion_48598		COInr_Med_plus	5	Rhodophyta_2763	Florideophyceae_2806	Hapalidiales_1705611	Hapalidiaceae_227970	Lithothamnion_48598
MBPK_000131751	COInr	6	Annelida_6340	Polychaeta_6341	Phyllodocida_6348	Chrysopetalidae_115831	Chrysopetalum_115832	Chrysopetalum_debile_115833	COInr-WO_Insecta	6	Annelida_6340	Polychaeta_6341	Phyllodocida_6348	Chrysopetalidae_115831	Chrysopetalum_115832	Chrysopetalum_debile_115833	COInr_Med	6	Annelida_6340	Polychaeta_6341	Phyllodocida_6348	Chrysopetalidae_115831	Chrysopetalum_115832	Chrysopetalum_debile_115833	COInr_Med_plus	6	Annelida_6340	Polychaeta_6341	Phyllodocida_6348	Chrysopetalidae_115831	Chrysopetalum_115832	Chrysopetalum_debile_115833
MBPK_000132360	COInr	0							COInr-WO_Insecta	0							COInr_Med	0							COInr_Med_plus	0
MBPK_000132375	COInr	0							COInr-WO_Insecta	0							COInr_Med	0							COInr_Med_plus	0
MBPK_000132386	COInr	6	Mollusca_6447	Gastropoda_6448	Trochida_2315720	Trochidae_6466	Jujubinus_434033	Jujubinus_ruscurianus_1955516	COInr-WO_Insecta	6	Mollusca_6447	Gastropoda_6448	Trochida_2315720	Trochidae_6466	Jujubinus_434033	Jujubinus_ruscurianus_1955516	COInr_Med	6	Mollusca_6447	Gastropoda_6448	Trochida_2315720	Trochidae_6466	Jujubinus_434033	Jujubinus_ruscurianus_1955516	COInr_Med_plus	6	Mollusca_6447	Gastropoda_6448	Trochida_2315720	Trochidae_6466	Jujubinus_434033	Jujubinus_ruscurianus_1955516
MBPK_000132457	COInr	3	Rhodophyta_2763	Florideophyceae_2806	Ceramiales_2802				COInr-WO_Insecta	3	Rhodophyta_2763	Florideophyceae_2806	Ceramiales_2802				COInr_Med	2	Rhodophyta_2763	Florideophyceae_2806					COInr_Med_plus	2	Rhodophyta_2763	Florideophyceae_2806
MBPK_000132681	COInr	0							COInr-WO_Insecta	0							COInr_Med	0							COInr_Med_plus	0
MBPK_000132979	COInr	0							COInr-WO_Insecta	0							COInr_Med	0							COInr_Med_plus	0
MBPK_000133130	COInr	3	Arthropoda_6656	Malacostraca_6681	Amphipoda_6821				COInr-WO_Insecta	3	Arthropoda_6656	Malacostraca_6681	Amphipoda_6821				COInr_Med	3	Arthropoda_6656	Malacostraca_6681	Amphipoda_6821				COInr_Med_plus	3	Arthropoda_6656	Malacostraca_6681	Amphipoda_6821
MBPK_000133160	COInr	2	Cnidaria_6073	Hydrozoa_6074					COInr-WO_Insecta	2	Cnidaria_6073	Hydrozoa_6074					COInr_Med	2	Cnidaria_6073	Hydrozoa_6074					COInr_Med_plus	2	Cnidaria_6073	Hydrozoa_6074
MBPK_000133198	COInr	5	Arthropoda_6656	Malacostraca_6681	Decapoda_6683	Leucosiidae_6800	Ebalia_580079		COInr-WO_Insecta	5	Arthropoda_6656	Malacostraca_6681	Decapoda_6683	Leucosiidae_6800	Ebalia_580079		COInr_Med	5	Arthropoda_6656	Malacostraca_6681	Decapoda_6683	Leucosiidae_6800	Ebalia_580079		COInr_Med_plus	6	Arthropoda_6656	Malacostraca_6681	Decapoda_6683	Leucosiidae_6800	Ebalia_580079	Ebalia_edwardsii_-35162
MBPK_000133461	COInr	1	Arthropoda_6656						COInr-WO_Insecta	1	Arthropoda_6656						COInr_Med	0							COInr_Med_plus	0
MBPK_000133506	COInr	1	Arthropoda_6656						COInr-WO_Insecta	1	Arthropoda_6656						COInr_Med	1	Arthropoda_6656						COInr_Med_plus	1	Arthropoda_6656
MBPK_000133919	COInr	0							COInr-WO_Insecta	0							COInr_Med	0							COInr_Med_plus	0
MBPK_000133959	COInr	0							COInr-WO_Insecta	0							COInr_Med	0							COInr_Med_plus	0
MBPK_000134347	COInr	3	Nemertea_6217	Enopla_6225	Monostilifera_6227				COInr-WO_Insecta	3	Nemertea_6217	Enopla_6225	Monostilifera_6227				COInr_Med	5	Nemertea_6217	Enopla_6225	Monostilifera_6227	Tetrastemmatidae_35726	Tetrastemma_77592		COInr_Med_plus	5	Nemertea_6217	Enopla_6225	Monostilifera_6227	Tetrastemmatidae_35726	Tetrastemma_77592
MBPK_000134548	COInr	3	Rhodophyta_2763	Florideophyceae_2806	Corallinales_31395				COInr-WO_Insecta	3	Rhodophyta_2763	Florideophyceae_2806	Corallinales_31395				COInr_Med	5	Rhodophyta_2763	Florideophyceae_2806	Corallinales_31395	Corallinaceae_31396	Jania_31397		COInr_Med_plus	5	Rhodophyta_2763	Florideophyceae_2806	Corallinales_31395	Corallinaceae_31396	Jania_31397
MBPK_000134890	COInr	6	Arthropoda_6656	Malacostraca_6681	Isopoda_29979	Sphaeromatidae_96822	Dynamene_638706	Dynamene_magnitorata_2528330	COInr-WO_Insecta	6	Arthropoda_6656	Malacostraca_6681	Isopoda_29979	Sphaeromatidae_96822	Dynamene_638706	Dynamene_magnitorata_2528330	COInr_Med	6	Arthropoda_6656	Malacostraca_6681	Isopoda_29979	Sphaeromatidae_96822	Dynamene_638706	Dynamene_magnitorata_2528330	COInr_Med_plus	6	Arthropoda_6656	Malacostraca_6681	Isopoda_29979	Sphaeromatidae_96822	Dynamene_638706	Dynamene_magnitorata_2528330
MBPK_000134963	COInr	0							COInr-WO_Insecta	0							COInr_Med	0							COInr_Med_plus	0
MBPK_000135070	COInr	6	Porifera_6040	Demospongiae_6042	Clionaida_1779155	Clionaidae_76784	Clionaopsis_880270	Clionaopsis_platei_880271	COInr-WO_Insecta	6	Porifera_6040	Demospongiae_6042	Clionaida_1779155	Clionaidae_76784	Clionaopsis_880270	Clionaopsis_platei_880271	COInr_Med	6	Porifera_6040	Demospongiae_6042	Clionaida_1779155	Clionaidae_76784	Clionaopsis_880270	Clionaopsis_platei_880271	COInr_Med_plus	6	Porifera_6040	Demospongiae_6042	Clionaida_1779155	Clionaidae_76784	Clionaopsis_880270	Clionaopsis_platei_880271
MBPK_000135615	COInr	6	Porifera_6040	Demospongiae_6042	Clionaida_1779155	Clionaidae_76784	Clionaopsis_880270	Clionaopsis_platei_880271	COInr-WO_Insecta	6	Porifera_6040	Demospongiae_6042	Clionaida_1779155	Clionaidae_76784	Clionaopsis_880270	Clionaopsis_platei_880271	COInr_Med	6	Porifera_6040	Demospongiae_6042	Clionaida_1779155	Clionaidae_76784	Clionaopsis_880270	Clionaopsis_platei_880271	COInr_Med_plus	6	Porifera_6040	Demospongiae_6042	Clionaida_1779155	Clionaidae_76784	Clionaopsis_880270	Clionaopsis_platei_880271
MBPK_000135628	COInr	3	Bryozoa_10205	Gymnolaemata_10206	Ctenostomatida_51985				COInr-WO_Insecta	4	Bryozoa_10205	Gymnolaemata_10206	Ctenostomatida_51985	Vesiculariidae_98850			COInr_Med	4	Bryozoa_10205	Gymnolaemata_10206	Ctenostomatida_51985	Vesiculariidae_98850			COInr_Med_plus	4	Bryozoa_10205	Gymnolaemata_10206	Ctenostomatida_51985	Vesiculariidae_98850
MBPK_000135753	COInr	3	Porifera_6040	Demospongiae_6042	Dictyoceratida_119428				COInr-WO_Insecta	3	Porifera_6040	Demospongiae_6042	Dictyoceratida_119428				COInr_Med	4	Porifera_6040	Demospongiae_6042	Dictyoceratida_119428	Thorectidae_121495			COInr_Med_plus	4	Porifera_6040	Demospongiae_6042	Dictyoceratida_119428	Thorectidae_121495
MBPK_000135901	COInr	2	Rhodophyta_2763	Florideophyceae_2806					COInr-WO_Insecta	2	Rhodophyta_2763	Florideophyceae_2806					COInr_Med	5	Rhodophyta_2763	Florideophyceae_2806	Gigartinales_28017	Peyssonneliaceae_173455	Peyssonnelia_173456		COInr_Med_plus	5	Rhodophyta_2763	Florideophyceae_2806	Gigartinales_28017	Peyssonneliaceae_173455	Peyssonnelia_173456
MBPK_000136162	COInr	0							COInr-WO_Insecta	0							COInr_Med	0							COInr_Med_plus	0
MBPK_000136271	COInr	0							COInr-WO_Insecta	0							COInr_Med	0							COInr_Med_plus	0
MBPK_000136274	COInr	6	Cnidaria_6073	Hydrozoa_6074	Anthoathecata_406427	Bougainvilliidae_168713	Bougainvillia_168714	Bougainvillia_muscus_308567	COInr-WO_Insecta	6	Cnidaria_6073	Hydrozoa_6074	Anthoathecata_406427	Bougainvilliidae_168713	Bougainvillia_168714	Bougainvillia_muscus_308567	COInr_Med	6	Cnidaria_6073	Hydrozoa_6074	Anthoathecata_406427	Bougainvilliidae_168713	Bougainvillia_168714	Bougainvillia_muscus_308567	COInr_Med_plus	6	Cnidaria_6073	Hydrozoa_6074	Anthoathecata_406427	Bougainvilliidae_168713	Bougainvillia_168714	Bougainvillia_muscus_308567
MBPK_000136289	COInr	0							COInr-WO_Insecta	0							COInr_Med	0							COInr_Med_plus	0
MBPK_000136780	COInr	1	Arthropoda_6656						COInr-WO_Insecta	0							COInr_Med	0							COInr_Med_plus	0
MBPK_000137237	COInr	0							COInr-WO_Insecta	0							COInr_Med	0							COInr_Med_plus	0
MBPK_000137253	COInr	5	Arthropoda_6656	Hexanauplia_72037	Harpacticoida_41212	Ectinosomatidae_298467	Microsetella_2779395		COInr-WO_Insecta	5	Arthropoda_6656	Hexanauplia_72037	Harpacticoida_41212	Ectinosomatidae_298467	Microsetella_2779395		COInr_Med	5	Arthropoda_6656	Hexanauplia_72037	Harpacticoida_41212	Ectinosomatidae_298467	Microsetella_2779395		COInr_Med_plus	5	Arthropoda_6656	Hexanauplia_72037	Harpacticoida_41212	Ectinosomatidae_298467	Microsetella_2779395
MBPK_000137374	COInr	4	Cnidaria_6073	Anthozoa_6101	Alcyonacea_40677	Clavulariidae_86519			COInr-WO_Insecta	4	Cnidaria_6073	Anthozoa_6101	Alcyonacea_40677	Clavulariidae_86519			COInr_Med	4	Cnidaria_6073	Anthozoa_6101	Alcyonacea_40677	Clavulariidae_86519			COInr_Med_plus	4	Cnidaria_6073	Anthozoa_6101	Alcyonacea_40677	Clavulariidae_86519
MBPK_000137548	COInr	0							COInr-WO_Insecta	0							COInr_Med	0							COInr_Med_plus	0
MBPK_000137824	COInr	5	Mollusca_6447	Bivalvia_6544	Mytilida_6546	Mytilidae_6547	Musculus_112137		COInr-WO_Insecta	6	Mollusca_6447	Bivalvia_6544	Mytilida_6546	Mytilidae_6547	Musculus_112137	Musculus_costulatus_2589378	COInr_Med	5	Mollusca_6447	Bivalvia_6544	Mytilida_6546	Mytilidae_6547	Musculus_112137		COInr_Med_plus	5	Mollusca_6447	Bivalvia_6544	Mytilida_6546	Mytilidae_6547	Musculus_112137
MBPK_000137961	COInr	3	Rhodophyta_2763	Florideophyceae_2806	Peyssonneliales_-35115				COInr-WO_Insecta	3	Rhodophyta_2763	Florideophyceae_2806	Peyssonneliales_-35115				COInr_Med	5	Rhodophyta_2763	Florideophyceae_2806	Gigartinales_28017	Peyssonneliaceae_173455	Peyssonnelia_173456		COInr_Med_plus	5	Rhodophyta_2763	Florideophyceae_2806	Gigartinales_28017	Peyssonneliaceae_173455	Peyssonnelia_173456
MBPK_000138122	COInr	4	Porifera_6040	Demospongiae_6042	Axinellida_1779152	Raspailiidae_261678			COInr-WO_Insecta	4	Porifera_6040	Demospongiae_6042	Axinellida_1779152	Raspailiidae_261678			COInr_Med	4	Porifera_6040	Demospongiae_6042	Axinellida_1779152	Raspailiidae_261678			COInr_Med_plus	4	Porifera_6040	Demospongiae_6042	Axinellida_1779152	Raspailiidae_261678
MBPK_000138236	COInr	1	Arthropoda_6656						COInr-WO_Insecta	2	Arthropoda_6656	Hexanauplia_72037					COInr_Med	2	Arthropoda_6656	Hexanauplia_72037					COInr_Med_plus	2	Arthropoda_6656	Hexanauplia_72037
MBPK_000138297	COInr	0							COInr-WO_Insecta	0							COInr_Med	0							COInr_Med_plus	0
MBPK_000138814	COInr	1	Bacillariophyta_2836						COInr-WO_Insecta	1	Bacillariophyta_2836						COInr_Med	1	Bacillariophyta_2836						COInr_Med_plus	1	Bacillariophyta_2836
MBPK_000138819	COInr	0							COInr-WO_Insecta	0							COInr_Med	0							COInr_Med_plus	0
MBPK_000139029	COInr	0							COInr-WO_Insecta	0							COInr_Med	0							COInr_Med_plus	0
MBPK_000139078	COInr	6	Echinodermata_7586	Asteroidea_7588	Valvatida_41166	Asterinidae_7592	Asterina_7593	Asterina_phylactica_195879	COInr-WO_Insecta	6	Echinodermata_7586	Asteroidea_7588	Valvatida_41166	Asterinidae_7592	Asterina_7593	Asterina_phylactica_195879	COInr_Med	6	Echinodermata_7586	Asteroidea_7588	Valvatida_41166	Asterinidae_7592	Asterina_7593	Asterina_phylactica_195879	COInr_Med_plus	6	Echinodermata_7586	Asteroidea_7588	Valvatida_41166	Asterinidae_7592	Asterina_7593	Asterina_phylactica_195879
MBPK_000139216	COInr	0							COInr-WO_Insecta	1	Bacillariophyta_2836						COInr_Med	2	Bacillariophyta_2836	Bacillariophyceae_33849					COInr_Med_plus	2	Bacillariophyta_2836	Bacillariophyceae_33849
MBPK_000139373	COInr	6	Bryozoa_10205	Gymnolaemata_10206	Cheilostomatida_10207	Myriaporidae_475379	Myriapora_475380	Myriapora_truncata_475381	COInr-WO_Insecta	6	Bryozoa_10205	Gymnolaemata_10206	Cheilostomatida_10207	Myriaporidae_475379	Myriapora_475380	Myriapora_truncata_475381	COInr_Med	6	Bryozoa_10205	Gymnolaemata_10206	Cheilostomatida_10207	Myriaporidae_475379	Myriapora_475380	Myriapora_truncata_475381	COInr_Med_plus	6	Bryozoa_10205	Gymnolaemata_10206	Cheilostomatida_10207	Myriaporidae_475379	Myriapora_475380	Myriapora_truncata_475381
MBPK_000139423	COInr	0							COInr-WO_Insecta	0							COInr_Med	4	Bryozoa_10205	Gymnolaemata_10206	Ctenostomatida_51985	Vesiculariidae_98850			COInr_Med_plus	4	Bryozoa_10205	Gymnolaemata_10206	Ctenostomatida_51985	Vesiculariidae_98850
MBPK_000139444	COInr	3	Rhodophyta_2763	Florideophyceae_2806	Ceramiales_2802				COInr-WO_Insecta	3	Rhodophyta_2763	Florideophyceae_2806	Ceramiales_2802				COInr_Med	3	Rhodophyta_2763	Florideophyceae_2806	Ceramiales_2802				COInr_Med_plus	3	Rhodophyta_2763	Florideophyceae_2806	Ceramiales_2802
MBPK_000139591	COInr	0							COInr-WO_Insecta	1	Proteobacteria_1224						COInr_Med	4	Proteobacteria_1224	Alphaproteobacteria_28211	Rhodobacterales_204455	Rhodobacteraceae_31989			COInr_Med_plus	4	Proteobacteria_1224	Alphaproteobacteria_28211	Rhodobacterales_204455	Rhodobacteraceae_31989
MBPK_000139597	COInr	0							COInr-WO_Insecta	0							COInr_Med	0							COInr_Med_plus	0
MBPK_000139613	COInr	0							COInr-WO_Insecta	0							COInr_Med	0							COInr_Med_plus	0
MBPK_000139862	COInr	3	Rhodophyta_2763	Florideophyceae_2806	Nemaliales_2807				COInr-WO_Insecta	3	Rhodophyta_2763	Florideophyceae_2806	Nemaliales_2807				COInr_Med	2	Rhodophyta_2763	Florideophyceae_2806					COInr_Med_plus	2	Rhodophyta_2763	Florideophyceae_2806
MBPK_000140014	COInr	0							COInr-WO_Insecta	0							COInr_Med	0							COInr_Med_plus	0
MBPK_000140492	COInr	0							COInr-WO_Insecta	0							COInr_Med	0							COInr_Med_plus	0
MBPK_000140687	COInr	4	Annelida_6340	Polychaeta_6341	Phyllodocida_6348	Phyllodocidae_195257			COInr-WO_Insecta	4	Annelida_6340	Polychaeta_6341	Phyllodocida_6348	Phyllodocidae_195257			COInr_Med	4	Annelida_6340	Polychaeta_6341	Phyllodocida_6348	Phyllodocidae_195257			COInr_Med_plus	4	Annelida_6340	Polychaeta_6341	Phyllodocida_6348	Phyllodocidae_195257
MBPK_000140818	COInr	0							COInr-WO_Insecta	0							COInr_Med	0							COInr_Med_plus	0
MBPK_000140860	COInr	6	Arthropoda_6656	Malacostraca_6681	Decapoda_6683	Hippolytidae_98089	Eualus_397946	Eualus_occultus_2268645	COInr-WO_Insecta	6	Arthropoda_6656	Malacostraca_6681	Decapoda_6683	Hippolytidae_98089	Eualus_397946	Eualus_occultus_2268645	COInr_Med	6	Arthropoda_6656	Malacostraca_6681	Decapoda_6683	Hippolytidae_98089	Eualus_397946	Eualus_occultus_2268645	COInr_Med_plus	6	Arthropoda_6656	Malacostraca_6681	Decapoda_6683	Hippolytidae_98089	Eualus_397946	Eualus_occultus_2268645
MBPK_000141006	COInr	4	Annelida_6340	Polychaeta_6341	Phyllodocida_6348	Syllidae_122238			COInr-WO_Insecta	4	Annelida_6340	Polychaeta_6341	Phyllodocida_6348	Syllidae_122238			COInr_Med	4	Annelida_6340	Polychaeta_6341	Phyllodocida_6348	Syllidae_122238			COInr_Med_plus	4	Annelida_6340	Polychaeta_6341	Phyllodocida_6348	Syllidae_122238
MBPK_000141113	COInr	0							COInr-WO_Insecta	0							COInr_Med	0							COInr_Med_plus	0
MBPK_000141251	COInr	0							COInr-WO_Insecta	0							COInr_Med	0							COInr_Med_plus	0
MBPK_000141328	COInr	5	Mollusca_6447	Bivalvia_6544	Mytilida_6546	Mytilidae_6547	Musculus_112137		COInr-WO_Insecta	5	Mollusca_6447	Bivalvia_6544	Mytilida_6546	Mytilidae_6547	Musculus_112137		COInr_Med	5	Mollusca_6447	Bivalvia_6544	Mytilida_6546	Mytilidae_6547	Musculus_112137		COInr_Med_plus	5	Mollusca_6447	Bivalvia_6544	Mytilida_6546	Mytilidae_6547	Musculus_112137
MBPK_000141461	COInr	2	Cnidaria_6073	Hydrozoa_6074					COInr-WO_Insecta	2	Cnidaria_6073	Hydrozoa_6074					COInr_Med	2	Cnidaria_6073	Hydrozoa_6074					COInr_Med_plus	2	Cnidaria_6073	Hydrozoa_6074
MBPK_000141517	COInr	1	Arthropoda_6656						COInr-WO_Insecta	0							COInr_Med	0							COInr_Med_plus	0
MBPK_000141631	COInr	3	Cnidaria_6073	Hydrozoa_6074	Leptothecata_500008				COInr-WO_Insecta	3	Cnidaria_6073	Hydrozoa_6074	Leptothecata_500008				COInr_Med	3	Cnidaria_6073	Hydrozoa_6074	Leptothecata_500008				COInr_Med_plus	3	Cnidaria_6073	Hydrozoa_6074	Leptothecata_500008
MBPK_000141794	COInr	0							COInr-WO_Insecta	0							COInr_Med	0							COInr_Med_plus	0
MBPK_000141920	COInr	0							COInr-WO_Insecta	0							COInr_Med	0							COInr_Med_plus	0
MBPK_000141994	COInr	2	Arthropoda_6656	Hexanauplia_72037					COInr-WO_Insecta	2	Arthropoda_6656	Hexanauplia_72037					COInr_Med	2	Arthropoda_6656	Hexanauplia_72037					COInr_Med_plus	2	Arthropoda_6656	Hexanauplia_72037
MBPK_000142079	COInr	2	Annelida_6340	Polychaeta_6341					COInr-WO_Insecta	1	Annelida_6340						COInr_Med	2	Annelida_6340	Polychaeta_6341					COInr_Med_plus	2	Annelida_6340	Polychaeta_6341
MBPK_000142278	COInr	0							COInr-WO_Insecta	1	Oomycota_4762						COInr_Med	0							COInr_Med_plus	0
MBPK_000142347	COInr	0							COInr-WO_Insecta	0							COInr_Med	0							COInr_Med_plus	0
MBPK_000142469	COInr	0							COInr-WO_Insecta	0							COInr_Med	4	Proteobacteria_1224	Alphaproteobacteria_28211	Rhodobacterales_204455	Rhodobacteraceae_31989			COInr_Med_plus	4	Proteobacteria_1224	Alphaproteobacteria_28211	Rhodobacterales_204455	Rhodobacteraceae_31989
MBPK_000142705	COInr	4	Cnidaria_6073	Anthozoa_6101	Alcyonacea_40677	Clavulariidae_86519			COInr-WO_Insecta	4	Cnidaria_6073	Anthozoa_6101	Alcyonacea_40677	Clavulariidae_86519			COInr_Med	4	Cnidaria_6073	Anthozoa_6101	Alcyonacea_40677	Clavulariidae_86519			COInr_Med_plus	4	Cnidaria_6073	Anthozoa_6101	Alcyonacea_40677	Clavulariidae_86519
MBPK_000143300	COInr	3	Porifera_6040	Demospongiae_6042	Poecilosclerida_27925				COInr-WO_Insecta	3	Porifera_6040	Demospongiae_6042	Poecilosclerida_27925				COInr_Med	6	Porifera_6040	Demospongiae_6042	Poecilosclerida_27925	Chondropsidae_491774	Batzella_1779225	Batzella_aurantiaca_2070859	COInr_Med_plus	6	Porifera_6040	Demospongiae_6042	Poecilosclerida_27925	Chondropsidae_491774	Batzella_1779225	Batzella_aurantiaca_2070859
MBPK_000143718	COInr	0							COInr-WO_Insecta	0							COInr_Med	0							COInr_Med_plus	0
MBPK_000143769	COInr	2	Cnidaria_6073	Hydrozoa_6074					COInr-WO_Insecta	2	Cnidaria_6073	Hydrozoa_6074					COInr_Med	3	Cnidaria_6073	Hydrozoa_6074	Leptothecata_500008				COInr_Med_plus	3	Cnidaria_6073	Hydrozoa_6074	Leptothecata_500008
MBPK_000143788	COInr	3	Porifera_6040	Demospongiae_6042	Dictyoceratida_119428				COInr-WO_Insecta	3	Porifera_6040	Demospongiae_6042	Dictyoceratida_119428				COInr_Med	4	Porifera_6040	Demospongiae_6042	Dictyoceratida_119428	Thorectidae_121495			COInr_Med_plus	4	Porifera_6040	Demospongiae_6042	Dictyoceratida_119428	Thorectidae_121495
MBPK_000144719	COInr	0							COInr-WO_Insecta	0							COInr_Med	0							COInr_Med_plus	0
MBPK_000144982	COInr	3	Rhodophyta_2763	Florideophyceae_2806	Corallinales_31395				COInr-WO_Insecta	3	Rhodophyta_2763	Florideophyceae_2806	Corallinales_31395				COInr_Med	3	Rhodophyta_2763	Florideophyceae_2806	Corallinales_31395				COInr_Med_plus	3	Rhodophyta_2763	Florideophyceae_2806	Corallinales_31395
MBPK_000145041	COInr	1	Arthropoda_6656						COInr-WO_Insecta	1	Arthropoda_6656						COInr_Med	1	Arthropoda_6656						COInr_Med_plus	1	Arthropoda_6656
MBPK_000145110	COInr	3	Arthropoda_6656	Malacostraca_6681	Amphipoda_6821				COInr-WO_Insecta	3	Arthropoda_6656	Malacostraca_6681	Amphipoda_6821				COInr_Med	2	Arthropoda_6656	Malacostraca_6681					COInr_Med_plus	2	Arthropoda_6656	Malacostraca_6681
MBPK_000145215	COInr	5	Porifera_6040	Demospongiae_6042	Chondrillida_1779149	Chondrillidae_129258	Thymosia_129259		COInr-WO_Insecta	5	Porifera_6040	Demospongiae_6042	Chondrillida_1779149	Chondrillidae_129258	Thymosia_129259		COInr_Med	5	Porifera_6040	Demospongiae_6042	Chondrillida_1779149	Chondrillidae_129258	Thymosia_129259		COInr_Med_plus	5	Porifera_6040	Demospongiae_6042	Chondrillida_1779149	Chondrillidae_129258	Thymosia_129259
MBPK_000145227	COInr	2	Annelida_6340	Polychaeta_6341					COInr-WO_Insecta	1	Annelida_6340						COInr_Med	0							COInr_Med_plus	0
MBPK_000145722	COInr	5	Arthropoda_6656	Malacostraca_6681	Amphipoda_6821	Corophiidae_371451	Corophium_371471		COInr-WO_Insecta	5	Arthropoda_6656	Malacostraca_6681	Amphipoda_6821	Corophiidae_371451	Corophium_371471		COInr_Med	5	Arthropoda_6656	Malacostraca_6681	Amphipoda_6821	Corophiidae_371451	Corophium_371471		COInr_Med_plus	5	Arthropoda_6656	Malacostraca_6681	Amphipoda_6821	Corophiidae_371451	Corophium_371471
MBPK_000145838	COInr	2	Cnidaria_6073	Hydrozoa_6074					COInr-WO_Insecta	2	Cnidaria_6073	Hydrozoa_6074					COInr_Med	2	Cnidaria_6073	Hydrozoa_6074					COInr_Med_plus	2	Cnidaria_6073	Hydrozoa_6074
MBPK_000145934	COInr	3	Porifera_6040	Demospongiae_6042	Poecilosclerida_27925				COInr-WO_Insecta	3	Porifera_6040	Demospongiae_6042	Poecilosclerida_27925				COInr_Med	6	Porifera_6040	Demospongiae_6042	Poecilosclerida_27925	Chondropsidae_491774	Batzella_1779225	Batzella_aurantiaca_2070859	COInr_Med_plus	6	Porifera_6040	Demospongiae_6042	Poecilosclerida_27925	Chondropsidae_491774	Batzella_1779225	Batzella_aurantiaca_2070859
MBPK_000146097	COInr	3	Rhodophyta_2763	Florideophyceae_2806	Ceramiales_2802				COInr-WO_Insecta	3	Rhodophyta_2763	Florideophyceae_2806	Ceramiales_2802				COInr_Med	2	Rhodophyta_2763	Florideophyceae_2806					COInr_Med_plus	2	Rhodophyta_2763	Florideophyceae_2806
MBPK_000146138	COInr	6	Nemertea_6217	Pilidiophora_6218	Heteronemertea_6219	Lineidae_6222	Micrura_88927	Micrura_varicolor_1666972	COInr-WO_Insecta	6	Nemertea_6217	Pilidiophora_6218	Heteronemertea_6219	Lineidae_6222	Micrura_88927	Micrura_varicolor_1666972	COInr_Med	6	Nemertea_6217	Pilidiophora_6218	Heteronemertea_6219	Lineidae_6222	Micrura_88927	Micrura_varicolor_1666972	COInr_Med_plus	6	Nemertea_6217	Pilidiophora_6218	Heteronemertea_6219	Lineidae_6222	Micrura_88927	Micrura_varicolor_1666972
MBPK_000146492	COInr	0							COInr-WO_Insecta	0							COInr_Med	0							COInr_Med_plus	0
MBPK_000146547	COInr	0							COInr-WO_Insecta	0							COInr_Med	0							COInr_Med_plus	0
MBPK_000146648	COInr	0							COInr-WO_Insecta	0							COInr_Med	0							COInr_Med_plus	0
MBPK_000147561	COInr	1	Arthropoda_6656						COInr-WO_Insecta	0							COInr_Med	0							COInr_Med_plus	0
MBPK_000147663	COInr	0							COInr-WO_Insecta	0							COInr_Med	0							COInr_Med_plus	0
MBPK_000147834	COInr	6	Eukaryota_2759_kingdom_phylum	Phaeophyceae_2870	Sporochnales_142645	Sporochnaceae_105417	Sporochnus_45366	Sporochnus_bolleanus_461143	COInr-WO_Insecta	6	Eukaryota_2759_kingdom_phylum	Phaeophyceae_2870	Sporochnales_142645	Sporochnaceae_105417	Sporochnus_45366	Sporochnus_bolleanus_461143	COInr_Med	6	Eukaryota_2759_kingdom_phylum	Phaeophyceae_2870	Sporochnales_142645	Sporochnaceae_105417	Sporochnus_45366	Sporochnus_bolleanus_461143	COInr_Med_plus	6	Eukaryota_2759_kingdom_phylum	Phaeophyceae_2870	Sporochnales_142645	Sporochnaceae_105417	Sporochnus_45366	Sporochnus_bolleanus_461143
MBPK_000148055	COInr	2	Rhodophyta_2763	Florideophyceae_2806					COInr-WO_Insecta	2	Rhodophyta_2763	Florideophyceae_2806					COInr_Med	2	Rhodophyta_2763	Florideophyceae_2806					COInr_Med_plus	2	Rhodophyta_2763	Florideophyceae_2806
MBPK_000148057	COInr	3	Cnidaria_6073	Anthozoa_6101	Alcyonacea_40677				COInr-WO_Insecta	4	Cnidaria_6073	Anthozoa_6101	Alcyonacea_40677	Clavulariidae_86519			COInr_Med	4	Cnidaria_6073	Anthozoa_6101	Alcyonacea_40677	Clavulariidae_86519			COInr_Med_plus	4	Cnidaria_6073	Anthozoa_6101	Alcyonacea_40677	Clavulariidae_86519
MBPK_000148198	COInr	6	Rhodophyta_2763	Florideophyceae_2806	Gigartinales_28017	Kallymeniaceae_31430	Felicinia_2340785	Felicinia_marginata_1503762	COInr-WO_Insecta	6	Rhodophyta_2763	Florideophyceae_2806	Gigartinales_28017	Kallymeniaceae_31430	Felicinia_2340785	Felicinia_marginata_1503762	COInr_Med	6	Rhodophyta_2763	Florideophyceae_2806	Gigartinales_28017	Kallymeniaceae_31430	Felicinia_2340785	Felicinia_marginata_1503762	COInr_Med_plus	6	Rhodophyta_2763	Florideophyceae_2806	Gigartinales_28017	Kallymeniaceae_31430	Felicinia_2340785	Felicinia_marginata_1503762
MBPK_000148317	COInr	0							COInr-WO_Insecta	0							COInr_Med	0							COInr_Med_plus	0
MBPK_000148489	COInr	0							COInr-WO_Insecta	0							COInr_Med	0							COInr_Med_plus	0
MBPK_000148584	COInr	3	Porifera_6040	Demospongiae_6042	Poecilosclerida_27925				COInr-WO_Insecta	3	Porifera_6040	Demospongiae_6042	Poecilosclerida_27925				COInr_Med	6	Porifera_6040	Demospongiae_6042	Poecilosclerida_27925	Chondropsidae_491774	Batzella_1779225	Batzella_aurantiaca_2070859	COInr_Med_plus	6	Porifera_6040	Demospongiae_6042	Poecilosclerida_27925	Chondropsidae_491774	Batzella_1779225	Batzella_aurantiaca_2070859
MBPK_000148641	COInr	0							COInr-WO_Insecta	0							COInr_Med	0							COInr_Med_plus	0
MBPK_000148678	COInr	0							COInr-WO_Insecta	0							COInr_Med	0							COInr_Med_plus	0
MBPK_000148964	COInr	0							COInr-WO_Insecta	0							COInr_Med	0							COInr_Med_plus	0
MBPK_000149178	COInr	1	Arthropoda_6656						COInr-WO_Insecta	0							COInr_Med	0							COInr_Med_plus	0
MBPK_000149590	COInr	1	Arthropoda_6656						COInr-WO_Insecta	1	Arthropoda_6656						COInr_Med	0							COInr_Med_plus	0
MBPK_000150100	COInr	2	Bacillariophyta_2836	Bacillariophyceae_33849					COInr-WO_Insecta	2	Bacillariophyta_2836	Bacillariophyceae_33849					COInr_Med	2	Bacillariophyta_2836	Bacillariophyceae_33849					COInr_Med_plus	2	Bacillariophyta_2836	Bacillariophyceae_33849
MBPK_000150415	COInr	2	Rhodophyta_2763	Florideophyceae_2806					COInr-WO_Insecta	2	Rhodophyta_2763	Florideophyceae_2806					COInr_Med	2	Rhodophyta_2763	Florideophyceae_2806					COInr_Med_plus	2	Rhodophyta_2763	Florideophyceae_2806
MBPK_000150937	COInr	4	Eukaryota_2759_kingdom_phylum	Phaeophyceae_2870	Fucales_3009	Sargassaceae_3014			COInr-WO_Insecta	4	Eukaryota_2759_kingdom_phylum	Phaeophyceae_2870	Fucales_3009	Sargassaceae_3014			COInr_Med	4	Eukaryota_2759_kingdom_phylum	Phaeophyceae_2870	Fucales_3009	Sargassaceae_3014			COInr_Med_plus	4	Eukaryota_2759_kingdom_phylum	Phaeophyceae_2870	Fucales_3009	Sargassaceae_3014
MBPK_000151236	COInr	2	Rhodophyta_2763	Florideophyceae_2806					COInr-WO_Insecta	2	Rhodophyta_2763	Florideophyceae_2806					COInr_Med	2	Rhodophyta_2763	Florideophyceae_2806					COInr_Med_plus	2	Rhodophyta_2763	Florideophyceae_2806
MBPK_000151297	COInr	0							COInr-WO_Insecta	0							COInr_Med	0							COInr_Med_plus	0
MBPK_000151416	COInr	1	Arthropoda_6656						COInr-WO_Insecta	0							COInr_Med	0							COInr_Med_plus	0
MBPK_000151511	COInr	1	Arthropoda_6656						COInr-WO_Insecta	0							COInr_Med	0							COInr_Med_plus	0
MBPK_000151950	COInr	6	Mollusca_6447	Bivalvia_6544	Cardiida_2783445	Semelidae_121179	Abra_121180	Abra_nitida_358434	COInr-WO_Insecta	6	Mollusca_6447	Bivalvia_6544	Cardiida_2783445	Semelidae_121179	Abra_121180	Abra_nitida_358434	COInr_Med	6	Mollusca_6447	Bivalvia_6544	Cardiida_2783445	Semelidae_121179	Abra_121180	Abra_nitida_358434	COInr_Med_plus	6	Mollusca_6447	Bivalvia_6544	Cardiida_2783445	Semelidae_121179	Abra_121180	Abra_nitida_358434
MBPK_000152004	COInr	3	Rhodophyta_2763	Florideophyceae_2806	Peyssonneliales_-35115				COInr-WO_Insecta	3	Rhodophyta_2763	Florideophyceae_2806	Peyssonneliales_-35115				COInr_Med	5	Rhodophyta_2763	Florideophyceae_2806	Gigartinales_28017	Peyssonneliaceae_173455	Peyssonnelia_173456		COInr_Med_plus	5	Rhodophyta_2763	Florideophyceae_2806	Gigartinales_28017	Peyssonneliaceae_173455	Peyssonnelia_173456
MBPK_000152049	COInr	0							COInr-WO_Insecta	0							COInr_Med	0							COInr_Med_plus	0
MBPK_000153150	COInr	0							COInr-WO_Insecta	0							COInr_Med	0							COInr_Med_plus	0
MBPK_000153411	COInr	2	Cnidaria_6073	Hydrozoa_6074					COInr-WO_Insecta	2	Cnidaria_6073	Hydrozoa_6074					COInr_Med	2	Cnidaria_6073	Hydrozoa_6074					COInr_Med_plus	2	Cnidaria_6073	Hydrozoa_6074
MBPK_000154105	COInr	2	Cnidaria_6073	Hydrozoa_6074					COInr-WO_Insecta	3	Cnidaria_6073	Hydrozoa_6074	Anthoathecata_406427				COInr_Med	5	Cnidaria_6073	Hydrozoa_6074	Anthoathecata_406427	Pandeidae_27799	Amphinema_367918		COInr_Med_plus	5	Cnidaria_6073	Hydrozoa_6074	Anthoathecata_406427	Pandeidae_27799	Amphinema_367918
MBPK_000154132	COInr	0							COInr-WO_Insecta	0							COInr_Med	0							COInr_Med_plus	0
MBPK_000154438	COInr	1	Arthropoda_6656						COInr-WO_Insecta	0							COInr_Med	0							COInr_Med_plus	0
MBPK_000154545	COInr	0							COInr-WO_Insecta	0							COInr_Med	0							COInr_Med_plus	0
MBPK_000154606	COInr	0							COInr-WO_Insecta	0							COInr_Med	0							COInr_Med_plus	0
MBPK_000155492	COInr	1	Arthropoda_6656						COInr-WO_Insecta	0							COInr_Med	0							COInr_Med_plus	0
MBPK_000155557	COInr	0							COInr-WO_Insecta	0							COInr_Med	0							COInr_Med_plus	0
MBPK_000155749	COInr	1	Arthropoda_6656						COInr-WO_Insecta	0							COInr_Med	0							COInr_Med_plus	0
MBPK_000155925	COInr	1	Ascomycota_4890						COInr-WO_Insecta	1	Ascomycota_4890						COInr_Med	2	Annelida_6340	Polychaeta_6341					COInr_Med_plus	2	Annelida_6340	Polychaeta_6341
MBPK_000156364	COInr	6	Bryozoa_10205	Gymnolaemata_10206	Cheilostomatida_10207	Candidae_97286	Cradoscrupocellaria_2724381	Cradoscrupocellaria_reptans_2724382	COInr-WO_Insecta	6	Bryozoa_10205	Gymnolaemata_10206	Cheilostomatida_10207	Candidae_97286	Cradoscrupocellaria_2724381	Cradoscrupocellaria_reptans_2724382	COInr_Med	6	Bryozoa_10205	Gymnolaemata_10206	Cheilostomatida_10207	Candidae_97286	Cradoscrupocellaria_2724381	Cradoscrupocellaria_reptans_2724382	COInr_Med_plus	6	Bryozoa_10205	Gymnolaemata_10206	Cheilostomatida_10207	Candidae_97286	Cradoscrupocellaria_2724381	Cradoscrupocellaria_reptans_2724382
MBPK_000156427	COInr	2	Cnidaria_6073	Hydrozoa_6074					COInr-WO_Insecta	2	Cnidaria_6073	Hydrozoa_6074					COInr_Med	2	Cnidaria_6073	Hydrozoa_6074					COInr_Med_plus	2	Cnidaria_6073	Hydrozoa_6074
MBPK_000156467	COInr	0							COInr-WO_Insecta	0							COInr_Med	0							COInr_Med_plus	0
MBPK_000157632	COInr	6	Rhodophyta_2763	Florideophyceae_2806	Ceramiales_2802	Rhodomelaceae_2803	Lophocladia_94298	Lophocladia_trichoclados_94299	COInr-WO_Insecta	6	Rhodophyta_2763	Florideophyceae_2806	Ceramiales_2802	Rhodomelaceae_2803	Lophocladia_94298	Lophocladia_trichoclados_94299	COInr_Med	6	Rhodophyta_2763	Florideophyceae_2806	Ceramiales_2802	Rhodomelaceae_2803	Lophocladia_94298	Lophocladia_trichoclados_94299	COInr_Med_plus	6	Rhodophyta_2763	Florideophyceae_2806	Ceramiales_2802	Rhodomelaceae_2803	Lophocladia_94298	Lophocladia_trichoclados_94299
MBPK_000157736	COInr	5	Cnidaria_6073	Anthozoa_6101	Alcyonacea_40677	Alcyoniidae_40678	Eleutherobia_360981		COInr-WO_Insecta	5	Cnidaria_6073	Anthozoa_6101	Alcyonacea_40677	Alcyoniidae_40678	Eleutherobia_360981		COInr_Med	5	Cnidaria_6073	Anthozoa_6101	Alcyonacea_40677	Alcyoniidae_40678	Eleutherobia_360981		COInr_Med_plus	5	Cnidaria_6073	Anthozoa_6101	Alcyonacea_40677	Alcyoniidae_40678	Eleutherobia_360981
MBPK_000158168	COInr	0							COInr-WO_Insecta	0							COInr_Med	0							COInr_Med_plus	0
MBPK_000158171	COInr	0							COInr-WO_Insecta	0							COInr_Med	0							COInr_Med_plus	0
MBPK_000158188	COInr	0							COInr-WO_Insecta	0							COInr_Med	0							COInr_Med_plus	0
MBPK_000158194	COInr	1	Arthropoda_6656						COInr-WO_Insecta	1	Arthropoda_6656						COInr_Med	0							COInr_Med_plus	0
MBPK_000158484	COInr	0							COInr-WO_Insecta	0							COInr_Med	0							COInr_Med_plus	0
MBPK_000159574	COInr	3	Bacillariophyta_2836	Bacillariophyceae_33849	Naviculales_38748				COInr-WO_Insecta	3	Bacillariophyta_2836	Bacillariophyceae_33849	Naviculales_38748				COInr_Med	3	Bacillariophyta_2836	Bacillariophyceae_33849	Naviculales_38748				COInr_Med_plus	3	Bacillariophyta_2836	Bacillariophyceae_33849	Naviculales_38748
MBPK_000160211	COInr	0							COInr-WO_Insecta	0							COInr_Med	0							COInr_Med_plus	0
MBPK_000161300	COInr	6	Annelida_6340	Polychaeta_6341	Phyllodocida_6348	Polynoidae_46593	Harmothoe_46594	Harmothoe_clavigera_2922069	COInr-WO_Insecta	6	Annelida_6340	Polychaeta_6341	Phyllodocida_6348	Polynoidae_46593	Harmothoe_46594	Harmothoe_clavigera_2922069	COInr_Med	6	Annelida_6340	Polychaeta_6341	Phyllodocida_6348	Polynoidae_46593	Harmothoe_46594	Harmothoe_clavigera_2922069	COInr_Med_plus	6	Annelida_6340	Polychaeta_6341	Phyllodocida_6348	Polynoidae_46593	Harmothoe_46594	Harmothoe_clavigera_2922069
MBPK_000161362	COInr	3	Annelida_6340	Clitellata_42113	Enchytraeida_1964463				COInr-WO_Insecta	3	Annelida_6340	Clitellata_42113	Enchytraeida_1964463				COInr_Med	0							COInr_Med_plus	0
MBPK_000161497	COInr	6	Arthropoda_6656	Hexanauplia_72037	Calanoida_6833	Temoridae_88013	Temora_261851	Temora_stylifera_399051	COInr-WO_Insecta	6	Arthropoda_6656	Hexanauplia_72037	Calanoida_6833	Temoridae_88013	Temora_261851	Temora_stylifera_399051	COInr_Med	6	Arthropoda_6656	Hexanauplia_72037	Calanoida_6833	Temoridae_88013	Temora_261851	Temora_stylifera_399051	COInr_Med_plus	6	Arthropoda_6656	Hexanauplia_72037	Calanoida_6833	Temoridae_88013	Temora_261851	Temora_stylifera_399051
MBPK_000161557	COInr	1	Rhodophyta_2763						COInr-WO_Insecta	1	Rhodophyta_2763						COInr_Med	1	Rhodophyta_2763						COInr_Med_plus	1	Rhodophyta_2763
MBPK_000162151	COInr	1	Arthropoda_6656						COInr-WO_Insecta	0							COInr_Med	0							COInr_Med_plus	0
MBPK_000162612	COInr	0							COInr-WO_Insecta	0							COInr_Med	0							COInr_Med_plus	0
MBPK_000162812	COInr	0							COInr-WO_Insecta	0							COInr_Med	0							COInr_Med_plus	0
MBPK_000162823	COInr	0							COInr-WO_Insecta	0							COInr_Med	0							COInr_Med_plus	0
MBPK_000163166	COInr	0							COInr-WO_Insecta	0							COInr_Med	0							COInr_Med_plus	0
MBPK_000163399	COInr	4	Porifera_6040	Demospongiae_6042	Clionaida_1779155	Clionaidae_76784			COInr-WO_Insecta	4	Porifera_6040	Demospongiae_6042	Clionaida_1779155	Clionaidae_76784			COInr_Med	6	Porifera_6040	Demospongiae_6042	Clionaida_1779155	Clionaidae_76784	Clionaopsis_880270	Clionaopsis_platei_880271	COInr_Med_plus	6	Porifera_6040	Demospongiae_6042	Clionaida_1779155	Clionaidae_76784	Clionaopsis_880270	Clionaopsis_platei_880271
MBPK_000163745	COInr	5	Mollusca_6447	Bivalvia_6544	Mytilida_6546	Mytilidae_6547	Musculus_112137		COInr-WO_Insecta	5	Mollusca_6447	Bivalvia_6544	Mytilida_6546	Mytilidae_6547	Musculus_112137		COInr_Med	5	Mollusca_6447	Bivalvia_6544	Mytilida_6546	Mytilidae_6547	Musculus_112137		COInr_Med_plus	5	Mollusca_6447	Bivalvia_6544	Mytilida_6546	Mytilidae_6547	Musculus_112137
MBPK_000163959	COInr	6	Cnidaria_6073	Hydrozoa_6074	Leptothecata_500008	Halopterididae_308575	Antennella_308580	Antennella_ansini_308581	COInr-WO_Insecta	6	Cnidaria_6073	Hydrozoa_6074	Leptothecata_500008	Halopterididae_308575	Antennella_308580	Antennella_ansini_308581	COInr_Med	6	Cnidaria_6073	Hydrozoa_6074	Leptothecata_500008	Halopterididae_308575	Antennella_308580	Antennella_ansini_308581	COInr_Med_plus	6	Cnidaria_6073	Hydrozoa_6074	Leptothecata_500008	Halopterididae_308575	Antennella_308580	Antennella_ansini_308581
MBPK_000164133	COInr	5	Porifera_6040	Demospongiae_6042	Chondrillida_1779149	Chondrillidae_129258	Thymosia_129259		COInr-WO_Insecta	5	Porifera_6040	Demospongiae_6042	Chondrillida_1779149	Chondrillidae_129258	Thymosia_129259		COInr_Med	5	Porifera_6040	Demospongiae_6042	Chondrillida_1779149	Chondrillidae_129258	Thymosia_129259		COInr_Med_plus	5	Porifera_6040	Demospongiae_6042	Chondrillida_1779149	Chondrillidae_129258	Thymosia_129259
MBPK_000165537	COInr	6	Arthropoda_6656	Malacostraca_6681	Decapoda_6683	Alpheidae_29966	Athanas_1129406	Athanas_nitescens_1129407	COInr-WO_Insecta	6	Arthropoda_6656	Malacostraca_6681	Decapoda_6683	Alpheidae_29966	Athanas_1129406	Athanas_nitescens_1129407	COInr_Med	6	Arthropoda_6656	Malacostraca_6681	Decapoda_6683	Alpheidae_29966	Athanas_1129406	Athanas_nitescens_1129407	COInr_Med_plus	6	Arthropoda_6656	Malacostraca_6681	Decapoda_6683	Alpheidae_29966	Athanas_1129406	Athanas_nitescens_1129407
MBPK_000165654	COInr	5	Mollusca_6447	Bivalvia_6544	Mytilida_6546	Mytilidae_6547	Musculus_112137		COInr-WO_Insecta	5	Mollusca_6447	Bivalvia_6544	Mytilida_6546	Mytilidae_6547	Musculus_112137		COInr_Med	5	Mollusca_6447	Bivalvia_6544	Mytilida_6546	Mytilidae_6547	Musculus_112137		COInr_Med_plus	5	Mollusca_6447	Bivalvia_6544	Mytilida_6546	Mytilidae_6547	Musculus_112137
MBPK_000166003	COInr	0							COInr-WO_Insecta	0							COInr_Med	0							COInr_Med_plus	0
MBPK_000166126	COInr	0							COInr-WO_Insecta	0							COInr_Med	0							COInr_Med_plus	0
MBPK_000167522	COInr	3	Cnidaria_6073	Hydrozoa_6074	Leptothecata_500008				COInr-WO_Insecta	3	Cnidaria_6073	Hydrozoa_6074	Leptothecata_500008				COInr_Med	6	Cnidaria_6073	Hydrozoa_6074	Leptothecata_500008	Lafoeidae_308660	Lafoea_308661	Lafoea_dumosa_308662	COInr_Med_plus	6	Cnidaria_6073	Hydrozoa_6074	Leptothecata_500008	Lafoeidae_308660	Lafoea_308661	Lafoea_dumosa_308662
MBPK_000167940	COInr	3	Rhodophyta_2763	Florideophyceae_2806	Ceramiales_2802				COInr-WO_Insecta	3	Rhodophyta_2763	Florideophyceae_2806	Ceramiales_2802				COInr_Med	3	Rhodophyta_2763	Florideophyceae_2806	Ceramiales_2802				COInr_Med_plus	3	Rhodophyta_2763	Florideophyceae_2806	Ceramiales_2802
MBPK_000168563	COInr	0							COInr-WO_Insecta	0							COInr_Med	0							COInr_Med_plus	0
MBPK_000168623	COInr	3	Porifera_6040	Demospongiae_6042	Dictyoceratida_119428				COInr-WO_Insecta	3	Porifera_6040	Demospongiae_6042	Dictyoceratida_119428				COInr_Med	4	Porifera_6040	Demospongiae_6042	Dictyoceratida_119428	Thorectidae_121495			COInr_Med_plus	4	Porifera_6040	Demospongiae_6042	Dictyoceratida_119428	Thorectidae_121495
MBPK_000168632	COInr	0							COInr-WO_Insecta	0							COInr_Med	0							COInr_Med_plus	0
MBPK_000168857	COInr	0							COInr-WO_Insecta	0							COInr_Med	0							COInr_Med_plus	0
MBPK_000168870	COInr	0							COInr-WO_Insecta	0							COInr_Med	1	Annelida_6340						COInr_Med_plus	1	Annelida_6340
MBPK_000169165	COInr	0							COInr-WO_Insecta	0							COInr_Med	0							COInr_Med_plus	0
MBPK_000169743	COInr	0							COInr-WO_Insecta	0							COInr_Med	0							COInr_Med_plus	0
MBPK_000170566	COInr	0							COInr-WO_Insecta	0							COInr_Med	0							COInr_Med_plus	0
MBPK_000170639	COInr	1	Arthropoda_6656						COInr-WO_Insecta	0							COInr_Med	0							COInr_Med_plus	0
MBPK_000170813	COInr	0							COInr-WO_Insecta	0							COInr_Med	0							COInr_Med_plus	0
MBPK_000170866	COInr	1	Nemertea_6217						COInr-WO_Insecta	1	Nemertea_6217						COInr_Med	1	Nemertea_6217						COInr_Med_plus	1	Nemertea_6217
MBPK_000171494	COInr	0							COInr-WO_Insecta	5	Chordata_7711	Ascidiacea_7713	Aplousobranchia_32436	Didemnidae_107393	Didemnum_107394		COInr_Med	5	Chordata_7711	Ascidiacea_7713	Aplousobranchia_32436	Didemnidae_107393	Didemnum_107394		COInr_Med_plus	5	Chordata_7711	Ascidiacea_7713	Aplousobranchia_32436	Didemnidae_107393	Didemnum_107394
MBPK_000171850	COInr	0							COInr-WO_Insecta	0							COInr_Med	0							COInr_Med_plus	0
MBPK_000172048	COInr	0							COInr-WO_Insecta	0							COInr_Med	0							COInr_Med_plus	0
MBPK_000172103	COInr	0							COInr-WO_Insecta	0							COInr_Med	0							COInr_Med_plus	0
MBPK_000173014	COInr	0							COInr-WO_Insecta	0							COInr_Med	0							COInr_Med_plus	0
MBPK_000173559	COInr	6	Eukaryota_2759_kingdom_phylum	Phaeophyceae_2870	Dictyotales_2873	Dictyotaceae_2874	Dictyopteris_112054	Dictyopteris_polypodioides_112055	COInr-WO_Insecta	6	Eukaryota_2759_kingdom_phylum	Phaeophyceae_2870	Dictyotales_2873	Dictyotaceae_2874	Dictyopteris_112054	Dictyopteris_polypodioides_112055	COInr_Med	6	Eukaryota_2759_kingdom_phylum	Phaeophyceae_2870	Dictyotales_2873	Dictyotaceae_2874	Dictyopteris_112054	Dictyopteris_polypodioides_112055	COInr_Med_plus	6	Eukaryota_2759_kingdom_phylum	Phaeophyceae_2870	Dictyotales_2873	Dictyotaceae_2874	Dictyopteris_112054	Dictyopteris_polypodioides_112055
MBPK_000173935	COInr	0							COInr-WO_Insecta	0							COInr_Med	0							COInr_Med_plus	0
MBPK_000173984	COInr	3	Cnidaria_6073	Hydrozoa_6074	Anthoathecata_406427				COInr-WO_Insecta	4	Cnidaria_6073	Hydrozoa_6074	Anthoathecata_406427	Pandeidae_27799			COInr_Med	5	Cnidaria_6073	Hydrozoa_6074	Anthoathecata_406427	Pandeidae_27799	Amphinema_367918		COInr_Med_plus	5	Cnidaria_6073	Hydrozoa_6074	Anthoathecata_406427	Pandeidae_27799	Amphinema_367918
MBPK_000174212	COInr	5	Mollusca_6447	Bivalvia_6544	Mytilida_6546	Mytilidae_6547	Musculus_112137		COInr-WO_Insecta	5	Mollusca_6447	Bivalvia_6544	Mytilida_6546	Mytilidae_6547	Musculus_112137		COInr_Med	5	Mollusca_6447	Bivalvia_6544	Mytilida_6546	Mytilidae_6547	Musculus_112137		COInr_Med_plus	5	Mollusca_6447	Bivalvia_6544	Mytilida_6546	Mytilidae_6547	Musculus_112137
MBPK_000174653	COInr	0							COInr-WO_Insecta	0							COInr_Med	0							COInr_Med_plus	0
MBPK_000174933	COInr	1	Arthropoda_6656						COInr-WO_Insecta	1	Arthropoda_6656						COInr_Med	0							COInr_Med_plus	0
MBPK_000175057	COInr	4	Porifera_6040	Demospongiae_6042	Suberitida_1779162	Suberitidae_55660			COInr-WO_Insecta	4	Porifera_6040	Demospongiae_6042	Suberitida_1779162	Suberitidae_55660			COInr_Med	5	Porifera_6040	Demospongiae_6042	Suberitida_1779162	Suberitidae_55660	Aaptos_237077		COInr_Med_plus	5	Porifera_6040	Demospongiae_6042	Suberitida_1779162	Suberitidae_55660	Aaptos_237077
MBPK_000175218	COInr	2	Arthropoda_6656	Hexanauplia_72037					COInr-WO_Insecta	2	Arthropoda_6656	Hexanauplia_72037					COInr_Med	2	Arthropoda_6656	Hexanauplia_72037					COInr_Med_plus	2	Arthropoda_6656	Hexanauplia_72037
MBPK_000175874	COInr	1	Arthropoda_6656						COInr-WO_Insecta	0							COInr_Med	0							COInr_Med_plus	0
MBPK_000176394	COInr	2	Rhodophyta_2763	Florideophyceae_2806					COInr-WO_Insecta	2	Rhodophyta_2763	Florideophyceae_2806					COInr_Med	4	Rhodophyta_2763	Florideophyceae_2806	Gigartinales_28017	Peyssonneliaceae_173455			COInr_Med_plus	4	Rhodophyta_2763	Florideophyceae_2806	Gigartinales_28017	Peyssonneliaceae_173455
MBPK_000176532	COInr	1	Oomycota_4762						COInr-WO_Insecta	1	Oomycota_4762						COInr_Med	0							COInr_Med_plus	0
MBPK_000176596	COInr	0							COInr-WO_Insecta	3	Annelida_6340	Polychaeta_6341	Phyllodocida_6348				COInr_Med	4	Annelida_6340	Polychaeta_6341	Phyllodocida_6348	Phyllodocidae_195257			COInr_Med_plus	4	Annelida_6340	Polychaeta_6341	Phyllodocida_6348	Phyllodocidae_195257
MBPK_000177054	COInr	2	Rhodophyta_2763	Florideophyceae_2806					COInr-WO_Insecta	2	Rhodophyta_2763	Florideophyceae_2806					COInr_Med	2	Rhodophyta_2763	Florideophyceae_2806					COInr_Med_plus	2	Rhodophyta_2763	Florideophyceae_2806
MBPK_000177108	COInr	0							COInr-WO_Insecta	0							COInr_Med	0							COInr_Med_plus	0
MBPK_000177374	COInr	1	Cnidaria_6073						COInr-WO_Insecta	2	Cnidaria_6073	Hydrozoa_6074					COInr_Med	2	Cnidaria_6073	Hydrozoa_6074					COInr_Med_plus	2	Cnidaria_6073	Hydrozoa_6074
MBPK_000177836	COInr	2	Cnidaria_6073	Hydrozoa_6074					COInr-WO_Insecta	2	Cnidaria_6073	Hydrozoa_6074					COInr_Med	2	Cnidaria_6073	Hydrozoa_6074					COInr_Med_plus	2	Cnidaria_6073	Hydrozoa_6074
MBPK_000177870	COInr	2	Cnidaria_6073	Hydrozoa_6074					COInr-WO_Insecta	3	Cnidaria_6073	Hydrozoa_6074	Leptothecata_500008				COInr_Med	3	Cnidaria_6073	Hydrozoa_6074	Leptothecata_500008				COInr_Med_plus	3	Cnidaria_6073	Hydrozoa_6074	Leptothecata_500008
MBPK_000178541	COInr	0							COInr-WO_Insecta	0							COInr_Med	0							COInr_Med_plus	0
MBPK_000178798	COInr	0							COInr-WO_Insecta	0							COInr_Med	0							COInr_Med_plus	0
MBPK_000178997	COInr	1	Arthropoda_6656						COInr-WO_Insecta	2	Arthropoda_6656	Hexanauplia_72037					COInr_Med	1	Arthropoda_6656						COInr_Med_plus	1	Arthropoda_6656
MBPK_000179403	COInr	2	Chordata_7711	Ascidiacea_7713					COInr-WO_Insecta	2	Chordata_7711	Ascidiacea_7713					COInr_Med	3	Chordata_7711	Ascidiacea_7713	Aplousobranchia_32436				COInr_Med_plus	3	Chordata_7711	Ascidiacea_7713	Aplousobranchia_32436
MBPK_000179587	COInr	1	Arthropoda_6656						COInr-WO_Insecta	0							COInr_Med	1	Arthropoda_6656						COInr_Med_plus	1	Arthropoda_6656
MBPK_000180208	COInr	3	Cnidaria_6073	Hydrozoa_6074	Leptothecata_500008				COInr-WO_Insecta	3	Cnidaria_6073	Hydrozoa_6074	Leptothecata_500008				COInr_Med	3	Cnidaria_6073	Hydrozoa_6074	Leptothecata_500008				COInr_Med_plus	3	Cnidaria_6073	Hydrozoa_6074	Leptothecata_500008
MBPK_000180300	COInr	0							COInr-WO_Insecta	0							COInr_Med	0							COInr_Med_plus	0
MBPK_000180944	COInr	1	Arthropoda_6656						COInr-WO_Insecta	0							COInr_Med	0							COInr_Med_plus	0
MBPK_000181324	COInr	2	Rhodophyta_2763	Florideophyceae_2806					COInr-WO_Insecta	2	Rhodophyta_2763	Florideophyceae_2806					COInr_Med	2	Rhodophyta_2763	Florideophyceae_2806					COInr_Med_plus	2	Rhodophyta_2763	Florideophyceae_2806
MBPK_000181629	COInr	3	Porifera_6040	Demospongiae_6042	Poecilosclerida_27925				COInr-WO_Insecta	3	Porifera_6040	Demospongiae_6042	Poecilosclerida_27925				COInr_Med	6	Porifera_6040	Demospongiae_6042	Poecilosclerida_27925	Chondropsidae_491774	Batzella_1779225	Batzella_aurantiaca_2070859	COInr_Med_plus	6	Porifera_6040	Demospongiae_6042	Poecilosclerida_27925	Chondropsidae_491774	Batzella_1779225	Batzella_aurantiaca_2070859
MBPK_000181699	COInr	2	Rhodophyta_2763	Florideophyceae_2806					COInr-WO_Insecta	2	Rhodophyta_2763	Florideophyceae_2806					COInr_Med	5	Rhodophyta_2763	Florideophyceae_2806	Gigartinales_28017	Peyssonneliaceae_173455	Peyssonnelia_173456		COInr_Med_plus	5	Rhodophyta_2763	Florideophyceae_2806	Gigartinales_28017	Peyssonneliaceae_173455	Peyssonnelia_173456
MBPK_000181742	COInr	2	Cnidaria_6073	Hydrozoa_6074					COInr-WO_Insecta	3	Cnidaria_6073	Hydrozoa_6074	Leptothecata_500008				COInr_Med	3	Cnidaria_6073	Hydrozoa_6074	Leptothecata_500008				COInr_Med_plus	3	Cnidaria_6073	Hydrozoa_6074	Leptothecata_500008
MBPK_000182055	COInr	0							COInr-WO_Insecta	0							COInr_Med	0							COInr_Med_plus	0
MBPK_000182934	COInr	2	Rhodophyta_2763	Florideophyceae_2806					COInr-WO_Insecta	2	Rhodophyta_2763	Florideophyceae_2806					COInr_Med	2	Rhodophyta_2763	Florideophyceae_2806					COInr_Med_plus	2	Rhodophyta_2763	Florideophyceae_2806
MBPK_000183141	COInr	0							COInr-WO_Insecta	0							COInr_Med	0							COInr_Med_plus	0
MBPK_000183281	COInr	0							COInr-WO_Insecta	1	Annelida_6340						COInr_Med	2	Annelida_6340	Polychaeta_6341					COInr_Med_plus	2	Annelida_6340	Polychaeta_6341
MBPK_000183458	COInr	0							COInr-WO_Insecta	1	Arthropoda_6656						COInr_Med	0							COInr_Med_plus	0
MBPK_000183558	COInr	3	Arthropoda_6656	Malacostraca_6681	Amphipoda_6821				COInr-WO_Insecta	3	Arthropoda_6656	Malacostraca_6681	Amphipoda_6821				COInr_Med	2	Arthropoda_6656	Malacostraca_6681					COInr_Med_plus	2	Arthropoda_6656	Malacostraca_6681
MBPK_000183653	COInr	6	Annelida_6340	Polychaeta_6341	Phyllodocida_6348	Syllidae_122238	Myrianida_199196	Myrianida_longoprimicirrata_927766	COInr-WO_Insecta	6	Annelida_6340	Polychaeta_6341	Phyllodocida_6348	Syllidae_122238	Myrianida_199196	Myrianida_longoprimicirrata_927766	COInr_Med	6	Annelida_6340	Polychaeta_6341	Phyllodocida_6348	Syllidae_122238	Myrianida_199196	Myrianida_longoprimicirrata_927766	COInr_Med_plus	6	Annelida_6340	Polychaeta_6341	Phyllodocida_6348	Syllidae_122238	Myrianida_199196	Myrianida_longoprimicirrata_927766
MBPK_000183940	COInr	0							COInr-WO_Insecta	0							COInr_Med	0							COInr_Med_plus	0
MBPK_000183970	COInr	6	Arthropoda_6656	Malacostraca_6681	Amphipoda_6821	Ischyroceridae_371444	Jassa_371448	Jassa_herdmani_1732108	COInr-WO_Insecta	6	Arthropoda_6656	Malacostraca_6681	Amphipoda_6821	Ischyroceridae_371444	Jassa_371448	Jassa_herdmani_1732108	COInr_Med	6	Arthropoda_6656	Malacostraca_6681	Amphipoda_6821	Ischyroceridae_371444	Jassa_371448	Jassa_herdmani_1732108	COInr_Med_plus	6	Arthropoda_6656	Malacostraca_6681	Amphipoda_6821	Ischyroceridae_371444	Jassa_371448	Jassa_herdmani_1732108
MBPK_000184371	COInr	6	Bryozoa_10205	Gymnolaemata_10206	Cheilostomatida_10207	Candidae_97286	Cradoscrupocellaria_2724381	Cradoscrupocellaria_reptans_2724382	COInr-WO_Insecta	6	Bryozoa_10205	Gymnolaemata_10206	Cheilostomatida_10207	Candidae_97286	Cradoscrupocellaria_2724381	Cradoscrupocellaria_reptans_2724382	COInr_Med	6	Bryozoa_10205	Gymnolaemata_10206	Cheilostomatida_10207	Candidae_97286	Cradoscrupocellaria_2724381	Cradoscrupocellaria_reptans_2724382	COInr_Med_plus	6	Bryozoa_10205	Gymnolaemata_10206	Cheilostomatida_10207	Candidae_97286	Cradoscrupocellaria_2724381	Cradoscrupocellaria_reptans_2724382
MBPK_000184556	COInr	0							COInr-WO_Insecta	0							COInr_Med	0							COInr_Med_plus	0
MBPK_000185163	COInr	1	Arthropoda_6656						COInr-WO_Insecta	2	Arthropoda_6656	Hexanauplia_72037					COInr_Med	2	Arthropoda_6656	Hexanauplia_72037					COInr_Med_plus	2	Arthropoda_6656	Hexanauplia_72037
MBPK_000185271	COInr	0							COInr-WO_Insecta	0							COInr_Med	0							COInr_Med_plus	0
MBPK_000185823	COInr	4	Eukaryota_2759_kingdom_phylum	Phaeophyceae_2870	Ectocarpales_2877	Chordariaceae_66220			COInr-WO_Insecta	4	Eukaryota_2759_kingdom_phylum	Phaeophyceae_2870	Ectocarpales_2877	Chordariaceae_66220			COInr_Med	4	Eukaryota_2759_kingdom_phylum	Phaeophyceae_2870	Ectocarpales_2877	Chordariaceae_66220			COInr_Med_plus	4	Eukaryota_2759_kingdom_phylum	Phaeophyceae_2870	Ectocarpales_2877	Chordariaceae_66220
MBPK_000185873	COInr	1	Arthropoda_6656						COInr-WO_Insecta	0							COInr_Med	0							COInr_Med_plus	0
MBPK_000185878	COInr	1	Arthropoda_6656						COInr-WO_Insecta	1	Arthropoda_6656						COInr_Med	1	Arthropoda_6656						COInr_Med_plus	1	Arthropoda_6656
MBPK_000185949	COInr	0							COInr-WO_Insecta	0							COInr_Med	0							COInr_Med_plus	0
MBPK_000186337	COInr	6	Porifera_6040	Demospongiae_6042	Clionaida_1779155	Clionaidae_76784	Clionaopsis_880270	Clionaopsis_platei_880271	COInr-WO_Insecta	6	Porifera_6040	Demospongiae_6042	Clionaida_1779155	Clionaidae_76784	Clionaopsis_880270	Clionaopsis_platei_880271	COInr_Med	6	Porifera_6040	Demospongiae_6042	Clionaida_1779155	Clionaidae_76784	Clionaopsis_880270	Clionaopsis_platei_880271	COInr_Med_plus	6	Porifera_6040	Demospongiae_6042	Clionaida_1779155	Clionaidae_76784	Clionaopsis_880270	Clionaopsis_platei_880271
MBPK_000186487	COInr	3	Porifera_6040	Demospongiae_6042	Clionaida_1779155				COInr-WO_Insecta	3	Porifera_6040	Demospongiae_6042	Clionaida_1779155				COInr_Med	3	Porifera_6040	Demospongiae_6042	Clionaida_1779155				COInr_Med_plus	3	Porifera_6040	Demospongiae_6042	Clionaida_1779155
MBPK_000187062	COInr	3	Rhodophyta_2763	Florideophyceae_2806	Ceramiales_2802				COInr-WO_Insecta	3	Rhodophyta_2763	Florideophyceae_2806	Ceramiales_2802				COInr_Med	2	Rhodophyta_2763	Florideophyceae_2806					COInr_Med_plus	2	Rhodophyta_2763	Florideophyceae_2806
MBPK_000187176	COInr	0							COInr-WO_Insecta	3	Bacillariophyta_2836	Bacillariophyceae_33849	Naviculales_38748				COInr_Med	4	Bacillariophyta_2836	Bacillariophyceae_33849	Naviculales_38748	Naviculaceae_67474			COInr_Med_plus	4	Bacillariophyta_2836	Bacillariophyceae_33849	Naviculales_38748	Naviculaceae_67474
MBPK_000187216	COInr	0							COInr-WO_Insecta	0							COInr_Med	0							COInr_Med_plus	0
MBPK_000187243	COInr	0							COInr-WO_Insecta	0							COInr_Med	0							COInr_Med_plus	0
MBPK_000187392	COInr	0							COInr-WO_Insecta	0							COInr_Med	0							COInr_Med_plus	0
MBPK_000187492	COInr	2	Cnidaria_6073	Hydrozoa_6074					COInr-WO_Insecta	3	Cnidaria_6073	Hydrozoa_6074	Leptothecata_500008				COInr_Med	3	Cnidaria_6073	Hydrozoa_6074	Leptothecata_500008				COInr_Med_plus	3	Cnidaria_6073	Hydrozoa_6074	Leptothecata_500008
MBPK_000187855	COInr	3	Annelida_6340	Polychaeta_6341	Terebellida_6373				COInr-WO_Insecta	3	Annelida_6340	Polychaeta_6341	Terebellida_6373				COInr_Med	4	Annelida_6340	Polychaeta_6341	Terebellida_6373	Terebellidae_32261			COInr_Med_plus	4	Annelida_6340	Polychaeta_6341	Terebellida_6373	Terebellidae_32261
MBPK_000187965	COInr	1	Arthropoda_6656						COInr-WO_Insecta	1	Arthropoda_6656						COInr_Med	3	Arthropoda_6656	Hexanauplia_72037	Harpacticoida_41212				COInr_Med_plus	3	Arthropoda_6656	Hexanauplia_72037	Harpacticoida_41212
MBPK_000188045	COInr	0							COInr-WO_Insecta	0							COInr_Med	0							COInr_Med_plus	0
MBPK_000188124	COInr	0							COInr-WO_Insecta	0							COInr_Med	0							COInr_Med_plus	0
MBPK_000188420	COInr	0							COInr-WO_Insecta	0							COInr_Med	0							COInr_Med_plus	0
MBPK_000188480	COInr	0							COInr-WO_Insecta	0							COInr_Med	0							COInr_Med_plus	0
MBPK_000188805	COInr	0							COInr-WO_Insecta	0							COInr_Med	0							COInr_Med_plus	0
MBPK_000188840	COInr	0							COInr-WO_Insecta	0							COInr_Med	0							COInr_Med_plus	0
MBPK_000189027	COInr	4	Porifera_6040	Demospongiae_6042	Tethyida_1779163	Hemiasterellidae_283520			COInr-WO_Insecta	2	Porifera_6040	Demospongiae_6042					COInr_Med	2	Porifera_6040	Demospongiae_6042					COInr_Med_plus	2	Porifera_6040	Demospongiae_6042
MBPK_000189062	COInr	3	Rhodophyta_2763	Florideophyceae_2806	Ceramiales_2802				COInr-WO_Insecta	3	Rhodophyta_2763	Florideophyceae_2806	Ceramiales_2802				COInr_Med	2	Rhodophyta_2763	Florideophyceae_2806					COInr_Med_plus	2	Rhodophyta_2763	Florideophyceae_2806
MBPK_000189105	COInr	0							COInr-WO_Insecta	0							COInr_Med	0							COInr_Med_plus	0
MBPK_000189261	COInr	2	Annelida_6340	Polychaeta_6341					COInr-WO_Insecta	1	Annelida_6340						COInr_Med	1	Annelida_6340						COInr_Med_plus	0
MBPK_000189390	COInr	1	Arthropoda_6656						COInr-WO_Insecta	0							COInr_Med	0							COInr_Med_plus	0
MBPK_000189456	COInr	0							COInr-WO_Insecta	0							COInr_Med	0							COInr_Med_plus	0
MBPK_000189543	COInr	0							COInr-WO_Insecta	0							COInr_Med	2	Annelida_6340	Polychaeta_6341					COInr_Med_plus	2	Annelida_6340	Polychaeta_6341
MBPK_000189668	COInr	1	Arthropoda_6656						COInr-WO_Insecta	0							COInr_Med	0							COInr_Med_plus	0
MBPK_000189995	COInr	2	Annelida_6340	Polychaeta_6341					COInr-WO_Insecta	2	Annelida_6340	Polychaeta_6341					COInr_Med	2	Annelida_6340	Polychaeta_6341					COInr_Med_plus	2	Annelida_6340	Polychaeta_6341
MBPK_000190484	COInr	0							COInr-WO_Insecta	0							COInr_Med	0							COInr_Med_plus	0
MBPK_000190731	COInr	3	Rhodophyta_2763	Florideophyceae_2806	Gigartinales_28017				COInr-WO_Insecta	3	Rhodophyta_2763	Florideophyceae_2806	Gigartinales_28017				COInr_Med	4	Rhodophyta_2763	Florideophyceae_2806	Gigartinales_28017	Dumontiaceae_31415			COInr_Med_plus	4	Rhodophyta_2763	Florideophyceae_2806	Gigartinales_28017	Dumontiaceae_31415
MBPK_000190991	COInr	1	Arthropoda_6656						COInr-WO_Insecta	1	Arthropoda_6656						COInr_Med	2	Arthropoda_6656	Hexanauplia_72037					COInr_Med_plus	2	Arthropoda_6656	Hexanauplia_72037
MBPK_000191036	COInr	6	Discosea_555280	Flabellinia_1485085	Dactylopodida_555392	Paramoebidae_200887	Paramoeba_200890	Paramoeba_pemaquidensis_180228	COInr-WO_Insecta	6	Discosea_555280	Flabellinia_1485085	Dactylopodida_555392	Paramoebidae_200887	Paramoeba_200890	Paramoeba_pemaquidensis_180228	COInr_Med	0							COInr_Med_plus	0
MBPK_000191056	COInr	0							COInr-WO_Insecta	0							COInr_Med	0							COInr_Med_plus	0
MBPK_000191107	COInr	2	Annelida_6340	Polychaeta_6341					COInr-WO_Insecta	2	Annelida_6340	Polychaeta_6341					COInr_Med	0							COInr_Med_plus	0
MBPK_000191230	COInr	1	Arthropoda_6656						COInr-WO_Insecta	2	Arthropoda_6656	Hexanauplia_72037					COInr_Med	2	Arthropoda_6656	Hexanauplia_72037					COInr_Med_plus	2	Arthropoda_6656	Hexanauplia_72037
MBPK_000191242	COInr	0							COInr-WO_Insecta	0							COInr_Med	0							COInr_Med_plus	0
MBPK_000191264	COInr	0							COInr-WO_Insecta	0							COInr_Med	0							COInr_Med_plus	0
MBPK_000191884	COInr	4	Arthropoda_6656	Pycnogonida_57294	Pantopoda_373319	Callipallenidae_61896			COInr-WO_Insecta	4	Arthropoda_6656	Pycnogonida_57294	Pantopoda_373319	Callipallenidae_61896			COInr_Med	5	Arthropoda_6656	Pycnogonida_57294	Pantopoda_373319	Callipallenidae_61896	Callipallene_61897		COInr_Med_plus	5	Arthropoda_6656	Pycnogonida_57294	Pantopoda_373319	Callipallenidae_61896	Callipallene_61897
MBPK_000192685	COInr	3	Cnidaria_6073	Anthozoa_6101	Alcyonacea_40677				COInr-WO_Insecta	3	Cnidaria_6073	Anthozoa_6101	Alcyonacea_40677				COInr_Med	5	Cnidaria_6073	Anthozoa_6101	Alcyonacea_40677	Alcyoniidae_40678	Eleutherobia_360981		COInr_Med_plus	5	Cnidaria_6073	Anthozoa_6101	Alcyonacea_40677	Alcyoniidae_40678	Eleutherobia_360981
MBPK_000192751	COInr	6	Nemertea_6217	Pilidiophora_6218	Heteronemertea_6219	Lineidae_6222	Micrura_88927	Micrura_fasciolata_88928	COInr-WO_Insecta	6	Nemertea_6217	Pilidiophora_6218	Heteronemertea_6219	Lineidae_6222	Micrura_88927	Micrura_fasciolata_88928	COInr_Med	6	Nemertea_6217	Pilidiophora_6218	Heteronemertea_6219	Lineidae_6222	Micrura_88927	Micrura_fasciolata_88928	COInr_Med_plus	6	Nemertea_6217	Pilidiophora_6218	Heteronemertea_6219	Lineidae_6222	Micrura_88927	Micrura_fasciolata_88928
MBPK_000192816	COInr	6	Bryozoa_10205	Gymnolaemata_10206	Cheilostomatida_10207	Candidae_97286	Cradoscrupocellaria_2724381	Cradoscrupocellaria_reptans_2724382	COInr-WO_Insecta	6	Bryozoa_10205	Gymnolaemata_10206	Cheilostomatida_10207	Candidae_97286	Cradoscrupocellaria_2724381	Cradoscrupocellaria_reptans_2724382	COInr_Med	6	Bryozoa_10205	Gymnolaemata_10206	Cheilostomatida_10207	Candidae_97286	Cradoscrupocellaria_2724381	Cradoscrupocellaria_reptans_2724382	COInr_Med_plus	6	Bryozoa_10205	Gymnolaemata_10206	Cheilostomatida_10207	Candidae_97286	Cradoscrupocellaria_2724381	Cradoscrupocellaria_reptans_2724382
MBPK_000193115	COInr	1	Cnidaria_6073						COInr-WO_Insecta	1	Cnidaria_6073						COInr_Med	1	Cnidaria_6073						COInr_Med_plus	1	Cnidaria_6073
MBPK_000193174	COInr	1	Arthropoda_6656						COInr-WO_Insecta	0							COInr_Med	0							COInr_Med_plus	0
MBPK_000193417	COInr	5	Porifera_6040	Demospongiae_6042	Dictyoceratida_119428	Dysideidae_190525	Lamellodysidea_279618		COInr-WO_Insecta	5	Porifera_6040	Demospongiae_6042	Dictyoceratida_119428	Dysideidae_190525	Lamellodysidea_279618		COInr_Med	5	Porifera_6040	Demospongiae_6042	Dictyoceratida_119428	Dysideidae_190525	Lamellodysidea_279618		COInr_Med_plus	5	Porifera_6040	Demospongiae_6042	Dictyoceratida_119428	Dysideidae_190525	Lamellodysidea_279618
MBPK_000193506	COInr	0							COInr-WO_Insecta	0							COInr_Med	0							COInr_Med_plus	0
MBPK_000193557	COInr	0							COInr-WO_Insecta	0							COInr_Med	0							COInr_Med_plus	0
MBPK_000193626	COInr	3	Rhodophyta_2763	Florideophyceae_2806	Gigartinales_28017				COInr-WO_Insecta	3	Rhodophyta_2763	Florideophyceae_2806	Gigartinales_28017				COInr_Med	3	Rhodophyta_2763	Florideophyceae_2806	Gigartinales_28017				COInr_Med_plus	3	Rhodophyta_2763	Florideophyceae_2806	Gigartinales_28017
MBPK_000194025	COInr	0							COInr-WO_Insecta	0							COInr_Med	3	Bryozoa_10205	Gymnolaemata_10206	Cheilostomatida_10207				COInr_Med_plus	3	Bryozoa_10205	Gymnolaemata_10206	Cheilostomatida_10207
MBPK_000194719	COInr	0							COInr-WO_Insecta	0							COInr_Med	0							COInr_Med_plus	0
MBPK_000194821	COInr	6	Porifera_6040	Demospongiae_6042	Clionaida_1779155	Clionaidae_76784	Clionaopsis_880270	Clionaopsis_platei_880271	COInr-WO_Insecta	6	Porifera_6040	Demospongiae_6042	Clionaida_1779155	Clionaidae_76784	Clionaopsis_880270	Clionaopsis_platei_880271	COInr_Med	6	Porifera_6040	Demospongiae_6042	Clionaida_1779155	Clionaidae_76784	Clionaopsis_880270	Clionaopsis_platei_880271	COInr_Med_plus	6	Porifera_6040	Demospongiae_6042	Clionaida_1779155	Clionaidae_76784	Clionaopsis_880270	Clionaopsis_platei_880271
MBPK_000195135	COInr	2	Rhodophyta_2763	Florideophyceae_2806					COInr-WO_Insecta	2	Rhodophyta_2763	Florideophyceae_2806					COInr_Med	5	Rhodophyta_2763	Florideophyceae_2806	Hapalidiales_1705611	Hapalidiaceae_227970	Lithothamnion_48598		COInr_Med_plus	5	Rhodophyta_2763	Florideophyceae_2806	Hapalidiales_1705611	Hapalidiaceae_227970	Lithothamnion_48598
MBPK_000195184	COInr	2	Annelida_6340	Polychaeta_6341					COInr-WO_Insecta	4	Annelida_6340	Polychaeta_6341	Phyllodocida_6348	Syllidae_122238			COInr_Med	4	Annelida_6340	Polychaeta_6341	Phyllodocida_6348	Syllidae_122238			COInr_Med_plus	4	Annelida_6340	Polychaeta_6341	Phyllodocida_6348	Syllidae_122238
MBPK_000195395	COInr	0							COInr-WO_Insecta	0							COInr_Med	0							COInr_Med_plus	0
MBPK_000196088	COInr	0							COInr-WO_Insecta	0							COInr_Med	0							COInr_Med_plus	0
MBPK_000196125	COInr	0							COInr-WO_Insecta	0							COInr_Med	0							COInr_Med_plus	0
MBPK_000196224	COInr	1	Arthropoda_6656						COInr-WO_Insecta	0							COInr_Med	0							COInr_Med_plus	0
MBPK_000196237	COInr	1	Oomycota_4762						COInr-WO_Insecta	1	Oomycota_4762						COInr_Med	0							COInr_Med_plus	0
MBPK_000196567	COInr	3	Rhodophyta_2763	Florideophyceae_2806	Corallinales_31395				COInr-WO_Insecta	3	Rhodophyta_2763	Florideophyceae_2806	Corallinales_31395				COInr_Med	2	Rhodophyta_2763	Florideophyceae_2806					COInr_Med_plus	2	Rhodophyta_2763	Florideophyceae_2806
MBPK_000196841	COInr	0							COInr-WO_Insecta	0							COInr_Med	0							COInr_Med_plus	0
MBPK_000196965	COInr	1	Cnidaria_6073						COInr-WO_Insecta	1	Cnidaria_6073						COInr_Med	1	Cnidaria_6073						COInr_Med_plus	1	Cnidaria_6073
MBPK_000197480	COInr	3	Rhodophyta_2763	Florideophyceae_2806	Ceramiales_2802				COInr-WO_Insecta	3	Rhodophyta_2763	Florideophyceae_2806	Ceramiales_2802				COInr_Med	5	Rhodophyta_2763	Florideophyceae_2806	Ceramiales_2802	Dasyaceae_35164	Dasya_35165		COInr_Med_plus	5	Rhodophyta_2763	Florideophyceae_2806	Ceramiales_2802	Dasyaceae_35164	Dasya_35165
MBPK_000199714	COInr	2	Annelida_6340	Polychaeta_6341					COInr-WO_Insecta	2	Annelida_6340	Polychaeta_6341					COInr_Med	1	Annelida_6340						COInr_Med_plus	1	Annelida_6340
MBPK_000199971	COInr	1	Arthropoda_6656						COInr-WO_Insecta	1	Arthropoda_6656						COInr_Med	1	Arthropoda_6656						COInr_Med_plus	1	Arthropoda_6656
MBPK_000200304	COInr	0							COInr-WO_Insecta	0							COInr_Med	0							COInr_Med_plus	0
MBPK_000200403	COInr	5	Cnidaria_6073	Hydrozoa_6074	Leptothecata_500008	Clytiidae_2750048	Clytia_13436		COInr-WO_Insecta	5	Cnidaria_6073	Hydrozoa_6074	Leptothecata_500008	Clytiidae_2750048	Clytia_13436		COInr_Med	3	Cnidaria_6073	Hydrozoa_6074	Leptothecata_500008				COInr_Med_plus	3	Cnidaria_6073	Hydrozoa_6074	Leptothecata_500008
MBPK_000200644	COInr	0							COInr-WO_Insecta	0							COInr_Med	0							COInr_Med_plus	0
MBPK_000200657	COInr	3	Nemertea_6217	Enopla_6225	Monostilifera_6227				COInr-WO_Insecta	3	Nemertea_6217	Enopla_6225	Monostilifera_6227				COInr_Med	5	Nemertea_6217	Enopla_6225	Monostilifera_6227	Tetrastemmatidae_35726	Tetrastemma_77592		COInr_Med_plus	5	Nemertea_6217	Enopla_6225	Monostilifera_6227	Tetrastemmatidae_35726	Tetrastemma_77592
MBPK_000200704	COInr	6	Mollusca_6447	Gastropoda_6448	Gastropoda_6448_order	Plakobranchidae_71492	Elysia_71493	Elysia_viridis_71494	COInr-WO_Insecta	6	Mollusca_6447	Gastropoda_6448	Gastropoda_6448_order	Plakobranchidae_71492	Elysia_71493	Elysia_viridis_71494	COInr_Med	6	Mollusca_6447	Gastropoda_6448	Gastropoda_6448_order	Plakobranchidae_71492	Elysia_71493	Elysia_viridis_71494	COInr_Med_plus	6	Mollusca_6447	Gastropoda_6448	Gastropoda_6448_order	Plakobranchidae_71492	Elysia_71493	Elysia_viridis_71494
MBPK_000201685	COInr	1	Arthropoda_6656						COInr-WO_Insecta	2	Arthropoda_6656	Malacostraca_6681					COInr_Med	3	Arthropoda_6656	Malacostraca_6681	Amphipoda_6821				COInr_Med_plus	3	Arthropoda_6656	Malacostraca_6681	Amphipoda_6821
MBPK_000201821	COInr	6	Rhodophyta_2763	Florideophyceae_2806	Gigartinales_28017	Peyssonneliaceae_173455	Peyssonnelia_173456	Peyssonnelia_rubra_389204	COInr-WO_Insecta	6	Rhodophyta_2763	Florideophyceae_2806	Gigartinales_28017	Peyssonneliaceae_173455	Peyssonnelia_173456	Peyssonnelia_rubra_389204	COInr_Med	6	Rhodophyta_2763	Florideophyceae_2806	Gigartinales_28017	Peyssonneliaceae_173455	Peyssonnelia_173456	Peyssonnelia_rubra_389204	COInr_Med_plus	6	Rhodophyta_2763	Florideophyceae_2806	Gigartinales_28017	Peyssonneliaceae_173455	Peyssonnelia_173456	Peyssonnelia_rubra_389204
MBPK_000201850	COInr	0							COInr-WO_Insecta	0							COInr_Med	0							COInr_Med_plus	0
MBPK_000201859	COInr	1	Arthropoda_6656						COInr-WO_Insecta	0							COInr_Med	0							COInr_Med_plus	0
MBPK_000202626	COInr	0							COInr-WO_Insecta	0							COInr_Med	0							COInr_Med_plus	0
MBPK_000202676	COInr	6	Cnidaria_6073	Hydrozoa_6074	Leptothecata_500008	Laodiceidae_168747	Laodicea_662011	Laodicea_undulata_662012	COInr-WO_Insecta	6	Cnidaria_6073	Hydrozoa_6074	Leptothecata_500008	Laodiceidae_168747	Laodicea_662011	Laodicea_undulata_662012	COInr_Med	6	Cnidaria_6073	Hydrozoa_6074	Leptothecata_500008	Laodiceidae_168747	Laodicea_662011	Laodicea_undulata_662012	COInr_Med_plus	6	Cnidaria_6073	Hydrozoa_6074	Leptothecata_500008	Laodiceidae_168747	Laodicea_662011	Laodicea_undulata_662012
MBPK_000202694	COInr	0							COInr-WO_Insecta	0							COInr_Med	0							COInr_Med_plus	0
MBPK_000203238	COInr	3	Rhodophyta_2763	Florideophyceae_2806	Halymeniales_50289				COInr-WO_Insecta	3	Rhodophyta_2763	Florideophyceae_2806	Halymeniales_50289				COInr_Med	5	Rhodophyta_2763	Florideophyceae_2806	Halymeniales_50289	Halymeniaceae_31453	Halymenia_42020		COInr_Med_plus	5	Rhodophyta_2763	Florideophyceae_2806	Halymeniales_50289	Halymeniaceae_31453	Halymenia_42020
MBPK_000204675	COInr	0							COInr-WO_Insecta	0							COInr_Med	0							COInr_Med_plus	0
MBPK_000204781	COInr	0							COInr-WO_Insecta	0							COInr_Med	5	Chordata_7711	Appendicularia_30302	Copelata_2507557	Fritillariidae_2507558	Fritillaria_2507559		COInr_Med_plus	5	Chordata_7711	Appendicularia_30302	Copelata_2507557	Fritillariidae_2507558	Fritillaria_2507559
MBPK_000205070	COInr	0							COInr-WO_Insecta	0							COInr_Med	0							COInr_Med_plus	0
MBPK_000205243	COInr	2	Cnidaria_6073	Hydrozoa_6074					COInr-WO_Insecta	2	Cnidaria_6073	Hydrozoa_6074					COInr_Med	2	Cnidaria_6073	Hydrozoa_6074					COInr_Med_plus	2	Cnidaria_6073	Hydrozoa_6074
MBPK_000206391	COInr	2	Rhodophyta_2763	Florideophyceae_2806					COInr-WO_Insecta	2	Rhodophyta_2763	Florideophyceae_2806					COInr_Med	5	Rhodophyta_2763	Florideophyceae_2806	Gigartinales_28017	Peyssonneliaceae_173455	Peyssonnelia_173456		COInr_Med_plus	5	Rhodophyta_2763	Florideophyceae_2806	Gigartinales_28017	Peyssonneliaceae_173455	Peyssonnelia_173456
MBPK_000206605	COInr	0							COInr-WO_Insecta	0							COInr_Med	0							COInr_Med_plus	0
MBPK_000206901	COInr	1	Arthropoda_6656						COInr-WO_Insecta	1	Arthropoda_6656						COInr_Med	0							COInr_Med_plus	0
MBPK_000206952	COInr	0							COInr-WO_Insecta	0							COInr_Med	4	Proteobacteria_1224	Alphaproteobacteria_28211	Rhodobacterales_204455	Rhodobacteraceae_31989			COInr_Med_plus	4	Proteobacteria_1224	Alphaproteobacteria_28211	Rhodobacterales_204455	Rhodobacteraceae_31989
MBPK_000207158	COInr	1	Arthropoda_6656						COInr-WO_Insecta	1	Arthropoda_6656						COInr_Med	1	Arthropoda_6656						COInr_Med_plus	1	Arthropoda_6656
MBPK_000207729	COInr	0							COInr-WO_Insecta	0							COInr_Med	0							COInr_Med_plus	0
MBPK_000207973	COInr	2	Cnidaria_6073	Hydrozoa_6074					COInr-WO_Insecta	2	Cnidaria_6073	Hydrozoa_6074					COInr_Med	2	Cnidaria_6073	Hydrozoa_6074					COInr_Med_plus	2	Cnidaria_6073	Hydrozoa_6074
MBPK_000208592	COInr	0							COInr-WO_Insecta	0							COInr_Med	0							COInr_Med_plus	0
MBPK_000209207	COInr	2	Cnidaria_6073	Hydrozoa_6074					COInr-WO_Insecta	2	Cnidaria_6073	Hydrozoa_6074					COInr_Med	2	Cnidaria_6073	Hydrozoa_6074					COInr_Med_plus	2	Cnidaria_6073	Hydrozoa_6074
MBPK_000209268	COInr	2	Annelida_6340	Clitellata_42113					COInr-WO_Insecta	2	Annelida_6340	Clitellata_42113					COInr_Med	4	Annelida_6340	Clitellata_42113	Tubificida_2937015	Naididae_2109251			COInr_Med_plus	4	Annelida_6340	Clitellata_42113	Tubificida_2937015	Naididae_2109251
MBPK_000209598	COInr	2	Cnidaria_6073	Hydrozoa_6074					COInr-WO_Insecta	2	Cnidaria_6073	Hydrozoa_6074					COInr_Med	3	Cnidaria_6073	Hydrozoa_6074	Anthoathecata_406427				COInr_Med_plus	3	Cnidaria_6073	Hydrozoa_6074	Anthoathecata_406427
MBPK_000209656	COInr	0							COInr-WO_Insecta	0							COInr_Med	0							COInr_Med_plus	0
MBPK_000209978	COInr	0							COInr-WO_Insecta	0							COInr_Med	0							COInr_Med_plus	0
MBPK_000210081	COInr	4	Porifera_6040	Demospongiae_6042	Clionaida_1779155	Clionaidae_76784			COInr-WO_Insecta	4	Porifera_6040	Demospongiae_6042	Clionaida_1779155	Clionaidae_76784			COInr_Med	4	Porifera_6040	Demospongiae_6042	Clionaida_1779155	Clionaidae_76784			COInr_Med_plus	4	Porifera_6040	Demospongiae_6042	Clionaida_1779155	Clionaidae_76784
MBPK_000210526	COInr	0							COInr-WO_Insecta	0							COInr_Med	0							COInr_Med_plus	0
MBPK_000211199	COInr	4	Eukaryota_2759_kingdom_phylum	Phaeophyceae_2870	Ectocarpales_2877	Chordariaceae_66220			COInr-WO_Insecta	4	Eukaryota_2759_kingdom_phylum	Phaeophyceae_2870	Ectocarpales_2877	Chordariaceae_66220			COInr_Med	4	Eukaryota_2759_kingdom_phylum	Phaeophyceae_2870	Ectocarpales_2877	Chordariaceae_66220			COInr_Med_plus	4	Eukaryota_2759_kingdom_phylum	Phaeophyceae_2870	Ectocarpales_2877	Chordariaceae_66220
MBPK_000211384	COInr	0							COInr-WO_Insecta	0							COInr_Med	0							COInr_Med_plus	0
MBPK_000211470	COInr	0							COInr-WO_Insecta	0							COInr_Med	0							COInr_Med_plus	0
MBPK_000211662	COInr	0							COInr-WO_Insecta	0							COInr_Med	0							COInr_Med_plus	0
MBPK_000212165	COInr	2	Arthropoda_6656	Hexanauplia_72037					COInr-WO_Insecta	2	Arthropoda_6656	Hexanauplia_72037					COInr_Med	2	Arthropoda_6656	Hexanauplia_72037					COInr_Med_plus	2	Arthropoda_6656	Hexanauplia_72037
MBPK_000212180	COInr	1	Cnidaria_6073						COInr-WO_Insecta	1	Cnidaria_6073						COInr_Med	1	Cnidaria_6073						COInr_Med_plus	1	Cnidaria_6073
MBPK_000212354	COInr	3	Rhodophyta_2763	Florideophyceae_2806	Halymeniales_50289				COInr-WO_Insecta	3	Rhodophyta_2763	Florideophyceae_2806	Halymeniales_50289				COInr_Med	4	Rhodophyta_2763	Florideophyceae_2806	Halymeniales_50289	Halymeniaceae_31453			COInr_Med_plus	4	Rhodophyta_2763	Florideophyceae_2806	Halymeniales_50289	Halymeniaceae_31453
MBPK_000212364	COInr	1	Cnidaria_6073						COInr-WO_Insecta	1	Cnidaria_6073						COInr_Med	1	Cnidaria_6073						COInr_Med_plus	1	Cnidaria_6073
MBPK_000212371	COInr	3	Porifera_6040	Demospongiae_6042	Poecilosclerida_27925				COInr-WO_Insecta	3	Porifera_6040	Demospongiae_6042	Poecilosclerida_27925				COInr_Med	3	Porifera_6040	Demospongiae_6042	Poecilosclerida_27925				COInr_Med_plus	3	Porifera_6040	Demospongiae_6042	Poecilosclerida_27925
MBPK_000212464	COInr	6	Rhodophyta_2763	Florideophyceae_2806	Nemaliales_2807	Scinaiaceae_268579	Scinaia_268582	Scinaia_furcellata_912070	COInr-WO_Insecta	6	Rhodophyta_2763	Florideophyceae_2806	Nemaliales_2807	Scinaiaceae_268579	Scinaia_268582	Scinaia_furcellata_912070	COInr_Med	6	Rhodophyta_2763	Florideophyceae_2806	Nemaliales_2807	Scinaiaceae_268579	Scinaia_268582	Scinaia_furcellata_912070	COInr_Med_plus	6	Rhodophyta_2763	Florideophyceae_2806	Nemaliales_2807	Scinaiaceae_268579	Scinaia_268582	Scinaia_furcellata_912070
MBPK_000212965	COInr	5	Porifera_6040	Demospongiae_6042	Dictyoceratida_119428	Dysideidae_190525	Lamellodysidea_279618		COInr-WO_Insecta	5	Porifera_6040	Demospongiae_6042	Dictyoceratida_119428	Dysideidae_190525	Lamellodysidea_279618		COInr_Med	5	Porifera_6040	Demospongiae_6042	Dictyoceratida_119428	Dysideidae_190525	Lamellodysidea_279618		COInr_Med_plus	5	Porifera_6040	Demospongiae_6042	Dictyoceratida_119428	Dysideidae_190525	Lamellodysidea_279618
MBPK_000213066	COInr	0							COInr-WO_Insecta	0							COInr_Med	0							COInr_Med_plus	0
MBPK_000213380	COInr	6	Mollusca_6447	Bivalvia_6544	Mytilida_6546	Mytilidae_6547	Musculus_112137	Musculus_costulatus_2589378	COInr-WO_Insecta	6	Mollusca_6447	Bivalvia_6544	Mytilida_6546	Mytilidae_6547	Musculus_112137	Musculus_costulatus_2589378	COInr_Med	5	Mollusca_6447	Bivalvia_6544	Mytilida_6546	Mytilidae_6547	Musculus_112137		COInr_Med_plus	5	Mollusca_6447	Bivalvia_6544	Mytilida_6546	Mytilidae_6547	Musculus_112137
MBPK_000213425	COInr	0							COInr-WO_Insecta	0							COInr_Med	0							COInr_Med_plus	0
MBPK_000213539	COInr	0							COInr-WO_Insecta	0							COInr_Med	0							COInr_Med_plus	0
MBPK_000213608	COInr	3	Annelida_6340	Clitellata_42113	Enchytraeida_1964463				COInr-WO_Insecta	3	Annelida_6340	Clitellata_42113	Enchytraeida_1964463				COInr_Med	0							COInr_Med_plus	0
MBPK_000214031	COInr	2	Cnidaria_6073	Hydrozoa_6074					COInr-WO_Insecta	2	Cnidaria_6073	Hydrozoa_6074					COInr_Med	2	Cnidaria_6073	Hydrozoa_6074					COInr_Med_plus	2	Cnidaria_6073	Hydrozoa_6074
MBPK_000214341	COInr	1	Arthropoda_6656						COInr-WO_Insecta	2	Arthropoda_6656	Hexanauplia_72037					COInr_Med	1	Arthropoda_6656						COInr_Med_plus	1	Arthropoda_6656
MBPK_000215361	COInr	4	Porifera_6040	Demospongiae_6042	Dictyoceratida_119428	Thorectidae_121495			COInr-WO_Insecta	4	Porifera_6040	Demospongiae_6042	Dictyoceratida_119428	Thorectidae_121495			COInr_Med	4	Porifera_6040	Demospongiae_6042	Dictyoceratida_119428	Thorectidae_121495			COInr_Med_plus	4	Porifera_6040	Demospongiae_6042	Dictyoceratida_119428	Thorectidae_121495
MBPK_000215829	COInr	0							COInr-WO_Insecta	0							COInr_Med	0							COInr_Med_plus	0
MBPK_000215966	COInr	2	Rhodophyta_2763	Florideophyceae_2806					COInr-WO_Insecta	3	Rhodophyta_2763	Florideophyceae_2806	Peyssonneliales_-35115				COInr_Med	5	Rhodophyta_2763	Florideophyceae_2806	Gigartinales_28017	Peyssonneliaceae_173455	Peyssonnelia_173456		COInr_Med_plus	5	Rhodophyta_2763	Florideophyceae_2806	Gigartinales_28017	Peyssonneliaceae_173455	Peyssonnelia_173456
MBPK_000216005	COInr	5	Porifera_6040	Demospongiae_6042	Dictyoceratida_119428	Dysideidae_190525	Lamellodysidea_279618		COInr-WO_Insecta	5	Porifera_6040	Demospongiae_6042	Dictyoceratida_119428	Dysideidae_190525	Lamellodysidea_279618		COInr_Med	5	Porifera_6040	Demospongiae_6042	Dictyoceratida_119428	Dysideidae_190525	Lamellodysidea_279618		COInr_Med_plus	5	Porifera_6040	Demospongiae_6042	Dictyoceratida_119428	Dysideidae_190525	Lamellodysidea_279618
MBPK_000216316	COInr	0							COInr-WO_Insecta	0							COInr_Med	0							COInr_Med_plus	0
MBPK_000216322	COInr	0							COInr-WO_Insecta	0							COInr_Med	0							COInr_Med_plus	0
MBPK_000216623	COInr	0							COInr-WO_Insecta	0							COInr_Med	0							COInr_Med_plus	0
MBPK_000216833	COInr	2	Annelida_6340	Polychaeta_6341					COInr-WO_Insecta	2	Annelida_6340	Polychaeta_6341					COInr_Med	2	Annelida_6340	Polychaeta_6341					COInr_Med_plus	2	Annelida_6340	Polychaeta_6341
MBPK_000217471	COInr	6	Rhodophyta_2763	Florideophyceae_2806	Corallinales_31395	Lithophyllaceae_2705745	Lithophyllum_48954	Lithophyllum_hibernicum_1747662	COInr-WO_Insecta	6	Rhodophyta_2763	Florideophyceae_2806	Corallinales_31395	Lithophyllaceae_2705745	Lithophyllum_48954	Lithophyllum_hibernicum_1747662	COInr_Med	6	Rhodophyta_2763	Florideophyceae_2806	Corallinales_31395	Lithophyllaceae_2705745	Lithophyllum_48954	Lithophyllum_hibernicum_1747662	COInr_Med_plus	6	Rhodophyta_2763	Florideophyceae_2806	Corallinales_31395	Lithophyllaceae_2705745	Lithophyllum_48954	Lithophyllum_hibernicum_1747662
MBPK_000217607	COInr	2	Eukaryota_2759_kingdom_phylum	Phaeophyceae_2870					COInr-WO_Insecta	2	Eukaryota_2759_kingdom_phylum	Phaeophyceae_2870					COInr_Med	2	Eukaryota_2759_kingdom_phylum	Phaeophyceae_2870					COInr_Med_plus	2	Eukaryota_2759_kingdom_phylum	Phaeophyceae_2870
MBPK_000217613	COInr	0							COInr-WO_Insecta	0							COInr_Med	0							COInr_Med_plus	0
MBPK_000217754	COInr	0							COInr-WO_Insecta	0							COInr_Med	0							COInr_Med_plus	0
MBPK_000217774	COInr	6	Chlorophyta_3041	Chloropicophyceae_2302911	Chloropicales_2302912	Chloropicaceae_2302913	Chloroparvula_2302916	Chloroparvula_pacifica_1883388	COInr-WO_Insecta	6	Chlorophyta_3041	Chloropicophyceae_2302911	Chloropicales_2302912	Chloropicaceae_2302913	Chloroparvula_2302916	Chloroparvula_pacifica_1883388	COInr_Med	0							COInr_Med_plus	0
MBPK_000217805	COInr	0							COInr-WO_Insecta	0							COInr_Med	0							COInr_Med_plus	0
MBPK_000218094	COInr	0							COInr-WO_Insecta	0							COInr_Med	0							COInr_Med_plus	0
MBPK_000218256	COInr	0							COInr-WO_Insecta	0							COInr_Med	0							COInr_Med_plus	0
MBPK_000218340	COInr	2	Eukaryota_2759_kingdom_phylum	Phaeophyceae_2870					COInr-WO_Insecta	2	Eukaryota_2759_kingdom_phylum	Phaeophyceae_2870					COInr_Med	2	Eukaryota_2759_kingdom_phylum	Phaeophyceae_2870					COInr_Med_plus	2	Eukaryota_2759_kingdom_phylum	Phaeophyceae_2870
MBPK_000218573	COInr	2	Arthropoda_6656	Insecta_50557					COInr-WO_Insecta	0							COInr_Med	0							COInr_Med_plus	0
MBPK_000218644	COInr	0							COInr-WO_Insecta	0							COInr_Med	0							COInr_Med_plus	0
MBPK_000218689	COInr	0							COInr-WO_Insecta	0							COInr_Med	0							COInr_Med_plus	0
MBPK_000218783	COInr	4	Bacillariophyta_2836	Bacillariophyceae_33849	Bacillariales_33851	Bacillariaceae_33852			COInr-WO_Insecta	2	Bacillariophyta_2836	Bacillariophyceae_33849					COInr_Med	4	Bacillariophyta_2836	Bacillariophyceae_33849	Bacillariales_33851	Bacillariaceae_33852			COInr_Med_plus	4	Bacillariophyta_2836	Bacillariophyceae_33849	Bacillariales_33851	Bacillariaceae_33852
MBPK_000218839	COInr	0							COInr-WO_Insecta	0							COInr_Med	0							COInr_Med_plus	0
MBPK_000218877	COInr	2	Cnidaria_6073	Hydrozoa_6074					COInr-WO_Insecta	2	Cnidaria_6073	Hydrozoa_6074					COInr_Med	2	Cnidaria_6073	Hydrozoa_6074					COInr_Med_plus	2	Cnidaria_6073	Hydrozoa_6074
MBPK_000218982	COInr	0							COInr-WO_Insecta	0							COInr_Med	0							COInr_Med_plus	0
MBPK_000219118	COInr	0							COInr-WO_Insecta	0							COInr_Med	0							COInr_Med_plus	0
MBPK_000219225	COInr	2	Rhodophyta_2763	Florideophyceae_2806					COInr-WO_Insecta	2	Rhodophyta_2763	Florideophyceae_2806					COInr_Med	3	Rhodophyta_2763	Florideophyceae_2806	Gigartinales_28017				COInr_Med_plus	3	Rhodophyta_2763	Florideophyceae_2806	Gigartinales_28017
MBPK_000219439	COInr	0							COInr-WO_Insecta	0							COInr_Med	0							COInr_Med_plus	0
MBPK_000219441	COInr	0							COInr-WO_Insecta	0							COInr_Med	0							COInr_Med_plus	0
MBPK_000219809	COInr	1	Arthropoda_6656						COInr-WO_Insecta	1	Arthropoda_6656						COInr_Med	0							COInr_Med_plus	0
MBPK_000220062	COInr	3	Rhodophyta_2763	Florideophyceae_2806	Gigartinales_28017				COInr-WO_Insecta	3	Rhodophyta_2763	Florideophyceae_2806	Gigartinales_28017				COInr_Med	3	Rhodophyta_2763	Florideophyceae_2806	Gigartinales_28017				COInr_Med_plus	3	Rhodophyta_2763	Florideophyceae_2806	Gigartinales_28017
MBPK_000220301	COInr	3	Rhodophyta_2763	Florideophyceae_2806	Corallinales_31395				COInr-WO_Insecta	3	Rhodophyta_2763	Florideophyceae_2806	Corallinales_31395				COInr_Med	3	Rhodophyta_2763	Florideophyceae_2806	Corallinales_31395				COInr_Med_plus	3	Rhodophyta_2763	Florideophyceae_2806	Corallinales_31395
MBPK_000220347	COInr	0							COInr-WO_Insecta	0							COInr_Med	0							COInr_Med_plus	0
MBPK_000220597	COInr	6	Mollusca_6447	Gastropoda_6448	Nudibranchia_70849	Facelinidae_929463	Favorinus_252565	Favorinus_branchialis_934967	COInr-WO_Insecta	6	Mollusca_6447	Gastropoda_6448	Nudibranchia_70849	Facelinidae_929463	Favorinus_252565	Favorinus_branchialis_934967	COInr_Med	6	Mollusca_6447	Gastropoda_6448	Nudibranchia_70849	Facelinidae_929463	Favorinus_252565	Favorinus_branchialis_934967	COInr_Med_plus	6	Mollusca_6447	Gastropoda_6448	Nudibranchia_70849	Facelinidae_929463	Favorinus_252565	Favorinus_branchialis_934967
MBPK_000220725	COInr	1	Arthropoda_6656						COInr-WO_Insecta	0							COInr_Med	0							COInr_Med_plus	0
MBPK_000220913	COInr	0							COInr-WO_Insecta	0							COInr_Med	2	Bacillariophyta_2836	Bacillariophyceae_33849					COInr_Med_plus	2	Bacillariophyta_2836	Bacillariophyceae_33849
MBPK_000221076	COInr	5	Rhodophyta_2763	Florideophyceae_2806	Hapalidiales_1705611	Hapalidiaceae_227970	Lithothamnion_48598		COInr-WO_Insecta	5	Rhodophyta_2763	Florideophyceae_2806	Hapalidiales_1705611	Hapalidiaceae_227970	Lithothamnion_48598		COInr_Med	5	Rhodophyta_2763	Florideophyceae_2806	Hapalidiales_1705611	Hapalidiaceae_227970	Lithothamnion_48598		COInr_Med_plus	5	Rhodophyta_2763	Florideophyceae_2806	Hapalidiales_1705611	Hapalidiaceae_227970	Lithothamnion_48598
MBPK_000221318	COInr	5	Porifera_6040	Demospongiae_6042	Dictyoceratida_119428	Dysideidae_190525	Lamellodysidea_279618		COInr-WO_Insecta	5	Porifera_6040	Demospongiae_6042	Dictyoceratida_119428	Dysideidae_190525	Lamellodysidea_279618		COInr_Med	5	Porifera_6040	Demospongiae_6042	Dictyoceratida_119428	Dysideidae_190525	Lamellodysidea_279618		COInr_Med_plus	5	Porifera_6040	Demospongiae_6042	Dictyoceratida_119428	Dysideidae_190525	Lamellodysidea_279618
MBPK_000221361	COInr	2	Cnidaria_6073	Hydrozoa_6074					COInr-WO_Insecta	2	Cnidaria_6073	Hydrozoa_6074					COInr_Med	3	Cnidaria_6073	Hydrozoa_6074	Anthoathecata_406427				COInr_Med_plus	3	Cnidaria_6073	Hydrozoa_6074	Anthoathecata_406427
MBPK_000221369	COInr	0							COInr-WO_Insecta	0							COInr_Med	0							COInr_Med_plus	0
MBPK_000221461	COInr	3	Rhodophyta_2763	Florideophyceae_2806	Ceramiales_2802				COInr-WO_Insecta	3	Rhodophyta_2763	Florideophyceae_2806	Ceramiales_2802				COInr_Med	3	Rhodophyta_2763	Florideophyceae_2806	Ceramiales_2802				COInr_Med_plus	3	Rhodophyta_2763	Florideophyceae_2806	Ceramiales_2802
MBPK_000221717	COInr	0							COInr-WO_Insecta	0							COInr_Med	0							COInr_Med_plus	0
MBPK_000222189	COInr	0							COInr-WO_Insecta	0							COInr_Med	0							COInr_Med_plus	0
MBPK_000222617	COInr	0							COInr-WO_Insecta	0							COInr_Med	0							COInr_Med_plus	0
MBPK_000223225	COInr	1	Arthropoda_6656						COInr-WO_Insecta	0							COInr_Med	0							COInr_Med_plus	0
MBPK_000223372	COInr	1	Arthropoda_6656						COInr-WO_Insecta	0							COInr_Med	0							COInr_Med_plus	0
MBPK_000223451	COInr	1	Arthropoda_6656						COInr-WO_Insecta	0							COInr_Med	0							COInr_Med_plus	0
MBPK_000223478	COInr	0							COInr-WO_Insecta	0							COInr_Med	0							COInr_Med_plus	0
MBPK_000223956	COInr	0							COInr-WO_Insecta	0							COInr_Med	0							COInr_Med_plus	0
MBPK_000224014	COInr	0							COInr-WO_Insecta	0							COInr_Med	0							COInr_Med_plus	0
MBPK_000224419	COInr	1	Arthropoda_6656						COInr-WO_Insecta	2	Arthropoda_6656	Hexanauplia_72037					COInr_Med	2	Arthropoda_6656	Hexanauplia_72037					COInr_Med_plus	2	Arthropoda_6656	Hexanauplia_72037
MBPK_000224726	COInr	0							COInr-WO_Insecta	0							COInr_Med	0							COInr_Med_plus	0
MBPK_000225115	COInr	0							COInr-WO_Insecta	0							COInr_Med	0							COInr_Med_plus	0
MBPK_000225224	COInr	1	Arthropoda_6656						COInr-WO_Insecta	0							COInr_Med	0							COInr_Med_plus	0
MBPK_000225449	COInr	1	Arthropoda_6656						COInr-WO_Insecta	1	Arthropoda_6656						COInr_Med	1	Arthropoda_6656						COInr_Med_plus	1	Arthropoda_6656
MBPK_000225687	COInr	3	Porifera_6040	Demospongiae_6042	Poecilosclerida_27925				COInr-WO_Insecta	3	Porifera_6040	Demospongiae_6042	Poecilosclerida_27925				COInr_Med	6	Porifera_6040	Demospongiae_6042	Poecilosclerida_27925	Chondropsidae_491774	Batzella_1779225	Batzella_aurantiaca_2070859	COInr_Med_plus	6	Porifera_6040	Demospongiae_6042	Poecilosclerida_27925	Chondropsidae_491774	Batzella_1779225	Batzella_aurantiaca_2070859
MBPK_000225973	COInr	1	Arthropoda_6656						COInr-WO_Insecta	0							COInr_Med	0							COInr_Med_plus	0
MBPK_000226098	COInr	2	Rhodophyta_2763	Florideophyceae_2806					COInr-WO_Insecta	2	Rhodophyta_2763	Florideophyceae_2806					COInr_Med	2	Rhodophyta_2763	Florideophyceae_2806					COInr_Med_plus	2	Rhodophyta_2763	Florideophyceae_2806
MBPK_000226113	COInr	0							COInr-WO_Insecta	0							COInr_Med	0							COInr_Med_plus	0
MBPK_000226137	COInr	6	Rhodophyta_2763	Florideophyceae_2806	Gigartinales_28017	Furcellariaceae_28018	Halarachnion_31422	Halarachnion_ligulatum_31423	COInr-WO_Insecta	6	Rhodophyta_2763	Florideophyceae_2806	Gigartinales_28017	Furcellariaceae_28018	Halarachnion_31422	Halarachnion_ligulatum_31423	COInr_Med	6	Rhodophyta_2763	Florideophyceae_2806	Gigartinales_28017	Furcellariaceae_28018	Halarachnion_31422	Halarachnion_ligulatum_31423	COInr_Med_plus	6	Rhodophyta_2763	Florideophyceae_2806	Gigartinales_28017	Furcellariaceae_28018	Halarachnion_31422	Halarachnion_ligulatum_31423
MBPK_000226244	COInr	2	Rhodophyta_2763	Florideophyceae_2806					COInr-WO_Insecta	2	Rhodophyta_2763	Florideophyceae_2806					COInr_Med	3	Rhodophyta_2763	Florideophyceae_2806	Gigartinales_28017				COInr_Med_plus	3	Rhodophyta_2763	Florideophyceae_2806	Gigartinales_28017
MBPK_000226384	COInr	0							COInr-WO_Insecta	0							COInr_Med	1	Mollusca_6447						COInr_Med_plus	1	Mollusca_6447
MBPK_000226606	COInr	0							COInr-WO_Insecta	0							COInr_Med	0							COInr_Med_plus	0
MBPK_000226793	COInr	6	Cnidaria_6073	Hydrozoa_6074	Leptothecata_500008	Aglaopheniidae_308582	Aglaophenia_308583	Aglaophenia_pluma_401954	COInr-WO_Insecta	6	Cnidaria_6073	Hydrozoa_6074	Leptothecata_500008	Aglaopheniidae_308582	Aglaophenia_308583	Aglaophenia_pluma_401954	COInr_Med	6	Cnidaria_6073	Hydrozoa_6074	Leptothecata_500008	Aglaopheniidae_308582	Aglaophenia_308583	Aglaophenia_pluma_401954	COInr_Med_plus	6	Cnidaria_6073	Hydrozoa_6074	Leptothecata_500008	Aglaopheniidae_308582	Aglaophenia_308583	Aglaophenia_pluma_401954
MBPK_000227057	COInr	2	Annelida_6340	Polychaeta_6341					COInr-WO_Insecta	2	Annelida_6340	Polychaeta_6341					COInr_Med	0							COInr_Med_plus	0
MBPK_000227188	COInr	0							COInr-WO_Insecta	0							COInr_Med	0							COInr_Med_plus	0
MBPK_000227372	COInr	5	Mollusca_6447	Bivalvia_6544	Mytilida_6546	Mytilidae_6547	Musculus_112137		COInr-WO_Insecta	5	Mollusca_6447	Bivalvia_6544	Mytilida_6546	Mytilidae_6547	Musculus_112137		COInr_Med	5	Mollusca_6447	Bivalvia_6544	Mytilida_6546	Mytilidae_6547	Musculus_112137		COInr_Med_plus	5	Mollusca_6447	Bivalvia_6544	Mytilida_6546	Mytilidae_6547	Musculus_112137
MBPK_000227442	COInr	6	Mollusca_6447	Bivalvia_6544	Mytilida_6546	Mytilidae_6547	Musculus_112137	Musculus_costulatus_2589378	COInr-WO_Insecta	6	Mollusca_6447	Bivalvia_6544	Mytilida_6546	Mytilidae_6547	Musculus_112137	Musculus_costulatus_2589378	COInr_Med	5	Mollusca_6447	Bivalvia_6544	Mytilida_6546	Mytilidae_6547	Musculus_112137		COInr_Med_plus	5	Mollusca_6447	Bivalvia_6544	Mytilida_6546	Mytilidae_6547	Musculus_112137
MBPK_000227559	COInr	3	Cnidaria_6073	Hydrozoa_6074	Leptothecata_500008				COInr-WO_Insecta	3	Cnidaria_6073	Hydrozoa_6074	Leptothecata_500008				COInr_Med	3	Cnidaria_6073	Hydrozoa_6074	Leptothecata_500008				COInr_Med_plus	3	Cnidaria_6073	Hydrozoa_6074	Leptothecata_500008
MBPK_000227766	COInr	6	Porifera_6040	Demospongiae_6042	Poecilosclerida_27925	Coelosphaeridae_283421	Lissodendoryx_283422	Lissodendoryx_carolinensis_1336816	COInr-WO_Insecta	6	Porifera_6040	Demospongiae_6042	Poecilosclerida_27925	Coelosphaeridae_283421	Lissodendoryx_283422	Lissodendoryx_carolinensis_1336816	COInr_Med	6	Porifera_6040	Demospongiae_6042	Poecilosclerida_27925	Coelosphaeridae_283421	Lissodendoryx_283422	Lissodendoryx_carolinensis_1336816	COInr_Med_plus	6	Porifera_6040	Demospongiae_6042	Poecilosclerida_27925	Coelosphaeridae_283421	Lissodendoryx_283422	Lissodendoryx_carolinensis_1336816
MBPK_000227796	COInr	1	Arthropoda_6656						COInr-WO_Insecta	1	Arthropoda_6656						COInr_Med	2	Arthropoda_6656	Malacostraca_6681					COInr_Med_plus	2	Arthropoda_6656	Malacostraca_6681
MBPK_000228296	COInr	5	Annelida_6340	Polychaeta_6341	Terebellida_6373	Cirratulidae_46590	Dodecaceria_46591		COInr-WO_Insecta	5	Annelida_6340	Polychaeta_6341	Terebellida_6373	Cirratulidae_46590	Dodecaceria_46591		COInr_Med	5	Annelida_6340	Polychaeta_6341	Terebellida_6373	Cirratulidae_46590	Dodecaceria_46591		COInr_Med_plus	5	Annelida_6340	Polychaeta_6341	Terebellida_6373	Cirratulidae_46590	Dodecaceria_46591
MBPK_000228429	COInr	3	Rhodophyta_2763	Florideophyceae_2806	Ceramiales_2802				COInr-WO_Insecta	3	Rhodophyta_2763	Florideophyceae_2806	Ceramiales_2802				COInr_Med	2	Rhodophyta_2763	Florideophyceae_2806					COInr_Med_plus	2	Rhodophyta_2763	Florideophyceae_2806
MBPK_000228515	COInr	0							COInr-WO_Insecta	0							COInr_Med	0							COInr_Med_plus	0
MBPK_000228562	COInr	1	Arthropoda_6656						COInr-WO_Insecta	0							COInr_Med	0							COInr_Med_plus	0
MBPK_000228676	COInr	0							COInr-WO_Insecta	0							COInr_Med	0							COInr_Med_plus	0
MBPK_000228723	COInr	1	Arthropoda_6656						COInr-WO_Insecta	1	Arthropoda_6656						COInr_Med	0							COInr_Med_plus	0
MBPK_000229274	COInr	3	Rhodophyta_2763	Florideophyceae_2806	Halymeniales_50289				COInr-WO_Insecta	3	Rhodophyta_2763	Florideophyceae_2806	Halymeniales_50289				COInr_Med	2	Rhodophyta_2763	Florideophyceae_2806					COInr_Med_plus	2	Rhodophyta_2763	Florideophyceae_2806
MBPK_000229587	COInr	5	Chordata_7711	Ascidiacea_7713	Aplousobranchia_32436	Didemnidae_107393	Didemnum_107394		COInr-WO_Insecta	5	Chordata_7711	Ascidiacea_7713	Aplousobranchia_32436	Didemnidae_107393	Didemnum_107394		COInr_Med	5	Chordata_7711	Ascidiacea_7713	Aplousobranchia_32436	Didemnidae_107393	Didemnum_107394		COInr_Med_plus	5	Chordata_7711	Ascidiacea_7713	Aplousobranchia_32436	Didemnidae_107393	Didemnum_107394
MBPK_000229639	COInr	2	Eukaryota_2759_kingdom_phylum	Phaeophyceae_2870					COInr-WO_Insecta	2	Eukaryota_2759_kingdom_phylum	Phaeophyceae_2870					COInr_Med	2	Eukaryota_2759_kingdom_phylum	Phaeophyceae_2870					COInr_Med_plus	2	Eukaryota_2759_kingdom_phylum	Phaeophyceae_2870
MBPK_000229774	COInr	1	Bacillariophyta_2836						COInr-WO_Insecta	1	Bacillariophyta_2836						COInr_Med	1	Bacillariophyta_2836						COInr_Med_plus	1	Bacillariophyta_2836
MBPK_000230063	COInr	0							COInr-WO_Insecta	0							COInr_Med	0							COInr_Med_plus	0
MBPK_000230186	COInr	2	Arthropoda_6656	Insecta_50557					COInr-WO_Insecta	0							COInr_Med	0							COInr_Med_plus	0
MBPK_000230263	COInr	0							COInr-WO_Insecta	0							COInr_Med	0							COInr_Med_plus	0
MBPK_000230684	COInr	1	Arthropoda_6656						COInr-WO_Insecta	0							COInr_Med	0							COInr_Med_plus	0
MBPK_000230695	COInr	3	Rhodophyta_2763	Florideophyceae_2806	Ceramiales_2802				COInr-WO_Insecta	3	Rhodophyta_2763	Florideophyceae_2806	Ceramiales_2802				COInr_Med	4	Rhodophyta_2763	Florideophyceae_2806	Ceramiales_2802	Dasyaceae_35164			COInr_Med_plus	4	Rhodophyta_2763	Florideophyceae_2806	Ceramiales_2802	Dasyaceae_35164
MBPK_000230727	COInr	3	Porifera_6040	Demospongiae_6042	Poecilosclerida_27925				COInr-WO_Insecta	3	Porifera_6040	Demospongiae_6042	Poecilosclerida_27925				COInr_Med	6	Porifera_6040	Demospongiae_6042	Poecilosclerida_27925	Chondropsidae_491774	Batzella_1779225	Batzella_aurantiaca_2070859	COInr_Med_plus	6	Porifera_6040	Demospongiae_6042	Poecilosclerida_27925	Chondropsidae_491774	Batzella_1779225	Batzella_aurantiaca_2070859
MBPK_000231006	COInr	4	Cnidaria_6073	Anthozoa_6101	Alcyonacea_40677	Alcyoniidae_40678			COInr-WO_Insecta	3	Cnidaria_6073	Anthozoa_6101	Alcyonacea_40677				COInr_Med	5	Cnidaria_6073	Anthozoa_6101	Alcyonacea_40677	Alcyoniidae_40678	Eleutherobia_360981		COInr_Med_plus	5	Cnidaria_6073	Anthozoa_6101	Alcyonacea_40677	Alcyoniidae_40678	Eleutherobia_360981
MBPK_000231242	COInr	0							COInr-WO_Insecta	0							COInr_Med	0							COInr_Med_plus	0
MBPK_000231471	COInr	0							COInr-WO_Insecta	0							COInr_Med	0							COInr_Med_plus	0
MBPK_000231687	COInr	0							COInr-WO_Insecta	0							COInr_Med	0							COInr_Med_plus	0
MBPK_000232054	COInr	0							COInr-WO_Insecta	0							COInr_Med	0							COInr_Med_plus	0
MBPK_000232175	COInr	6	Mollusca_6447	Bivalvia_6544	Mytilida_6546	Mytilidae_6547	Musculus_112137	Musculus_costulatus_2589378	COInr-WO_Insecta	6	Mollusca_6447	Bivalvia_6544	Mytilida_6546	Mytilidae_6547	Musculus_112137	Musculus_costulatus_2589378	COInr_Med	5	Mollusca_6447	Bivalvia_6544	Mytilida_6546	Mytilidae_6547	Musculus_112137		COInr_Med_plus	5	Mollusca_6447	Bivalvia_6544	Mytilida_6546	Mytilidae_6547	Musculus_112137
MBPK_000232614	COInr	0							COInr-WO_Insecta	0							COInr_Med	0							COInr_Med_plus	0
MBPK_000232658	COInr	0							COInr-WO_Insecta	0							COInr_Med	0							COInr_Med_plus	0
MBPK_000232954	COInr	0							COInr-WO_Insecta	0							COInr_Med	0							COInr_Med_plus	0
MBPK_000233146	COInr	2	Porifera_6040	Demospongiae_6042					COInr-WO_Insecta	2	Porifera_6040	Demospongiae_6042					COInr_Med	2	Porifera_6040	Demospongiae_6042					COInr_Med_plus	2	Porifera_6040	Demospongiae_6042
MBPK_000234235	COInr	6	Porifera_6040	Demospongiae_6042	Axinellida_1779152	Axinellidae_45118	Axinella_12958	Axinella_infundibuliformis_798307	COInr-WO_Insecta	6	Porifera_6040	Demospongiae_6042	Axinellida_1779152	Axinellidae_45118	Axinella_12958	Axinella_infundibuliformis_798307	COInr_Med	6	Porifera_6040	Demospongiae_6042	Axinellida_1779152	Axinellidae_45118	Axinella_12958	Axinella_infundibuliformis_798307	COInr_Med_plus	6	Porifera_6040	Demospongiae_6042	Axinellida_1779152	Axinellidae_45118	Axinella_12958	Axinella_infundibuliformis_798307
MBPK_000234383	COInr	0							COInr-WO_Insecta	0							COInr_Med	0							COInr_Med_plus	0
MBPK_000234606	COInr	2	Cnidaria_6073	Hydrozoa_6074					COInr-WO_Insecta	2	Cnidaria_6073	Hydrozoa_6074					COInr_Med	2	Cnidaria_6073	Hydrozoa_6074					COInr_Med_plus	2	Cnidaria_6073	Hydrozoa_6074
MBPK_000234896	COInr	6	Porifera_6040	Demospongiae_6042	Poecilosclerida_27925	Chondropsidae_491774	Batzella_1779225	Batzella_aurantiaca_2070859	COInr-WO_Insecta	6	Porifera_6040	Demospongiae_6042	Poecilosclerida_27925	Chondropsidae_491774	Batzella_1779225	Batzella_aurantiaca_2070859	COInr_Med	6	Porifera_6040	Demospongiae_6042	Poecilosclerida_27925	Chondropsidae_491774	Batzella_1779225	Batzella_aurantiaca_2070859	COInr_Med_plus	6	Porifera_6040	Demospongiae_6042	Poecilosclerida_27925	Chondropsidae_491774	Batzella_1779225	Batzella_aurantiaca_2070859
MBPK_000235521	COInr	2	Eukaryota_2759_kingdom_phylum	Phaeophyceae_2870					COInr-WO_Insecta	2	Eukaryota_2759_kingdom_phylum	Phaeophyceae_2870					COInr_Med	2	Eukaryota_2759_kingdom_phylum	Phaeophyceae_2870					COInr_Med_plus	2	Eukaryota_2759_kingdom_phylum	Phaeophyceae_2870
MBPK_000235720	COInr	1	Arthropoda_6656						COInr-WO_Insecta	0							COInr_Med	0							COInr_Med_plus	0
MBPK_000235778	COInr	0							COInr-WO_Insecta	4	Bryozoa_10205	Stenolaemata_97264	Cyclostomatida_97265	Lichenoporidae_121001			COInr_Med	4	Bryozoa_10205	Stenolaemata_97264	Cyclostomatida_97265	Lichenoporidae_121001			COInr_Med_plus	4	Bryozoa_10205	Stenolaemata_97264	Cyclostomatida_97265	Lichenoporidae_121001
MBPK_000236262	COInr	3	Arthropoda_6656	Malacostraca_6681	Amphipoda_6821				COInr-WO_Insecta	3	Arthropoda_6656	Malacostraca_6681	Amphipoda_6821				COInr_Med	2	Arthropoda_6656	Malacostraca_6681					COInr_Med_plus	2	Arthropoda_6656	Malacostraca_6681
MBPK_000237317	COInr	4	Rhodophyta_2763	Compsopogonophyceae_930023	Erythropeltidales_31351	Erythrotrichiaceae_240428			COInr-WO_Insecta	4	Rhodophyta_2763	Compsopogonophyceae_930023	Erythropeltidales_31351	Erythrotrichiaceae_240428			COInr_Med	4	Rhodophyta_2763	Compsopogonophyceae_930023	Erythropeltidales_31351	Erythrotrichiaceae_240428			COInr_Med_plus	4	Rhodophyta_2763	Compsopogonophyceae_930023	Erythropeltidales_31351	Erythrotrichiaceae_240428
MBPK_000237331	COInr	6	Porifera_6040	Demospongiae_6042	Dictyoceratida_119428	Thorectidae_121495	Hyrtios_279627	Hyrtios_proteus_1162750	COInr-WO_Insecta	6	Porifera_6040	Demospongiae_6042	Dictyoceratida_119428	Thorectidae_121495	Hyrtios_279627	Hyrtios_proteus_1162750	COInr_Med	6	Porifera_6040	Demospongiae_6042	Dictyoceratida_119428	Thorectidae_121495	Hyrtios_279627	Hyrtios_proteus_1162750	COInr_Med_plus	6	Porifera_6040	Demospongiae_6042	Dictyoceratida_119428	Thorectidae_121495	Hyrtios_279627	Hyrtios_proteus_1162750
MBPK_000237534	COInr	0							COInr-WO_Insecta	0							COInr_Med	0							COInr_Med_plus	0
MBPK_000237891	COInr	1	Bacillariophyta_2836						COInr-WO_Insecta	1	Bacillariophyta_2836						COInr_Med	3	Bacillariophyta_2836	Bacillariophyceae_33849	Naviculales_38748				COInr_Med_plus	3	Bacillariophyta_2836	Bacillariophyceae_33849	Naviculales_38748
MBPK_000238036	COInr	2	Cnidaria_6073	Hydrozoa_6074					COInr-WO_Insecta	2	Cnidaria_6073	Hydrozoa_6074					COInr_Med	3	Cnidaria_6073	Hydrozoa_6074	Anthoathecata_406427				COInr_Med_plus	3	Cnidaria_6073	Hydrozoa_6074	Anthoathecata_406427
MBPK_000238052	COInr	6	Porifera_6040	Demospongiae_6042	Poecilosclerida_27925	Hymedesmiidae_252956	Phorbas_252957	Phorbas_topsenti_2025861	COInr-WO_Insecta	6	Porifera_6040	Demospongiae_6042	Poecilosclerida_27925	Hymedesmiidae_252956	Phorbas_252957	Phorbas_topsenti_2025861	COInr_Med	6	Porifera_6040	Demospongiae_6042	Poecilosclerida_27925	Hymedesmiidae_252956	Phorbas_252957	Phorbas_topsenti_2025861	COInr_Med_plus	6	Porifera_6040	Demospongiae_6042	Poecilosclerida_27925	Hymedesmiidae_252956	Phorbas_252957	Phorbas_topsenti_2025861
MBPK_000238212	COInr	0							COInr-WO_Insecta	0							COInr_Med	0							COInr_Med_plus	0
MBPK_000238240	COInr	5	Rhodophyta_2763	Florideophyceae_2806	Hapalidiales_1705611	Hapalidiaceae_227970	Lithothamnion_48598		COInr-WO_Insecta	5	Rhodophyta_2763	Florideophyceae_2806	Hapalidiales_1705611	Hapalidiaceae_227970	Lithothamnion_48598		COInr_Med	5	Rhodophyta_2763	Florideophyceae_2806	Hapalidiales_1705611	Hapalidiaceae_227970	Lithothamnion_48598		COInr_Med_plus	5	Rhodophyta_2763	Florideophyceae_2806	Hapalidiales_1705611	Hapalidiaceae_227970	Lithothamnion_48598
MBPK_000238614	COInr	5	Porifera_6040	Demospongiae_6042	Dictyoceratida_119428	Dysideidae_190525	Lamellodysidea_279618		COInr-WO_Insecta	5	Porifera_6040	Demospongiae_6042	Dictyoceratida_119428	Dysideidae_190525	Lamellodysidea_279618		COInr_Med	5	Porifera_6040	Demospongiae_6042	Dictyoceratida_119428	Dysideidae_190525	Lamellodysidea_279618		COInr_Med_plus	5	Porifera_6040	Demospongiae_6042	Dictyoceratida_119428	Dysideidae_190525	Lamellodysidea_279618
MBPK_000238773	COInr	0							COInr-WO_Insecta	0							COInr_Med	0							COInr_Med_plus	0
MBPK_000239009	COInr	0							COInr-WO_Insecta	1	Bacillariophyta_2836						COInr_Med	3	Bacillariophyta_2836	Bacillariophyceae_33849	Naviculales_38748				COInr_Med_plus	3	Bacillariophyta_2836	Bacillariophyceae_33849	Naviculales_38748
MBPK_000239456	COInr	0							COInr-WO_Insecta	0							COInr_Med	0							COInr_Med_plus	0
MBPK_000239853	COInr	5	Cnidaria_6073	Hydrozoa_6074	Leptothecata_500008	Clytiidae_2750048	Clytia_13436		COInr-WO_Insecta	5	Cnidaria_6073	Hydrozoa_6074	Leptothecata_500008	Clytiidae_2750048	Clytia_13436		COInr_Med	4	Cnidaria_6073	Hydrozoa_6074	Leptothecata_500008	Campanulariidae_27800			COInr_Med_plus	4	Cnidaria_6073	Hydrozoa_6074	Leptothecata_500008	Campanulariidae_27800
MBPK_000239908	COInr	6	Porifera_6040	Demospongiae_6042	Clionaida_1779155	Clionaidae_76784	Clionaopsis_880270	Clionaopsis_platei_880271	COInr-WO_Insecta	6	Porifera_6040	Demospongiae_6042	Clionaida_1779155	Clionaidae_76784	Clionaopsis_880270	Clionaopsis_platei_880271	COInr_Med	6	Porifera_6040	Demospongiae_6042	Clionaida_1779155	Clionaidae_76784	Clionaopsis_880270	Clionaopsis_platei_880271	COInr_Med_plus	6	Porifera_6040	Demospongiae_6042	Clionaida_1779155	Clionaidae_76784	Clionaopsis_880270	Clionaopsis_platei_880271
MBPK_000240382	COInr	3	Rhodophyta_2763	Florideophyceae_2806	Corallinales_31395				COInr-WO_Insecta	3	Rhodophyta_2763	Florideophyceae_2806	Corallinales_31395				COInr_Med	2	Rhodophyta_2763	Florideophyceae_2806					COInr_Med_plus	2	Rhodophyta_2763	Florideophyceae_2806
MBPK_000240632	COInr	2	Cnidaria_6073	Hydrozoa_6074					COInr-WO_Insecta	2	Cnidaria_6073	Hydrozoa_6074					COInr_Med	2	Cnidaria_6073	Hydrozoa_6074					COInr_Med_plus	2	Cnidaria_6073	Hydrozoa_6074
MBPK_000240981	COInr	0							COInr-WO_Insecta	1	Bacillariophyta_2836						COInr_Med	3	Bacillariophyta_2836	Bacillariophyceae_33849	Naviculales_38748				COInr_Med_plus	3	Bacillariophyta_2836	Bacillariophyceae_33849	Naviculales_38748
MBPK_000241635	COInr	2	Eukaryota_2759_kingdom_phylum	Phaeophyceae_2870					COInr-WO_Insecta	2	Eukaryota_2759_kingdom_phylum	Phaeophyceae_2870					COInr_Med	2	Eukaryota_2759_kingdom_phylum	Phaeophyceae_2870					COInr_Med_plus	2	Eukaryota_2759_kingdom_phylum	Phaeophyceae_2870
MBPK_000241885	COInr	3	Porifera_6040	Demospongiae_6042	Poecilosclerida_27925				COInr-WO_Insecta	3	Porifera_6040	Demospongiae_6042	Poecilosclerida_27925				COInr_Med	6	Porifera_6040	Demospongiae_6042	Poecilosclerida_27925	Chondropsidae_491774	Batzella_1779225	Batzella_aurantiaca_2070859	COInr_Med_plus	6	Porifera_6040	Demospongiae_6042	Poecilosclerida_27925	Chondropsidae_491774	Batzella_1779225	Batzella_aurantiaca_2070859
MBPK_000242095	COInr	3	Cnidaria_6073	Hydrozoa_6074	Leptothecata_500008				COInr-WO_Insecta	3	Cnidaria_6073	Hydrozoa_6074	Leptothecata_500008				COInr_Med	3	Cnidaria_6073	Hydrozoa_6074	Leptothecata_500008				COInr_Med_plus	3	Cnidaria_6073	Hydrozoa_6074	Leptothecata_500008
MBPK_000242573	COInr	0							COInr-WO_Insecta	0							COInr_Med	0							COInr_Med_plus	0
MBPK_000242675	COInr	3	Porifera_6040	Demospongiae_6042	Dictyoceratida_119428				COInr-WO_Insecta	3	Porifera_6040	Demospongiae_6042	Dictyoceratida_119428				COInr_Med	4	Porifera_6040	Demospongiae_6042	Dictyoceratida_119428	Thorectidae_121495			COInr_Med_plus	4	Porifera_6040	Demospongiae_6042	Dictyoceratida_119428	Thorectidae_121495
MBPK_000242815	COInr	3	Arthropoda_6656	Hexanauplia_72037	Cyclopoida_84308				COInr-WO_Insecta	3	Arthropoda_6656	Hexanauplia_72037	Cyclopoida_84308				COInr_Med	0							COInr_Med_plus	0
MBPK_000242893	COInr	0							COInr-WO_Insecta	0							COInr_Med	0							COInr_Med_plus	0
MBPK_000243034	COInr	2	Cnidaria_6073	Hydrozoa_6074					COInr-WO_Insecta	2	Cnidaria_6073	Hydrozoa_6074					COInr_Med	2	Cnidaria_6073	Hydrozoa_6074					COInr_Med_plus	2	Cnidaria_6073	Hydrozoa_6074
MBPK_000243145	COInr	0							COInr-WO_Insecta	0							COInr_Med	0							COInr_Med_plus	0
MBPK_000243460	COInr	0							COInr-WO_Insecta	0							COInr_Med	2	Annelida_6340	Polychaeta_6341					COInr_Med_plus	6	Annelida_6340	Polychaeta_6341	Phyllodocida_6348	Syllidae_122238	Eusyllis_199553	Eusyllis_assimilis_-35158
MBPK_000243487	COInr	1	Arthropoda_6656						COInr-WO_Insecta	0							COInr_Med	0							COInr_Med_plus	0
MBPK_000243607	COInr	2	Rhodophyta_2763	Florideophyceae_2806					COInr-WO_Insecta	2	Rhodophyta_2763	Florideophyceae_2806					COInr_Med	2	Rhodophyta_2763	Florideophyceae_2806					COInr_Med_plus	2	Rhodophyta_2763	Florideophyceae_2806
MBPK_000243609	COInr	0							COInr-WO_Insecta	3	Bacillariophyta_2836	Bacillariophyceae_33849	Naviculales_38748				COInr_Med	3	Bacillariophyta_2836	Bacillariophyceae_33849	Naviculales_38748				COInr_Med_plus	3	Bacillariophyta_2836	Bacillariophyceae_33849	Naviculales_38748
MBPK_000243616	COInr	0							COInr-WO_Insecta	0							COInr_Med	0							COInr_Med_plus	0
MBPK_000243647	COInr	4	Porifera_6040	Demospongiae_6042	Clionaida_1779155	Clionaidae_76784			COInr-WO_Insecta	4	Porifera_6040	Demospongiae_6042	Clionaida_1779155	Clionaidae_76784			COInr_Med	4	Porifera_6040	Demospongiae_6042	Clionaida_1779155	Clionaidae_76784			COInr_Med_plus	4	Porifera_6040	Demospongiae_6042	Clionaida_1779155	Clionaidae_76784
MBPK_000243835	COInr	3	Porifera_6040	Demospongiae_6042	Poecilosclerida_27925				COInr-WO_Insecta	3	Porifera_6040	Demospongiae_6042	Poecilosclerida_27925				COInr_Med	6	Porifera_6040	Demospongiae_6042	Poecilosclerida_27925	Chondropsidae_491774	Batzella_1779225	Batzella_aurantiaca_2070859	COInr_Med_plus	6	Porifera_6040	Demospongiae_6042	Poecilosclerida_27925	Chondropsidae_491774	Batzella_1779225	Batzella_aurantiaca_2070859
MBPK_000244015	COInr	1	Arthropoda_6656						COInr-WO_Insecta	1	Arthropoda_6656						COInr_Med	0							COInr_Med_plus	0
MBPK_000244060	COInr	0							COInr-WO_Insecta	0							COInr_Med	0							COInr_Med_plus	0
MBPK_000244063	COInr	2	Cnidaria_6073	Hydrozoa_6074					COInr-WO_Insecta	3	Cnidaria_6073	Hydrozoa_6074	Leptothecata_500008				COInr_Med	3	Cnidaria_6073	Hydrozoa_6074	Leptothecata_500008				COInr_Med_plus	3	Cnidaria_6073	Hydrozoa_6074	Leptothecata_500008
MBPK_000244385	COInr	0							COInr-WO_Insecta	0							COInr_Med	0							COInr_Med_plus	0
MBPK_000245037	COInr	0							COInr-WO_Insecta	0							COInr_Med	0							COInr_Med_plus	0
MBPK_000245297	COInr	5	Porifera_6040	Demospongiae_6042	Chondrillida_1779149	Chondrillidae_129258	Thymosia_129259		COInr-WO_Insecta	5	Porifera_6040	Demospongiae_6042	Chondrillida_1779149	Chondrillidae_129258	Thymosia_129259		COInr_Med	5	Porifera_6040	Demospongiae_6042	Chondrillida_1779149	Chondrillidae_129258	Thymosia_129259		COInr_Med_plus	5	Porifera_6040	Demospongiae_6042	Chondrillida_1779149	Chondrillidae_129258	Thymosia_129259
MBPK_000245642	COInr	1	Arthropoda_6656						COInr-WO_Insecta	0							COInr_Med	0							COInr_Med_plus	0
MBPK_000246441	COInr	0							COInr-WO_Insecta	0							COInr_Med	0							COInr_Med_plus	0
MBPK_000246831	COInr	4	Eukaryota_2759_kingdom_phylum	Phaeophyceae_2870	Ectocarpales_2877	Chordariaceae_66220			COInr-WO_Insecta	4	Eukaryota_2759_kingdom_phylum	Phaeophyceae_2870	Ectocarpales_2877	Chordariaceae_66220			COInr_Med	4	Eukaryota_2759_kingdom_phylum	Phaeophyceae_2870	Ectocarpales_2877	Chordariaceae_66220			COInr_Med_plus	4	Eukaryota_2759_kingdom_phylum	Phaeophyceae_2870	Ectocarpales_2877	Chordariaceae_66220
MBPK_000246874	COInr	6	Annelida_6340	Polychaeta_6341	Phyllodocida_6348	Polynoidae_46593	Harmothoe_46594	Harmothoe_clavigera_2922069	COInr-WO_Insecta	6	Annelida_6340	Polychaeta_6341	Phyllodocida_6348	Polynoidae_46593	Harmothoe_46594	Harmothoe_clavigera_2922069	COInr_Med	6	Annelida_6340	Polychaeta_6341	Phyllodocida_6348	Polynoidae_46593	Harmothoe_46594	Harmothoe_clavigera_2922069	COInr_Med_plus	6	Annelida_6340	Polychaeta_6341	Phyllodocida_6348	Polynoidae_46593	Harmothoe_46594	Harmothoe_clavigera_2922069
MBPK_000246968	COInr	0							COInr-WO_Insecta	2	Cnidaria_6073	Hydrozoa_6074					COInr_Med	2	Cnidaria_6073	Hydrozoa_6074					COInr_Med_plus	2	Cnidaria_6073	Hydrozoa_6074
MBPK_000247104	COInr	0							COInr-WO_Insecta	0							COInr_Med	0							COInr_Med_plus	0
MBPK_000247303	COInr	1	Arthropoda_6656						COInr-WO_Insecta	1	Arthropoda_6656						COInr_Med	0							COInr_Med_plus	0
MBPK_000247631	COInr	0							COInr-WO_Insecta	0							COInr_Med	0							COInr_Med_plus	0
MBPK_000247706	COInr	0							COInr-WO_Insecta	0							COInr_Med	0							COInr_Med_plus	0
MBPK_000247742	COInr	2	Rhodophyta_2763	Florideophyceae_2806					COInr-WO_Insecta	2	Rhodophyta_2763	Florideophyceae_2806					COInr_Med	2	Rhodophyta_2763	Florideophyceae_2806					COInr_Med_plus	2	Rhodophyta_2763	Florideophyceae_2806
MBPK_000247749	COInr	5	Annelida_6340	Polychaeta_6341	Phyllodocida_6348	Syllidae_122238	Syllis_418360		COInr-WO_Insecta	4	Annelida_6340	Polychaeta_6341	Phyllodocida_6348	Syllidae_122238			COInr_Med	4	Annelida_6340	Polychaeta_6341	Phyllodocida_6348	Syllidae_122238			COInr_Med_plus	4	Annelida_6340	Polychaeta_6341	Phyllodocida_6348	Syllidae_122238
MBPK_000248215	COInr	3	Rhodophyta_2763	Florideophyceae_2806	Gigartinales_28017				COInr-WO_Insecta	3	Rhodophyta_2763	Florideophyceae_2806	Gigartinales_28017				COInr_Med	4	Rhodophyta_2763	Florideophyceae_2806	Gigartinales_28017	Kallymeniaceae_31430			COInr_Med_plus	4	Rhodophyta_2763	Florideophyceae_2806	Gigartinales_28017	Kallymeniaceae_31430
MBPK_000248495	COInr	1	Arthropoda_6656						COInr-WO_Insecta	1	Arthropoda_6656						COInr_Med	0							COInr_Med_plus	0
MBPK_000248527	COInr	4	Cnidaria_6073	Anthozoa_6101	Scleractinia_6125	Flabellidae_91455			COInr-WO_Insecta	4	Cnidaria_6073	Anthozoa_6101	Scleractinia_6125	Flabellidae_91455			COInr_Med	4	Cnidaria_6073	Anthozoa_6101	Scleractinia_6125	Flabellidae_91455			COInr_Med_plus	4	Cnidaria_6073	Anthozoa_6101	Scleractinia_6125	Flabellidae_91455
MBPK_000249609	COInr	0							COInr-WO_Insecta	0							COInr_Med	0							COInr_Med_plus	0
MBPK_000249759	COInr	4	Porifera_6040	Demospongiae_6042	Clionaida_1779155	Clionaidae_76784			COInr-WO_Insecta	4	Porifera_6040	Demospongiae_6042	Clionaida_1779155	Clionaidae_76784			COInr_Med	4	Porifera_6040	Demospongiae_6042	Clionaida_1779155	Clionaidae_76784			COInr_Med_plus	4	Porifera_6040	Demospongiae_6042	Clionaida_1779155	Clionaidae_76784
MBPK_000249838	COInr	0							COInr-WO_Insecta	0							COInr_Med	0							COInr_Med_plus	0
MBPK_000250038	COInr	0							COInr-WO_Insecta	0							COInr_Med	0							COInr_Med_plus	0
MBPK_000250708	COInr	5	Mollusca_6447	Bivalvia_6544	Mytilida_6546	Mytilidae_6547	Musculus_112137		COInr-WO_Insecta	5	Mollusca_6447	Bivalvia_6544	Mytilida_6546	Mytilidae_6547	Musculus_112137		COInr_Med	5	Mollusca_6447	Bivalvia_6544	Mytilida_6546	Mytilidae_6547	Musculus_112137		COInr_Med_plus	5	Mollusca_6447	Bivalvia_6544	Mytilida_6546	Mytilidae_6547	Musculus_112137
MBPK_000251312	COInr	5	Rhodophyta_2763	Florideophyceae_2806	Hapalidiales_1705611	Hapalidiaceae_227970	Lithothamnion_48598		COInr-WO_Insecta	5	Rhodophyta_2763	Florideophyceae_2806	Hapalidiales_1705611	Hapalidiaceae_227970	Lithothamnion_48598		COInr_Med	5	Rhodophyta_2763	Florideophyceae_2806	Hapalidiales_1705611	Hapalidiaceae_227970	Lithothamnion_48598		COInr_Med_plus	5	Rhodophyta_2763	Florideophyceae_2806	Hapalidiales_1705611	Hapalidiaceae_227970	Lithothamnion_48598
MBPK_000251388	COInr	1	Arthropoda_6656						COInr-WO_Insecta	0							COInr_Med	0							COInr_Med_plus	0
MBPK_000251419	COInr	0							COInr-WO_Insecta	0							COInr_Med	0							COInr_Med_plus	0
MBPK_000251466	COInr	3	Cnidaria_6073	Hydrozoa_6074	Leptothecata_500008				COInr-WO_Insecta	3	Cnidaria_6073	Hydrozoa_6074	Leptothecata_500008				COInr_Med	2	Cnidaria_6073	Hydrozoa_6074					COInr_Med_plus	2	Cnidaria_6073	Hydrozoa_6074
MBPK_000251718	COInr	1	Arthropoda_6656						COInr-WO_Insecta	0							COInr_Med	0							COInr_Med_plus	0
MBPK_000252146	COInr	5	Arthropoda_6656	Malacostraca_6681	Amphipoda_6821	Corophiidae_371451	Corophium_371471		COInr-WO_Insecta	5	Arthropoda_6656	Malacostraca_6681	Amphipoda_6821	Corophiidae_371451	Corophium_371471		COInr_Med	5	Arthropoda_6656	Malacostraca_6681	Amphipoda_6821	Corophiidae_371451	Corophium_371471		COInr_Med_plus	5	Arthropoda_6656	Malacostraca_6681	Amphipoda_6821	Corophiidae_371451	Corophium_371471
MBPK_000252267	COInr	5	Cnidaria_6073	Anthozoa_6101	Alcyonacea_40677	Alcyoniidae_40678	Eleutherobia_360981		COInr-WO_Insecta	5	Cnidaria_6073	Anthozoa_6101	Alcyonacea_40677	Alcyoniidae_40678	Eleutherobia_360981		COInr_Med	5	Cnidaria_6073	Anthozoa_6101	Alcyonacea_40677	Alcyoniidae_40678	Eleutherobia_360981		COInr_Med_plus	5	Cnidaria_6073	Anthozoa_6101	Alcyonacea_40677	Alcyoniidae_40678	Eleutherobia_360981
MBPK_000252524	COInr	2	Rhodophyta_2763	Florideophyceae_2806					COInr-WO_Insecta	2	Rhodophyta_2763	Florideophyceae_2806					COInr_Med	2	Rhodophyta_2763	Florideophyceae_2806					COInr_Med_plus	2	Rhodophyta_2763	Florideophyceae_2806
MBPK_000253625	COInr	5	Rhodophyta_2763	Florideophyceae_2806	Hapalidiales_1705611	Mesophyllumaceae_2784734	Mesophyllum_48973		COInr-WO_Insecta	5	Rhodophyta_2763	Florideophyceae_2806	Hapalidiales_1705611	Mesophyllumaceae_2784734	Mesophyllum_48973		COInr_Med	2	Rhodophyta_2763	Florideophyceae_2806					COInr_Med_plus	2	Rhodophyta_2763	Florideophyceae_2806
MBPK_000253986	COInr	6	Cnidaria_6073	Hydrozoa_6074	Leptothecata_500008	Aglaopheniidae_308582	Aglaophenia_308583	Aglaophenia_pluma_401954	COInr-WO_Insecta	6	Cnidaria_6073	Hydrozoa_6074	Leptothecata_500008	Aglaopheniidae_308582	Aglaophenia_308583	Aglaophenia_pluma_401954	COInr_Med	6	Cnidaria_6073	Hydrozoa_6074	Leptothecata_500008	Aglaopheniidae_308582	Aglaophenia_308583	Aglaophenia_pluma_401954	COInr_Med_plus	6	Cnidaria_6073	Hydrozoa_6074	Leptothecata_500008	Aglaopheniidae_308582	Aglaophenia_308583	Aglaophenia_pluma_401954
MBPK_000254268	COInr	3	Cnidaria_6073	Hydrozoa_6074	Anthoathecata_406427				COInr-WO_Insecta	4	Cnidaria_6073	Hydrozoa_6074	Anthoathecata_406427	Pandeidae_27799			COInr_Med	5	Cnidaria_6073	Hydrozoa_6074	Anthoathecata_406427	Pandeidae_27799	Amphinema_367918		COInr_Med_plus	5	Cnidaria_6073	Hydrozoa_6074	Anthoathecata_406427	Pandeidae_27799	Amphinema_367918
MBPK_000255089	COInr	2	Arthropoda_6656	Malacostraca_6681					COInr-WO_Insecta	2	Arthropoda_6656	Malacostraca_6681					COInr_Med	0							COInr_Med_plus	0
MBPK_000255115	COInr	3	Cnidaria_6073	Hydrozoa_6074	Leptothecata_500008				COInr-WO_Insecta	3	Cnidaria_6073	Hydrozoa_6074	Leptothecata_500008				COInr_Med	3	Cnidaria_6073	Hydrozoa_6074	Leptothecata_500008				COInr_Med_plus	3	Cnidaria_6073	Hydrozoa_6074	Leptothecata_500008
MBPK_000255257	COInr	1	Bacillariophyta_2836						COInr-WO_Insecta	1	Bacillariophyta_2836						COInr_Med	2	Bacillariophyta_2836	Bacillariophyceae_33849					COInr_Med_plus	2	Bacillariophyta_2836	Bacillariophyceae_33849
MBPK_000255278	COInr	5	Porifera_6040	Demospongiae_6042	Axinellida_1779152	Raspailiidae_261678	Raspailia_436703		COInr-WO_Insecta	5	Porifera_6040	Demospongiae_6042	Axinellida_1779152	Raspailiidae_261678	Raspailia_436703		COInr_Med	5	Porifera_6040	Demospongiae_6042	Axinellida_1779152	Raspailiidae_261678	Raspailia_436703		COInr_Med_plus	5	Porifera_6040	Demospongiae_6042	Axinellida_1779152	Raspailiidae_261678	Raspailia_436703
MBPK_000255855	COInr	5	Cnidaria_6073	Anthozoa_6101	Alcyonacea_40677	Alcyoniidae_40678	Eleutherobia_360981		COInr-WO_Insecta	5	Cnidaria_6073	Anthozoa_6101	Alcyonacea_40677	Alcyoniidae_40678	Eleutherobia_360981		COInr_Med	5	Cnidaria_6073	Anthozoa_6101	Alcyonacea_40677	Alcyoniidae_40678	Eleutherobia_360981		COInr_Med_plus	5	Cnidaria_6073	Anthozoa_6101	Alcyonacea_40677	Alcyoniidae_40678	Eleutherobia_360981
MBPK_000255862	COInr	6	Rhodophyta_2763	Florideophyceae_2806	Bonnemaisoniales_31364	Bonnemaisoniaceae_31365	Bonnemaisonia_31368	Bonnemaisonia_asparagoides_40386	COInr-WO_Insecta	6	Rhodophyta_2763	Florideophyceae_2806	Bonnemaisoniales_31364	Bonnemaisoniaceae_31365	Bonnemaisonia_31368	Bonnemaisonia_asparagoides_40386	COInr_Med	6	Rhodophyta_2763	Florideophyceae_2806	Bonnemaisoniales_31364	Bonnemaisoniaceae_31365	Bonnemaisonia_31368	Bonnemaisonia_asparagoides_40386	COInr_Med_plus	6	Rhodophyta_2763	Florideophyceae_2806	Bonnemaisoniales_31364	Bonnemaisoniaceae_31365	Bonnemaisonia_31368	Bonnemaisonia_asparagoides_40386
MBPK_000256971	COInr	4	Annelida_6340	Polychaeta_6341	Phyllodocida_6348	Syllidae_122238			COInr-WO_Insecta	4	Annelida_6340	Polychaeta_6341	Phyllodocida_6348	Syllidae_122238			COInr_Med	4	Annelida_6340	Polychaeta_6341	Phyllodocida_6348	Syllidae_122238			COInr_Med_plus	4	Annelida_6340	Polychaeta_6341	Phyllodocida_6348	Syllidae_122238
MBPK_000257065	COInr	0							COInr-WO_Insecta	0							COInr_Med	0							COInr_Med_plus	0
MBPK_000257290	COInr	2	Rhodophyta_2763	Florideophyceae_2806					COInr-WO_Insecta	3	Rhodophyta_2763	Florideophyceae_2806	Peyssonneliales_-35115				COInr_Med	5	Rhodophyta_2763	Florideophyceae_2806	Gigartinales_28017	Peyssonneliaceae_173455	Peyssonnelia_173456		COInr_Med_plus	5	Rhodophyta_2763	Florideophyceae_2806	Gigartinales_28017	Peyssonneliaceae_173455	Peyssonnelia_173456
MBPK_000257380	COInr	0							COInr-WO_Insecta	0							COInr_Med	0							COInr_Med_plus	0
MBPK_000258003	COInr	0							COInr-WO_Insecta	0							COInr_Med	0							COInr_Med_plus	0
MBPK_000258256	COInr	3	Bacillariophyta_2836	Bacillariophyceae_33849	Naviculales_38748				COInr-WO_Insecta	3	Bacillariophyta_2836	Bacillariophyceae_33849	Naviculales_38748				COInr_Med	3	Bacillariophyta_2836	Bacillariophyceae_33849	Naviculales_38748				COInr_Med_plus	3	Bacillariophyta_2836	Bacillariophyceae_33849	Naviculales_38748
MBPK_000258286	COInr	3	Bacillariophyta_2836	Bacillariophyceae_33849	Naviculales_38748				COInr-WO_Insecta	3	Bacillariophyta_2836	Bacillariophyceae_33849	Naviculales_38748				COInr_Med	3	Bacillariophyta_2836	Bacillariophyceae_33849	Naviculales_38748				COInr_Med_plus	3	Bacillariophyta_2836	Bacillariophyceae_33849	Naviculales_38748
MBPK_000258292	COInr	0							COInr-WO_Insecta	0							COInr_Med	0							COInr_Med_plus	0
MBPK_000258387	COInr	2	Rhodophyta_2763	Florideophyceae_2806					COInr-WO_Insecta	2	Rhodophyta_2763	Florideophyceae_2806					COInr_Med	5	Rhodophyta_2763	Florideophyceae_2806	Gigartinales_28017	Peyssonneliaceae_173455	Peyssonnelia_173456		COInr_Med_plus	5	Rhodophyta_2763	Florideophyceae_2806	Gigartinales_28017	Peyssonneliaceae_173455	Peyssonnelia_173456
MBPK_000258409	COInr	2	Annelida_6340	Polychaeta_6341					COInr-WO_Insecta	4	Annelida_6340	Polychaeta_6341	Phyllodocida_6348	Syllidae_122238			COInr_Med	4	Annelida_6340	Polychaeta_6341	Phyllodocida_6348	Syllidae_122238			COInr_Med_plus	4	Annelida_6340	Polychaeta_6341	Phyllodocida_6348	Syllidae_122238
MBPK_000258499	COInr	0							COInr-WO_Insecta	0							COInr_Med	0							COInr_Med_plus	0
MBPK_000258968	COInr	0							COInr-WO_Insecta	0							COInr_Med	0							COInr_Med_plus	0
MBPK_000258969	COInr	3	Porifera_6040	Demospongiae_6042	Poecilosclerida_27925				COInr-WO_Insecta	3	Porifera_6040	Demospongiae_6042	Poecilosclerida_27925				COInr_Med	6	Porifera_6040	Demospongiae_6042	Poecilosclerida_27925	Chondropsidae_491774	Batzella_1779225	Batzella_aurantiaca_2070859	COInr_Med_plus	6	Porifera_6040	Demospongiae_6042	Poecilosclerida_27925	Chondropsidae_491774	Batzella_1779225	Batzella_aurantiaca_2070859
MBPK_000259000	COInr	0							COInr-WO_Insecta	0							COInr_Med	0							COInr_Med_plus	0
MBPK_000259313	COInr	5	Cnidaria_6073	Hydrozoa_6074	Leptothecata_500008	Kirchenpaueriidae_308592	Kirchenpaueria_308593		COInr-WO_Insecta	5	Cnidaria_6073	Hydrozoa_6074	Leptothecata_500008	Kirchenpaueriidae_308592	Kirchenpaueria_308593		COInr_Med	5	Cnidaria_6073	Hydrozoa_6074	Leptothecata_500008	Kirchenpaueriidae_308592	Kirchenpaueria_308593		COInr_Med_plus	5	Cnidaria_6073	Hydrozoa_6074	Leptothecata_500008	Kirchenpaueriidae_308592	Kirchenpaueria_308593
MBPK_000259555	COInr	0							COInr-WO_Insecta	0							COInr_Med	0							COInr_Med_plus	0
MBPK_000259594	COInr	1	Cnidaria_6073						COInr-WO_Insecta	1	Cnidaria_6073						COInr_Med	1	Cnidaria_6073						COInr_Med_plus	1	Cnidaria_6073
MBPK_000259931	COInr	5	Rhodophyta_2763	Florideophyceae_2806	Corallinales_31395	Corallinaceae_31396	Jania_31397		COInr-WO_Insecta	5	Rhodophyta_2763	Florideophyceae_2806	Corallinales_31395	Corallinaceae_31396	Jania_31397		COInr_Med	5	Rhodophyta_2763	Florideophyceae_2806	Corallinales_31395	Corallinaceae_31396	Jania_31397		COInr_Med_plus	5	Rhodophyta_2763	Florideophyceae_2806	Corallinales_31395	Corallinaceae_31396	Jania_31397
MBPK_000260220	COInr	0							COInr-WO_Insecta	0							COInr_Med	0							COInr_Med_plus	0
MBPK_000260374	COInr	0							COInr-WO_Insecta	0							COInr_Med	0							COInr_Med_plus	2	Bryozoa_10205	Gymnolaemata_10206
MBPK_000260376	COInr	2	Rhodophyta_2763	Florideophyceae_2806					COInr-WO_Insecta	2	Rhodophyta_2763	Florideophyceae_2806					COInr_Med	2	Rhodophyta_2763	Florideophyceae_2806					COInr_Med_plus	2	Rhodophyta_2763	Florideophyceae_2806
MBPK_000260861	COInr	1	Arthropoda_6656						COInr-WO_Insecta	0							COInr_Med	0							COInr_Med_plus	0
MBPK_000261196	COInr	0							COInr-WO_Insecta	0							COInr_Med	0							COInr_Med_plus	0
MBPK_000261737	COInr	0							COInr-WO_Insecta	0							COInr_Med	0							COInr_Med_plus	0
MBPK_000262022	COInr	1	Arthropoda_6656						COInr-WO_Insecta	1	Arthropoda_6656						COInr_Med	1	Arthropoda_6656						COInr_Med_plus	1	Arthropoda_6656
MBPK_000262708	COInr	3	Annelida_6340	Polychaeta_6341	Terebellida_6373				COInr-WO_Insecta	3	Annelida_6340	Polychaeta_6341	Terebellida_6373				COInr_Med	4	Annelida_6340	Polychaeta_6341	Terebellida_6373	Terebellidae_32261			COInr_Med_plus	4	Annelida_6340	Polychaeta_6341	Terebellida_6373	Terebellidae_32261
MBPK_000262901	COInr	1	Arthropoda_6656						COInr-WO_Insecta	1	Arthropoda_6656						COInr_Med	1	Arthropoda_6656						COInr_Med_plus	1	Arthropoda_6656
MBPK_000262924	COInr	4	Cnidaria_6073	Anthozoa_6101	Alcyonacea_40677	Clavulariidae_86519			COInr-WO_Insecta	4	Cnidaria_6073	Anthozoa_6101	Alcyonacea_40677	Clavulariidae_86519			COInr_Med	4	Cnidaria_6073	Anthozoa_6101	Alcyonacea_40677	Clavulariidae_86519			COInr_Med_plus	4	Cnidaria_6073	Anthozoa_6101	Alcyonacea_40677	Clavulariidae_86519
MBPK_000263704	COInr	2	Arthropoda_6656	Insecta_50557					COInr-WO_Insecta	0							COInr_Med	0							COInr_Med_plus	0
MBPK_000263713	COInr	3	Rhodophyta_2763	Florideophyceae_2806	Corallinales_31395				COInr-WO_Insecta	3	Rhodophyta_2763	Florideophyceae_2806	Corallinales_31395				COInr_Med	2	Rhodophyta_2763	Florideophyceae_2806					COInr_Med_plus	2	Rhodophyta_2763	Florideophyceae_2806
MBPK_000264010	COInr	0							COInr-WO_Insecta	0							COInr_Med	0							COInr_Med_plus	0
MBPK_000264462	COInr	1	Arthropoda_6656						COInr-WO_Insecta	0							COInr_Med	0							COInr_Med_plus	0
MBPK_000264476	COInr	3	Arthropoda_6656	Malacostraca_6681	Decapoda_6683				COInr-WO_Insecta	3	Arthropoda_6656	Malacostraca_6681	Decapoda_6683				COInr_Med	3	Arthropoda_6656	Malacostraca_6681	Decapoda_6683				COInr_Med_plus	6	Platyhelminthes_6157	Rhabditophora_147100	Polycladida_6163	Euryleptidae_107734	Prostheceraeus_107735	Prostheceraeus_roseus_1921948
MBPK_000264797	COInr	0							COInr-WO_Insecta	0							COInr_Med	0							COInr_Med_plus	0
MBPK_000265707	COInr	0							COInr-WO_Insecta	0							COInr_Med	0							COInr_Med_plus	0
MBPK_000266863	COInr	3	Rhodophyta_2763	Florideophyceae_2806	Peyssonneliales_-35115				COInr-WO_Insecta	3	Rhodophyta_2763	Florideophyceae_2806	Peyssonneliales_-35115				COInr_Med	5	Rhodophyta_2763	Florideophyceae_2806	Gigartinales_28017	Peyssonneliaceae_173455	Peyssonnelia_173456		COInr_Med_plus	5	Rhodophyta_2763	Florideophyceae_2806	Gigartinales_28017	Peyssonneliaceae_173455	Peyssonnelia_173456
MBPK_000266904	COInr	1	Arthropoda_6656						COInr-WO_Insecta	0							COInr_Med	0							COInr_Med_plus	0
MBPK_000266959	COInr	0							COInr-WO_Insecta	0							COInr_Med	2	Chordata_7711	Ascidiacea_7713					COInr_Med_plus	2	Chordata_7711	Ascidiacea_7713
MBPK_000266970	COInr	0							COInr-WO_Insecta	0							COInr_Med	4	Bryozoa_10205	Gymnolaemata_10206	Ctenostomatida_51985	Vesiculariidae_98850			COInr_Med_plus	4	Bryozoa_10205	Gymnolaemata_10206	Ctenostomatida_51985	Vesiculariidae_98850
MBPK_000267376	COInr	0							COInr-WO_Insecta	0							COInr_Med	0							COInr_Med_plus	0
MBPK_000267532	COInr	6	Annelida_6340	Polychaeta_6341	Phyllodocida_6348	Syllidae_122238	Eusyllis_199553	Eusyllis_lamelligera_1048815	COInr-WO_Insecta	6	Annelida_6340	Polychaeta_6341	Phyllodocida_6348	Syllidae_122238	Eusyllis_199553	Eusyllis_lamelligera_1048815	COInr_Med	6	Annelida_6340	Polychaeta_6341	Phyllodocida_6348	Syllidae_122238	Eusyllis_199553	Eusyllis_lamelligera_1048815	COInr_Med_plus	6	Annelida_6340	Polychaeta_6341	Phyllodocida_6348	Syllidae_122238	Eusyllis_199553	Eusyllis_lamelligera_1048815
MBPK_000267957	COInr	0							COInr-WO_Insecta	0							COInr_Med	0							COInr_Med_plus	0
MBPK_000268003	COInr	5	Porifera_6040	Demospongiae_6042	Tethyida_1779163	Hemiasterellidae_283520	Hemiasterella_283521		COInr-WO_Insecta	5	Porifera_6040	Demospongiae_6042	Tethyida_1779163	Hemiasterellidae_283520	Hemiasterella_283521		COInr_Med	5	Porifera_6040	Demospongiae_6042	Tethyida_1779163	Hemiasterellidae_283520	Hemiasterella_283521		COInr_Med_plus	5	Porifera_6040	Demospongiae_6042	Tethyida_1779163	Hemiasterellidae_283520	Hemiasterella_283521
MBPK_000268156	COInr	1	Oomycota_4762						COInr-WO_Insecta	1	Oomycota_4762						COInr_Med	0							COInr_Med_plus	0
MBPK_000268601	COInr	0							COInr-WO_Insecta	0							COInr_Med	0							COInr_Med_plus	0
MBPK_000268615	COInr	2	Rhodophyta_2763	Florideophyceae_2806					COInr-WO_Insecta	2	Rhodophyta_2763	Florideophyceae_2806					COInr_Med	2	Rhodophyta_2763	Florideophyceae_2806					COInr_Med_plus	2	Rhodophyta_2763	Florideophyceae_2806
MBPK_000268846	COInr	5	Mollusca_6447	Gastropoda_6448	Gastropoda_6448_order	Volvatellidae_158024	Ascobulla_158025		COInr-WO_Insecta	5	Mollusca_6447	Gastropoda_6448	Gastropoda_6448_order	Volvatellidae_158024	Ascobulla_158025		COInr_Med	5	Mollusca_6447	Gastropoda_6448	Gastropoda_6448_order	Volvatellidae_158024	Ascobulla_158025		COInr_Med_plus	5	Mollusca_6447	Gastropoda_6448	Gastropoda_6448_order	Volvatellidae_158024	Ascobulla_158025
MBPK_000269378	COInr	0							COInr-WO_Insecta	0							COInr_Med	1	Bacillariophyta_2836						COInr_Med_plus	1	Bacillariophyta_2836
MBPK_000270479	COInr	5	Cnidaria_6073	Anthozoa_6101	Alcyonacea_40677	Alcyoniidae_40678	Eleutherobia_360981		COInr-WO_Insecta	5	Cnidaria_6073	Anthozoa_6101	Alcyonacea_40677	Alcyoniidae_40678	Eleutherobia_360981		COInr_Med	5	Cnidaria_6073	Anthozoa_6101	Alcyonacea_40677	Alcyoniidae_40678	Eleutherobia_360981		COInr_Med_plus	5	Cnidaria_6073	Anthozoa_6101	Alcyonacea_40677	Alcyoniidae_40678	Eleutherobia_360981
MBPK_000270786	COInr	2	Cnidaria_6073	Hydrozoa_6074					COInr-WO_Insecta	2	Cnidaria_6073	Hydrozoa_6074					COInr_Med	2	Cnidaria_6073	Hydrozoa_6074					COInr_Med_plus	2	Cnidaria_6073	Hydrozoa_6074
MBPK_000270944	COInr	0							COInr-WO_Insecta	0							COInr_Med	0							COInr_Med_plus	0
MBPK_000271013	COInr	0							COInr-WO_Insecta	0							COInr_Med	0							COInr_Med_plus	0
MBPK_000271181	COInr	2	Cnidaria_6073	Hydrozoa_6074					COInr-WO_Insecta	2	Cnidaria_6073	Hydrozoa_6074					COInr_Med	2	Cnidaria_6073	Hydrozoa_6074					COInr_Med_plus	2	Cnidaria_6073	Hydrozoa_6074
MBPK_000271186	COInr	0							COInr-WO_Insecta	0							COInr_Med	0							COInr_Med_plus	0
MBPK_000271422	COInr	6	Rhodophyta_2763	Florideophyceae_2806	Ceramiales_2802	Rhodomelaceae_2803	Kapraunia_2813675	Kapraunia_schneideri_717899	COInr-WO_Insecta	6	Rhodophyta_2763	Florideophyceae_2806	Ceramiales_2802	Rhodomelaceae_2803	Kapraunia_2813675	Kapraunia_schneideri_717899	COInr_Med	6	Rhodophyta_2763	Florideophyceae_2806	Ceramiales_2802	Rhodomelaceae_2803	Kapraunia_2813675	Kapraunia_schneideri_717899	COInr_Med_plus	6	Rhodophyta_2763	Florideophyceae_2806	Ceramiales_2802	Rhodomelaceae_2803	Kapraunia_2813675	Kapraunia_schneideri_717899
MBPK_000271787	COInr	2	Cnidaria_6073	Hydrozoa_6074					COInr-WO_Insecta	2	Cnidaria_6073	Hydrozoa_6074					COInr_Med	3	Cnidaria_6073	Hydrozoa_6074	Leptothecata_500008				COInr_Med_plus	3	Cnidaria_6073	Hydrozoa_6074	Leptothecata_500008
MBPK_000272142	COInr	2	Arthropoda_6656	Hexanauplia_72037					COInr-WO_Insecta	2	Arthropoda_6656	Hexanauplia_72037					COInr_Med	1	Arthropoda_6656						COInr_Med_plus	1	Arthropoda_6656
MBPK_000272361	COInr	2	Bacillariophyta_2836	Bacillariophyceae_33849					COInr-WO_Insecta	2	Bacillariophyta_2836	Bacillariophyceae_33849					COInr_Med	2	Bacillariophyta_2836	Bacillariophyceae_33849					COInr_Med_plus	2	Bacillariophyta_2836	Bacillariophyceae_33849
MBPK_000272855	COInr	2	Rhodophyta_2763	Florideophyceae_2806					COInr-WO_Insecta	2	Rhodophyta_2763	Florideophyceae_2806					COInr_Med	3	Rhodophyta_2763	Florideophyceae_2806	Gigartinales_28017				COInr_Med_plus	3	Rhodophyta_2763	Florideophyceae_2806	Gigartinales_28017
MBPK_000272971	COInr	0							COInr-WO_Insecta	0							COInr_Med	0							COInr_Med_plus	0
MBPK_000273283	COInr	3	Porifera_6040	Demospongiae_6042	Poecilosclerida_27925				COInr-WO_Insecta	3	Porifera_6040	Demospongiae_6042	Poecilosclerida_27925				COInr_Med	6	Porifera_6040	Demospongiae_6042	Poecilosclerida_27925	Chondropsidae_491774	Batzella_1779225	Batzella_aurantiaca_2070859	COInr_Med_plus	6	Porifera_6040	Demospongiae_6042	Poecilosclerida_27925	Chondropsidae_491774	Batzella_1779225	Batzella_aurantiaca_2070859
MBPK_000273550	COInr	1	Porifera_6040						COInr-WO_Insecta	1	Porifera_6040						COInr_Med	2	Porifera_6040	Demospongiae_6042					COInr_Med_plus	2	Porifera_6040	Demospongiae_6042
MBPK_000273600	COInr	0							COInr-WO_Insecta	0							COInr_Med	0							COInr_Med_plus	0
MBPK_000273957	COInr	1	Arthropoda_6656						COInr-WO_Insecta	0							COInr_Med	0							COInr_Med_plus	0
MBPK_000274188	COInr	0							COInr-WO_Insecta	0							COInr_Med	0							COInr_Med_plus	0
MBPK_000275404	COInr	2	Rhodophyta_2763	Florideophyceae_2806					COInr-WO_Insecta	3	Rhodophyta_2763	Florideophyceae_2806	Gigartinales_28017				COInr_Med	2	Rhodophyta_2763	Florideophyceae_2806					COInr_Med_plus	2	Rhodophyta_2763	Florideophyceae_2806
MBPK_000275661	COInr	2	Arthropoda_6656	Hexanauplia_72037					COInr-WO_Insecta	2	Arthropoda_6656	Hexanauplia_72037					COInr_Med	2	Arthropoda_6656	Hexanauplia_72037					COInr_Med_plus	2	Arthropoda_6656	Hexanauplia_72037
MBPK_000275753	COInr	0							COInr-WO_Insecta	0							COInr_Med	0							COInr_Med_plus	0
MBPK_000276194	COInr	2	Arthropoda_6656	Malacostraca_6681					COInr-WO_Insecta	1	Arthropoda_6656						COInr_Med	2	Arthropoda_6656	Malacostraca_6681					COInr_Med_plus	2	Arthropoda_6656	Malacostraca_6681
MBPK_000276956	COInr	2	Rhodophyta_2763	Florideophyceae_2806					COInr-WO_Insecta	2	Rhodophyta_2763	Florideophyceae_2806					COInr_Med	2	Rhodophyta_2763	Florideophyceae_2806					COInr_Med_plus	2	Rhodophyta_2763	Florideophyceae_2806
MBPK_000277196	COInr	6	Annelida_6340	Polychaeta_6341	Phyllodocida_6348	Chrysopetalidae_115831	Chrysopetalum_115832	Chrysopetalum_debile_115833	COInr-WO_Insecta	6	Annelida_6340	Polychaeta_6341	Phyllodocida_6348	Chrysopetalidae_115831	Chrysopetalum_115832	Chrysopetalum_debile_115833	COInr_Med	6	Annelida_6340	Polychaeta_6341	Phyllodocida_6348	Chrysopetalidae_115831	Chrysopetalum_115832	Chrysopetalum_debile_115833	COInr_Med_plus	6	Annelida_6340	Polychaeta_6341	Phyllodocida_6348	Chrysopetalidae_115831	Chrysopetalum_115832	Chrysopetalum_debile_115833
MBPK_000277394	COInr	0							COInr-WO_Insecta	0							COInr_Med	0							COInr_Med_plus	0
MBPK_000277695	COInr	3	Arthropoda_6656	Pycnogonida_57294	Pantopoda_373319				COInr-WO_Insecta	3	Arthropoda_6656	Pycnogonida_57294	Pantopoda_373319				COInr_Med	5	Arthropoda_6656	Pycnogonida_57294	Pantopoda_373319	Callipallenidae_61896	Callipallene_61897		COInr_Med_plus	5	Arthropoda_6656	Pycnogonida_57294	Pantopoda_373319	Callipallenidae_61896	Callipallene_61897
MBPK_000278116	COInr	3	Porifera_6040	Demospongiae_6042	Dictyoceratida_119428				COInr-WO_Insecta	3	Porifera_6040	Demospongiae_6042	Dictyoceratida_119428				COInr_Med	4	Porifera_6040	Demospongiae_6042	Dictyoceratida_119428	Thorectidae_121495			COInr_Med_plus	4	Porifera_6040	Demospongiae_6042	Dictyoceratida_119428	Thorectidae_121495
MBPK_000278522	COInr	0							COInr-WO_Insecta	0							COInr_Med	0							COInr_Med_plus	0
MBPK_000279961	COInr	0							COInr-WO_Insecta	0							COInr_Med	0							COInr_Med_plus	0
MBPK_000280097	COInr	0							COInr-WO_Insecta	0							COInr_Med	0							COInr_Med_plus	0
MBPK_000280390	COInr	0							COInr-WO_Insecta	0							COInr_Med	0							COInr_Med_plus	0
MBPK_000280495	COInr	1	Arthropoda_6656						COInr-WO_Insecta	0							COInr_Med	0							COInr_Med_plus	0
MBPK_000280536	COInr	0							COInr-WO_Insecta	4	Nematoda_6231	Chromadorea_119089	Chromadorida_70242	Chromadoridae_73931			COInr_Med	6	Nematoda_6231	Chromadorea_119089	Chromadorida_70242	Chromadoridae_73931	Neochromadora_319940	Neochromadora_poecilosomoides_862448	COInr_Med_plus	6	Nematoda_6231	Chromadorea_119089	Chromadorida_70242	Chromadoridae_73931	Neochromadora_319940	Neochromadora_poecilosomoides_862448
MBPK_000281264	COInr	2	Cnidaria_6073	Hydrozoa_6074					COInr-WO_Insecta	2	Cnidaria_6073	Hydrozoa_6074					COInr_Med	2	Cnidaria_6073	Hydrozoa_6074					COInr_Med_plus	2	Cnidaria_6073	Hydrozoa_6074
MBPK_000281736	COInr	0							COInr-WO_Insecta	0							COInr_Med	0							COInr_Med_plus	0
MBPK_000282109	COInr	0							COInr-WO_Insecta	0							COInr_Med	0							COInr_Med_plus	0
MBPK_000282117	COInr	0							COInr-WO_Insecta	0							COInr_Med	0							COInr_Med_plus	0
MBPK_000282449	COInr	0							COInr-WO_Insecta	0							COInr_Med	0							COInr_Med_plus	0
MBPK_000282633	COInr	6	Porifera_6040	Demospongiae_6042	Clionaida_1779155	Clionaidae_76784	Clionaopsis_880270	Clionaopsis_platei_880271	COInr-WO_Insecta	6	Porifera_6040	Demospongiae_6042	Clionaida_1779155	Clionaidae_76784	Clionaopsis_880270	Clionaopsis_platei_880271	COInr_Med	6	Porifera_6040	Demospongiae_6042	Clionaida_1779155	Clionaidae_76784	Clionaopsis_880270	Clionaopsis_platei_880271	COInr_Med_plus	6	Porifera_6040	Demospongiae_6042	Clionaida_1779155	Clionaidae_76784	Clionaopsis_880270	Clionaopsis_platei_880271
MBPK_000282664	COInr	5	Rhodophyta_2763	Florideophyceae_2806	Hapalidiales_1705611	Mesophyllumaceae_2784734	Mesophyllum_48973		COInr-WO_Insecta	5	Rhodophyta_2763	Florideophyceae_2806	Hapalidiales_1705611	Mesophyllumaceae_2784734	Mesophyllum_48973		COInr_Med	2	Rhodophyta_2763	Florideophyceae_2806					COInr_Med_plus	2	Rhodophyta_2763	Florideophyceae_2806
MBPK_000283156	COInr	0							COInr-WO_Insecta	0							COInr_Med	0							COInr_Med_plus	0
MBPK_000283503	COInr	3	Cnidaria_6073	Hydrozoa_6074	Anthoathecata_406427				COInr-WO_Insecta	4	Cnidaria_6073	Hydrozoa_6074	Anthoathecata_406427	Pandeidae_27799			COInr_Med	5	Cnidaria_6073	Hydrozoa_6074	Anthoathecata_406427	Pandeidae_27799	Amphinema_367918		COInr_Med_plus	5	Cnidaria_6073	Hydrozoa_6074	Anthoathecata_406427	Pandeidae_27799	Amphinema_367918
MBPK_000283662	COInr	6	Rhodophyta_2763	Florideophyceae_2806	Halymeniales_50289	Halymeniaceae_31453	Halymenia_42020	Halymenia_floresii_118377	COInr-WO_Insecta	6	Rhodophyta_2763	Florideophyceae_2806	Halymeniales_50289	Halymeniaceae_31453	Halymenia_42020	Halymenia_floresii_118377	COInr_Med	6	Rhodophyta_2763	Florideophyceae_2806	Halymeniales_50289	Halymeniaceae_31453	Halymenia_42020	Halymenia_floresii_118377	COInr_Med_plus	6	Rhodophyta_2763	Florideophyceae_2806	Halymeniales_50289	Halymeniaceae_31453	Halymenia_42020	Halymenia_floresii_118377
MBPK_000283716	COInr	0							COInr-WO_Insecta	0							COInr_Med	0							COInr_Med_plus	0
MBPK_000283775	COInr	4	Nematoda_6231	Enoplea_119088	Enoplida_57287	Enoplidae_57290			COInr-WO_Insecta	4	Nematoda_6231	Enoplea_119088	Enoplida_57287	Enoplidae_57290			COInr_Med	4	Nematoda_6231	Enoplea_119088	Enoplida_57287	Enoplidae_57290			COInr_Med_plus	4	Nematoda_6231	Enoplea_119088	Enoplida_57287	Enoplidae_57290
MBPK_000284112	COInr	5	Annelida_6340	Polychaeta_6341	Terebellida_6373	Cirratulidae_46590	Dodecaceria_46591		COInr-WO_Insecta	5	Annelida_6340	Polychaeta_6341	Terebellida_6373	Cirratulidae_46590	Dodecaceria_46591		COInr_Med	5	Annelida_6340	Polychaeta_6341	Terebellida_6373	Cirratulidae_46590	Dodecaceria_46591		COInr_Med_plus	5	Annelida_6340	Polychaeta_6341	Terebellida_6373	Cirratulidae_46590	Dodecaceria_46591
MBPK_000285727	COInr	0							COInr-WO_Insecta	0							COInr_Med	0							COInr_Med_plus	0
MBPK_000285799	COInr	1	Porifera_6040						COInr-WO_Insecta	1	Porifera_6040						COInr_Med	2	Porifera_6040	Demospongiae_6042					COInr_Med_plus	2	Porifera_6040	Demospongiae_6042
MBPK_000285891	COInr	1	Arthropoda_6656						COInr-WO_Insecta	0							COInr_Med	0							COInr_Med_plus	0
MBPK_000286113	COInr	6	Porifera_6040	Demospongiae_6042	Poecilosclerida_27925	Chondropsidae_491774	Batzella_1779225	Batzella_aurantiaca_2070859	COInr-WO_Insecta	6	Porifera_6040	Demospongiae_6042	Poecilosclerida_27925	Chondropsidae_491774	Batzella_1779225	Batzella_aurantiaca_2070859	COInr_Med	6	Porifera_6040	Demospongiae_6042	Poecilosclerida_27925	Chondropsidae_491774	Batzella_1779225	Batzella_aurantiaca_2070859	COInr_Med_plus	6	Porifera_6040	Demospongiae_6042	Poecilosclerida_27925	Chondropsidae_491774	Batzella_1779225	Batzella_aurantiaca_2070859
MBPK_000286186	COInr	1	Porifera_6040						COInr-WO_Insecta	1	Porifera_6040						COInr_Med	2	Porifera_6040	Demospongiae_6042					COInr_Med_plus	2	Porifera_6040	Demospongiae_6042
MBPK_000286433	COInr	5	Porifera_6040	Demospongiae_6042	Suberitida_1779162	Suberitidae_55660	Pseudosuberites_283540		COInr-WO_Insecta	5	Porifera_6040	Demospongiae_6042	Suberitida_1779162	Suberitidae_55660	Pseudosuberites_283540		COInr_Med	5	Porifera_6040	Demospongiae_6042	Suberitida_1779162	Suberitidae_55660	Pseudosuberites_283540		COInr_Med_plus	5	Porifera_6040	Demospongiae_6042	Suberitida_1779162	Suberitidae_55660	Pseudosuberites_283540
MBPK_000286993	COInr	6	Cnidaria_6073	Hydrozoa_6074	Anthoathecata_406427	Bougainvilliidae_168713	Bougainvillia_168714	Bougainvillia_muscus_308567	COInr-WO_Insecta	6	Cnidaria_6073	Hydrozoa_6074	Anthoathecata_406427	Bougainvilliidae_168713	Bougainvillia_168714	Bougainvillia_muscus_308567	COInr_Med	6	Cnidaria_6073	Hydrozoa_6074	Anthoathecata_406427	Bougainvilliidae_168713	Bougainvillia_168714	Bougainvillia_muscus_308567	COInr_Med_plus	6	Cnidaria_6073	Hydrozoa_6074	Anthoathecata_406427	Bougainvilliidae_168713	Bougainvillia_168714	Bougainvillia_muscus_308567
MBPK_000287273	COInr	1	Arthropoda_6656						COInr-WO_Insecta	1	Arthropoda_6656						COInr_Med	1	Arthropoda_6656						COInr_Med_plus	1	Arthropoda_6656
MBPK_000287742	COInr	6	Mollusca_6447	Bivalvia_6544	Pectinida_106218	Pectinidae_6566	Talochlamys_509991	Talochlamys_multistriata_509997	COInr-WO_Insecta	6	Mollusca_6447	Bivalvia_6544	Pectinida_106218	Pectinidae_6566	Talochlamys_509991	Talochlamys_multistriata_509997	COInr_Med	6	Mollusca_6447	Bivalvia_6544	Pectinida_106218	Pectinidae_6566	Talochlamys_509991	Talochlamys_multistriata_509997	COInr_Med_plus	6	Mollusca_6447	Bivalvia_6544	Pectinida_106218	Pectinidae_6566	Talochlamys_509991	Talochlamys_multistriata_509997
MBPK_000287787	COInr	5	Chordata_7711	Ascidiacea_7713	Aplousobranchia_32436	Didemnidae_107393	Didemnum_107394		COInr-WO_Insecta	5	Chordata_7711	Ascidiacea_7713	Aplousobranchia_32436	Didemnidae_107393	Didemnum_107394		COInr_Med	5	Chordata_7711	Ascidiacea_7713	Aplousobranchia_32436	Didemnidae_107393	Didemnum_107394		COInr_Med_plus	5	Chordata_7711	Ascidiacea_7713	Aplousobranchia_32436	Didemnidae_107393	Didemnum_107394
MBPK_000288315	COInr	5	Rhodophyta_2763	Florideophyceae_2806	Gelidiales_31399	Gelidiaceae_2808	Gelidium_2811		COInr-WO_Insecta	5	Rhodophyta_2763	Florideophyceae_2806	Gelidiales_31399	Gelidiaceae_2808	Gelidium_2811		COInr_Med	5	Rhodophyta_2763	Florideophyceae_2806	Gelidiales_31399	Gelidiaceae_2808	Gelidium_2811		COInr_Med_plus	5	Rhodophyta_2763	Florideophyceae_2806	Gelidiales_31399	Gelidiaceae_2808	Gelidium_2811
MBPK_000288373	COInr	5	Rhodophyta_2763	Florideophyceae_2806	Hapalidiales_1705611	Hapalidiaceae_227970	Phymatolithon_48601		COInr-WO_Insecta	5	Rhodophyta_2763	Florideophyceae_2806	Hapalidiales_1705611	Hapalidiaceae_227970	Phymatolithon_48601		COInr_Med	5	Rhodophyta_2763	Florideophyceae_2806	Hapalidiales_1705611	Hapalidiaceae_227970	Phymatolithon_48601		COInr_Med_plus	5	Rhodophyta_2763	Florideophyceae_2806	Hapalidiales_1705611	Hapalidiaceae_227970	Phymatolithon_48601
MBPK_000288435	COInr	5	Cnidaria_6073	Hydrozoa_6074	Leptothecata_500008	Kirchenpaueriidae_308592	Kirchenpaueria_308593		COInr-WO_Insecta	5	Cnidaria_6073	Hydrozoa_6074	Leptothecata_500008	Kirchenpaueriidae_308592	Kirchenpaueria_308593		COInr_Med	5	Cnidaria_6073	Hydrozoa_6074	Leptothecata_500008	Kirchenpaueriidae_308592	Kirchenpaueria_308593		COInr_Med_plus	5	Cnidaria_6073	Hydrozoa_6074	Leptothecata_500008	Kirchenpaueriidae_308592	Kirchenpaueria_308593
MBPK_000288791	COInr	1	Oomycota_4762						COInr-WO_Insecta	1	Oomycota_4762						COInr_Med	0							COInr_Med_plus	0
[truncated: 5,474 more rows]
